# Supplementary material for: PerturbNet predicts single-cell responses to unseen chemical and genetic perturbations
Source: Mol Syst Biol. 2025 Jul 10;21(8):960–82. doi: 10.1038/s44320-025-00131-3 (PMC12322087; doi:10.1038/s44320-025-00131-3)
Supplement: Supplementary file 3 — Source data Fig. 2 [file 44320_2025_131_MOESM3_ESM.zip]

Archive with 19 entries (12 files):
- figure2/
- figure2/b/
- figure2/b/kde_grid_Cellular_Representation_vorinostat.csv
- figure2/b/kde_grid_Cellular_Representation_wortmannin.csv
- figure2/b/umap_embedding_cell.csv
- figure2/b/umap_embedding_pert.csv
- figure2/c/
- figure2/c/benchmark_df_iso.csv
- figure2/d/
- figure2/d/benchmark_df_iso.csv
- figure2/d/Fig2d.csv
- figure2/e/
- figure2/e/benchmark_df_lincs.csv
- figure2/f/
- figure2/f/benchmark_df_sciplex.csv
- figure2/g/
- figure2/g/benchmark_df_lincs.csv
- figure2/g/benchmark_df_sciplex.csv
- figure2/g/Fig2g.csv
