# Supplementary material for: PerturbNet predicts single-cell responses to unseen chemical and genetic perturbations
Source: Mol Syst Biol. 2025 Jul 10;21(8):960–82. doi: 10.1038/s44320-025-00131-3 (PMC12322087; doi:10.1038/s44320-025-00131-3)
Supplement: Supplementary file 3 — Source data Fig. 2 [file 44320_2025_131_MOESM3_ESM.zip › figure2/b/kde_grid_Cellular_Representation_vorinostat.csv]

x	y	density	label
-5.2860212326049805	-1.3274296522140503	1.2598353952676376e-05	vorinostat
-5.112380239698622	-1.3274296522140503	1.961277458665094e-05	vorinostat
-4.938739246792263	-1.3274296522140503	2.6880227846646342e-05	vorinostat
-4.765098253885905	-1.3274296522140503	3.2406168541870586e-05	vorinostat
-4.5914572609795465	-1.3274296522140503	3.435367915725142e-05	vorinostat
-4.417816268073188	-1.3274296522140503	3.2019518071526643e-05	vorinostat
-4.244175275166829	-1.3274296522140503	2.623866031846929e-05	vorinostat
-4.070534282260471	-1.3274296522140503	1.8904619250410722e-05	vorinostat
-3.8968932893541126	-1.3274296522140503	1.1976471448462426e-05	vorinostat
-3.723252296447754	-1.3274296522140503	6.672772441736287e-06	vorinostat
-3.549611303541395	-1.3274296522140503	3.272898747492037e-06	vorinostat
-3.375970310635037	-1.3274296522140503	1.42836544842445e-06	vorinostat
-3.2023293177286782	-1.3274296522140503	6.286618159769034e-07	vorinostat
-3.02868832482232	-1.3274296522140503	5.961268251529594e-07	vorinostat
-2.8550473319159613	-1.3274296522140503	1.7021936978402758e-06	vorinostat
-2.681406339009603	-1.3274296522140503	5.787062911219601e-06	vorinostat
-2.5077653461032443	-1.3274296522140503	1.7865712107726518e-05	vorinostat
-2.3341243531968856	-1.3274296522140503	4.8792235945181046e-05	vorinostat
-2.1604833602905273	-1.3274296522140503	0.00011754701609537981	vorinostat
-1.9868423673841686	-1.3274296522140503	0.000249583986800574	vorinostat
-1.8132013744778104	-1.3274296522140503	0.0004667759504456884	vorinostat
-1.6395603815714517	-1.3274296522140503	0.0007685812585429364	vorinostat
-1.4659193886650934	-1.3274296522140503	0.001113801964606835	vorinostat
-1.2922783957587347	-1.3274296522140503	0.0014201851159514598	vorinostat
-1.118637402852376	-1.3274296522140503	0.0015929788194827133	vorinostat
-0.9449964099460173	-1.3274296522140503	0.001571573983445071	vorinostat
-0.7713554170396595	-1.3274296522140503	0.0013635528109606164	vorinostat
-0.5977144241333008	-1.3274296522140503	0.0010403989230912307	vorinostat
-0.4240734312269421	-1.3274296522140503	0.0006981454241906404	vorinostat
-0.2504324383205834	-1.3274296522140503	0.0004121529993455455	vorinostat
-0.07679144541422556	-1.3274296522140503	0.00021430056052329234	vorinostat
0.09684954749213315	-1.3274296522140503	9.846778595532387e-05	vorinostat
0.27049054039849185	-1.3274296522140503	4.0372333898138616e-05	vorinostat
0.44413153330485056	-1.3274296522140503	1.5171308832738414e-05	vorinostat
0.6177725262112093	-1.3274296522140503	5.574753349241849e-06	vorinostat
0.7914135191175671	-1.3274296522140503	2.2376892954952373e-06	vorinostat
0.9650545120239258	-1.3274296522140503	1.0624413190517828e-06	vorinostat
1.1386955049302845	-1.3274296522140503	5.675778487765857e-07	vorinostat
1.3123364978366432	-1.3274296522140503	3.057518158581937e-07	vorinostat
1.485977490743001	-1.3274296522140503	1.5456083145521422e-07	vorinostat
1.6596184836493597	-1.3274296522140503	7.112485226548167e-08	vorinostat
1.8332594765557184	-1.3274296522140503	2.947357515594325e-08	vorinostat
2.006900469462077	-1.3274296522140503	1.0954433196874266e-08	vorinostat
2.180541462368436	-1.3274296522140503	3.6439074425687935e-09	vorinostat
2.3541824552747936	-1.3274296522140503	1.0828549446070752e-09	vorinostat
2.5278234481811523	-1.3274296522140503	2.8692536929683714e-10	vorinostat
2.701464441087511	-1.3274296522140503	6.76554636914262e-11	vorinostat
2.8751054339938698	-1.3274296522140503	1.4168649672023002e-11	vorinostat
3.0487464269002285	-1.3274296522140503	2.630705429774068e-12	vorinostat
3.222387419806587	-1.3274296522140503	4.324446276504215e-13	vorinostat
3.396028412712946	-1.3274296522140503	6.29553283211617e-14	vorinostat
3.569669405619303	-1.3274296522140503	8.21366677130956e-15	vorinostat
3.7433103985256615	-1.3274296522140503	1.055308820066153e-15	vorinostat
3.91695139143202	-1.3274296522140503	2.0695609437993608e-16	vorinostat
4.090592384338379	-1.3274296522140503	9.107321563798681e-17	vorinostat
4.264233377244738	-1.3274296522140503	5.32605828692569e-17	vorinostat
4.437874370151096	-1.3274296522140503	2.948484671636116e-17	vorinostat
4.611515363057455	-1.3274296522140503	1.4514123446877662e-17	vorinostat
4.785156355963814	-1.3274296522140503	6.296618680761011e-18	vorinostat
4.958797348870172	-1.3274296522140503	2.4035989452963086e-18	vorinostat
5.132438341776529	-1.3274296522140503	8.069519297678705e-19	vorinostat
5.306079334682888	-1.3274296522140503	2.382140864532747e-19	vorinostat
5.479720327589247	-1.3274296522140503	6.1825534440806e-20	vorinostat
5.6533613204956055	-1.3274296522140503	1.4106468939582625e-20	vorinostat
5.827002313401964	-1.3274296522140503	2.829443392438391e-21	vorinostat
6.000643306308323	-1.3274296522140503	4.988910069004624e-22	vorinostat
6.174284299214682	-1.3274296522140503	7.732614402581337e-23	vorinostat
6.34792529212104	-1.3274296522140503	1.0535607683056145e-23	vorinostat
6.521566285027399	-1.3274296522140503	1.2618373572978006e-24	vorinostat
6.695207277933756	-1.3274296522140503	1.328484719462474e-25	vorinostat
6.868848270840115	-1.3274296522140503	1.2294714953565126e-26	vorinostat
7.042489263746473	-1.3274296522140503	1.0002042423562418e-27	vorinostat
7.216130256652832	-1.3274296522140503	7.152650756910824e-29	vorinostat
7.389771249559191	-1.3274296522140503	4.496279665808084e-30	vorinostat
7.563412242465549	-1.3274296522140503	2.4845486416249033e-31	vorinostat
7.737053235371908	-1.3274296522140503	1.206839559716904e-32	vorinostat
7.910694228278267	-1.3274296522140503	5.152991102184331e-34	vorinostat
8.084335221184626	-1.3274296522140503	1.934091663078539e-35	vorinostat
8.257976214090982	-1.3274296522140503	6.3812022537826416e-37	vorinostat
8.431617206997341	-1.3274296522140503	1.8506988639469338e-38	vorinostat
8.6052581999037	-1.3274296522140503	4.718204877487048e-40	vorinostat
8.778899192810059	-1.3274296522140503	1.0573666750705636e-41	vorinostat
8.952540185716417	-1.3274296522140503	2.0829662232697786e-43	vorinostat
9.126181178622776	-1.3274296522140503	3.607003979427923e-45	vorinostat
9.299822171529135	-1.3274296522140503	5.490587282169134e-47	vorinostat
9.473463164435493	-1.3274296522140503	7.346809220368136e-49	vorinostat
9.647104157341852	-1.3274296522140503	8.641447764340952e-51	vorinostat
9.820745150248209	-1.3274296522140503	8.934742483409122e-53	vorinostat
9.994386143154568	-1.3274296522140503	8.120548313146875e-55	vorinostat
10.168027136060926	-1.3274296522140503	6.48778505849231e-57	vorinostat
10.341668128967285	-1.3274296522140503	4.556331727868776e-59	vorinostat
10.515309121873644	-1.3274296522140503	2.8128203942674326e-61	vorinostat
10.688950114780003	-1.3274296522140503	1.5264284524017315e-63	vorinostat
10.86259110768636	-1.3274296522140503	7.28146366821029e-66	vorinostat
11.03623210059272	-1.3274296522140503	3.0532945676942643e-68	vorinostat
11.209873093499077	-1.3274296522140503	1.1254507814823438e-70	vorinostat
11.383514086405437	-1.3274296522140503	3.646633295585426e-73	vorinostat
11.557155079311794	-1.3274296522140503	1.0386410012994367e-75	vorinostat
11.730796072218155	-1.3274296522140503	2.6004386748607695e-78	vorinostat
11.904437065124512	-1.3274296522140503	5.7231556051981525e-81	vorinostat
-5.2860212326049805	-1.2113427995431303	2.5636280649804567e-05	vorinostat
-5.112380239698622	-1.2113427995431303	4.114880815218486e-05	vorinostat
-4.938739246792263	-1.2113427995431303	5.8220505491387465e-05	vorinostat
-4.765098253885905	-1.2113427995431303	7.249938673659194e-05	vorinostat
-4.5914572609795465	-1.2113427995431303	7.940596053591908e-05	vorinostat
-4.417816268073188	-1.2113427995431303	7.647622227274673e-05	vorinostat
-4.244175275166829	-1.2113427995431303	6.476310905956505e-05	vorinostat
-4.070534282260471	-1.2113427995431303	4.822501843106178e-05	vorinostat
-3.8968932893541126	-1.2113427995431303	3.1579672966843225e-05	vorinostat
-3.723252296447754	-1.2113427995431303	1.8189655399029364e-05	vorinostat
-3.549611303541395	-1.2113427995431303	9.221451357768207e-06	vorinostat
-3.375970310635037	-1.2113427995431303	4.134667108796262e-06	vorinostat
-3.2023293177286782	-1.2113427995431303	1.7324489958660362e-06	vorinostat
-3.02868832482232	-1.2113427995431303	1.0863240715736218e-06	vorinostat
-2.8550473319159613	-1.2113427995431303	2.283933222773074e-06	vorinostat
-2.681406339009603	-1.2113427995431303	7.580655443507142e-06	vorinostat
-2.5077653461032443	-1.2113427995431303	2.383613727994517e-05	vorinostat
-2.3341243531968856	-1.2113427995431303	6.667590963311038e-05	vorinostat
-2.1604833602905273	-1.2113427995431303	0.00016487544067452677	vorinostat
-1.9868423673841686	-1.2113427995431303	0.00035986162732918833	vorinostat
-1.8132013744778104	-1.2113427995431303	0.0006926341773060211	vorinostat
-1.6395603815714517	-1.2113427995431303	0.001174772227686188	vorinostat
-1.4659193886650934	-1.2113427995431303	0.001754871407558251	vorinostat
-1.2922783957587347	-1.2113427995431303	0.0023077700519067482	vorinostat
-1.118637402852376	-1.2113427995431303	0.0026708624356436166	vorinostat
-0.9449964099460173	-1.2113427995431303	0.0027196510638903167	vorinostat
-0.7713554170396595	-1.2113427995431303	0.002436128041524529	vorinostat
-0.5977144241333008	-1.2113427995431303	0.0019194312825173262	vorinostat
-0.4240734312269421	-1.2113427995431303	0.0013303261962247577	vorinostat
-0.2504324383205834	-1.2113427995431303	0.0008114232072411656	vorinostat
-0.07679144541422556	-1.2113427995431303	0.000436194544044697	vorinostat
0.09684954749213315	-1.2113427995431303	0.0002075767387203621	vorinostat
0.27049054039849185	-1.2113427995431303	8.85681257694116e-05	vorinostat
0.44413153330485056	-1.2113427995431303	3.506726971957175e-05	vorinostat
0.6177725262112093	-1.2113427995431303	1.3927705409834555e-05	vorinostat
0.7914135191175671	-1.2113427995431303	6.219808860436759e-06	vorinostat
0.9650545120239258	-1.2113427995431303	3.281973150152183e-06	vorinostat
1.1386955049302845	-1.2113427995431303	1.8924343756108727e-06	vorinostat
1.3123364978366432	-1.2113427995431303	1.0741163627230338e-06	vorinostat
1.485977490743001	-1.2113427995431303	5.65782486389134e-07	vorinostat
1.6596184836493597	-1.2113427995431303	2.702007323655242e-07	vorinostat
1.8332594765557184	-1.2113427995431303	1.1604247343437281e-07	vorinostat
2.006900469462077	-1.2113427995431303	4.467514757194122e-08	vorinostat
2.180541462368436	-1.2113427995431303	1.5388880950579583e-08	vorinostat
2.3541824552747936	-1.2113427995431303	4.734376784072713e-09	vorinostat
2.5278234481811523	-1.2113427995431303	1.298383640255969e-09	vorinostat
2.701464441087511	-1.2113427995431303	3.167874302388647e-10	vorinostat
2.8751054339938698	-1.2113427995431303	6.863105044867191e-11	vorinostat
3.0487464269002285	-1.2113427995431303	1.31796723883296e-11	vorinostat
3.222387419806587	-1.2113427995431303	2.240664329914641e-12	vorinostat
3.396028412712946	-1.2113427995431303	3.376207368425518e-13	vorinostat
3.569669405619303	-1.2113427995431303	4.5900040659183094e-14	vorinostat
3.7433103985256615	-1.2113427995431303	6.420815547080885e-15	vorinostat
3.91695139143202	-1.2113427995431303	1.5355418359262968e-15	vorinostat
4.090592384338379	-1.2113427995431303	7.845179197933246e-16	vorinostat
4.264233377244738	-1.2113427995431303	4.846163451825105e-16	vorinostat
4.437874370151096	-1.2113427995431303	2.7776775576435034e-16	vorinostat
4.611515363057455	-1.2113427995431303	1.412429920462742e-16	vorinostat
4.785156355963814	-1.2113427995431303	6.32916482671717e-17	vorinostat
4.958797348870172	-1.2113427995431303	2.4958256474207038e-17	vorinostat
5.132438341776529	-1.2113427995431303	8.656666228062597e-18	vorinostat
5.306079334682888	-1.2113427995431303	2.6402438960444855e-18	vorinostat
5.479720327589247	-1.2113427995431303	7.079970851150021e-19	vorinostat
5.6533613204956055	-1.2113427995431303	1.669078162195359e-19	vorinostat
5.827002313401964	-1.2113427995431303	3.45906447244907e-20	vorinostat
6.000643306308323	-1.2113427995431303	6.301809018182213e-21	vorinostat
6.174284299214682	-1.2113427995431303	1.0092281513354357e-21	vorinostat
6.34792529212104	-1.2113427995431303	1.4207802754405708e-22	vorinostat
6.521566285027399	-1.2113427995431303	1.7582294580064906e-23	vorinostat
6.695207277933756	-1.2113427995431303	1.912642833748664e-24	vorinostat
6.868848270840115	-1.2113427995431303	1.8289468989018514e-25	vorinostat
7.042489263746473	-1.2113427995431303	1.537364133383026e-26	vorinostat
7.216130256652832	-1.2113427995431303	1.135953497408267e-27	vorinostat
7.389771249559191	-1.2113427995431303	7.378232976347526e-29	vorinostat
7.563412242465549	-1.2113427995431303	4.21261808642379e-30	vorinostat
7.737053235371908	-1.2113427995431303	2.114266217636733e-31	vorinostat
7.910694228278267	-1.2113427995431303	9.327710983246036e-33	vorinostat
8.084335221184626	-1.2113427995431303	3.617414720746203e-34	vorinostat
8.257976214090982	-1.2113427995431303	1.2331880889136002e-35	vorinostat
8.431617206997341	-1.2113427995431303	3.6954568374049173e-37	vorinostat
8.6052581999037	-1.2113427995431303	9.734524361273607e-39	vorinostat
8.778899192810059	-1.2113427995431303	2.254078962330896e-40	vorinostat
8.952540185716417	-1.2113427995431303	4.588083371162884e-42	vorinostat
9.126181178622776	-1.2113427995431303	8.209208031714917e-44	vorinostat
9.299822171529135	-1.2113427995431303	1.2911568582728781e-45	vorinostat
9.473463164435493	-1.2113427995431303	1.7851081626435688e-47	vorinostat
9.647104157341852	-1.2113427995431303	2.1694909832861903e-49	vorinostat
9.820745150248209	-1.2113427995431303	2.3177092133411362e-51	vorinostat
9.994386143154568	-1.2113427995431303	2.176545893417871e-53	vorinostat
10.168027136060926	-1.2113427995431303	1.7967369308030456e-55	vorinostat
10.341668128967285	-1.2113427995431303	1.303793898065031e-57	vorinostat
10.515309121873644	-1.2113427995431303	8.316511218040961e-60	vorinostat
10.688950114780003	-1.2113427995431303	4.663169428355524e-62	vorinostat
10.86259110768636	-1.2113427995431303	2.2984179060625137e-64	vorinostat
11.03623210059272	-1.2113427995431303	9.958285693887526e-67	vorinostat
11.209873093499077	-1.2113427995431303	3.792695275871561e-69	vorinostat
11.383514086405437	-1.2113427995431303	1.269752579248673e-71	vorinostat
11.557155079311794	-1.2113427995431303	3.736784394038596e-74	vorinostat
11.730796072218155	-1.2113427995431303	9.66684513747562e-77	vorinostat
11.904437065124512	-1.2113427995431303	2.1982610549044983e-79	vorinostat
-5.2860212326049805	-1.0952559468722103	4.834004280729262e-05	vorinostat
-5.112380239698622	-1.0952559468722103	7.985656899940453e-05	vorinostat
-4.938739246792263	-1.0952559468722103	0.00011655411941606514	vorinostat
-4.765098253885905	-1.0952559468722103	0.00014987158061701783	vorinostat
-4.5914572609795465	-1.0952559468722103	0.00016957750284158165	vorinostat
-4.417816268073188	-1.0952559468722103	0.00016876125480660373	vorinostat
-4.244175275166829	-1.0952559468722103	0.0001476976864798305	vorinostat
-4.070534282260471	-1.0952559468722103	0.00011368018484373313	vorinostat
-3.8968932893541126	-1.0952559468722103	7.69608034358314e-05	vorinostat
-3.723252296447754	-1.0952559468722103	4.584025459519425e-05	vorinostat
-3.549611303541395	-1.0952559468722103	2.4036368670859227e-05	vorinostat
-3.375970310635037	-1.0952559468722103	1.1124596855560813e-05	vorinostat
-3.2023293177286782	-1.0952559468722103	4.660049367250294e-06	vorinostat
-3.02868832482232	-1.0952559468722103	2.2656782935290188e-06	vorinostat
-2.8550473319159613	-1.0952559468722103	3.1044511391046018e-06	vorinostat
-2.681406339009603	-1.0952559468722103	9.47900727838255e-06	vorinostat
-2.5077653461032443	-1.0952559468722103	3.0026156366164767e-05	vorinostat
-2.3341243531968856	-1.0952559468722103	8.559636171049673e-05	vorinostat
-2.1604833602905273	-1.0952559468722103	0.000216454803158722	vorinostat
-1.9868423673841686	-1.0952559468722103	0.0004842412641140612	vorinostat
-1.8132013744778104	-1.0952559468722103	0.0009570042374466531	vorinostat
-1.6395603815714517	-1.0952559468722103	0.0016689876270387278	vorinostat
-1.4659193886650934	-1.0952559468722103	0.0025663162179253842	vorinostat
-1.2922783957587347	-1.0952559468722103	0.0034769224296279043	vorinostat
-1.118637402852376	-1.0952559468722103	0.0041484103529863025	vorinostat
-0.9449964099460173	-1.0952559468722103	0.00435709869158743	vorinostat
-0.7713554170396595	-1.0952559468722103	0.004027327727940531	vorinostat
-0.5977144241333008	-1.0952559468722103	0.0032754439050120773	vorinostat
-0.4240734312269421	-1.0952559468722103	0.0023441206627117473	vorinostat
-0.2504324383205834	-1.0952559468722103	0.0014770288560977095	vorinostat
-0.07679144541422556	-1.0952559468722103	0.0008209912370365012	vorinostat
0.09684954749213315	-1.0952559468722103	0.0004049172031890553	vorinostat
0.27049054039849185	-1.0952559468722103	0.00018018324702387737	vorinostat
0.44413153330485056	-1.0952559468722103	7.556441852175275e-05	vorinostat
0.6177725262112093	-1.0952559468722103	3.271197384604235e-05	vorinostat
0.7914135191175671	-1.0952559468722103	1.631182812123034e-05	vorinostat
0.9650545120239258	-1.0952559468722103	9.503578440829739e-06	vorinostat
1.1386955049302845	-1.0952559468722103	5.869371748959703e-06	vorinostat
1.3123364978366432	-1.0952559468722103	3.4960136773241655e-06	vorinostat
1.485977490743001	-1.0952559468722103	1.9158753384216698e-06	vorinostat
1.6596184836493597	-1.0952559468722103	9.490232128264377e-07	vorinostat
1.8332594765557184	-1.0952559468722103	4.2230841425115685e-07	vorinostat
2.006900469462077	-1.0952559468722103	1.6839134905383388e-07	vorinostat
2.180541462368436	-1.0952559468722103	6.006027373214155e-08	vorinostat
2.3541824552747936	-1.0952559468722103	1.912773776065316e-08	vorinostat
2.5278234481811523	-1.0952559468722103	5.428953186247815e-09	vorinostat
2.701464441087511	-1.0952559468722103	1.3705217088175049e-09	vorinostat
2.8751054339938698	-1.0952559468722103	3.071452892382265e-10	vorinostat
3.0487464269002285	-1.0952559468722103	6.100344984132115e-11	vorinostat
3.222387419806587	-1.0952559468722103	1.0726557003204738e-11	vorinostat
3.396028412712946	-1.0952559468722103	1.6737438254782615e-12	vorinostat
3.569669405619303	-1.0952559468722103	2.379858020691741e-13	vorinostat
3.7433103985256615	-1.0952559468722103	3.6909311346191244e-14	vorinostat
3.91695139143202	-1.0952559468722103	1.0872990225101931e-14	vorinostat
4.090592384338379	-1.0952559468722103	6.2977287701142295e-15	vorinostat
4.264233377244738	-1.0952559468722103	4.079501243802068e-15	vorinostat
4.437874370151096	-1.0952559468722103	2.4181346431788736e-15	vorinostat
4.611515363057455	-1.0952559468722103	1.2698627346951153e-15	vorinostat
4.785156355963814	-1.0952559468722103	5.877100791516239e-16	vorinostat
4.958797348870172	-1.0952559468722103	2.3940101594900876e-16	vorinostat
5.132438341776529	-1.0952559468722103	8.578333131380416e-17	vorinostat
5.306079334682888	-1.0952559468722103	2.7031113138387584e-17	vorinostat
5.479720327589247	-1.0952559468722103	7.489190386638877e-18	vorinostat
5.6533613204956055	-1.0952559468722103	1.824201565766621e-18	vorinostat
5.827002313401964	-1.0952559468722103	3.9061859672613963e-19	vorinostat
6.000643306308323	-1.0952559468722103	7.35293489817045e-20	vorinostat
6.174284299214682	-1.0952559468722103	1.2167122343371243e-20	vorinostat
6.34792529212104	-1.0952559468722103	1.7698217443412974e-21	vorinostat
6.521566285027399	-1.0952559468722103	2.262991180304369e-22	vorinostat
6.695207277933756	-1.0952559468722103	2.5435849474617776e-23	vorinostat
6.868848270840115	-1.0952559468722103	2.5131518669178912e-24	vorinostat
7.042489263746473	-1.0952559468722103	2.1827287660006424e-25	vorinostat
7.216130256652832	-1.0952559468722103	1.6664375472999766e-26	vorinostat
7.389771249559191	-1.0952559468722103	1.1183721874212127e-27	vorinostat
7.563412242465549	-1.0952559468722103	6.59768552065876e-29	vorinostat
7.737053235371908	-1.0952559468722103	3.421406985111985e-30	vorinostat
7.910694228278267	-1.0952559468722103	1.5596447988404843e-31	vorinostat
8.084335221184626	-1.0952559468722103	6.249632499779313e-33	vorinostat
8.257976214090982	-1.0952559468722103	2.201359952219605e-34	vorinostat
8.431617206997341	-1.0952559468722103	6.816091907531222e-36	vorinostat
8.6052581999037	-1.0952559468722103	1.8551866258222744e-37	vorinostat
8.778899192810059	-1.0952559468722103	4.4386158509652276e-39	vorinostat
8.952540185716417	-1.0952559468722103	9.335021039753821e-41	vorinostat
9.126181178622776	-1.0952559468722103	1.725801443605062e-42	vorinostat
9.299822171529135	-1.0952559468722103	2.804620729126435e-44	vorinostat
9.473463164435493	-1.0952559468722103	4.006500818395828e-46	vorinostat
9.647104157341852	-1.0952559468722103	5.031113515051504e-48	vorinostat
9.820745150248209	-1.0952559468722103	5.553551209416586e-50	vorinostat
9.994386143154568	-1.0952559468722103	5.388715178896636e-52	vorinostat
10.168027136060926	-1.0952559468722103	4.5962904208402265e-54	vorinostat
10.341668128967285	-1.0952559468722103	3.446176200116676e-56	vorinostat
10.515309121873644	-1.0952559468722103	2.271304071123561e-58	vorinostat
10.688950114780003	-1.0952559468722103	1.3158938700152617e-60	vorinostat
10.86259110768636	-1.0952559468722103	6.70153410580898e-63	vorinostat
11.03623210059272	-1.0952559468722103	3.000097606138361e-65	vorinostat
11.209873093499077	-1.0952559468722103	1.180604190980845e-67	vorinostat
11.383514086405437	-1.0952559468722103	4.083955870191753e-70	vorinostat
11.557155079311794	-1.0952559468722103	1.24183971417434e-72	vorinostat
11.730796072218155	-1.0952559468722103	3.319386568289239e-75	vorinostat
11.904437065124512	-1.0952559468722103	7.799340913054943e-78	vorinostat
-5.2860212326049805	-0.9791690942012903	8.468123606396117e-05	vorinostat
-5.112380239698622	-0.9791690942012903	0.00014351281525562694	vorinostat
-4.938739246792263	-0.9791690942012903	0.0002157775694271483	vorinostat
-4.765098253885905	-0.9791690942012903	0.000286343461167833	vorinostat
-4.5914572609795465	-0.9791690942012903	0.00033464195581818366	vorinostat
-4.417816268073188	-0.9791690942012903	0.0003441161570331264	vorinostat
-4.244175275166829	-0.9791690942012903	0.0003112704452297476	vorinostat
-4.070534282260471	-0.9791690942012903	0.00024767526372454176	vorinostat
-3.8968932893541126	-0.9791690942012903	0.00017339006151543637	vorinostat
-3.723252296447754	-0.9791690942012903	0.0001068381384455322	vorinostat
-3.549611303541395	-0.9791690942012903	5.7980985039656685e-05	vorinostat
-3.375970310635037	-0.9791690942012903	2.776774200988932e-05	vorinostat
-3.2023293177286782	-0.9791690942012903	1.1886348438734077e-05	vorinostat
-3.02868832482232	-0.9791690942012903	5.147908303457412e-06	vorinostat
-2.8550473319159613	-0.9791690942012903	4.534552217452355e-06	vorinostat
-2.681406339009603	-0.9791690942012903	1.1551344546995833e-05	vorinostat
-2.5077653461032443	-0.9791690942012903	3.612519346759016e-05	vorinostat
-2.3341243531968856	-0.9791690942012903	0.00010414750479207422	vorinostat
-2.1604833602905273	-0.9791690942012903	0.000267874033438059	vorinostat
-1.9868423673841686	-0.9791690942012903	0.0006116004579284864	vorinostat
-1.8132013744778104	-0.9791690942012903	0.0012368091791701379	vorinostat
-1.6395603815714517	-0.9791690942012903	0.0022117524853679845	vorinostat
-1.4659193886650934	-0.9791690942012903	0.003493133218341598	vorinostat
-1.2922783957587347	-0.9791690942012903	0.004867401607217527	vorinostat
-1.118637402852376	-0.9791690942012903	0.005979076182228724	vorinostat
-0.9449964099460173	-0.9791690942012903	0.006470764267685538	vorinostat
-0.7713554170396595	-0.9791690942012903	0.006166833440560508	vorinostat
-0.5977144241333008	-0.9791690942012903	0.0051740890924633605	vorinostat
-0.4240734312269421	-0.9791690942012903	0.0038219055366304146	vorinostat
-0.2504324383205834	-0.9791690942012903	0.002487173416247766	vorinostat
-0.07679144541422556	-0.9791690942012903	0.0014296047916470436	vorinostat
0.09684954749213315	-0.9791690942012903	0.0007313970044778296	vorinostat
0.27049054039849185	-0.9791690942012903	0.0003403641478379089	vorinostat
0.44413153330485056	-0.9791690942012903	0.00015214302730933807	vorinostat
0.6177725262112093	-0.9791690942012903	7.237969865457733e-05	vorinostat
0.7914135191175671	-0.9791690942012903	4.033190375592264e-05	vorinostat
0.9650545120239258	-0.9791690942012903	2.5742343492514954e-05	vorinostat
1.1386955049302845	-0.9791690942012903	1.6912452666406075e-05	vorinostat
1.3123364978366432	-0.9791690942012903	1.0537854027809749e-05	vorinostat
1.485977490743001	-0.9791690942012903	6.0009251678176925e-06	vorinostat
1.6596184836493597	-0.9791690942012903	3.0818032123597536e-06	vorinostat
1.8332594765557184	-0.9791690942012903	1.4206731507026107e-06	vorinostat
2.006900469462077	-0.9791690942012903	5.866422449559618e-07	vorinostat
2.180541462368436	-0.9791690942012903	2.1663384312122428e-07	vorinostat
2.3541824552747936	-0.9791690942012903	7.141455566748521e-08	vorinostat
2.5278234481811523	-0.9791690942012903	2.0975810955320122e-08	vorinostat
2.701464441087511	-0.9791690942012903	5.478539638663527e-09	vorinostat
2.8751054339938698	-0.9791690942012903	1.2700026915251543e-09	vorinostat
3.0487464269002285	-0.9791690942012903	2.6087353810116875e-10	vorinostat
3.222387419806587	-0.9791690942012903	4.7447008840981294e-11	vorinostat
3.396028412712946	-0.9791690942012903	7.67299133121389e-12	vorinostat
3.569669405619303	-0.9791690942012903	1.147191205683194e-12	vorinostat
3.7433103985256615	-0.9791690942012903	2.0160894236837344e-13	vorinostat
3.91695139143202	-0.9791690942012903	7.320251374858772e-14	vorinostat
4.090592384338379	-0.9791690942012903	4.7013362217364426e-14	vorinostat
4.264233377244738	-0.9791690942012903	3.1763352144348303e-14	vorinostat
4.437874370151096	-0.9791690942012903	1.9453571460639052e-14	vorinostat
4.611515363057455	-0.9791690942012903	1.0548034419780962e-14	vorinostat
4.785156355963814	-0.9791690942012903	5.0415627167165796e-15	vorinostat
4.958797348870172	-0.9791690942012903	2.121298734843075e-15	vorinostat
5.132438341776529	-0.9791690942012903	7.852484532802311e-16	vorinostat
5.306079334682888	-0.9791690942012903	2.5563993432692086e-16	vorinostat
5.479720327589247	-0.9791690942012903	7.317774756558933e-17	vorinostat
5.6533613204956055	-0.9791690942012903	1.8416509980140863e-17	vorinostat
5.827002313401964	-0.9791690942012903	4.074591982863034e-18	vorinostat
6.000643306308323	-0.9791690942012903	7.924873367221324e-19	vorinostat
6.174284299214682	-0.9791690942012903	1.354946151515237e-19	vorinostat
6.34792529212104	-0.9791690942012903	2.0364206377595933e-20	vorinostat
6.521566285027399	-0.9791690942012903	2.6904526707541256e-21	vorinostat
6.695207277933756	-0.9791690942012903	3.124594756477148e-22	vorinostat
6.868848270840115	-0.9791690942012903	3.1898583214984475e-23	vorinostat
7.042489263746473	-0.9791690942012903	2.862581014220966e-24	vorinostat
7.216130256652832	-0.9791690942012903	2.2581484897136036e-25	vorinostat
7.389771249559191	-0.9791690942012903	1.56586855479267e-26	vorinostat
7.563412242465549	-0.9791690942012903	9.544783377632468e-28	vorinostat
7.737053235371908	-0.9791690942012903	5.114282830153067e-29	vorinostat
7.910694228278267	-0.9791690942012903	2.4088583066204262e-30	vorinostat
8.084335221184626	-0.9791690942012903	9.973454015743381e-32	vorinostat
8.257976214090982	-0.9791690942012903	3.6298420801461885e-33	vorinostat
8.431617206997341	-0.9791690942012903	1.1612819345078257e-34	vorinostat
8.6052581999037	-0.9791690942012903	3.2658437383955135e-36	vorinostat
8.778899192810059	-0.9791690942012903	8.073482740799435e-38	vorinostat
8.952540185716417	-0.9791690942012903	1.7544226611853007e-39	vorinostat
9.126181178622776	-0.9791690942012903	3.351315547299239e-41	vorinostat
9.299822171529135	-0.9791690942012903	5.62735352373034e-43	vorinostat
9.473463164435493	-0.9791690942012903	8.306170894960631e-45	vorinostat
9.647104157341852	-0.9791690942012903	1.0777184292578843e-46	vorinostat
9.820745150248209	-0.9791690942012903	1.2291858182234185e-48	vorinostat
9.994386143154568	-0.9791690942012903	1.2323598949404067e-50	vorinostat
10.168027136060926	-0.9791690942012903	1.0860888523636747e-52	vorinostat
10.341668128967285	-0.9791690942012903	8.413969622325302e-55	vorinostat
10.515309121873644	-0.9791690942012903	5.729863911417473e-57	vorinostat
10.688950114780003	-0.9791690942012903	3.4300105729883793e-59	vorinostat
10.86259110768636	-0.9791690942012903	1.804905191671987e-61	vorinostat
11.03623210059272	-0.9791690942012903	8.348743406010538e-64	vorinostat
11.209873093499077	-0.9791690942012903	3.3946547913132136e-66	vorinostat
11.383514086405437	-0.9791690942012903	1.2133271166220857e-68	vorinostat
11.557155079311794	-0.9791690942012903	3.812132390459806e-71	vorinostat
11.730796072218155	-0.9791690942012903	1.052848371139447e-73	vorinostat
11.904437065124512	-0.9791690942012903	2.5560624968458185e-76	vorinostat
-5.2860212326049805	-0.8630822415303703	0.00013844152750364287	vorinostat
-5.112380239698622	-0.8630822415303703	0.00023932247867917384	vorinostat
-4.938739246792263	-0.8630822415303703	0.000369748579148828	vorinostat
-4.765098253885905	-0.8630822415303703	0.0005058522661896185	vorinostat
-4.5914572609795465	-0.8630822415303703	0.0006103700682637976	vorinostat
-4.417816268073188	-0.8630822415303703	0.0006484904119892489	vorinostat
-4.244175275166829	-0.8630822415303703	0.0006063268754507668	vorinostat
-4.070534282260471	-0.8630822415303703	0.0004988602902968829	vorinostat
-3.8968932893541126	-0.8630822415303703	0.0003612683235347607	vorinostat
-3.723252296447754	-0.8630822415303703	0.0002304028644198057	vorinostat
-3.549611303541395	-0.8630822415303703	0.0001295226058852459	vorinostat
-3.375970310635037	-0.8630822415303703	6.430281897672652e-05	vorinostat
-3.2023293177286782	-0.8630822415303703	2.841938118415008e-05	vorinostat
-3.02868832482232	-0.8630822415303703	1.1922516883575697e-05	vorinostat
-2.8550473319159613	-0.8630822415303703	7.466828264149916e-06	vorinostat
-2.681406339009603	-0.8630822415303703	1.41691630464246e-05	vorinostat
-2.5077653461032443	-0.8630822415303703	4.219430636357911e-05	vorinostat
-2.3341243531968856	-0.8630822415303703	0.00012158979042196271	vorinostat
-2.1604833602905273	-0.8630822415303703	0.00031567214219282687	vorinostat
-1.9868423673841686	-0.8630822415303703	0.0007310783539626189	vorinostat
-1.8132013744778104	-0.8630822415303703	0.0015052401210849033	vorinostat
-1.6395603815714517	-0.8630822415303703	0.0027489147585452564	vorinostat
-1.4659193886650934	-0.8630822415303703	0.0044446073997299355	vorinostat
-1.2922783957587347	-0.8630822415303703	0.006352940990299746	vorinostat
-1.118637402852376	-0.8630822415303703	0.00801795701315407	vorinostat
-0.9449964099460173	-0.8630822415303703	0.008926630375525732	vorinostat
-0.7713554170396595	-0.8630822415303703	0.00876062106997152	vorinostat
-0.5977144241333008	-0.8630822415303703	0.007575428418727933	vorinostat
-0.4240734312269421	-0.8630822415303703	0.005771450239649349	vorinostat
-0.2504324383205834	-0.8630822415303703	0.0038774726563418544	vorinostat
-0.07679144541422556	-0.8630822415303703	0.002304849463751303	vorinostat
0.09684954749213315	-0.8630822415303703	0.0012245015136459695	vorinostat
0.27049054039849185	-0.8630822415303703	0.0005979712240315154	vorinostat
0.44413153330485056	-0.8630822415303703	0.00028695856483770924	vorinostat
0.6177725262112093	-0.8630822415303703	0.0001511154942441738	vorinostat
0.7914135191175671	-0.8630822415303703	9.389064757614254e-05	vorinostat
0.9650545120239258	-0.8630822415303703	6.510088005569372e-05	vorinostat
1.1386955049302845	-0.8630822415303703	4.523418799772297e-05	vorinostat
1.3123364978366432	-0.8630822415303703	2.9408791445395088e-05	vorinostat
1.485977490743001	-0.8630822415303703	1.7386059281382086e-05	vorinostat
1.6596184836493597	-0.8630822415303703	9.25338914979595e-06	vorinostat
1.8332594765557184	-0.8630822415303703	4.418189857117894e-06	vorinostat
2.006900469462077	-0.8630822415303703	1.8891071407658466e-06	vorinostat
2.180541462368436	-0.8630822415303703	7.221844534516173e-07	vorinostat
2.3541824552747936	-0.8630822415303703	2.4640577801738935e-07	vorinostat
2.5278234481811523	-0.8630822415303703	7.489024296305655e-08	vorinostat
2.701464441087511	-0.8630822415303703	2.023557139362547e-08	vorinostat
2.8751054339938698	-0.8630822415303703	4.85190376354366e-09	vorinostat
3.0487464269002285	-0.8630822415303703	1.0307285807449887e-09	vorinostat
3.222387419806587	-0.8630822415303703	1.939394132390381e-10	vorinostat
3.396028412712946	-0.8630822415303703	3.254566310333453e-11	vorinostat
3.569669405619303	-0.8630822415303703	5.156271421763084e-12	vorinostat
3.7433103985256615	-0.8630822415303703	1.052154719320838e-12	vorinostat
3.91695139143202	-0.8630822415303703	4.664994037163347e-13	vorinostat
4.090592384338379	-0.8630822415303703	3.258832847080003e-13	vorinostat
4.264233377244738	-0.8630822415303703	2.2871724277222767e-13	vorinostat
4.437874370151096	-0.8630822415303703	1.4462802495213862e-13	vorinostat
4.611515363057455	-0.8630822415303703	8.09516023404896e-14	vorinostat
4.785156355963814	-0.8630822415303703	3.9954129626227105e-14	vorinostat
4.958797348870172	-0.8630822415303703	1.7363900083848073e-14	vorinostat
5.132438341776529	-0.8630822415303703	6.639975615279875e-15	vorinostat
5.306079334682888	-0.8630822415303703	2.2332651351116264e-15	vorinostat
5.479720327589247	-0.8630822415303703	6.604882908838188e-16	vorinostat
5.6533613204956055	-0.8630822415303703	1.717437302328758e-16	vorinostat
5.827002313401964	-0.8630822415303703	3.926021791536092e-17	vorinostat
6.000643306308323	-0.8630822415303703	7.889696954723075e-18	vorinostat
6.174284299214682	-0.8630822415303703	1.3937728295983563e-18	vorinostat
6.34792529212104	-0.8630822415303703	2.1644168441641834e-19	vorinostat
6.521566285027399	-0.8630822415303703	2.954629968466381e-20	vorinostat
6.695207277933756	-0.8630822415303703	3.545490096396651e-21	vorinostat
6.868848270840115	-0.8630822415303703	3.7398923729163307e-22	vorinostat
7.042489263746473	-0.8630822415303703	3.467774149861102e-23	vorinostat
7.216130256652832	-0.8630822415303703	2.826512605475432e-24	vorinostat
7.389771249559191	-0.8630822415303703	2.025159371385479e-25	vorinostat
7.563412242465549	-0.8630822415303703	1.2754853924189638e-26	vorinostat
7.737053235371908	-0.8630822415303703	7.061544270521992e-28	vorinostat
7.910694228278267	-0.8630822415303703	3.4366218271686154e-29	vorinostat
8.084335221184626	-0.8630822415303703	1.4701837968942002e-30	vorinostat
8.257976214090982	-0.8630822415303703	5.528652983743087e-32	vorinostat
8.431617206997341	-0.8630822415303703	1.827573413791927e-33	vorinostat
8.6052581999037	-0.8630822415303703	5.310533171371267e-35	vorinostat
8.778899192810059	-0.8630822415303703	1.3564669304398578e-36	vorinostat
8.952540185716417	-0.8630822415303703	3.0457067295943585e-38	vorinostat
9.126181178622776	-0.8630822415303703	6.011387746401952e-40	vorinostat
9.299822171529135	-0.8630822415303703	1.0429636828241901e-41	vorinostat
9.473463164435493	-0.8630822415303703	1.5906382267344407e-43	vorinostat
9.647104157341852	-0.8630822415303703	2.1324626301700325e-45	vorinostat
9.820745150248209	-0.8630822415303703	2.513038993933622e-47	vorinostat
9.994386143154568	-0.8630822415303703	2.6033035455648153e-49	vorinostat
10.168027136060926	-0.8630822415303703	2.3705994340466797e-51	vorinostat
10.341668128967285	-0.8630822415303703	1.8975766468795517e-53	vorinostat
10.515309121873644	-0.8630822415303703	1.3352059576213428e-55	vorinostat
10.688950114780003	-0.8630822415303703	8.258572390920713e-58	vorinostat
10.86259110768636	-0.8630822415303703	4.4902392560927843e-60	vorinostat
11.03623210059272	-0.8630822415303703	2.1460595494991472e-62	vorinostat
11.209873093499077	-0.8630822415303703	9.016164752337366e-65	vorinostat
11.383514086405437	-0.8630822415303703	3.329735168292968e-67	vorinostat
11.557155079311794	-0.8630822415303703	1.0809493162126906e-69	vorinostat
11.730796072218155	-0.8630822415303703	3.0846703075498514e-72	vorinostat
11.904437065124512	-0.8630822415303703	7.737843804573406e-75	vorinostat
-5.2860212326049805	-0.7469953888594502	0.00021286354149535584	vorinostat
-5.112380239698622	-0.7469953888594502	0.0003716750958099524	vorinostat
-4.938739246792263	-0.7469953888594502	0.0005874054966152935	vorinostat
-4.765098253885905	-0.7469953888594502	0.0008269098494386813	vorinostat
-4.5914572609795465	-0.7469953888594502	0.0010293970776722938	vorinostat
-4.417816268073188	-0.7469953888594502	0.0011297833368560939	vorinostat
-4.244175275166829	-0.7469953888594502	0.0010919682543285613	vorinostat
-4.070534282260471	-0.7469953888594502	0.0009292622539603222	vorinostat
-3.8968932893541126	-0.7469953888594502	0.0006964905153496982	vorinostat
-3.723252296447754	-0.7469953888594502	0.0004601052082135826	vorinostat
-3.549611303541395	-0.7469953888594502	0.00026822793228152076	vorinostat
-3.375970310635037	-0.7469953888594502	0.0001383063892216948	vorinostat
-3.2023293177286782	-0.7469953888594502	6.348774264045095e-05	vorinostat
-3.02868832482232	-0.7469953888594502	2.693929813034256e-05	vorinostat
-2.8550473319159613	-0.7469953888594502	1.3836286371419041e-05	vorinostat
-2.681406339009603	-0.7469953888594502	1.82916165714652e-05	vorinostat
-2.5077653461032443	-0.7469953888594502	4.891934035614614e-05	vorinostat
-2.3341243531968856	-0.7469953888594502	0.00013840475451884073	vorinostat
-2.1604833602905273	-0.7469953888594502	0.0003590051932029236	vorinostat
-1.9868423673841686	-0.7469953888594502	0.0008365757322774878	vorinostat
-1.8132013744778104	-0.7469953888594502	0.0017417834198739967	vorinostat
-1.6395603815714517	-0.7469953888594502	0.0032298202110962555	vorinostat
-1.4659193886650934	-0.7469953888594502	0.0053207626350171	vorinostat
-1.2922783957587347	-0.7469953888594502	0.007771108659568985	vorinostat
-1.118637402852376	-0.7469953888594502	0.0100452612039971	vorinostat
-0.9449964099460173	-0.7469953888594502	0.011476337348909176	vorinostat
-0.7713554170396595	-0.7469953888594502	0.011575475941878657	vorinostat
-0.5977144241333008	-0.7469953888594502	0.010300357198100267	vorinostat
-0.4240734312269421	-0.7469953888594502	0.008084863059073296	vorinostat
-0.2504324383205834	-0.7469953888594502	0.005603608362691894	vorinostat
-0.07679144541422556	-0.7469953888594502	0.0034444559992687935	vorinostat
0.09684954749213315	-0.7469953888594502	0.0019027484118021504	vorinostat
0.27049054039849185	-0.7469953888594502	0.0009791363944237892	vorinostat
0.44413153330485056	-0.7469953888594502	0.0005084177359876296	vorinostat
0.6177725262112093	-0.7469953888594502	0.000297986198151851	vorinostat
0.7914135191175671	-0.7469953888594502	0.00020543172782158415	vorinostat
0.9650545120239258	-0.7469953888594502	0.00015346242559496605	vorinostat
1.1386955049302845	-0.7469953888594502	0.00011222652492618038	vorinostat
1.3123364978366432	-0.7469953888594502	7.598008262049565e-05	vorinostat
1.485977490743001	-0.7469953888594502	4.659579185690887e-05	vorinostat
1.6596184836493597	-0.7469953888594502	2.569292155570469e-05	vorinostat
1.8332594765557184	-0.7469953888594502	1.2703614654679381e-05	vorinostat
2.006900469462077	-0.7469953888594502	5.623531107669589e-06	vorinostat
2.180541462368436	-0.7469953888594502	2.2252784396060236e-06	vorinostat
2.3541824552747936	-0.7469953888594502	7.857430695386337e-07	vorinostat
2.5278234481811523	-0.7469953888594502	2.4708951103273893e-07	vorinostat
2.701464441087511	-0.7469953888594502	6.906411475543893e-08	vorinostat
2.8751054339938698	-0.7469953888594502	1.7126917760322166e-08	vorinostat
3.0487464269002285	-0.7469953888594502	3.76284757294811e-09	vorinostat
3.222387419806587	-0.7469953888594502	7.326584885588076e-10	vorinostat
3.396028412712946	-0.7469953888594502	1.2783285060173103e-10	vorinostat
3.569669405619303	-0.7469953888594502	2.16981993488774e-11	vorinostat
3.7433103985256615	-0.7469953888594502	5.268139596211522e-12	vorinostat
3.91695139143202	-0.7469953888594502	2.8014651767930774e-12	vorinostat
4.090592384338379	-0.7469953888594502	2.0953740800991372e-12	vorinostat
4.264233377244738	-0.7469953888594502	1.5230206300136754e-12	vorinostat
4.437874370151096	-0.7469953888594502	9.937162825502924e-13	vorinostat
4.611515363057455	-0.7469953888594502	5.740321154772411e-13	vorinostat
4.785156355963814	-0.7469953888594502	2.9252545246444586e-13	vorinostat
4.958797348870172	-0.7469953888594502	1.313012700308711e-13	vorinostat
5.132438341776529	-0.7469953888594502	5.186627048867776e-14	vorinostat
5.306079334682888	-0.7469953888594502	1.802191914671602e-14	vorinostat
5.479720327589247	-0.7469953888594502	5.506739442953497e-15	vorinostat
5.6533613204956055	-0.7469953888594502	1.4794297385165856e-15	vorinostat
5.827002313401964	-0.7469953888594502	3.49429177990203e-16	vorinostat
6.000643306308323	-0.7469953888594502	7.255460928601235e-17	vorinostat
6.174284299214682	-0.7469953888594502	1.3243352681192897e-17	vorinostat
6.34792529212104	-0.7469953888594502	2.1249557717632016e-18	vorinostat
6.521566285027399	-0.7469953888594502	2.9972030448735305e-19	vorinostat
6.695207277933756	-0.7469953888594502	3.7161567746200596e-20	vorinostat
6.868848270840115	-0.7469953888594502	4.0502506121332466e-21	vorinostat
7.042489263746473	-0.7469953888594502	3.8804210239917107e-22	vorinostat
7.216130256652832	-0.7469953888594502	3.268017303351612e-23	vorinostat
7.389771249559191	-0.7469953888594502	2.419346528057165e-24	vorinostat
7.563412242465549	-0.7469953888594502	1.5744173116940546e-25	vorinostat
7.737053235371908	-0.7469953888594502	9.006365670042387e-27	vorinostat
7.910694228278267	-0.7469953888594502	4.528842034168038e-28	vorinostat
8.084335221184626	-0.7469953888594502	2.0018549658420514e-29	vorinostat
8.257976214090982	-0.7469953888594502	7.778321047073588e-31	vorinostat
8.431617206997341	-0.7469953888594502	2.656726966502245e-32	vorinostat
8.6052581999037	-0.7469953888594502	7.976562642207736e-34	vorinostat
8.778899192810059	-0.7469953888594502	2.1051954770829029e-35	vorinostat
8.952540185716417	-0.7469953888594502	4.884013608367877e-37	vorinostat
9.126181178622776	-0.7469953888594502	9.960223632818816e-39	vorinostat
9.299822171529135	-0.7469953888594502	1.7855380101508956e-40	vorinostat
9.473463164435493	-0.7469953888594502	2.8136941997455398e-42	vorinostat
9.647104157341852	-0.7469953888594502	3.897557003412664e-44	vorinostat
9.820745150248209	-0.7469953888594502	4.745870030152144e-46	vorinostat
9.994386143154568	-0.7469953888594502	5.0798043973074814e-48	vorinostat
10.168027136060926	-0.7469953888594502	4.779538046305761e-50	vorinostat
10.341668128967285	-0.7469953888594502	3.9530530307771596e-52	vorinostat
10.515309121873644	-0.7469953888594502	2.874002502747439e-54	vorinostat
10.688950114780003	-0.7469953888594502	1.8367473734024426e-56	vorinostat
10.86259110768636	-0.7469953888594502	1.031856957640172e-58	vorinostat
11.03623210059272	-0.7469953888594502	5.0956237161779704e-61	vorinostat
11.209873093499077	-0.7469953888594502	2.2119891252401028e-63	vorinostat
11.383514086405437	-0.7469953888594502	8.440660038659917e-66	vorinostat
11.557155079311794	-0.7469953888594502	2.8312460521291093e-68	vorinostat
11.730796072218155	-0.7469953888594502	8.348080009052468e-71	vorinostat
11.904437065124512	-0.7469953888594502	2.1637315395426792e-73	vorinostat
-5.2860212326049805	-0.6309085361885302	0.000311645638524391	vorinostat
-5.112380239698622	-0.6309085361885302	0.0005409442314891256	vorinostat
-4.938739246792263	-0.6309085361885302	0.0008676895608075121	vorinostat
-4.765098253885905	-0.6309085361885302	0.001252496738816331	vorinostat
-4.5914572609795465	-0.6309085361885302	0.001606393082089692	vorinostat
-4.417816268073188	-0.6309085361885302	0.0018204698807805918	vorinostat
-4.244175275166829	-0.6309085361885302	0.0018190422208854574	vorinostat
-4.070534282260471	-0.6309085361885302	0.0016017731812323188	vorinostat
-3.8968932893541126	-0.6309085361885302	0.0012433944655022267	vorinostat
-3.723252296447754	-0.6309085361885302	0.0008517230118401157	vorinostat
-3.549611303541395	-0.6309085361885302	0.0005157206985071703	vorinostat
-3.375970310635037	-0.6309085361885302	0.000276841312870929	vorinostat
-3.2023293177286782	-0.6309085361885302	0.00013261579093309364	vorinostat
-3.02868832482232	-0.6309085361885302	5.821551239106428e-05	vorinostat
-2.8550473319159613	-0.6309085361885302	2.756564921113273e-05	vorinostat
-2.681406339009603	-0.6309085361885302	2.6030794804295478e-05	vorinostat
-2.5077653461032443	-0.6309085361885302	5.796244652202653e-05	vorinostat
-2.3341243531968856	-0.6309085361885302	0.00015660667117214038	vorinostat
-2.1604833602905273	-0.6309085361885302	0.00040043411435497636	vorinostat
-1.9868423673841686	-0.6309085361885302	0.0009296057696532556	vorinostat
-1.8132013744778104	-0.6309085361885302	0.001940660125857666	vorinostat
-1.6395603815714517	-0.6309085361885302	0.0036268587546940414	vorinostat
-1.4659193886650934	-0.6309085361885302	0.006048478845114279	vorinostat
-1.2922783957587347	-0.6309085361885302	0.008977196144074015	vorinostat
-1.118637402852376	-0.6309085361885302	0.01183113284629264	vorinostat
-0.9449964099460173	-0.6309085361885302	0.0138187408730562	vorinostat
-0.7713554170396595	-0.6309085361885302	0.014282140532523373	vorinostat
-0.5977144241333008	-0.6309085361885302	0.013047436874156198	vorinostat
-0.4240734312269421	-0.6309085361885302	0.010532074461905138	vorinostat
-0.2504324383205834	-0.6309085361885302	0.007521924691621158	vorinostat
-0.07679144541422556	-0.6309085361885302	0.004779886303860902	vorinostat
0.09684954749213315	-0.6309085361885302	0.002749593702953403	vorinostat
0.27049054039849185	-0.6309085361885302	0.001498292258753236	vorinostat
0.44413153330485056	-0.6309085361885302	0.0008485534219382725	vorinostat
0.6177725262112093	-0.6309085361885302	0.0005551023144131695	vorinostat
0.7914135191175671	-0.6309085361885302	0.00042167425775319176	vorinostat
0.9650545120239258	-0.6309085361885302	0.00033677971804367264	vorinostat
1.1386955049302845	-0.6309085361885302	0.0002581830660380461	vorinostat
1.3123364978366432	-0.6309085361885302	0.00018173131579614764	vorinostat
1.485977490743001	-0.6309085361885302	0.00011553615035275451	vorinostat
1.6596184836493597	-0.6309085361885302	6.598010000800645e-05	vorinostat
1.8332594765557184	-0.6309085361885302	3.377578643695568e-05	vorinostat
2.006900469462077	-0.6309085361885302	1.5476843780325052e-05	vorinostat
2.180541462368436	-0.6309085361885302	6.3383457404398586e-06	vorinostat
2.3541824552747936	-0.6309085361885302	2.3158350594887047e-06	vorinostat
2.5278234481811523	-0.6309085361885302	7.534085438594797e-07	vorinostat
2.701464441087511	-0.6309085361885302	2.1781862280107782e-07	vorinostat
2.8751054339938698	-0.6309085361885302	5.586288356012793e-08	vorinostat
3.0487464269002285	-0.6309085361885302	1.2693353818227974e-08	vorinostat
3.222387419806587	-0.6309085361885302	2.5587407781996546e-09	vorinostat
3.396028412712946	-0.6309085361885302	4.655696658719296e-10	vorinostat
3.569669405619303	-0.6309085361885302	8.595666768826172e-11	vorinostat
3.7433103985256615	-0.6309085361885302	2.535718836884785e-11	vorinostat
3.91695139143202	-0.6309085361885302	1.5791195029531152e-11	vorinostat
4.090592384338379	-0.6309085361885302	1.2489254993176177e-11	vorinostat
4.264233377244738	-0.6309085361885302	9.37902995009587e-12	vorinostat
4.437874370151096	-0.6309085361885302	6.3104459548949715e-12	vorinostat
4.611515363057455	-0.6309085361885302	3.761190125121391e-12	vorinostat
4.785156355963814	-0.6309085361885302	1.9787200777150914e-12	vorinostat
4.958797348870172	-0.6309085361885302	9.172225271798233e-13	vorinostat
5.132438341776529	-0.6309085361885302	3.742548505491202e-13	vorinostat
5.306079334682888	-0.6309085361885302	1.3434261231875259e-13	vorinostat
5.479720327589247	-0.6309085361885302	4.241006732815481e-14	vorinostat
5.6533613204956055	-0.6309085361885302	1.1771958658842947e-14	vorinostat
5.827002313401964	-0.6309085361885302	2.8727917385383657e-15	vorinostat
6.000643306308323	-0.6309085361885302	6.163207373380349e-16	vorinostat
6.174284299214682	-0.6309085361885302	1.1623586020053243e-16	vorinostat
6.34792529212104	-0.6309085361885302	1.927057245577007e-17	vorinostat
6.521566285027399	-0.6309085361885302	2.8084368113125886e-18	vorinostat
6.695207277933756	-0.6309085361885302	3.597882845607282e-19	vorinostat
6.868848270840115	-0.6309085361885302	4.051723628137398e-20	vorinostat
7.042489263746473	-0.6309085361885302	4.010901049694175e-21	vorinostat
7.216130256652832	-0.6309085361885302	3.490219805730019e-22	vorinostat
7.389771249559191	-0.6309085361885302	2.669758216360196e-23	vorinostat
7.563412242465549	-0.6309085361885302	1.7951435697959786e-24	vorinostat
7.737053235371908	-0.6309085361885302	1.0610465014865218e-25	vorinostat
7.910694228278267	-0.6309085361885302	5.512867386626558e-27	vorinostat
8.084335221184626	-0.6309085361885302	2.5178423038374726e-28	vorinostat
8.257976214090982	-0.6309085361885302	1.0108514365119987e-29	vorinostat
8.431617206997341	-0.6309085361885302	3.567417585771327e-31	vorinostat
8.6052581999037	-0.6309085361885302	1.1066960634854345e-32	vorinostat
8.778899192810059	-0.6309085361885302	3.0179398213625144e-34	vorinostat
8.952540185716417	-0.6309085361885302	7.234367659774742e-36	vorinostat
9.126181178622776	-0.6309085361885302	1.5243979825741645e-37	vorinostat
9.299822171529135	-0.6309085361885302	2.823604991713329e-39	vorinostat
9.473463164435493	-0.6309085361885302	4.597453045325065e-41	vorinostat
9.647104157341852	-0.6309085361885302	6.580190228938714e-43	vorinostat
9.820745150248209	-0.6309085361885302	8.278799795718186e-45	vorinostat
9.994386143154568	-0.6309085361885302	9.155964414535708e-47	vorinostat
10.168027136060926	-0.6309085361885302	8.901200756997246e-49	vorinostat
10.341668128967285	-0.6309085361885302	7.606780429494755e-51	vorinostat
10.515309121873644	-0.6309085361885302	5.714272524425547e-53	vorinostat
10.688950114780003	-0.6309085361885302	3.77336486499597e-55	vorinostat
10.86259110768636	-0.6309085361885302	2.1903042087701718e-57	vorinostat
11.03623210059272	-0.6309085361885302	1.1176037698121464e-59	vorinostat
11.209873093499077	-0.6309085361885302	5.012784819356539e-62	vorinostat
11.383514086405437	-0.6309085361885302	1.9764145869252417e-64	vorinostat
11.557155079311794	-0.6309085361885302	6.849909325878906e-67	vorinostat
11.730796072218155	-0.6309085361885302	2.0868891382727608e-69	vorinostat
11.904437065124512	-0.6309085361885302	5.588840540144176e-72	vorinostat
-5.2860212326049805	-0.5148216835176102	0.00044222016256108987	vorinostat
-5.112380239698622	-0.5148216835176102	0.0007454681518491798	vorinostat
-4.938739246792263	-0.5148216835176102	0.0011978135640183384	vorinostat
-4.765098253885905	-0.5148216835176102	0.0017620371395337794	vorinostat
-4.5914572609795465	-0.5148216835176102	0.002322318838585211	vorinostat
-4.417816268073188	-0.5148216835176102	0.0027151835774449976	vorinostat
-4.244175275166829	-0.5148216835176102	0.0028048007083696738	vorinostat
-4.070534282260471	-0.5148216835176102	0.002556926886707194	vorinostat
-3.8968932893541126	-0.5148216835176102	0.0020577000009842873	vorinostat
-3.723252296447754	-0.5148216835176102	0.0014637506830624605	vorinostat
-3.549611303541395	-0.5148216835176102	0.0009225473023822539	vorinostat
-3.375970310635037	-0.5148216835176102	0.0005171508477428268	vorinostat
-3.2023293177286782	-0.5148216835176102	0.0002597721241455708	vorinostat
-3.02868832482232	-0.5148216835176102	0.00011959422190259757	vorinostat
-2.8550473319159613	-0.5148216835176102	5.6216861183026554e-05	vorinostat
-2.681406339009603	-0.5148216835176102	4.180836805997246e-05	vorinostat
-2.5077653461032443	-0.5148216835176102	7.274225703892112e-05	vorinostat
-2.3341243531968856	-0.5148216835176102	0.00018012029790750086	vorinostat
-2.1604833602905273	-0.5148216835176102	0.0004457979150902051	vorinostat
-1.9868423673841686	-0.5148216835176102	0.00101912245717199	vorinostat
-1.8132013744778104	-0.5148216835176102	0.0021129970543213457	vorinostat
-1.6395603815714517	-0.5148216835176102	0.003945798198996978	vorinostat
-1.4659193886650934	-0.5148216835176102	0.006609110355751372	vorinostat
-1.2922783957587347	-0.5148216835176102	0.00989789884317956	vorinostat
-1.118637402852376	-0.5148216835176102	0.013217327425492831	vorinostat
-0.9449964099460173	-0.5148216835176102	0.015699859932042478	vorinostat
-0.7713554170396595	-0.5148216835176102	0.01655425499367819	vorinostat
-0.5977144241333008	-0.5148216835176102	0.015471136221190299	vorinostat
-0.4240734312269421	-0.5148216835176102	0.012808033791067461	vorinostat
-0.2504324383205834	-0.5148216835176102	0.009407756567917204	vorinostat
-0.07679144541422556	-0.5148216835176102	0.0061759584185598695	vorinostat
0.09684954749213315	-0.5148216835176102	0.0037053293445765915	vorinostat
0.27049054039849185	-0.5148216835176102	0.002149725670570684	vorinostat
0.44413153330485056	-0.5148216835176102	0.0013376729981893138	vorinostat
0.6177725262112093	-0.5148216835176102	0.0009764349827519582	vorinostat
0.7914135191175671	-0.5148216835176102	0.0008105737455281934	vorinostat
0.9650545120239258	-0.5148216835176102	0.0006874368393509796	vorinostat
1.1386955049302845	-0.5148216835176102	0.0005506829592757313	vorinostat
1.3123364978366432	-0.5148216835176102	0.0004024700634356566	vorinostat
1.485977490743001	-0.5148216835176102	0.00026510181774342924	vorinostat
1.6596184836493597	-0.5148216835176102	0.00015674513568991283	vorinostat
1.8332594765557184	-0.5148216835176102	8.305394773746498e-05	vorinostat
2.006900469462077	-0.5148216835176102	3.938609595660256e-05	vorinostat
2.180541462368436	-0.5148216835176102	1.6690739754443792e-05	vorinostat
2.3541824552747936	-0.5148216835176102	6.309185058369257e-06	vorinostat
2.5278234481811523	-0.5148216835176102	2.12317531524657e-06	vorinostat
2.701464441087511	-0.5148216835176102	6.34846194456182e-07	vorinostat
2.8751054339938698	-0.5148216835176102	1.683716436359763e-07	vorinostat
3.0487464269002285	-0.5148216835176102	3.957024836266036e-08	vorinostat
3.222387419806587	-0.5148216835176102	8.264527353135703e-09	vorinostat
3.396028412712946	-0.5148216835176102	1.575444823905268e-09	vorinostat
3.569669405619303	-0.5148216835176102	3.227799730774697e-10	vorinostat
3.7433103985256615	-0.5148216835176102	1.172553395272806e-10	vorinostat
3.91695139143202	-0.5148216835176102	8.328316652946178e-11	vorinostat
4.090592384338379	-0.5148216835176102	6.898063654035408e-11	vorinostat
4.264233377244738	-0.5148216835176102	5.3418431521541836e-11	vorinostat
4.437874370151096	-0.5148216835176102	3.704117090099909e-11	vorinostat
4.611515363057455	-0.5148216835176102	2.277291910934029e-11	vorinostat
4.785156355963814	-0.5148216835176102	1.2366296547649036e-11	vorinostat
4.958797348870172	-0.5148216835176102	5.919352323404049e-12	vorinostat
5.132438341776529	-0.5148216835176102	2.4947065896930085e-12	vorinostat
5.306079334682888	-0.5148216835176102	9.250857681888234e-13	vorinostat
5.479720327589247	-0.5148216835176102	3.0171056723052213e-13	vorinostat
5.6533613204956055	-0.5148216835176102	8.652574051482411e-14	vorinostat
5.827002313401964	-0.5148216835176102	2.1816668230660678e-14	vorinostat
6.000643306308323	-0.5148216835176102	4.835998257065672e-15	vorinostat
6.174284299214682	-0.5148216835176102	9.42364407244308e-16	vorinostat
6.34792529212104	-0.5148216835176102	1.614266628785325e-16	vorinostat
6.521566285027399	-0.5148216835176102	2.4307970729580374e-17	vorinostat
6.695207277933756	-0.5148216835176102	3.217624307323511e-18	vorinostat
6.868848270840115	-0.5148216835176102	3.7439747877691923e-19	vorinostat
7.042489263746473	-0.5148216835176102	3.8294829600591514e-20	vorinostat
7.216130256652832	-0.5148216835176102	3.443152415711566e-21	vorinostat
7.389771249559191	-0.5148216835176102	2.7213273538893863e-22	vorinostat
7.563412242465549	-0.5148216835176102	1.890660263028009e-23	vorinostat
7.737053235371908	-0.5148216835176102	1.1546602658391008e-24	vorinostat
7.910694228278267	-0.5148216835176102	6.198732128880122e-26	vorinostat
8.084335221184626	-0.5148216835176102	2.9252257393545092e-27	vorinostat
8.257976214090982	-0.5148216835176102	1.213455178203718e-28	vorinostat
8.431617206997341	-0.5148216835176102	4.42482306025944e-30	vorinostat
8.6052581999037	-0.5148216835176102	1.4183254073531073e-31	vorinostat
8.778899192810059	-0.5148216835176102	3.9963512605566166e-33	vorinostat
8.952540185716417	-0.5148216835176102	9.898268197051887e-35	vorinostat
9.126181178622776	-0.5148216835176102	2.155075897654394e-36	vorinostat
9.299822171529135	-0.5148216835176102	4.1245228143312376e-38	vorinostat
9.473463164435493	-0.5148216835176102	6.938932087814994e-40	vorinostat
9.647104157341852	-0.5148216835176102	1.0261700839113206e-41	vorinostat
9.820745150248209	-0.5148216835176102	1.3339939101341748e-43	vorinostat
9.994386143154568	-0.5148216835176102	1.52439013364534e-45	vorinostat
10.168027136060926	-0.5148216835176102	1.5312503322064175e-47	vorinostat
10.341668128967285	-0.5148216835176102	1.3520851624678545e-49	vorinostat
10.515309121873644	-0.5148216835176102	1.0494691632576104e-51	vorinostat
10.688950114780003	-0.5148216835176102	7.160495917269664e-54	vorinostat
10.86259110768636	-0.5148216835176102	4.294615673808273e-56	vorinostat
11.03623210059272	-0.5148216835176102	2.264192211323867e-58	vorinostat
11.209873093499077	-0.5148216835176102	1.0493251049138224e-60	vorinostat
11.383514086405437	-0.5148216835176102	4.274788364601566e-63	vorinostat
11.557155079311794	-0.5148216835176102	1.5308299759507317e-65	vorinostat
11.730796072218155	-0.5148216835176102	4.818890754308254e-68	vorinostat
11.904437065124512	-0.5148216835176102	1.3334446331868605e-70	vorinostat
-5.2860212326049805	-0.39873483084669015	0.0006210666872095055	vorinostat
-5.112380239698622	-0.39873483084669015	0.0009879689666144776	vorinostat
-4.938739246792263	-0.39873483084669015	0.0015585104224345718	vorinostat
-4.765098253885905	-0.39873483084669015	0.002311954513601251	vorinostat
-4.5914572609795465	-0.39873483084669015	0.003116697824972149	vorinostat
-4.417816268073188	-0.39873483084669015	0.003753051708148308	vorinostat
-4.244175275166829	-0.39873483084669015	0.00400721493724837	vorinostat
-4.070534282260471	-0.39873483084669015	0.0037844596758237624	vorinostat
-3.8968932893541126	-0.39873483084669015	0.003161589164388374	vorinostat
-3.723252296447754	-0.39873483084669015	0.0023403299649017452	vorinostat
-3.549611303541395	-0.39873483084669015	0.001539803612801851	vorinostat
-3.375970310635037	-0.39873483084669015	0.0009049481874901031	vorinostat
-3.2023293177286782	-0.39873483084669015	0.0004792444690553043	vorinostat
-3.02868832482232	-0.39873483084669015	0.00023369971239190523	vorinostat
-2.8550473319159613	-0.39873483084669015	0.00011372841145340403	vorinostat
-2.681406339009603	-0.39873483084669015	7.456177597818456e-05	vorinostat
-2.5077653461032443	-0.39873483084669015	0.00010019931712465527	vorinostat
-2.3341243531968856	-0.39873483084669015	0.00021602176662226228	vorinostat
-2.1604833602905273	-0.39873483084669015	0.0005042914277216295	vorinostat
-1.9868423673841686	-0.39873483084669015	0.0011193482691507343	vorinostat
-1.8132013744778104	-0.39873483084669015	0.002281987973731121	vorinostat
-1.6395603815714517	-0.39873483084669015	0.004220889972830408	vorinostat
-1.4659193886650934	-0.39873483084669015	0.007041561036752367	vorinostat
-1.2922783957587347	-0.39873483084669015	0.010555289255041149	vorinostat
-1.118637402852376	-0.39873483084669015	0.014174201384574526	vorinostat
-0.9449964099460173	-0.39873483084669015	0.01700535437090369	vorinostat
-0.7713554170396595	-0.39873483084669015	0.018183979467273324	vorinostat
-0.5977144241333008	-0.39873483084669015	0.017297609104092677	vorinostat
-0.4240734312269421	-0.39873483084669015	0.014626499317418022	vorinostat
-0.2504324383205834	-0.39873483084669015	0.011016115692491123	vorinostat
-0.07679144541422556	-0.39873483084669015	0.007460298419480189	vorinostat
0.09684954749213315	-0.39873483084669015	0.004674731041808876	vorinostat
0.27049054039849185	-0.39873483084669015	0.0029036396669833175	vorinostat
0.44413153330485056	-0.39873483084669015	0.0019963254235053213	vorinostat
0.6177725262112093	-0.39873483084669015	0.0016203164692704106	vorinostat
0.7914135191175671	-0.39873483084669015	0.0014570696957233956	vorinostat
0.9650545120239258	-0.39873483084669015	0.0013044835756767868	vorinostat
1.1386955049302845	-0.39873483084669015	0.001089062701883261	vorinostat
1.3123364978366432	-0.39873483084669015	0.000825534656165229	vorinostat
1.485977490743001	-0.39873483084669015	0.0005630775336793985	vorinostat
1.6596184836493597	-0.39873483084669015	0.0003445728613887747	vorinostat
1.8332594765557184	-0.39873483084669015	0.00018892805177883574	vorinostat
2.006900469462077	-0.39873483084669015	9.269915277876516e-05	vorinostat
2.180541462368436	-0.39873483084669015	4.063973999609042e-05	vorinostat
2.3541824552747936	-0.39873483084669015	1.5890238104138513e-05	vorinostat
2.5278234481811523	-0.39873483084669015	5.530463170252237e-06	vorinostat
2.701464441087511	-0.39873483084669015	1.7100400552587428e-06	vorinostat
2.8751054339938698	-0.39873483084669015	4.6897526894962107e-07	vorinostat
3.0487464269002285	-0.39873483084669015	1.1401550488595186e-07	vorinostat
3.222387419806587	-0.39873483084669015	2.470374759965242e-08	vorinostat
3.396028412712946	-0.39873483084669015	4.968734266637421e-09	vorinostat
3.569669405619303	-0.39873483084669015	1.1581209236800774e-09	vorinostat
3.7433103985256615	-0.39873483084669015	5.193533966041096e-10	vorinostat
3.91695139143202	-0.39873483084669015	4.0999125500082145e-10	vorinostat
4.090592384338379	-0.39873483084669015	3.529946043380513e-10	vorinostat
4.264233377244738	-0.39873483084669015	2.8142524177694404e-10	vorinostat
4.437874370151096	-0.39873483084669015	2.0099477312036275e-10	vorinostat
4.611515363057455	-0.39873483084669015	1.274229364080055e-10	vorinostat
4.785156355963814	-0.39873483084669015	7.140828956666426e-11	vorinostat
4.958797348870172	-0.39873483084669015	3.5292213871476166e-11	vorinostat
5.132438341776529	-0.39873483084669015	1.5362012209829918e-11	vorinostat
5.306079334682888	-0.39873483084669015	5.8845045363607e-12	vorinostat
5.479720327589247	-0.39873483084669015	1.982721850636595e-12	vorinostat
5.6533613204956055	-0.39873483084669015	5.87470048369834e-13	vorinostat
5.827002313401964	-0.39873483084669015	1.5304283917353657e-13	vorinostat
6.000643306308323	-0.39873483084669015	3.505126539371533e-14	vorinostat
6.174284299214682	-0.39873483084669015	7.05723483631015e-15	vorinostat
6.34792529212104	-0.39873483084669015	1.249085350352225e-15	vorinostat
6.521566285027399	-0.39873483084669015	1.9434281140763808e-16	vorinostat
6.695207277933756	-0.39873483084669015	2.6580251867453442e-17	vorinostat
6.868848270840115	-0.39873483084669015	3.1956652406271945e-18	vorinostat
7.042489263746473	-0.39873483084669015	3.3773298859176366e-19	vorinostat
7.216130256652832	-0.39873483084669015	3.137579884612301e-20	vorinostat
7.389771249559191	-0.39873483084669015	2.562268691354036e-21	vorinostat
7.563412242465549	-0.39873483084669015	1.83934332781647e-22	vorinostat
7.737053235371908	-0.39873483084669015	1.1606706416306692e-23	vorinostat
7.910694228278267	-0.39873483084669015	6.438180574305921e-25	vorinostat
8.084335221184626	-0.39873483084669015	3.139244895553278e-26	vorinostat
8.257976214090982	-0.39873483084669015	1.3455352803647382e-27	vorinostat
8.431617206997341	-0.39873483084669015	5.069589650660728e-29	vorinostat
8.6052581999037	-0.39873483084669015	1.6790295348251956e-30	vorinostat
8.778899192810059	-0.39873483084669015	4.8882303664208217e-32	vorinostat
8.952540185716417	-0.39873483084669015	1.250986976974788e-33	vorinostat
9.126181178622776	-0.39873483084669015	2.8142437091413913e-35	vorinostat
9.299822171529135	-0.39873483084669015	5.5651696522516006e-37	vorinostat
9.473463164435493	-0.39873483084669015	9.673929091221311e-39	vorinostat
9.647104157341852	-0.39873483084669015	1.478206737945756e-40	vorinostat
9.820745150248209	-0.39873483084669015	1.9855244568860163e-42	vorinostat
9.994386143154568	-0.39873483084669015	2.344353449770751e-44	vorinostat
10.168027136060926	-0.39873483084669015	2.4332051244177746e-46	vorinostat
10.341668128967285	-0.39873483084669015	2.219944617997002e-48	vorinostat
10.515309121873644	-0.39873483084669015	1.7803826031162926e-50	vorinostat
10.688950114780003	-0.39873483084669015	1.2551404559137593e-52	vorinostat
10.86259110768636	-0.39873483084669015	7.778199863002371e-55	vorinostat
11.03623210059272	-0.39873483084669015	4.237148182648205e-57	vorinostat
11.209873093499077	-0.39873483084669015	2.028971705703084e-59	vorinostat
11.383514086405437	-0.39873483084669015	8.540555376902549e-62	vorinostat
11.557155079311794	-0.39873483084669015	3.160123235467864e-64	vorinostat
11.730796072218155	-0.39873483084669015	1.0278499266582797e-66	vorinostat
11.904437065124512	-0.39873483084669015	2.93875366137717e-69	vorinostat
-5.2860212326049805	-0.28264797817577003	0.0008785211139660536	vorinostat
-5.112380239698622	-0.28264797817577003	0.0012847826721379448	vorinostat
-4.938739246792263	-0.28264797817577003	0.0019369203993839978	vorinostat
-4.765098253885905	-0.28264797817577003	0.0028492171124703917	vorinostat
-4.5914572609795465	-0.28264797817577003	0.0038968760879201994	vorinostat
-4.417816268073188	-0.28264797817577003	0.004817637590654988	vorinostat
-4.244175275166829	-0.28264797817577003	0.005313329037083216	vorinostat
-4.070534282260471	-0.28264797817577003	0.005202462306024079	vorinostat
-3.8968932893541126	-0.28264797817577003	0.004519873989560779	vorinostat
-3.723252296447754	-0.28264797817577003	0.00349123701864925	vorinostat
-3.549611303541395	-0.28264797817577003	0.002407009988977786	vorinostat
-3.375970310635037	-0.28264797817577003	0.0014903371806796592	vorinostat
-3.2023293177286782	-0.28264797817577003	0.0008370700244479772	vorinostat
-3.02868832482232	-0.28264797817577003	0.00043579589800009	vorinostat
-2.8550473319159613	-0.28264797817577003	0.00022459816647909118	vorinostat
-2.681406339009603	-0.28264797817577003	0.00014147628057593184	vorinostat
-2.5077653461032443	-0.28264797817577003	0.00015414500998260123	vorinostat
-2.3341243531968856	-0.28264797817577003	0.0002776180780160447	vorinostat
-2.1604833602905273	-0.28264797817577003	0.0005906183831073746	vorinostat
-1.9868423673841686	-0.28264797817577003	0.0012489467667375568	vorinostat
-1.8132013744778104	-0.28264797817577003	0.002475780467925972	vorinostat
-1.6395603815714517	-0.28264797817577003	0.004498803096735934	vorinostat
-1.4659193886650934	-0.28264797817577003	0.007419082318116627	vorinostat
-1.2922783957587347	-0.28264797817577003	0.011046338405815596	vorinostat
-1.118637402852376	-0.28264797817577003	0.014799780557336962	vorinostat
-0.9449964099460173	-0.28264797817577003	0.017794891443962096	vorinostat
-0.7713554170396595	-0.28264797817577003	0.019155490012818972	vorinostat
-0.5977144241333008	-0.28264797817577003	0.01842436332800339	vorinostat
-0.4240734312269421	-0.28264797817577003	0.015822259980363323	vorinostat
-0.2504324383205834	-0.28264797817577003	0.012164736602797674	vorinostat
-0.07679144541422556	-0.28264797817577003	0.00847661100739124	vorinostat
0.09684954749213315	-0.28264797817577003	0.00555163890787426	vorinostat
0.27049054039849185	-0.28264797817577003	0.0037094184170749934	vorinostat
0.44413153330485056	-0.28264797817577003	0.002825541931422033	vorinostat
0.6177725262112093	-0.28264797817577003	0.0025336064754843102	vorinostat
0.7914135191175671	-0.28264797817577003	0.002446711756815962	vorinostat
0.9650545120239258	-0.28264797817577003	0.002300895988155671	vorinostat
1.1386955049302845	-0.28264797817577003	0.001997619286557224	vorinostat
1.3123364978366432	-0.28264797817577003	0.0015689913453754154	vorinostat
1.485977490743001	-0.28264797817577003	0.0011075576921397812	vorinostat
1.6596184836493597	-0.28264797817577003	0.0007011865830380932	vorinostat
1.8332594765557184	-0.28264797817577003	0.0003976923489408393	vorinostat
2.006900469462077	-0.28264797817577003	0.0002018315434321666	vorinostat
2.180541462368436	-0.28264797817577003	9.151410524187647e-05	vorinostat
2.3541824552747936	-0.28264797817577003	3.7003832388933556e-05	vorinostat
2.5278234481811523	-0.28264797817577003	1.3317126909567446e-05	vorinostat
2.701464441087511	-0.28264797817577003	4.257473257858979e-06	vorinostat
2.8751054339938698	-0.28264797817577003	1.2072967744603792e-06	vorinostat
3.0487464269002285	-0.28264797817577003	3.0371893205424136e-07	vorinostat
3.222387419806587	-0.28264797817577003	6.841027387182049e-08	vorinostat
3.396028412712946	-0.28264797817577003	1.4673050122160676e-08	vorinostat
3.569669405619303	-0.28264797817577003	4.0017568868844875e-09	vorinostat
3.7433103985256615	-0.28264797817577003	2.1936126706434253e-09	vorinostat
3.91695139143202	-0.28264797817577003	1.8807928059559247e-09	vorinostat
4.090592384338379	-0.28264797817577003	1.6736568997135937e-09	vorinostat
4.264233377244738	-0.28264797817577003	1.3716761631618648e-09	vorinostat
4.437874370151096	-0.28264797817577003	1.008367153052587e-09	vorinostat
4.611515363057455	-0.28264797817577003	6.589452710757792e-10	vorinostat
4.785156355963814	-0.28264797817577003	3.810081411870487e-10	vorinostat
4.958797348870172	-0.28264797817577003	1.944029463193401e-10	vorinostat
5.132438341776529	-0.28264797817577003	8.739002299478332e-11	vorinostat
5.306079334682888	-0.28264797817577003	3.457822595664688e-11	vorinostat
5.479720327589247	-0.28264797817577003	1.2036105599403857e-11	vorinostat
5.6533613204956055	-0.28264797817577003	3.684443856978652e-12	vorinostat
5.827002313401964	-0.28264797817577003	9.916973766762276e-13	vorinostat
6.000643306308323	-0.28264797817577003	2.346714641142513e-13	vorinostat
6.174284299214682	-0.28264797817577003	4.881887194137526e-14	vorinostat
6.34792529212104	-0.28264797817577003	8.927821477605978e-15	vorinostat
6.521566285027399	-0.28264797817577003	1.4352389598230234e-15	vorinostat
6.695207277933756	-0.28264797817577003	2.028235808891727e-16	vorinostat
6.868848270840115	-0.28264797817577003	2.5195617716510695e-17	vorinostat
7.042489263746473	-0.28264797817577003	2.7513259648336353e-18	vorinostat
7.216130256652832	-0.28264797817577003	2.641000376663238e-19	vorinostat
7.389771249559191	-0.28264797817577003	2.2284537082959184e-20	vorinostat
7.563412242465549	-0.28264797817577003	1.6529020875043312e-21	vorinostat
7.737053235371908	-0.28264797817577003	1.0777022046255363e-22	vorinostat
7.910694228278267	-0.28264797817577003	6.176727067762932e-24	vorinostat
8.084335221184626	-0.28264797817577003	3.111902401118567e-25	vorinostat
8.257976214090982	-0.28264797817577003	1.378165553217739e-26	vorinostat
8.431617206997341	-0.28264797817577003	5.365184363624318e-28	vorinostat
8.6052581999037	-0.28264797817577003	1.836012897193905e-29	vorinostat
8.778899192810059	-0.28264797817577003	5.522994505116563e-31	vorinostat
8.952540185716417	-0.28264797817577003	1.4604318418989447e-32	vorinostat
9.126181178622776	-0.28264797817577003	3.394655984971253e-34	vorinostat
9.299822171529135	-0.28264797817577003	6.936142965295961e-36	vorinostat
9.473463164435493	-0.28264797817577003	1.2457993254327542e-37	vorinostat
9.647104157341852	-0.28264797817577003	1.9669165466579034e-39	vorinostat
9.820745150248209	-0.28264797817577003	2.7298046078038686e-41	vorinostat
9.994386143154568	-0.28264797817577003	3.3303124174481135e-43	vorinostat
10.168027136060926	-0.28264797817577003	3.5714631702816296e-45	vorinostat
10.341668128967285	-0.28264797817577003	3.366783265983783e-47	vorinostat
10.515309121873644	-0.28264797817577003	2.7899211447067303e-49	vorinostat
10.688950114780003	-0.28264797817577003	2.0322469535682082e-51	vorinostat
10.86259110768636	-0.28264797817577003	1.3012741969003858e-53	vorinostat
11.03623210059272	-0.28264797817577003	7.324347471624753e-56	vorinostat
11.209873093499077	-0.28264797817577003	3.6239053361534834e-58	vorinostat
11.383514086405437	-0.28264797817577003	1.576131808066634e-60	vorinostat
11.557155079311794	-0.28264797817577003	6.025817950410623e-63	vorinostat
11.730796072218155	-0.28264797817577003	2.0251036848170922e-65	vorinostat
11.904437065124512	-0.28264797817577003	5.982549558182904e-68	vorinostat
-5.2860212326049805	-0.16656112550485003	0.00125824410380648	vorinostat
-5.112380239698622	-0.16656112550485003	0.0016723445600563675	vorinostat
-4.938739246792263	-0.16656112550485003	0.0023421289967338384	vorinostat
-4.765098253885905	-0.16656112550485003	0.0033354233204368543	vorinostat
-4.5914572609795465	-0.16656112550485003	0.004566514466608039	vorinostat
-4.417816268073188	-0.16656112550485003	0.005762644710180743	vorinostat
-4.244175275166829	-0.16656112550485003	0.006554844147485015	vorinostat
-4.070534282260471	-0.16656112550485003	0.006659317540726469	vorinostat
-3.8968932893541126	-0.16656112550485003	0.0060306739217810875	vorinostat
-3.723252296447754	-0.16656112550485003	0.004878029572636207	vorinostat
-3.549611303541395	-0.16656112550485003	0.003540718151532812	vorinostat
-3.375970310635037	-0.16656112550485003	0.0023226466889715055	vorinostat
-3.2023293177286782	-0.16656112550485003	0.0013919171643529324	vorinostat
-3.02868832482232	-0.16656112550485003	0.0007782650842495814	vorinostat
-2.8550473319159613	-0.16656112550485003	0.0004294574198235155	vorinostat
-2.681406339009603	-0.16656112550485003	0.00027336863329407556	vorinostat
-2.5077653461032443	-0.16656112550485003	0.00026041695308409317	vorinostat
-2.3341243531968856	-0.16656112550485003	0.0003898574210101504	vorinostat
-2.1604833602905273	-0.16656112550485003	0.0007306319338229492	vorinostat
-1.9868423673841686	-0.16656112550485003	0.0014351870397244365	vorinostat
-1.8132013744778104	-0.16656112550485003	0.0027257611550146844	vorinostat
-1.6395603815714517	-0.16656112550485003	0.004824178836193655	vorinostat
-1.4659193886650934	-0.16656112550485003	0.0078158890639888	vorinostat
-1.2922783957587347	-0.16656112550485003	0.011490907614831026	vorinostat
-1.118637402852376	-0.16656112550485003	0.015260820254451569	vorinostat
-0.9449964099460173	-0.16656112550485003	0.018257344524771547	vorinostat
-0.7713554170396595	-0.16656112550485003	0.019634264808408845	vorinostat
-0.5977144241333008	-0.16656112550485003	0.01895010204237312	vorinostat
-0.4240734312269421	-0.16656112550485003	0.01641033365724487	vorinostat
-0.2504324383205834	-0.16656112550485003	0.012801121627329841	vorinostat
-0.07679144541422556	-0.16656112550485003	0.009139913716218822	vorinostat
0.09684954749213315	-0.16656112550485003	0.006252125632818447	vorinostat
0.27049054039849185	-0.16656112550485003	0.0045056492127976055	vorinostat
0.44413153330485056	-0.16656112550485003	0.003797639773965234	vorinostat
0.6177725262112093	-0.16656112550485003	0.0037289515153511713	vorinostat
0.7914135191175671	-0.16656112550485003	0.003835732963015953	vorinostat
0.9650545120239258	-0.16656112550485003	0.003773074027403172	vorinostat
1.1386955049302845	-0.16656112550485003	0.003400235370708021	vorinostat
1.3123364978366432	-0.16656112550485003	0.002764662882823825	vorinostat
1.485977490743001	-0.16656112550485003	0.0020185582090592844	vorinostat
1.6596184836493597	-0.16656112550485003	0.0013214589611994455	vorinostat
1.8332594765557184	-0.16656112550485003	0.0007749626376785021	vorinostat
2.006900469462077	-0.16656112550485003	0.0004066487054005506	vorinostat
2.180541462368436	-0.16656112550485003	0.00019063211233687641	vorinostat
2.3541824552747936	-0.16656112550485003	7.9690814168642e-05	vorinostat
2.5278234481811523	-0.16656112550485003	2.9648377216320593e-05	vorinostat
2.701464441087511	-0.16656112550485003	9.798569558081767e-06	vorinostat
2.8751054339938698	-0.16656112550485003	2.87295802637732e-06	vorinostat
3.0487464269002285	-0.16656112550485003	7.482852035760089e-07	vorinostat
3.222387419806587	-0.16656112550485003	1.7580558417842398e-07	vorinostat
3.396028412712946	-0.16656112550485003	4.084129951765838e-08	vorinostat
3.569669405619303	-0.16656112550485003	1.3399242900495103e-08	vorinostat
3.7433103985256615	-0.16656112550485003	8.791850799567339e-09	vorinostat
3.91695139143202	-0.16656112550485003	8.031315075012924e-09	vorinostat
4.090592384338379	-0.16656112550485003	7.353377491881599e-09	vorinostat
4.264233377244738	-0.16656112550485003	6.186635700948376e-09	vorinostat
4.437874370151096	-0.16656112550485003	4.677958719940866e-09	vorinostat
4.611515363057455	-0.16656112550485003	3.149695961162249e-09	vorinostat
4.785156355963814	-0.16656112550485003	1.878556512666941e-09	vorinostat
4.958797348870172	-0.16656112550485003	9.893798196842966e-10	vorinostat
5.132438341776529	-0.16656112550485003	4.592732817482046e-10	vorinostat
5.306079334682888	-0.16656112550485003	1.8770112550892577e-10	vorinostat
5.479720327589247	-0.16656112550485003	6.749430543355391e-11	vorinostat
5.6533613204956055	-0.16656112550485003	2.134550811296985e-11	vorinostat
5.827002313401964	-0.16656112550485003	5.935926192832614e-12	vorinostat
6.000643306308323	-0.16656112550485003	1.451299093025547e-12	vorinostat
6.174284299214682	-0.16656112550485003	3.1194574823607174e-13	vorinostat
6.34792529212104	-0.16656112550485003	5.894349341514636e-14	vorinostat
6.521566285027399	-0.16656112550485003	9.79075568085379e-15	vorinostat
6.695207277933756	-0.16656112550485003	1.429596928749216e-15	vorinostat
6.868848270840115	-0.16656112550485003	1.8349500870350694e-16	vorinostat
7.042489263746473	-0.16656112550485003	2.0703603130560117e-17	vorinostat
7.216130256652832	-0.16656112550485003	2.0534178505015357e-18	vorinostat
7.389771249559191	-0.16656112550485003	1.7902664759789756e-19	vorinostat
7.563412242465549	-0.16656112550485003	1.372039182086621e-20	vorinostat
7.737053235371908	-0.16656112550485003	9.243225819137811e-22	vorinostat
7.910694228278267	-0.16656112550485003	5.473796693458218e-23	vorinostat
8.084335221184626	-0.16656112550485003	2.849454411256206e-24	vorinostat
8.257976214090982	-0.16656112550485003	1.3038950984611865e-25	vorinostat
8.431617206997341	-0.16656112550485003	5.244830341892576e-27	vorinostat
8.6052581999037	-0.16656112550485003	1.854505237429002e-28	vorinostat
8.778899192810059	-0.16656112550485003	5.764113148103027e-30	vorinostat
8.952540185716417	-0.16656112550485003	1.574870086935186e-31	vorinostat
9.126181178622776	-0.16656112550485003	3.782376601167389e-33	vorinostat
9.299822171529135	-0.16656112550485003	7.985324981967269e-35	vorinostat
9.473463164435493	-0.16656112550485003	1.48193178533301e-36	vorinostat
9.647104157341852	-0.16656112550485003	2.417528592311375e-38	vorinostat
9.820745150248209	-0.16656112550485003	3.4667523006353947e-40	vorinostat
9.994386143154568	-0.16656112550485003	4.370003570899451e-42	vorinostat
10.168027136060926	-0.16656112550485003	4.842265040820003e-44	vorinostat
10.341668128967285	-0.16656112550485003	4.7165354920983605e-46	vorinostat
10.515309121873644	-0.16656112550485003	4.0383638135858904e-48	vorinostat
10.688950114780003	-0.16656112550485003	3.0394539018776137e-50	vorinostat
10.86259110768636	-0.16656112550485003	2.0109138471841223e-52	vorinostat
11.03623210059272	-0.16656112550485003	1.1694971090169895e-54	vorinostat
11.209873093499077	-0.16656112550485003	5.978780709420337e-57	vorinostat
11.383514086405437	-0.16656112550485003	2.6867909741054624e-59	vorinostat
11.557155079311794	-0.16656112550485003	1.0613605001148497e-61	vorinostat
11.730796072218155	-0.16656112550485003	3.685528253162605e-64	vorinostat
11.904437065124512	-0.16656112550485003	1.1249788376193367e-66	vorinostat
-5.2860212326049805	-0.05047427283393002	0.0018063079455227084	vorinostat
-5.112380239698622	-0.05047427283393002	0.0022030877446337876	vorinostat
-4.938739246792263	-0.05047427283393002	0.00281313103319824	vorinostat
-4.765098253885905	-0.05047427283393002	0.0037702813825843465	vorinostat
-4.5914572609795465	-0.05047427283393002	0.005063864814459357	vorinostat
-4.417816268073188	-0.05047427283393002	0.006458699753342766	vorinostat
-4.244175275166829	-0.05047427283393002	0.007552914852127852	vorinostat
-4.070534282260471	-0.05047427283393002	0.00796631754859997	vorinostat
-3.8968932893541126	-0.05047427283393002	0.007541101070160676	vorinostat
-3.723252296447754	-0.05047427283393002	0.006415481231118769	vorinostat
-3.549611303541395	-0.05047427283393002	0.004929181778064168	vorinostat
-3.375970310635037	-0.05047427283393002	0.0034456853888572905	vorinostat
-3.2023293177286782	-0.05047427283393002	0.0022146261957878377	vorinostat
-3.02868832482232	-0.05047427283393002	0.0013342566589377742	vorinostat
-2.8550473319159613	-0.05047427283393002	0.0007908074895792534	vorinostat
-2.681406339009603	-0.05047427283393002	0.000520822850079399	vorinostat
-2.5077653461032443	-0.05047427283393002	0.00046304275245731487	vorinostat
-2.3341243531968856	-0.05047427283393002	0.0005962442801974717	vorinostat
-2.1604833602905273	-0.05047427283393002	0.0009699291300425347	vorinostat
-1.9868423673841686	-0.05047427283393002	0.0017240760354110592	vorinostat
-1.8132013744778104	-0.05047427283393002	0.0030753309672511115	vorinostat
-1.6395603815714517	-0.05047427283393002	0.005239838665640156	vorinostat
-1.4659193886650934	-0.05047427283393002	0.008287745398681951	vorinostat
-1.2922783957587347	-0.05047427283393002	0.011982543522899708	vorinostat
-1.118637402852376	-0.05047427283393002	0.01571271617865828	vorinostat
-0.9449964099460173	-0.05047427283393002	0.018613602561120244	vorinostat
-0.7713554170396595	-0.05047427283393002	0.019877958220135817	vorinostat
-0.5977144241333008	-0.05047427283393002	0.019117380976161988	vorinostat
-0.4240734312269421	-0.05047427283393002	0.016569629202443592	vorinostat
-0.2504324383205834	-0.05047427283393002	0.0130187695228743	vorinostat
-0.07679144541422556	-0.05047427283393002	0.009467020560530448	vorinostat
0.09684954749213315	-0.05047427283393002	0.00674179614420376	vorinostat
0.27049054039849185	-0.05047427283393002	0.005233478211239014	vorinostat
0.44413153330485056	-0.05047427283393002	0.004851409897775241	vorinostat
0.6177725262112093	-0.05047427283393002	0.005161968544150166	vorinostat
0.7914135191175671	-0.05047427283393002	0.005613692874933425	vorinostat
0.9650545120239258	-0.05047427283393002	0.005755366004470409	vorinostat
1.1386955049302845	-0.05047427283393002	0.005374891724501551	vorinostat
1.3123364978366432	-0.05047427283393002	0.004519887444729217	vorinostat
1.485977490743001	-0.05047427283393002	0.0034110443100081682	vorinostat
1.6596184836493597	-0.05047427283393002	0.0023077760947460947	vorinostat
1.8332594765557184	-0.05047427283393002	0.0013986440614890709	vorinostat
2.006900469462077	-0.05047427283393002	0.0007584696823782678	vorinostat
2.180541462368436	-0.05047427283393002	0.0003674620305329548	vorinostat
2.3541824552747936	-0.05047427283393002	0.0001587537825742388	vorinostat
2.5278234481811523	-0.05047427283393002	6.104069184985258e-05	vorinostat
2.701464441087511	-0.05047427283393002	2.085037109047425e-05	vorinostat
2.8751054339938698	-0.05047427283393002	6.321121819839146e-06	vorinostat
3.0487464269002285	-0.05047427283393002	1.7061954545079406e-06	vorinostat
3.222387419806587	-0.05047427283393002	4.2040881914723285e-07	vorinostat
3.396028412712946	-0.05047427283393002	1.0810032261558093e-07	vorinostat
3.569669405619303	-0.05047427283393002	4.3596272026331345e-08	vorinostat
3.7433103985256615	-0.05047427283393002	3.328214291124789e-08	vorinostat
3.91695139143202	-0.05047427283393002	3.190374347414061e-08	vorinostat
4.090592384338379	-0.05047427283393002	2.9946086957419244e-08	vorinostat
4.264233377244738	-0.05047427283393002	2.5827948536437114e-08	vorinostat
4.437874370151096	-0.05047427283393002	2.007154940791085e-08	vorinostat
4.611515363057455	-0.05047427283393002	1.3917430700192066e-08	vorinostat
4.785156355963814	-0.05047427283393002	8.559575865519738e-09	vorinostat
4.958797348870172	-0.05047427283393002	4.652435492266244e-09	vorinostat
5.132438341776529	-0.05047427283393002	2.229918633722677e-09	vorinostat
5.306079334682888	-0.05047427283393002	9.412618802829287e-10	vorinostat
5.479720327589247	-0.05047427283393002	3.4963129234059814e-10	vorinostat
5.6533613204956055	-0.05047427283393002	1.1423327329186544e-10	vorinostat
5.827002313401964	-0.05047427283393002	3.2820340388255915e-11	vorinostat
6.000643306308323	-0.05047427283393002	8.29077228473634e-12	vorinostat
6.174284299214682	-0.05047427283393002	1.8412360350181594e-12	vorinostat
6.34792529212104	-0.05047427283393002	3.5947098897066074e-13	vorinostat
6.521566285027399	-0.05047427283393002	6.169427880399464e-14	vorinostat
6.695207277933756	-0.05047427283393002	9.307753223965267e-15	vorinostat
6.868848270840115	-0.05047427283393002	1.2344093836685708e-15	vorinostat
7.042489263746473	-0.05047427283393002	1.4390811563925087e-16	vorinostat
7.216130256652832	-0.05047427283393002	1.4747605184065413e-17	vorinostat
7.389771249559191	-0.05047427283393002	1.328516427926947e-18	vorinostat
7.563412242465549	-0.05047427283393002	1.0520127675795379e-19	vorinostat
7.737053235371908	-0.05047427283393002	7.322905220506497e-21	vorinostat
7.910694228278267	-0.05047427283393002	4.480783237059566e-22	vorinostat
8.084335221184626	-0.05047427283393002	2.4100855159523692e-23	vorinostat
8.257976214090982	-0.05047427283393002	1.13951196703367e-24	vorinostat
8.431617206997341	-0.05047427283393002	4.736016433192018e-26	vorinostat
8.6052581999037	-0.05047427283393002	1.7302758778756593e-27	vorinostat
8.778899192810059	-0.05047427283393002	5.556807203114059e-29	vorinostat
8.952540185716417	-0.05047427283393002	1.5687116258652927e-30	vorinostat
9.126181178622776	-0.05047427283393002	3.8928592673755386e-32	vorinostat
9.299822171529135	-0.05047427283393002	8.491845591543293e-34	vorinostat
9.473463164435493	-0.05047427283393002	1.6283331585064382e-35	vorinostat
9.647104157341852	-0.05047427283393002	2.7446832689302766e-37	vorinostat
9.820745150248209	-0.05047427283393002	4.066764198560443e-39	vorinostat
9.994386143154568	-0.05047427283393002	5.29679951934795e-41	vorinostat
10.168027136060926	-0.05047427283393002	6.0643724422610356e-43	vorinostat
10.341668128967285	-0.05047427283393002	6.103317757432988e-45	vorinostat
10.515309121873644	-0.05047427283393002	5.399504184442568e-47	vorinostat
10.688950114780003	-0.05047427283393002	4.199035706673769e-49	vorinostat
10.86259110768636	-0.05047427283393002	2.870470168923554e-51	vorinostat
11.03623210059272	-0.05047427283393002	1.7249014703995983e-53	vorinostat
11.209873093499077	-0.05047427283393002	9.111362617115038e-56	vorinostat
11.383514086405437	-0.05047427283393002	4.230679772787259e-58	vorinostat
11.557155079311794	-0.05047427283393002	1.7268108194414456e-60	vorinostat
11.730796072218155	-0.05047427283393002	6.195653939695097e-63	vorinostat
11.904437065124512	-0.05047427283393002	1.9540574459852004e-65	vorinostat
-5.2860212326049805	0.06561257983698998	0.00254865147577496	vorinostat
-5.112380239698622	0.06561257983698998	0.0029253967600177382	vorinostat
-4.938739246792263	0.06561257983698998	0.003408749294460538	vorinostat
-4.765098253885905	0.06561257983698998	0.004198853459572156	vorinostat
-4.5914572609795465	0.06561257983698998	0.00539064390608887	vorinostat
-4.417816268073188	0.06561257983698998	0.0068419767031125634	vorinostat
-4.244175275166829	0.06561257983698998	0.0081772091553734	vorinostat
-4.070534282260471	0.06561257983698998	0.008953205885766395	vorinostat
-3.8968932893541126	0.06561257983698998	0.008887035797452598	vorinostat
-3.723252296447754	0.06561257983698998	0.007990945933829768	vorinostat
-3.549611303541395	0.06561257983698998	0.006535419784047135	vorinostat
-3.375970310635037	0.06561257983698998	0.004893278597671166	vorinostat
-3.2023293177286782	0.06561257983698998	0.003383950626624873	vorinostat
-3.02868832482232	0.06561257983698998	0.0021970873980388227	vorinostat
-2.8550473319159613	0.06561257983698998	0.0013957055361499622	vorinostat
-2.681406339009603	0.06561257983698998	0.000958392117917038	vorinostat
-2.5077653461032443	0.06561257983698998	0.0008289154700908584	vorinostat
-2.3341243531968856	0.06561257983698998	0.0009644297235264599	vorinostat
-2.1604833602905273	0.06561257983698998	0.001381922000259688	vorinostat
-1.9868423673841686	0.06561257983698998	0.0021926527931760203	vorinostat
-1.8132013744778104	0.06561257983698998	0.003596778356782945	vorinostat
-1.6395603815714517	0.06561257983698998	0.0058047777127066	vorinostat
-1.4659193886650934	0.06561257983698998	0.008881486353955335	vorinostat
-1.2922783957587347	0.06561257983698998	0.01257459169716725	vorinostat
-1.118637402852376	0.06561257983698998	0.016248533894543053	vorinostat
-0.9449964099460173	0.06561257983698998	0.019026364134102303	vorinostat
-0.7713554170396595	0.06561257983698998	0.02012229236282881	vorinostat
-0.5977144241333008	0.06561257983698998	0.019202049362416096	vorinostat
-0.4240734312269421	0.06561257983698998	0.01656116826566466	vorinostat
-0.2504324383205834	0.06561257983698998	0.013014741652949524	vorinostat
-0.07679144541422556	0.06561257983698998	0.009567540830426447	vorinostat
0.09684954749213315	0.06561257983698998	0.007045271433035417	vorinostat
0.27049054039849185	0.06561257983698998	0.005849217000766745	vorinostat
0.44413153330485056	0.06561257983698998	0.00589629098663842	vorinostat
0.6177725262112093	0.06561257983698998	0.0067197540300593574	vorinostat
0.7914135191175671	0.06561257983698998	0.007673470188462543	vorinostat
0.9650545120239258	0.06561257983698998	0.008173769771950088	vorinostat
1.1386955049302845	0.06561257983698998	0.007898208008185373	vorinostat
1.3123364978366432	0.06561257983698998	0.006862566801501631	vorinostat
1.485977490743001	0.06561257983698998	0.005348941546410764	vorinostat
1.6596184836493597	0.06561257983698998	0.0037373579691811396	vorinostat
1.8332594765557184	0.06561257983698998	0.0023393042128573333	vorinostat
2.006900469462077	0.06561257983698998	0.0013102640864964992	vorinostat
2.180541462368436	0.06561257983698998	0.0006557062529771874	vorinostat
2.3541824552747936	0.06561257983698998	0.000292638458353987	vorinostat
2.5278234481811523	0.06561257983698998	0.00011624559989162946	vorinostat
2.701464441087511	0.06561257983698998	4.1030299843658805e-05	vorinostat
2.8751054339938698	0.06561257983698998	1.286333710340649e-05	vorinostat
3.0487464269002285	0.06561257983698998	3.604165607016829e-06	vorinostat
3.222387419806587	0.06561257983698998	9.394425793334811e-07	vorinostat
3.396028412712946	0.06561257983698998	2.74995855441823e-07	vorinostat
3.569669405619303	0.06561257983698998	1.376392842819318e-07	vorinostat
3.7433103985256615	0.06561257983698998	1.185383787063398e-07	vorinostat
3.91695139143202	0.06561257983698998	1.1786490600113785e-07	vorinostat
4.090592384338379	0.06561257983698998	1.1307715747134133e-07	vorinostat
4.264233377244738	0.06561257983698998	9.983823064974003e-08	vorinostat
4.437874370151096	0.06561257983698998	7.966921581353557e-08	vorinostat
4.611515363057455	0.06561257983698998	5.6857135050881737e-08	vorinostat
4.785156355963814	0.06561257983698998	3.60461624793749e-08	vorinostat
4.958797348870172	0.06561257983698998	2.021531054802161e-08	vorinostat
5.132438341776529	0.06561257983698998	1.0003027010942472e-08	vorinostat
5.306079334682888	0.06561257983698998	4.3605737041812176e-09	vorinostat
5.479720327589247	0.06561257983698998	1.6731001363812713e-09	vorinostat
5.6533613204956055	0.06561257983698998	5.647216983866581e-10	vorinostat
5.827002313401964	0.06561257983698998	1.6762764593378126e-10	vorinostat
6.000643306308323	0.06561257983698998	4.3749819990318695e-11	vorinostat
6.174284299214682	0.06561257983698998	1.0038761430047905e-11	vorinostat
6.34792529212104	0.06561257983698998	2.0250243223001478e-12	vorinostat
6.521566285027399	0.06561257983698998	3.5909620617660033e-13	vorinostat
6.695207277933756	0.06561257983698998	5.5977384502914765e-14	vorinostat
6.868848270840115	0.06561257983698998	7.670614653180997e-15	vorinostat
7.042489263746473	0.06561257983698998	9.239751723618653e-16	vorinostat
7.216130256652832	0.06561257983698998	9.783654609842788e-17	vorinostat
7.389771249559191	0.06561257983698998	9.106499503491293e-18	vorinostat
7.563412242465549	0.06561257983698998	7.450933577619503e-19	vorinostat
7.737053235371908	0.06561257983698998	5.358933580610757e-20	vorinostat
7.910694228278267	0.06561257983698998	3.3880847607986236e-21	vorinostat
8.084335221184626	0.06561257983698998	1.8829475176250051e-22	vorinostat
8.257976214090982	0.06561257983698998	9.198777721404833e-24	vorinostat
8.431617206997341	0.06561257983698998	3.9502986878902143e-25	vorinostat
8.6052581999037	0.06561257983698998	1.4912058751171694e-26	vorinostat
8.778899192810059	0.06561257983698998	4.948266873760252e-28	vorinostat
8.952540185716417	0.06561257983698998	1.4433659064186412e-29	vorinostat
9.126181178622776	0.06561257983698998	3.7009019573076426e-31	vorinostat
9.299822171529135	0.06561257983698998	8.341545424527451e-33	vorinostat
9.473463164435493	0.06561257983698998	1.6526970601341855e-34	vorinostat
9.647104157341852	0.06561257983698998	2.8783777097668e-36	vorinostat
9.820745150248209	0.06561257983698998	4.4066656619444296e-38	vorinostat
9.994386143154568	0.06561257983698998	5.9303484026453944e-40	vorinostat
10.168027136060926	0.06561257983698998	7.015491501971553e-42	vorinostat
10.341668128967285	0.06561257983698998	7.295310545587412e-44	vorinostat
10.515309121873644	0.06561257983698998	6.668639645151993e-46	vorinostat
10.688950114780003	0.06561257983698998	5.358441596539784e-48	vorinostat
10.86259110768636	0.06561257983698998	3.784840113906306e-50	vorinostat
11.03623210059272	0.06561257983698998	2.3499810434289807e-52	vorinostat
11.209873093499077	0.06561257983698998	1.2825932924395663e-54	vorinostat
11.383514086405437	0.06561257983698998	6.153487943448152e-57	vorinostat
11.557155079311794	0.06561257983698998	2.5951443988050905e-59	vorinostat
11.730796072218155	0.06561257983698998	9.620762323401695e-62	vorinostat
11.904437065124512	0.06561257983698998	3.1351998353125926e-64	vorinostat
-5.2860212326049805	0.18169943250790999	0.0034631737008781346	vorinostat
-5.112380239698622	0.18169943250790999	0.003850539203720557	vorinostat
-4.938739246792263	0.18169943250790999	0.004176629204161283	vorinostat
-4.765098253885905	0.18169943250790999	0.004691956238967898	vorinostat
-4.5914572609795465	0.18169943250790999	0.005612630843399081	vorinostat
-4.417816268073188	0.18169943250790999	0.006939462112516119	vorinostat
-4.244175275166829	0.18169943250790999	0.008392380949274362	vorinostat
-4.070534282260471	0.18169943250790999	0.009523871802480264	vorinostat
-3.8968932893541126	0.18169943250790999	0.009942072603518988	vorinostat
-3.723252296447754	0.18169943250790999	0.009494401881658187	vorinostat
-3.549611303541395	0.18169943250790999	0.008305728784148227	vorinostat
-3.375970310635037	0.18169943250790999	0.006682673308361082	vorinostat
-3.2023293177286782	0.18169943250790999	0.0049747115606996305	vorinostat
-3.02868832482232	0.18169943250790999	0.003470447712708637	vorinostat
-2.8550473319159613	0.18169943250790999	0.0023503461000642383	vorinostat
-2.681406339009603	0.18169943250790999	0.0016823033344802827	vorinostat
-2.5077653461032443	0.18169943250790999	0.0014466637888088433	vorinostat
-2.3341243531968856	0.18169943250790999	0.0015856426876396323	vorinostat
-2.1604833602905273	0.18169943250790999	0.0020691540847613123	vorinostat
-1.9868423673841686	0.18169943250790999	0.0029550640205490554	vorinostat
-1.8132013744778104	0.18169943250790999	0.004405593609253006	vorinostat
-1.6395603815714517	0.18169943250790999	0.0066187927207757395	vorinostat
-1.4659193886650934	0.18169943250790999	0.009667103939123204	vorinostat
-1.2922783957587347	0.18169943250790999	0.01330866315581896	vorinostat
-1.118637402852376	0.18169943250790999	0.016905781250499966	vorinostat
-0.9449964099460173	0.18169943250790999	0.01956863515322377	vorinostat
-0.7713554170396595	0.18169943250790999	0.02050789725965827	vorinostat
-0.5977144241333008	0.18169943250790999	0.01941356357738361	vorinostat
-0.4240734312269421	0.18169943250790999	0.016628539839097085	vorinostat
-0.2504324383205834	0.18169943250790999	0.013014106221387529	vorinostat
-0.07679144541422556	0.18169943250790999	0.00960278805544013	vorinostat
0.09684954749213315	0.18169943250790999	0.007236111894455982	vorinostat
0.27049054039849185	0.18169943250790999	0.006334036699705349	vorinostat
0.44413153330485056	0.18169943250790999	0.006828741695326158	vorinostat
0.6177725262112093	0.18169943250790999	0.008231828055619573	vorinostat
0.7914135191175671	0.18169943250790999	0.009807142370490919	vorinostat
0.9650545120239258	0.18169943250790999	0.01082170847737053	vorinostat
1.1386955049302845	0.18169943250790999	0.010802672343822688	vorinostat
1.3123364978366432	0.18169943250790999	0.009687650978887567	vorinostat
1.485977490743001	0.18169943250790999	0.007791531276398203	vorinostat
1.6596184836493597	0.18169943250790999	0.005617523953527379	vorinostat
1.8332594765557184	0.18169943250790999	0.0036285870419865683	vorinostat
2.006900469462077	0.18169943250790999	0.0020977036973218784	vorinostat
2.180541462368436	0.18169943250790999	0.0010836779970244113	vorinostat
2.3541824552747936	0.18169943250790999	0.0004993464182687658	vorinostat
2.5278234481811523	0.18169943250790999	0.00020483880385450764	vorinostat
2.701464441087511	0.18169943250790999	7.469089759209146e-05	vorinostat
2.8751054339938698	0.18169943250790999	2.4222815354687853e-05	vorinostat
3.0487464269002285	0.18169943250790999	7.06503480028313e-06	vorinostat
3.222387419806587	0.18169943250790999	1.9741677346996566e-06	vorinostat
3.396028412712946	0.18169943250790999	6.796486691009245e-07	vorinostat
3.569669405619303	0.18169943250790999	4.1954225526407177e-07	vorinostat
3.7433103985256615	0.18169943250790999	3.960066690853597e-07	vorinostat
3.91695139143202	0.18169943250790999	4.04948895735626e-07	vorinostat
4.090592384338379	0.18169943250790999	3.960700036254319e-07	vorinostat
4.264233377244738	0.18169943250790999	3.574679456091004e-07	vorinostat
4.437874370151096	0.18169943250790999	2.926182559255638e-07	vorinostat
4.611515363057455	0.18169943250790999	2.1479477301326846e-07	vorinostat
4.785156355963814	0.18169943250790999	1.4031189994201276e-07	vorinostat
4.958797348870172	0.18169943250790999	8.116988802094553e-08	vorinostat
5.132438341776529	0.18169943250790999	4.145897930112407e-08	vorinostat
5.306079334682888	0.18169943250790999	1.866290403548518e-08	vorinostat
5.479720327589247	0.18169943250790999	7.396228850876713e-09	vorinostat
5.6533613204956055	0.18169943250790999	2.578917597534771e-09	vorinostat
5.827002313401964	0.18169943250790999	7.908602762860969e-10	vorinostat
6.000643306308323	0.18169943250790999	2.132569382068626e-10	vorinostat
6.174284299214682	0.18169943250790999	5.0558327617688096e-11	vorinostat
6.34792529212104	0.18169943250790999	1.0537465909153055e-11	vorinostat
6.521566285027399	0.18169943250790999	1.93069986896249e-12	vorinostat
6.695207277933756	0.18169943250790999	3.1096920289733795e-13	vorinostat
6.868848270840115	0.18169943250790999	4.4028865741159015e-14	vorinostat
7.042489263746473	0.18169943250790999	5.4798826347045634e-15	vorinostat
7.216130256652832	0.18169943250790999	5.995375143864742e-16	vorinostat
7.389771249559191	0.18169943250790999	5.765957554544025e-17	vorinostat
7.563412242465549	0.18169943250790999	4.874562717297046e-18	vorinostat
7.737053235371908	0.18169943250790999	3.6225010779753916e-19	vorinostat
7.910694228278267	0.18169943250790999	2.3664084856642187e-20	vorinostat
8.084335221184626	0.18169943250790999	1.358873538929246e-21	vorinostat
8.257976214090982	0.18169943250790999	6.859246109286234e-23	vorinostat
8.431617206997341	0.18169943250790999	3.043558600199124e-24	vorinostat
8.6052581999037	0.18169943250790999	1.1871205934159718e-25	vorinostat
8.778899192810059	0.18169943250790999	4.0702010817841794e-27	vorinostat
8.952540185716417	0.18169943250790999	1.2267179648973206e-28	vorinostat
9.126181178622776	0.18169943250790999	3.249985356587899e-30	vorinostat
9.299822171529135	0.18169943250790999	7.568780167260505e-32	vorinostat
9.473463164435493	0.18169943250790999	1.54945219023691e-33	vorinostat
9.647104157341852	0.18169943250790999	2.7882920820978617e-35	vorinostat
9.820745150248209	0.18169943250790999	4.4106860263163775e-37	vorinostat
9.994386143154568	0.18169943250790999	6.133124947325163e-39	vorinostat
10.168027136060926	0.18169943250790999	7.496616075667472e-41	vorinostat
10.341668128967285	0.18169943250790999	8.05483251845311e-43	vorinostat
10.515309121873644	0.18169943250790999	7.607737970019632e-45	vorinostat
10.688950114780003	0.18169943250790999	6.316294384046038e-47	vorinostat
10.86259110768636	0.18169943250790999	4.6097456726733616e-49	vorinostat
11.03623210059272	0.18169943250790999	2.957327028230242e-51	vorinostat
11.209873093499077	0.18169943250790999	1.6677445277698934e-53	vorinostat
11.383514086405437	0.18169943250790999	8.2673720172824e-56	vorinostat
11.557155079311794	0.18169943250790999	3.6025765775417204e-58	vorinostat
11.730796072218155	0.18169943250790999	1.379960787446094e-60	vorinostat
11.904437065124512	0.18169943250790999	4.6465226081356295e-63	vorinostat
-5.2860212326049805	0.29778628517883	0.004460267043916897	vorinostat
-5.112380239698622	0.29778628517883	0.004920312497896581	vorinostat
-4.938739246792263	0.29778628517883	0.005111716259049451	vorinostat
-4.765098253885905	0.29778628517883	0.005303432146185319	vorinostat
-4.5914572609795465	0.29778628517883	0.0058262740527788666	vorinostat
-4.417816268073188	0.29778628517883	0.006854855612306543	vorinostat
-4.244175275166829	0.29778628517883	0.008268077318355176	vorinostat
-4.070534282260471	0.29778628517883	0.009686170274903979	vorinostat
-3.8968932893541126	0.29778628517883	0.01065403155158888	vorinostat
-3.723252296447754	0.29778628517883	0.010845823522781187	vorinostat
-3.549611303541395	0.29778628517883	0.010177847692169456	vorinostat
-3.375970310635037	0.29778628517883	0.008803798069612078	vorinostat
-3.2023293177286782	0.29778628517883	0.007036436788095869	vorinostat
-3.02868832482232	0.29778628517883	0.005246010009648834	vorinostat
-2.8550473319159613	0.29778628517883	0.003762039016409301	vorinostat
-2.681406339009603	0.29778628517883	0.002796924741048399	vorinostat
-2.5077653461032443	0.29778628517883	0.0024149405150938417	vorinostat
-2.3341243531968856	0.29778628517883	0.0025625540589435916	vorinostat
-2.1604833602905273	0.29778628517883	0.0031507923418111618	vorinostat
-1.9868423673841686	0.29778628517883	0.004152393273848272	vorinostat
-1.8132013744778104	0.29778628517883	0.005657634234982391	vorinostat
-1.6395603815714517	0.29778628517883	0.007833280987885714	vorinostat
-1.4659193886650934	0.29778628517883	0.010767052273885195	vorinostat
-1.2922783957587347	0.29778628517883	0.01426097541156372	vorinostat
-1.118637402852376	0.29778628517883	0.017717769870296926	vorinostat
-0.9449964099460173	0.29778628517883	0.020259539732579133	vorinostat
-0.7713554170396595	0.29778628517883	0.021081682064192322	vorinostat
-0.5977144241333008	0.29778628517883	0.019856990715191952	vorinostat
-0.4240734312269421	0.29778628517883	0.01693368214242638	vorinostat
-0.2504324383205834	0.29778628517883	0.013202919333632926	vorinostat
-0.07679144541422556	0.29778628517883	0.00973679211323451	vorinostat
0.09684954749213315	0.29778628517883	0.0074160514251139535	vorinostat
0.27049054039849185	0.29778628517883	0.0067009569193240285	vorinostat
0.44413153330485056	0.29778628517883	0.0075597393938802455	vorinostat
0.6177725262112093	0.29778628517883	0.00950721455846473	vorinostat
0.7914135191175671	0.29778628517883	0.011739900550416463	vorinostat
0.9650545120239258	0.29778628517883	0.013378917205282401	vorinostat
1.1386955049302845	0.29778628517883	0.013773480399916034	vorinostat
1.3123364978366432	0.29778628517883	0.012732646134819406	vorinostat
1.485977490743001	0.29778628517883	0.010555419717049099	vorinostat
1.6596184836493597	0.29778628517883	0.007844886764205666	vorinostat
1.8332594765557184	0.29778628517883	0.005224489303807188	vorinostat
2.006900469462077	0.29778628517883	0.0031146876655918287	vorinostat
2.180541462368436	0.29778628517883	0.0016597704000760702	vorinostat
2.3541824552747936	0.29778628517883	0.0007891308064278628	vorinostat
2.5278234481811523	0.29778628517883	0.0003341209520486842	vorinostat
2.701464441087511	0.29778628517883	0.00012582888269163837	vorinostat
2.8751054339938698	0.29778628517883	4.2241194125838354e-05	vorinostat
3.0487464269002285	0.29778628517883	1.2885583375887278e-05	vorinostat
3.222387419806587	0.29778628517883	3.9366026795232095e-06	vorinostat
3.396028412712946	0.29778628517883	1.6452068471105637e-06	vorinostat
3.569669405619303	0.29778628517883	1.2259842712050235e-06	vorinostat
3.7433103985256615	0.29778628517883	1.238124632794824e-06	vorinostat
3.91695139143202	0.29778628517883	1.2940347116176842e-06	vorinostat
4.090592384338379	0.29778628517883	1.2874749578186076e-06	vorinostat
4.264233377244738	0.29778628517883	1.186031753180722e-06	vorinostat
4.437874370151096	0.29778628517883	9.948335325744451e-07	vorinostat
4.611515363057455	0.29778628517883	7.505308355200328e-07	vorinostat
4.785156355963814	0.29778628517883	5.049168338613942e-07	vorinostat
4.958797348870172	0.29778628517883	3.0120589773504114e-07	vorinostat
5.132438341776529	0.29778628517883	1.587727459758143e-07	vorinostat
5.306079334682888	0.29778628517883	7.379614998363675e-08	vorinostat
5.479720327589247	0.29778628517883	3.0205515938384194e-08	vorinostat
5.6533613204956055	0.29778628517883	1.0879493845204484e-08	vorinostat
5.827002313401964	0.29778628517883	3.446753124659645e-09	vorinostat
6.000643306308323	0.29778628517883	9.602380333312084e-10	vorinostat
6.174284299214682	0.29778628517883	2.352065300555014e-10	vorinostat
6.34792529212104	0.29778628517883	5.0650437087989827e-11	vorinostat
6.521566285027399	0.29778628517883	9.588657792941007e-12	vorinostat
6.695207277933756	0.29778628517883	1.5957320090570615e-12	vorinostat
6.868848270840115	0.29778628517883	2.3344348282139013e-13	vorinostat
7.042489263746473	0.29778628517883	3.0020543040181146e-14	vorinostat
7.216130256652832	0.29778628517883	3.3936538040318522e-15	vorinostat
7.389771249559191	0.29778628517883	3.372306601146294e-16	vorinostat
7.563412242465549	0.29778628517883	2.945751259296261e-17	vorinostat
7.737053235371908	0.29778628517883	2.2619029622851544e-18	vorinostat
7.910694228278267	0.29778628517883	1.5267233815746181e-19	vorinostat
8.084335221184626	0.29778628517883	9.0584729287137e-21	vorinostat
8.257976214090982	0.29778628517883	4.7245202651741935e-22	vorinostat
8.431617206997341	0.29778628517883	2.1660497776139383e-23	vorinostat
8.6052581999037	0.29778628517883	8.729453886479231e-25	vorinostat
8.778899192810059	0.29778628517883	3.092527707645043e-26	vorinostat
8.952540185716417	0.29778628517883	9.630480942000026e-28	vorinostat
9.126181178622776	0.29778628517883	2.6362718071238395e-29	vorinostat
9.299822171529135	0.29778628517883	6.343664594974212e-31	vorinostat
9.473463164435493	0.29778628517883	1.341831703722515e-32	vorinostat
9.647104157341852	0.29778628517883	2.4949605710836147e-34	vorinostat
9.820745150248209	0.29778628517883	4.0779051618151955e-36	vorinostat
9.994386143154568	0.29778628517883	5.858930540276092e-38	vorinostat
10.168027136060926	0.29778628517883	7.399585080121888e-40	vorinostat
10.341668128967285	0.29778628517883	8.21493583636194e-42	vorinostat
10.515309121873644	0.29778628517883	8.0169425400133295e-44	vorinostat
10.688950114780003	0.29778628517883	6.87735040826723e-46	vorinostat
10.86259110768636	0.29778628517883	5.1861051779088453e-48	vorinostat
11.03623210059272	0.29778628517883	3.4377102837764676e-50	vorinostat
11.209873093499077	0.29778628517883	2.003110978820451e-52	vorinostat
11.383514086405437	0.29778628517883	1.026002771464037e-54	vorinostat
11.557155079311794	0.29778628517883	4.619551796662973e-57	vorinostat
11.730796072218155	0.29778628517883	1.828348300406944e-59	vorinostat
11.904437065124512	0.29778628517883	6.361006040420017e-62	vorinostat
-5.2860212326049805	0.41387313784975	0.005387171671121692	vorinostat
-5.112380239698622	0.41387313784975	0.005995397782811547	vorinostat
-4.938739246792263	0.41387313784975	0.006126021673323973	vorinostat
-4.765098253885905	0.41387313784975	0.006024217162436088	vorinostat
-4.5914572609795465	0.41387313784975	0.006105373665746759	vorinostat
-4.417816268073188	0.41387313784975	0.006719891855829058	vorinostat
-4.244175275166829	0.41387313784975	0.007946781949178708	vorinostat
-4.070534282260471	0.41387313784975	0.009542347994041325	vorinostat
-3.8968932893541126	0.41387313784975	0.011053842304924967	vorinostat
-3.723252296447754	0.41387313784975	0.012009457743872213	vorinostat
-3.549611303541395	0.41387313784975	0.012086057066409951	vorinostat
-3.375970310635037	0.41387313784975	0.011207614427556929	vorinostat
-3.2023293177286782	0.41387313784975	0.009567461435122177	vorinostat
-3.02868832482232	0.41387313784975	0.0075717878790013855	vorinostat
-2.8550473319159613	0.41387313784975	0.005709379986832486	vorinostat
-2.681406339009603	0.41387313784975	0.0043890313400020715	vorinostat
-2.5077653461032443	0.41387313784975	0.003818297495886768	vorinostat
-2.3341243531968856	0.41387313784975	0.003982952548813563	vorinostat
-2.1604833602905273	0.41387313784975	0.004732224080171652	vorinostat
-1.9868423673841686	0.41387313784975	0.005919622055886318	vorinostat
-1.8132013744778104	0.41387313784975	0.007518182254948684	vorinostat
-1.6395603815714517	0.41387313784975	0.00963000982423068	vorinostat
-1.4659193886650934	0.41387313784975	0.012354138847579245	vorinostat
-1.2922783957587347	0.41387313784975	0.015567028325853147	vorinostat
-1.118637402852376	0.41387313784975	0.01876480664315305	vorinostat
-0.9449964099460173	0.41387313784975	0.021129273189954847	vorinostat
-0.7713554170396595	0.41387313784975	0.021853500651234894	vorinostat
-0.5977144241333008	0.41387313784975	0.020561525493780392	vorinostat
-0.4240734312269421	0.41387313784975	0.01755131904458291	vorinostat
-0.2504324383205834	0.41387313784975	0.013699151924146441	vorinostat
-0.07679144541422556	0.41387313784975	0.010103101974233	vorinostat
0.09684954749213315	0.41387313784975	0.007695480664366876	vorinostat
0.27049054039849185	0.41387313784975	0.006999501524586387	vorinostat
0.44413153330485056	0.41387313784975	0.008046365592301314	vorinostat
0.6177725262112093	0.41387313784975	0.010389139757349036	vorinostat
0.7914135191175671	0.41387313784975	0.013198132830650208	vorinostat
0.9650545120239258	0.41387313784975	0.015478821169215739	vorinostat
1.1386955049302845	0.41387313784975	0.0164008591233172	vorinostat
1.3123364978366432	0.41387313784975	0.015605733708200906	vorinostat
1.485977490743001	0.41387313784975	0.01331791668236488	vorinostat
1.6596184836493597	0.41387313784975	0.010191101347524373	vorinostat
1.8332594765557184	0.41387313784975	0.006989750407303497	vorinostat
2.006900469462077	0.41387313784975	0.004292940703629758	vorinostat
2.180541462368436	0.41387313784975	0.0023576107867665976	vorinostat
2.3541824552747936	0.41387313784975	0.0011556737712874654	vorinostat
2.5278234481811523	0.41387313784975	0.0005047476386931641	vorinostat
2.701464441087511	0.41387313784975	0.00019628345296574253	vorinostat
2.8751054339938698	0.41387313784975	6.829571161393741e-05	vorinostat
3.0487464269002285	0.41387313784975	2.1956868932444577e-05	vorinostat
3.222387419806587	0.41387313784975	7.535498966051924e-06	vorinostat
3.396028412712946	0.41387313784975	3.910668007777593e-06	vorinostat
3.569669405619303	0.41387313784975	3.4092638862236046e-06	vorinostat
3.7433103985256615	0.41387313784975	3.6169664043002456e-06	vorinostat
3.91695139143202	0.41387313784975	3.84701571252305e-06	vorinostat
4.090592384338379	0.41387313784975	3.886020584007719e-06	vorinostat
4.264233377244738	0.41387313784975	3.64826110805745e-06	vorinostat
4.437874370151096	0.41387313784975	3.1318340218566738e-06	vorinostat
4.611515363057455	0.41387313784975	2.426231332360112e-06	vorinostat
4.785156355963814	0.41387313784975	1.6800049465455421e-06	vorinostat
4.958797348870172	0.41387313784975	1.0330838409940386e-06	vorinostat
5.132438341776529	0.41387313784975	5.618700612961988e-07	vorinostat
5.306079334682888	0.41387313784975	2.696052393377678e-07	vorinostat
5.479720327589247	0.41387313784975	1.1396296651431387e-07	vorinostat
5.6533613204956055	0.41387313784975	4.239918940531433e-08	vorinostat
5.827002313401964	0.41387313784975	1.38766060885725e-08	vorinostat
6.000643306308323	0.41387313784975	3.99399793408394e-09	vorinostat
6.174284299214682	0.41387313784975	1.0107719563015217e-09	vorinostat
6.34792529212104	0.41387313784975	2.248916899424822e-10	vorinostat
6.521566285027399	0.41387313784975	4.398873498866945e-11	vorinostat
6.695207277933756	0.41387313784975	7.56382374009811e-12	vorinostat
6.868848270840115	0.41387313784975	1.1433092108034627e-12	vorinostat
7.042489263746473	0.41387313784975	1.5191571979861397e-13	vorinostat
7.216130256652832	0.41387313784975	1.7744143245317302e-14	vorinostat
7.389771249559191	0.41387313784975	1.8218750790523205e-15	vorinostat
7.563412242465549	0.41387313784975	1.644341939598656e-16	vorinostat
7.737053235371908	0.41387313784975	1.3045924731453684e-17	vorinostat
7.910694228278267	0.41387313784975	9.098426891360952e-19	vorinostat
8.084335221184626	0.41387313784975	5.577841208069522e-20	vorinostat
8.257976214090982	0.41387313784975	3.0058975773242003e-21	vorinostat
8.431617206997341	0.41387313784975	1.4239353594292814e-22	vorinostat
8.6052581999037	0.41387313784975	5.92944914159801e-24	vorinostat
8.778899192810059	0.41387313784975	2.1704327859222484e-25	vorinostat
8.952540185716417	0.41387313784975	6.98371026023989e-27	vorinostat
9.126181178622776	0.41387313784975	1.9753039705475488e-28	vorinostat
9.299822171529135	0.41387313784975	4.9112211739058646e-30	vorinostat
9.473463164435493	0.41387313784975	1.073378439850711e-31	vorinostat
9.647104157341852	0.41387313784975	2.0621680403366217e-33	vorinostat
9.820745150248209	0.41387313784975	3.4825955303018936e-35	vorinostat
9.994386143154568	0.41387313784975	5.169991416727096e-37	vorinostat
10.168027136060926	0.41387313784975	6.74659126315203e-39	vorinostat
10.341668128967285	0.41387313784975	7.739034240440156e-41	vorinostat
10.515309121873644	0.41387313784975	7.803634604530447e-43	vorinostat
10.688950114780003	0.41387313784975	6.916953744107989e-45	vorinostat
10.86259110768636	0.41387313784975	5.38940230393013e-47	vorinostat
11.03623210059272	0.41387313784975	3.691255626280226e-49	vorinostat
11.209873093499077	0.41387313784975	2.2223651886450886e-51	vorinostat
11.383514086405437	0.41387313784975	1.176154878548769e-53	vorinostat
11.557155079311794	0.41387313784975	5.471688782905823e-56	vorinostat
11.730796072218155	0.41387313784975	2.237618508568489e-58	vorinostat
11.904437065124512	0.41387313784975	8.043748586403517e-61	vorinostat
-5.2860212326049805	0.52995999052067	0.006063096374860048	vorinostat
-5.112380239698622	0.52995999052067	0.006879362271249605	vorinostat
-4.938739246792263	0.52995999052067	0.0070519456103042355	vorinostat
-4.765098253885905	0.52995999052067	0.0067602983935051795	vorinostat
-4.5914572609795465	0.52995999052067	0.006455978305059918	vorinostat
-4.417816268073188	0.52995999052067	0.006635676025792967	vorinostat
-4.244175275166829	0.52995999052067	0.007586227039412997	vorinostat
-4.070534282260471	0.52995999052067	0.00924714373712222	vorinostat
-3.8968932893541126	0.52995999052067	0.011236784136707574	vorinostat
-3.723252296447754	0.52995999052067	0.012993973195665164	vorinostat
-3.549611303541395	0.52995999052067	0.013966913993549341	vorinostat
-3.375970310635037	0.52995999052067	0.013803716705287775	vorinostat
-3.2023293177286782	0.52995999052067	0.012498414600505275	vorinostat
-3.02868832482232	0.52995999052067	0.01042470001004868	vorinostat
-2.8550473319159613	0.52995999052067	0.008210988290559666	vorinostat
-2.681406339009603	0.52995999052067	0.0064971364767536744	vorinostat
-2.5077653461032443	0.52995999052067	0.005696116677466579	vorinostat
-2.3341243531968856	0.52995999052067	0.005883889118651891	vorinostat
-2.1604833602905273	0.52995999052067	0.006860644148791741	vorinostat
-1.9868423673841686	0.52995999052067	0.008332269805983172	vorinostat
-1.8132013744778104	0.52995999052067	0.0101030806241356	vorinostat
-1.6395603815714517	0.52995999052067	0.012163414723628394	vorinostat
-1.4659193886650934	0.52995999052067	0.014604557665937774	vorinostat
-1.2922783957587347	0.52995999052067	0.01739690096307247	vorinostat
-1.118637402852376	0.52995999052067	0.020181167357972648	vorinostat
-0.9449964099460173	0.52995999052067	0.022258166706707824	vorinostat
-0.7713554170396595	0.52995999052067	0.022854531217382727	vorinostat
-0.5977144241333008	0.52995999052067	0.02153663164727613	vorinostat
-0.4240734312269421	0.52995999052067	0.018504186169234913	vorinostat
-0.2504324383205834	0.52995999052067	0.01456125910525023	vorinostat
-0.07679144541422556	0.52995999052067	0.010794975534569276	vorinostat
0.09684954749213315	0.52995999052067	0.008180894019778239	vorinostat
0.27049054039849185	0.52995999052067	0.007315836098343556	vorinostat
0.44413153330485056	0.52995999052067	0.008315792507713944	vorinostat
0.6177725262112093	0.52995999052067	0.010808220552703925	vorinostat
0.7914135191175671	0.52995999052067	0.01398999221531084	vorinostat
0.9650545120239258	0.52995999052067	0.016806589119555022	vorinostat
1.1386955049302845	0.52995999052067	0.018279549210697826	vorinostat
1.3123364978366432	0.52995999052067	0.01786993379726863	vorinostat
1.485977490743001	0.52995999052067	0.015674900404985672	vorinostat
1.6596184836493597	0.52995999052067	0.012332749448488743	vorinostat
1.8332594765557184	0.52995999052067	0.008700063712737873	vorinostat
2.006900469462077	0.52995999052067	0.005498197697100523	vorinostat
2.180541462368436	0.52995999052067	0.0031085351844876703	vorinostat
2.3541824552747936	0.52995999052067	0.0015695710713244946	vorinostat
2.5278234481811523	0.52995999052067	0.0007066507898299662	vorinostat
2.701464441087511	0.52995999052067	0.0002837324592813168	vorinostat
2.8751054339938698	0.52995999052067	0.00010255956203130093	vorinostat
3.0487464269002285	0.52995999052067	3.5175184698968686e-05	vorinostat
3.222387419806587	0.52995999052067	1.4024396253293812e-05	vorinostat
3.396028412712946	0.52995999052067	9.092192942106489e-06	vorinostat
3.569669405619303	0.52995999052067	8.962905540672628e-06	vorinostat
3.7433103985256615	0.52995999052067	9.861612709641503e-06	vorinostat
3.91695139143202	0.52995999052067	1.0642913537950864e-05	vorinostat
4.090592384338379	0.52995999052067	1.089728272702418e-05	vorinostat
4.264233377244738	0.52995999052067	1.0409852025150879e-05	vorinostat
4.437874370151096	0.52995999052067	9.133473744329414e-06	vorinostat
4.611515363057455	0.52995999052067	7.258575185775478e-06	vorinostat
4.785156355963814	0.52995999052067	5.16963959114506e-06	vorinostat
4.958797348870172	0.52995999052067	3.2754719204562056e-06	vorinostat
5.132438341776529	0.52995999052067	1.8375535828286887e-06	vorinostat
5.306079334682888	0.52995999052067	9.10103479277048e-07	vorinostat
5.479720327589247	0.52995999052067	3.9724767372963007e-07	vorinostat
5.6533613204956055	0.52995999052067	1.526499354040547e-07	vorinostat
5.827002313401964	0.52995999052067	5.1609258319606745e-08	vorinostat
6.000643306308323	0.52995999052067	1.534602592994849e-08	vorinostat
6.174284299214682	0.52995999052067	4.012437658684485e-09	vorinostat
6.34792529212104	0.52995999052067	9.223797493893406e-10	vorinostat
6.521566285027399	0.52995999052067	1.8640940680171548e-10	vorinostat
6.695207277933756	0.52995999052067	3.311793226760489e-11	vorinostat
6.868848270840115	0.52995999052067	5.172308576136967e-12	vorinostat
7.042489263746473	0.52995999052067	7.101082499412631e-13	vorinostat
7.216130256652832	0.52995999052067	8.569972514994818e-14	vorinostat
7.389771249559191	0.52995999052067	9.091729085271692e-15	vorinostat
7.563412242465549	0.52995999052067	8.478600123649337e-16	vorinostat
7.737053235371908	0.52995999052067	6.950426334615864e-17	vorinostat
7.910694228278267	0.52995999052067	5.008500681439174e-18	vorinostat
8.084335221184626	0.52995999052067	3.172580348115169e-19	vorinostat
8.257976214090982	0.52995999052067	1.7665497036773776e-20	vorinostat
8.431617206997341	0.52995999052067	8.64663763691487e-22	vorinostat
8.6052581999037	0.52995999052067	3.720289246613483e-23	vorinostat
8.778899192810059	0.52995999052067	1.4070648895380332e-24	vorinostat
8.952540185716417	0.52995999052067	4.677991868695816e-26	vorinostat
9.126181178622776	0.52995999052067	1.3671390175755339e-27	vorinostat
9.299822171529135	0.52995999052067	3.5121555811188977e-29	vorinostat
9.473463164435493	0.52995999052067	7.931268408275555e-31	vorinostat
9.647104157341852	0.52995999052067	1.574415543840775e-32	vorinostat
9.820745150248209	0.52995999052067	2.7472861728313813e-34	vorinostat
9.994386143154568	0.52995999052067	4.214016531353431e-36	vorinostat
10.168027136060926	0.52995999052067	5.681936392235725e-38	vorinostat
10.341668128967285	0.52995999052067	6.7344835192059854e-40	vorinostat
10.515309121873644	0.52995999052067	7.01649165063892e-42	vorinostat
10.688950114780003	0.52995999052067	6.426041420075154e-44	vorinostat
10.86259110768636	0.52995999052067	5.173385200053215e-46	vorinostat
11.03623210059272	0.52995999052067	3.6611194528804756e-48	vorinostat
11.209873093499077	0.52995999052067	2.2775124925646747e-50	vorinostat
11.383514086405437	0.52995999052067	1.2454188141259571e-52	vorinostat
11.557155079311794	0.52995999052067	5.986567196332951e-55	vorinostat
11.730796072218155	0.52995999052067	2.5295780601373703e-57	vorinostat
11.904437065124512	0.52995999052067	9.395634081429294e-60	vorinostat
-5.2860212326049805	0.64604684319159	0.006335932420558343	vorinostat
-5.112380239698622	0.64604684319159	0.007376371479509378	vorinostat
-4.938739246792263	0.64604684319159	0.007687131624443968	vorinostat
-4.765098253885905	0.64604684319159	0.00735271056281485	vorinostat
-4.5914572609795465	0.64604684319159	0.006805799548823571	vorinostat
-4.417816268073188	0.64604684319159	0.006634458922151192	vorinostat
-4.244175275166829	0.64604684319159	0.007305308362949107	vorinostat
-4.070534282260471	0.64604684319159	0.008955503668495998	vorinostat
-3.8968932893541126	0.64604684319159	0.011328654094245494	vorinostat
-3.723252296447754	0.64604684319159	0.013844413664559463	vorinostat
-3.549611303541395	0.64604684319159	0.01577114711850857	vorinostat
-3.375970310635037	0.64604684319159	0.016477626251608788	vorinostat
-3.2023293177286782	0.64604684319159	0.015701439685168416	vorinostat
-3.02868832482232	0.64604684319159	0.013706608948734472	vorinostat
-2.8550473319159613	0.64604684319159	0.011211321623041668	vorinostat
-2.681406339009603	0.64604684319159	0.0090920670489541	vorinostat
-2.5077653461032443	0.64604684319159	0.008019237286602901	vorinostat
-2.3341243531968856	0.64604684319159	0.008220899377491526	vorinostat
-2.1604833602905273	0.64604684319159	0.009481906121387784	vorinostat
-1.9868423673841686	0.64604684319159	0.011348395504774355	vorinostat
-1.8132013744778104	0.64604684319159	0.013407545671859656	vorinostat
-1.6395603815714517	0.64604684319159	0.015481179973863338	vorinostat
-1.4659193886650934	0.64604684319159	0.017617488685295224	vorinostat
-1.2922783957587347	0.64604684319159	0.019883742058075964	vorinostat
-1.118637402852376	0.64604684319159	0.02210463951487432	vorinostat
-0.9449964099460173	0.64604684319159	0.02375749153897319	vorinostat
-0.7713554170396595	0.64604684319159	0.024150491688098373	vorinostat
-0.5977144241333008	0.64604684319159	0.022806217439021257	vorinostat
-0.4240734312269421	0.64604684319159	0.01979917696938797	vorinostat
-0.2504324383205834	0.64604684319159	0.015810411845897106	vorinostat
-0.07679144541422556	0.64604684319159	0.011868767741747816	vorinostat
0.09684954749213315	0.64604684319159	0.008965685970455882	vorinostat
0.27049054039849185	0.64604684319159	0.007763495883584758	vorinostat
0.44413153330485056	0.64604684319159	0.008469732764094113	vorinostat
0.6177725262112093	0.64604684319159	0.010812407185105292	vorinostat
0.7914135191175671	0.64604684319159	0.01406765945628986	vorinostat
0.9650545120239258	0.64604684319159	0.017192428199650975	vorinostat
1.1386955049302845	0.64604684319159	0.0191223091327279	vorinostat
1.3123364978366432	0.64604684319159	0.019159174137759034	vorinostat
1.485977490743001	0.64604684319159	0.017241459380549856	vorinostat
1.6596184836493597	0.64604684319159	0.013924965715585505	vorinostat
1.8332594765557184	0.64604684319159	0.010088642272799117	vorinostat
2.006900469462077	0.64604684319159	0.00655146780211977	vorinostat
2.180541462368436	0.64604684319159	0.0038084783257925155	vorinostat
2.3541824552747936	0.64604684319159	0.0019786652462570643	vorinostat
2.5278234481811523	0.64604684319159	0.0009175889191640998	vorinostat
2.701464441087511	0.64604684319159	0.0003804682112547029	vorinostat
2.8751054339938698	0.64604684319159	0.00014344550149140832	vorinostat
3.0487464269002285	0.64604684319159	5.3456722018166396e-05	vorinostat
3.222387419806587	0.64604684319159	2.5649640843478016e-05	vorinostat
3.396028412712946	0.64604684319159	2.0495314392728386e-05	vorinostat
3.569669405619303	0.64604684319159	2.215951496914734e-05	vorinostat
3.7433103985256615	0.64604684319159	2.507391336622279e-05	vorinostat
3.91695139143202	0.64604684319159	2.7408756856843378e-05	vorinostat
4.090592384338379	0.64604684319159	2.8407855825214452e-05	vorinostat
4.264233377244738	0.64604684319159	2.757017531903867e-05	vorinostat
4.437874370151096	0.64604684319159	2.4687939756545215e-05	vorinostat
4.611515363057455	0.64604684319159	2.01044496077559e-05	vorinostat
4.785156355963814	0.64604684319159	1.4715862995175127e-05	vorinostat
4.958797348870172	0.64604684319159	9.601921066007617e-06	vorinostat
5.132438341776529	0.64604684319159	5.554464190201552e-06	vorinostat
5.306079334682888	0.64604684319159	2.838947924949504e-06	vorinostat
5.479720327589247	0.64604684319159	1.279392590933346e-06	vorinostat
5.6533613204956055	0.64604684319159	5.077417221078443e-07	vorinostat
5.827002313401964	0.64604684319159	1.7731888158792884e-07	vorinostat
6.000643306308323	0.64604684319159	5.446924821697412e-08	vorinostat
6.174284299214682	0.64604684319159	1.471365277166572e-08	vorinostat
6.34792529212104	0.64604684319159	3.4945911100430893e-09	vorinostat
6.521566285027399	0.64604684319159	7.296923980574749e-10	vorinostat
6.695207277933756	0.64604684319159	1.339453130494311e-10	vorinostat
6.868848270840115	0.64604684319159	2.161451350535793e-11	vorinostat
7.042489263746473	0.64604684319159	3.0660920538721244e-12	vorinostat
7.216130256652832	0.64604684319159	3.8233278045426966e-13	vorinostat
7.389771249559191	0.64604684319159	4.190938828738393e-14	vorinostat
7.563412242465549	0.64604684319159	4.038244100477258e-15	vorinostat
7.737053235371908	0.64604684319159	3.4204560864448296e-16	vorinostat
7.910694228278267	0.64604684319159	2.54674155822686e-17	vorinostat
8.084335221184626	0.64604684319159	1.6668426887510097e-18	vorinostat
8.257976214090982	0.64604684319159	9.589873817200243e-20	vorinostat
8.431617206997341	0.64604684319159	4.849974778956739e-21	vorinostat
8.6052581999037	0.64604684319159	2.1561264158907124e-22	vorinostat
8.778899192810059	0.64604684319159	8.425913688306865e-24	vorinostat
8.952540185716417	0.64604684319159	2.8944614017682844e-25	vorinostat
9.126181178622776	0.64604684319159	8.740301967570165e-27	vorinostat
9.299822171529135	0.64604684319159	2.320026753823534e-28	vorinostat
9.473463164435493	0.64604684319159	5.413366154286813e-30	vorinostat
9.647104157341852	0.64604684319159	1.1103237993095107e-31	vorinostat
9.820745150248209	0.64604684319159	2.001887721358113e-33	vorinostat
9.994386143154568	0.64604684319159	3.172762722142586e-35	vorinostat
10.168027136060926	0.64604684319159	4.420213805938658e-37	vorinostat
10.341668128967285	0.64604684319159	5.413233463943372e-39	vorinostat
10.515309121873644	0.64604684319159	5.827442995620285e-41	vorinostat
10.688950114780003	0.64604684319159	5.514512199830556e-43	vorinostat
10.86259110768636	0.64604684319159	4.587160750160162e-45	vorinostat
11.03623210059272	0.64604684319159	3.3541973044263643e-47	vorinostat
11.209873093499077	0.64604684319159	2.155961686131443e-49	vorinostat
11.383514086405437	0.64604684319159	1.2181513701490679e-51	vorinostat
11.557155079311794	0.64604684319159	6.050193476848296e-54	vorinostat
11.730796072218155	0.64604684319159	2.641466171471693e-56	vorinostat
11.904437065124512	0.64604684319159	1.013744773494195e-58	vorinostat
-5.2860212326049805	0.7621336958625102	0.006136831751397132	vorinostat
-5.112380239698622	0.7621336958625102	0.007360453613622428	vorinostat
-4.938739246792263	0.7621336958625102	0.007865853545438473	vorinostat
-4.765098253885905	0.7621336958625102	0.007635568329574331	vorinostat
-4.5914572609795465	0.7621336958625102	0.007036206118227526	vorinostat
-4.417816268073188	0.7621336958625102	0.006680150798436386	vorinostat
-4.244175275166829	0.7621336958625102	0.007157311459461529	vorinostat
-4.070534282260471	0.7621336958625102	0.008782294606515285	vorinostat
-3.8968932893541126	0.7621336958625102	0.01145131487624709	vorinostat
-3.723252296447754	0.7621336958625102	0.014630192383261749	vorinostat
-3.549611303541395	0.7621336958625102	0.017479416314961842	vorinostat
-3.375970310635037	0.7621336958625102	0.019126062264733967	vorinostat
-3.2023293177286782	0.7621336958625102	0.01902958056524851	vorinostat
-3.02868832482232	0.7621336958625102	0.01727537528934714	vorinostat
-2.8550473319159613	0.7621336958625102	0.014599625349955457	vorinostat
-2.681406339009603	0.7621336958625102	0.012086611041819902	vorinostat
-2.5077653461032443	0.7621336958625102	0.010693267454153776	vorinostat
-2.3341243531968856	0.7621336958625102	0.010863568823062593	vorinostat
-2.1604833602905273	0.7621336958625102	0.012423138061357258	vorinostat
-1.9868423673841686	0.7621336958625102	0.014773374401707326	vorinostat
-1.8132013744778104	0.7621336958625102	0.0172520132500902	vorinostat
-1.6395603815714517	0.7621336958625102	0.01945401907212421	vorinostat
-1.4659193886650934	0.7621336958625102	0.021333634967588357	vorinostat
-1.2922783957587347	0.7621336958625102	0.023037121229210027	vorinostat
-1.118637402852376	0.7621336958625102	0.024593570039505564	vorinostat
-0.9449964099460173	0.7621336958625102	0.025702289650296646	vorinostat
-0.7713554170396595	0.7621336958625102	0.02580099500565019	vorinostat
-0.5977144241333008	0.7621336958625102	0.024396645000862957	vorinostat
-0.4240734312269421	0.7621336958625102	0.021434580723295585	vorinostat
-0.2504324383205834	0.7621336958625102	0.017441133308482945	vorinostat
-0.07679144541422556	0.7621336958625102	0.013344864079764767	vorinostat
0.09684954749213315	0.7621336958625102	0.010117022356496055	vorinostat
0.27049054039849185	0.7621336958625102	0.008460771370776063	vorinostat
0.44413153330485056	0.7621336958625102	0.008662785155488661	vorinostat
0.6177725262112093	0.7621336958625102	0.010559274037731235	vorinostat
0.7914135191175671	0.7621336958625102	0.01354579691711513	vorinostat
0.9650545120239258	0.7621336958625102	0.01666356686001862	vorinostat
1.1386955049302845	0.7621336958625102	0.01884402203466309	vorinostat
1.3123364978366432	0.7621336958625102	0.01928327414541108	vorinostat
1.485977490743001	0.7621336958625102	0.0177601755208911	vorinostat
1.6596184836493597	0.7621336958625102	0.014695848291464801	vorinostat
1.8332594765557184	0.7621336958625102	0.01091619266427153	vorinostat
2.006900469462077	0.7621336958625102	0.007272926496331803	vorinostat
2.180541462368436	0.7621336958625102	0.0043409429750572584	vorinostat
2.3541824552747936	0.7621336958625102	0.0023177668012263285	vorinostat
2.5278234481811523	0.7621336958625102	0.0011062380352076186	vorinostat
2.701464441087511	0.7621336958625102	0.0004739874478634657	vorinostat
2.8751054339938698	0.7621336958625102	0.00018765498306049002	vorinostat
3.0487464269002285	0.7621336958625102	7.797524972622707e-05	vorinostat
3.222387419806587	0.7621336958625102	4.632088371871432e-05	vorinostat
3.396028412712946	0.7621336958625102	4.4318814449766985e-05	vorinostat
3.569669405619303	0.7621336958625102	5.131871429648396e-05	vorinostat
3.7433103985256615	0.7621336958625102	5.941665943912859e-05	vorinostat
3.91695139143202	0.7621336958625102	6.572633671663077e-05	vorinostat
4.090592384338379	0.7621336958625102	6.888651198824708e-05	vorinostat
4.264233377244738	0.7621336958625102	6.782155284277704e-05	vorinostat
4.437874370151096	0.7621336958625102	6.188799339531668e-05	vorinostat
4.611515363057455	0.7621336958625102	5.1577115011509544e-05	vorinostat
4.785156355963814	0.7621336958625102	3.8764424846174784e-05	vorinostat
4.958797348870172	0.7621336958625102	2.6030978539257883e-05	vorinostat
5.132438341776529	0.7621336958625102	1.5520748019757216e-05	vorinostat
5.306079334682888	0.7621336958625102	8.184204893209378e-06	vorinostat
5.479720327589247	0.7621336958625102	3.8073635934597866e-06	vorinostat
5.6533613204956055	0.7621336958625102	1.5603400706315132e-06	vorinostat
5.827002313401964	0.7621336958625102	5.628354731401747e-07	vorinostat
6.000643306308323	0.7621336958625102	1.7860168579589587e-07	vorinostat
6.174284299214682	0.7621336958625102	4.9842276654852295e-08	vorinostat
6.34792529212104	0.7621336958625102	1.2230353499120667e-08	vorinostat
6.521566285027399	0.7621336958625102	2.638527496992952e-09	vorinostat
6.695207277933756	0.7621336958625102	5.004230824852193e-10	vorinostat
6.868848270840115	0.7621336958625102	8.343514100657367e-11	vorinostat
7.042489263746473	0.7621336958625102	1.2228866513957708e-11	vorinostat
7.216130256652832	0.7621336958625102	1.5755874717811392e-12	vorinostat
7.389771249559191	0.7621336958625102	1.7844893349038804e-13	vorinostat
7.563412242465549	0.7621336958625102	1.7766341403404344e-14	vorinostat
7.737053235371908	0.7621336958625102	1.5548663063149042e-15	vorinostat
7.910694228278267	0.7621336958625102	1.1961842041809364e-16	vorinostat
8.084335221184626	0.7621336958625102	8.089326234000749e-18	vorinostat
8.257976214090982	0.7621336958625102	4.808786073133477e-19	vorinostat
8.431617206997341	0.7621336958625102	2.5128529461719824e-20	vorinostat
8.6052581999037	0.7621336958625102	1.154268885714681e-21	vorinostat
8.778899192810059	0.7621336958625102	4.6607419123999494e-23	vorinostat
8.952540185716417	0.7621336958625102	1.6542881833387638e-24	vorinostat
9.126181178622776	0.7621336958625102	5.1614919541506486e-26	vorinostat
9.299822171529135	0.7621336958625102	1.4156218710558102e-27	vorinostat
9.473463164435493	0.7621336958625102	3.4129282429882597e-29	vorinostat
9.647104157341852	0.7621336958625102	7.232940761331454e-31	vorinostat
9.820745150248209	0.7621336958625102	1.3474432921652928e-32	vorinostat
9.994386143154568	0.7621336958625102	2.2065506895337216e-34	vorinostat
10.168027136060926	0.7621336958625102	3.1763264670779614e-36	vorinostat
10.341668128967285	0.7621336958625102	4.0192420684882045e-38	vorinostat
10.515309121873644	0.7621336958625102	4.4706533146965716e-40	vorinostat
10.688950114780003	0.7621336958625102	4.3712497251947295e-42	vorinostat
10.86259110768636	0.7621336958625102	3.75705917544815e-44	vorinostat
11.03623210059272	0.7621336958625102	2.838561075368973e-46	vorinostat
11.209873093499077	0.7621336958625102	1.8851948263081957e-48	vorinostat
11.383514086405437	0.7621336958625102	1.100581029443075e-50	vorinostat
11.557155079311794	0.7621336958625102	5.648011762788046e-53	vorinostat
11.730796072218155	0.7621336958625102	2.5478681397367425e-55	vorinostat
11.904437065124512	0.7621336958625102	1.0103366073391555e-57	vorinostat
-5.2860212326049805	0.87822054853343	0.005506446747910274	vorinostat
-5.112380239698622	0.87822054853343	0.006823900705416256	vorinostat
-4.938739246792263	0.87822054853343	0.0075241954950307334	vorinostat
-4.765098253885905	0.87822054853343	0.007505410885940795	vorinostat
-4.5914572609795465	0.87822054853343	0.0070406033005350295	vorinostat
-4.417816268073188	0.87822054853343	0.006703499857012934	vorinostat
-4.244175275166829	0.87822054853343	0.007136682672395729	vorinostat
-4.070534282260471	0.87822054853343	0.008785066110826514	vorinostat
-3.8968932893541126	0.87822054853343	0.011695467241515744	vorinostat
-3.723252296447754	0.87822054853343	0.015426844523781517	vorinostat
-3.549611303541395	0.87822054853343	0.01910802307747303	vorinostat
-3.375970310635037	0.87822054853343	0.021689749419576954	vorinostat
-3.2023293177286782	0.87822054853343	0.0223675887427941	vorinostat
-3.02868832482232	0.87822054853343	0.020999945823253378	vorinostat
-2.8550473319159613	0.87822054853343	0.018260135559728358	vorinostat
-2.681406339009603	0.87822054853343	0.015379646939110042	vorinostat
-2.5077653461032443	0.87822054853343	0.013599600258189374	vorinostat
-2.3341243531968856	0.87822054853343	0.013634158122343835	vorinostat
-2.1604833602905273	0.87822054853343	0.015424383171897427	vorinostat
-1.9868423673841686	0.87822054853343	0.0182769506775129	vorinostat
-1.8132013744778104	0.87822054853343	0.021278902686491626	vorinostat
-1.6395603815714517	0.87822054853343	0.02375118492119892	vorinostat
-1.4659193886650934	0.87822054853343	0.025491978982445523	vorinostat
-1.2922783957587347	0.87822054853343	0.026684344128937977	vorinostat
-1.118637402852376	0.87822054853343	0.02755699335132784	vorinostat
-0.9449964099460173	0.87822054853343	0.0280582901797035	vorinostat
-0.7713554170396595	0.87822054853343	0.02779535306435716	vorinostat
-0.5977144241333008	0.87822054853343	0.026292326475003076	vorinostat
-0.4240734312269421	0.87822054853343	0.02337789416850036	vorinostat
-0.2504324383205834	0.87822054853343	0.0194131193905671	vorinostat
-0.07679144541422556	0.87822054853343	0.015199861970255408	vorinostat
0.09684954749213315	0.87822054853343	0.011657143227603474	vorinostat
0.27049054039849185	0.87822054853343	0.009497166559103432	vorinostat
0.44413153330485056	0.87822054853343	0.0090578757740887	vorinostat
0.6177725262112093	0.87822054853343	0.010270212055074337	vorinostat
0.7914135191175671	0.87822054853343	0.012667495212033229	vorinostat
0.9650545120239258	0.87822054853343	0.01543451940212561	vorinostat
1.1386955049302845	0.87822054853343	0.017583848980775314	vorinostat
1.3123364978366432	0.87822054853343	0.01828088426628361	vorinostat
1.485977490743001	0.87822054853343	0.017174701312773967	vorinostat
1.6596184836493597	0.87822054853343	0.01452527620009296	vorinostat
1.8332594765557184	0.87822054853343	0.011040451253036173	vorinostat
2.006900469462077	0.87822054853343	0.007533563696301166	vorinostat
2.180541462368436	0.87822054853343	0.004609487738392979	vorinostat
2.3541824552747936	0.87822054853343	0.0025259149743335845	vorinostat
2.5278234481811523	0.87822054853343	0.0012398608985088164	vorinostat
2.701464441087511	0.87822054853343	0.0005497967529065844	vorinostat
2.8751054339938698	0.87822054853343	0.00023106091826408464	vorinostat
3.0487464269002285	0.87822054853343	0.00011061415375370695	vorinostat
3.222387419806587	0.87822054853343	8.233791596571332e-05	vorinostat
3.396028412712946	0.87822054853343	9.102540287268174e-05	vorinostat
3.569669405619303	0.87822054853343	0.00011100850244163732	vorinostat
3.7433103985256615	0.87822054853343	0.0001311619373589	vorinostat
3.91695139143202	0.87822054853343	0.00014680036480428613	vorinostat
4.090592384338379	0.87822054853343	0.0001554809033986046	vorinostat
4.264233377244738	0.87822054853343	0.00015508012013736947	vorinostat
4.437874370151096	0.87822054853343	0.00014398123298602872	vorinostat
4.611515363057455	0.87822054853343	0.000122628938745145	vorinostat
4.785156355963814	0.87822054853343	9.45338663375721e-05	vorinostat
4.958797348870172	0.87822054853343	6.528339748093008e-05	vorinostat
5.132438341776529	0.87822054853343	4.009994959080011e-05	vorinostat
5.306079334682888	0.87822054853343	2.180782492681615e-05	vorinostat
5.479720327589247	0.87822054853343	1.0470510306305533e-05	vorinostat
5.6533613204956055	0.87822054853343	4.430547137390414e-06	vorinostat
5.827002313401964	0.87822054853343	1.6505523233991718e-06	vorinostat
6.000643306308323	0.87822054853343	5.41021169592058e-07	vorinostat
6.174284299214682	0.87822054853343	1.559738233878298e-07	vorinostat
6.34792529212104	0.87822054853343	3.954083428090138e-08	vorinostat
6.521566285027399	0.87822054853343	8.81331152774183e-09	vorinostat
6.695207277933756	0.87822054853343	1.7270182508963457e-09	vorinostat
6.868848270840115	0.87822054853343	2.9750766653729716e-10	vorinostat
7.042489263746473	0.87822054853343	4.505363961827354e-11	vorinostat
7.216130256652832	0.87822054853343	5.997690472955309e-12	vorinostat
7.389771249559191	0.87822054853343	7.018682797916085e-13	vorinostat
7.563412242465549	0.87822054853343	7.22006922481813e-14	vorinostat
7.737053235371908	0.87822054853343	6.52888783321351e-15	vorinostat
7.910694228278267	0.87822054853343	5.18976614607913e-16	vorinostat
8.084335221184626	0.87822054853343	3.6263206005777463e-17	vorinostat
8.257976214090982	0.87822054853343	2.2273774551737783e-18	vorinostat
8.431617206997341	0.87822054853343	1.2026250243117191e-19	vorinostat
8.6052581999037	0.87822054853343	5.707884246591798e-21	vorinostat
8.778899192810059	0.87822054853343	2.3813782266624595e-22	vorinostat
8.952540185716417	0.87822054853343	8.733528792891423e-24	vorinostat
9.126181178622776	0.87822054853343	2.815523706481134e-25	vorinostat
9.299822171529135	0.87822054853343	7.978782033165075e-27	vorinostat
9.473463164435493	0.87822054853343	1.9875677492839377e-28	vorinostat
9.647104157341852	0.87822054853343	4.352263392116881e-30	vorinostat
9.820745150248209	0.87822054853343	8.377535183037148e-32	vorinostat
9.994386143154568	0.87822054853343	1.417506930853611e-33	vorinostat
10.168027136060926	0.87822054853343	2.108346305265188e-35	vorinostat
10.341668128967285	0.87822054853343	2.756554084586142e-37	vorinostat
10.515309121873644	0.87822054853343	3.1681000992913646e-39	vorinostat
10.688950114780003	0.87822054853343	3.2006565399683615e-41	vorinostat
10.86259110768636	0.87822054853343	2.842412122748946e-43	vorinostat
11.03623210059272	0.87822054853343	2.2189259723622865e-45	vorinostat
11.209873093499077	0.87822054853343	1.5226720326195527e-47	vorinostat
11.383514086405437	0.87822054853343	9.184969472899928e-50	vorinostat
11.557155079311794	0.87822054853343	4.870312754505871e-52	vorinostat
11.730796072218155	0.87822054853343	2.2700936367143444e-54	vorinostat
[truncated: 8,001 more rows]
