# Supplementary material for: PerturbNet predicts single-cell responses to unseen chemical and genetic perturbations
Source: Mol Syst Biol. 2025 Jul 10;21(8):960–82. doi: 10.1038/s44320-025-00131-3 (PMC12322087; doi:10.1038/s44320-025-00131-3)
Supplement: Supplementary file 3 — Source data Fig. 2 [file 44320_2025_131_MOESM3_ESM.zip › figure2/b/kde_grid_Cellular_Representation_wortmannin.csv]

x	y	density	label
-5.2860212326049805	-1.3274296522140503	2.992023984905189e-06	wortmannin
-5.112380239698622	-1.3274296522140503	5.4653510057386265e-06	wortmannin
-4.938739246792263	-1.3274296522140503	1.0036861352698719e-05	wortmannin
-4.765098253885905	-1.3274296522140503	1.7763342751773858e-05	wortmannin
-4.5914572609795465	-1.3274296522140503	2.9321960725506744e-05	wortmannin
-4.417816268073188	-1.3274296522140503	4.427701666165596e-05	wortmannin
-4.244175275166829	-1.3274296522140503	6.054952203414718e-05	wortmannin
-4.070534282260471	-1.3274296522140503	7.462213336486884e-05	wortmannin
-3.8968932893541126	-1.3274296522140503	8.268982884051501e-05	wortmannin
-3.723252296447754	-1.3274296522140503	8.230211363693202e-05	wortmannin
-3.549611303541395	-1.3274296522140503	7.354958792586874e-05	wortmannin
-3.375970310635037	-1.3274296522140503	5.903468241288922e-05	wortmannin
-3.2023293177286782	-1.3274296522140503	4.26775398107235e-05	wortmannin
-3.02868832482232	-1.3274296522140503	2.819705445534045e-05	wortmannin
-2.8550473319159613	-1.3274296522140503	1.8248608076987663e-05	wortmannin
-2.681406339009603	-1.3274296522140503	1.4659903999361508e-05	wortmannin
-2.5077653461032443	-1.3274296522140503	1.9451823499057794e-05	wortmannin
-2.3341243531968856	-1.3274296522140503	3.580465707548456e-05	wortmannin
-2.1604833602905273	-1.3274296522140503	6.798304022442251e-05	wortmannin
-1.9868423673841686	-1.3274296522140503	0.00011953489123338115	wortmannin
-1.8132013744778104	-1.3274296522140503	0.00018998394537758734	wortmannin
-1.6395603815714517	-1.3274296522140503	0.0002716225048256926	wortmannin
-1.4659193886650934	-1.3274296522140503	0.0003489866314904953	wortmannin
-1.2922783957587347	-1.3274296522140503	0.0004028425973859865	wortmannin
-1.118637402852376	-1.3274296522140503	0.0004177316246169725	wortmannin
-0.9449964099460173	-1.3274296522140503	0.0003890985062330712	wortmannin
-0.7713554170396595	-1.3274296522140503	0.00032552976688157546	wortmannin
-0.5977144241333008	-1.3274296522140503	0.0002446030316220209	wortmannin
-0.4240734312269421	-1.3274296522140503	0.00016506181947099352	wortmannin
-0.2504324383205834	-1.3274296522140503	0.0001000282704180807	wortmannin
-0.07679144541422556	-1.3274296522140503	5.443475088719664e-05	wortmannin
0.09684954749213315	-1.3274296522140503	2.660234694638536e-05	wortmannin
0.27049054039849185	-1.3274296522140503	1.1678744604553577e-05	wortmannin
0.44413153330485056	-1.3274296522140503	4.615506613562298e-06	wortmannin
0.6177725262112093	-1.3274296522140503	1.6643234310798484e-06	wortmannin
0.7914135191175671	-1.3274296522140503	5.941699222405397e-07	wortmannin
0.9650545120239258	-1.3274296522140503	2.9413365841399655e-07	wortmannin
1.1386955049302845	-1.3274296522140503	2.8995325569074253e-07	wortmannin
1.3123364978366432	-1.3274296522140503	3.992096152712383e-07	wortmannin
1.485977490743001	-1.3274296522140503	5.4522733642841e-07	wortmannin
1.6596184836493597	-1.3274296522140503	6.792777790764306e-07	wortmannin
1.8332594765557184	-1.3274296522140503	7.613951771660567e-07	wortmannin
2.006900469462077	-1.3274296522140503	7.661972844403311e-07	wortmannin
2.180541462368436	-1.3274296522140503	6.919865859774775e-07	wortmannin
2.3541824552747936	-1.3274296522140503	5.608718143713042e-07	wortmannin
2.5278234481811523	-1.3274296522140503	4.0798317516726403e-07	wortmannin
2.701464441087511	-1.3274296522140503	2.6634391899179735e-07	wortmannin
2.8751054339938698	-1.3274296522140503	1.5605484416324463e-07	wortmannin
3.0487464269002285	-1.3274296522140503	8.206545533437928e-08	wortmannin
3.222387419806587	-1.3274296522140503	3.8735571132865286e-08	wortmannin
3.396028412712946	-1.3274296522140503	1.6411476258398435e-08	wortmannin
3.569669405619303	-1.3274296522140503	6.241673675085718e-09	wortmannin
3.7433103985256615	-1.3274296522140503	2.131140186002799e-09	wortmannin
3.91695139143202	-1.3274296522140503	6.533944078748438e-10	wortmannin
4.090592384338379	-1.3274296522140503	1.8002499190683982e-10	wortmannin
4.264233377244738	-1.3274296522140503	4.473479518139024e-11	wortmannin
4.437874370151096	-1.3274296522140503	1.0201683265385826e-11	wortmannin
4.611515363057455	-1.3274296522140503	2.3095152047234785e-12	wortmannin
4.785156355963814	-1.3274296522140503	6.645486266753911e-13	wortmannin
4.958797348870172	-1.3274296522140503	3.1249438871963977e-13	wortmannin
5.132438341776529	-1.3274296522140503	1.9720512968660157e-13	wortmannin
5.306079334682888	-1.3274296522140503	1.2816373176708867e-13	wortmannin
5.479720327589247	-1.3274296522140503	7.999434032328226e-14	wortmannin
5.6533613204956055	-1.3274296522140503	5.0228583865938283e-14	wortmannin
5.827002313401964	-1.3274296522140503	3.568045938855218e-14	wortmannin
6.000643306308323	-1.3274296522140503	3.117701444524671e-14	wortmannin
6.174284299214682	-1.3274296522140503	3.134605895235862e-14	wortmannin
6.34792529212104	-1.3274296522140503	3.1983573587890525e-14	wortmannin
6.521566285027399	-1.3274296522140503	3.0675893082734516e-14	wortmannin
6.695207277933756	-1.3274296522140503	2.6816845837990127e-14	wortmannin
6.868848270840115	-1.3274296522140503	2.1142927167412183e-14	wortmannin
7.042489263746473	-1.3274296522140503	1.4982228534958572e-14	wortmannin
7.216130256652832	-1.3274296522140503	9.531568294361e-15	wortmannin
7.389771249559191	-1.3274296522140503	5.442232122407458e-15	wortmannin
7.563412242465549	-1.3274296522140503	2.788471263049823e-15	wortmannin
7.737053235371908	-1.3274296522140503	1.2820834551770743e-15	wortmannin
7.910694228278267	-1.3274296522140503	5.289596083632717e-16	wortmannin
8.084335221184626	-1.3274296522140503	1.9583181178867117e-16	wortmannin
8.257976214090982	-1.3274296522140503	6.505759204180949e-17	wortmannin
8.431617206997341	-1.3274296522140503	1.9393963597494893e-17	wortmannin
8.6052581999037	-1.3274296522140503	5.187868545575098e-18	wortmannin
8.778899192810059	-1.3274296522140503	1.2452745962377442e-18	wortmannin
8.952540185716417	-1.3274296522140503	2.682224140685388e-19	wortmannin
9.126181178622776	-1.3274296522140503	5.184164532266722e-20	wortmannin
9.299822171529135	-1.3274296522140503	8.991170981173508e-21	wortmannin
9.473463164435493	-1.3274296522140503	1.3992892796072835e-21	wortmannin
9.647104157341852	-1.3274296522140503	1.9541258394710403e-22	wortmannin
9.820745150248209	-1.3274296522140503	2.4487887323046336e-23	wortmannin
9.994386143154568	-1.3274296522140503	2.7536191878845216e-24	wortmannin
10.168027136060926	-1.3274296522140503	2.778498780261389e-25	wortmannin
10.341668128967285	-1.3274296522140503	2.5157663964694415e-26	wortmannin
10.515309121873644	-1.3274296522140503	2.0440154939332013e-27	wortmannin
10.688950114780003	-1.3274296522140503	1.4902249329543267e-28	wortmannin
10.86259110768636	-1.3274296522140503	9.7492955744089e-30	wortmannin
11.03623210059272	-1.3274296522140503	5.723325150771681e-31	wortmannin
11.209873093499077	-1.3274296522140503	3.0149309630089514e-32	wortmannin
11.383514086405437	-1.3274296522140503	1.4251484164353295e-33	wortmannin
11.557155079311794	-1.3274296522140503	6.045003928044601e-35	wortmannin
11.730796072218155	-1.3274296522140503	2.3008422858705628e-36	wortmannin
11.904437065124512	-1.3274296522140503	7.858341239995935e-38	wortmannin
-5.2860212326049805	-1.2113427995431303	5.910367255385644e-06	wortmannin
-5.112380239698622	-1.2113427995431303	1.0269602330673282e-05	wortmannin
-4.938739246792263	-1.2113427995431303	1.8242827519184005e-05	wortmannin
-4.765098253885905	-1.2113427995431303	3.180028344214439e-05	wortmannin
-4.5914572609795465	-1.2113427995431303	5.2356723421285615e-05	wortmannin
-4.417816268073188	-1.2113427995431303	7.941394058572479e-05	wortmannin
-4.244175275166829	-1.2113427995431303	0.0001094757010322499	wortmannin
-4.070534282260471	-1.2113427995431303	0.00013624151682234525	wortmannin
-3.8968932893541126	-1.2113427995431303	0.00015257424457403916	wortmannin
-3.723252296447754	-1.2113427995431303	0.00015352989126175042	wortmannin
-3.549611303541395	-1.2113427995431303	0.0001387349621506672	wortmannin
-3.375970310635037	-1.2113427995431303	0.00011259507768431656	wortmannin
-3.2023293177286782	-1.2113427995431303	8.224710792144416e-05	wortmannin
-3.02868832482232	-1.2113427995431303	5.4698935690344674e-05	wortmannin
-2.8550473319159613	-1.2113427995431303	3.500909641300416e-05	wortmannin
-2.681406339009603	-1.2113427995431303	2.6455218383548244e-05	wortmannin
-2.5077653461032443	-1.2113427995431303	3.224854224681533e-05	wortmannin
-2.3341243531968856	-1.2113427995431303	5.7348225081685746e-05	wortmannin
-2.1604833602905273	-1.2113427995431303	0.00010863667589234063	wortmannin
-1.9868423673841686	-1.2113427995431303	0.00019220469858435051	wortmannin
-1.8132013744778104	-1.2113427995431303	0.0003079624532890952	wortmannin
-1.6395603815714517	-1.2113427995431303	0.0004440923138150526	wortmannin
-1.4659193886650934	-1.2113427995431303	0.000575623196992211	wortmannin
-1.2922783957587347	-1.2113427995431303	0.0006704364991115793	wortmannin
-1.118637402852376	-1.2113427995431303	0.0007015794623830643	wortmannin
-0.9449964099460173	-1.2113427995431303	0.0006595654670592481	wortmannin
-0.7713554170396595	-1.2113427995431303	0.0005570153872567376	wortmannin
-0.5977144241333008	-1.2113427995431303	0.0004225457964197542	wortmannin
-0.4240734312269421	-1.2113427995431303	0.00028790553484627835	wortmannin
-0.2504324383205834	-1.2113427995431303	0.00017618694185624013	wortmannin
-0.07679144541422556	-1.2113427995431303	9.683553922992108e-05	wortmannin
0.09684954749213315	-1.2113427995431303	4.780357334861753e-05	wortmannin
0.27049054039849185	-1.2113427995431303	2.120538043720073e-05	wortmannin
0.44413153330485056	-1.2113427995431303	8.47532018270571e-06	wortmannin
0.6177725262112093	-1.2113427995431303	3.103346913966387e-06	wortmannin
0.7914135191175671	-1.2113427995431303	1.1485000559507244e-06	wortmannin
0.9650545120239258	-1.2113427995431303	6.224355362516925e-07	wortmannin
1.1386955049302845	-1.2113427995431303	6.6735819801224e-07	wortmannin
1.3123364978366432	-1.2113427995431303	9.477852749196153e-07	wortmannin
1.485977490743001	-1.2113427995431303	1.3132140320930166e-06	wortmannin
1.6596184836493597	-1.2113427995431303	1.6552812356781814e-06	wortmannin
1.8332594765557184	-1.2113427995431303	1.8764906934037429e-06	wortmannin
2.006900469462077	-1.2113427995431303	1.9097680529844285e-06	wortmannin
2.180541462368436	-1.2113427995431303	1.7444266928358013e-06	wortmannin
2.3541824552747936	-1.2113427995431303	1.4300405162896953e-06	wortmannin
2.5278234481811523	-1.2113427995431303	1.0521396979823623e-06	wortmannin
2.701464441087511	-1.2113427995431303	6.947678769046144e-07	wortmannin
2.8751054339938698	-1.2113427995431303	4.1177752659107237e-07	wortmannin
3.0487464269002285	-1.2113427995431303	2.1905888598458626e-07	wortmannin
3.222387419806587	-1.2113427995431303	1.0460611580208353e-07	wortmannin
3.396028412712946	-1.2113427995431303	4.484136889192775e-08	wortmannin
3.569669405619303	-1.2113427995431303	1.7256862311266628e-08	wortmannin
3.7433103985256615	-1.2113427995431303	5.962959113712952e-09	wortmannin
3.91695139143202	-1.2113427995431303	1.8506034389688317e-09	wortmannin
4.090592384338379	-1.2113427995431303	5.16441201396508e-10	wortmannin
4.264233377244738	-1.2113427995431303	1.3029139780722694e-10	wortmannin
4.437874370151096	-1.2113427995431303	3.049128320283257e-11	wortmannin
4.611515363057455	-1.2113427995431303	7.389415449888219e-12	wortmannin
4.785156355963814	-1.2113427995431303	2.4743381928547116e-12	wortmannin
4.958797348870172	-1.2113427995431303	1.3422146622416982e-12	wortmannin
5.132438341776529	-1.2113427995431303	8.984892275367159e-13	wortmannin
5.306079334682888	-1.2113427995431303	5.965892536294044e-13	wortmannin
5.479720327589247	-1.2113427995431303	3.7648324504293387e-13	wortmannin
5.6533613204956055	-1.2113427995431303	2.3762694251922615e-13	wortmannin
5.827002313401964	-1.2113427995431303	1.686777291943481e-13	wortmannin
6.000643306308323	-1.2113427995431303	1.4713518306831428e-13	wortmannin
6.174284299214682	-1.2113427995431303	1.484247702955483e-13	wortmannin
6.34792529212104	-1.2113427995431303	1.5264524192223704e-13	wortmannin
6.521566285027399	-1.2113427995431303	1.4788222713078426e-13	wortmannin
6.695207277933756	-1.2113427995431303	1.3068579929846685e-13	wortmannin
6.868848270840115	-1.2113427995431303	1.0418420437899738e-13	wortmannin
7.042489263746473	-1.2113427995431303	7.465634201298771e-14	wortmannin
7.216130256652832	-1.2113427995431303	4.8030866417207934e-14	wortmannin
7.389771249559191	-1.2113427995431303	2.7733386080552797e-14	wortmannin
7.563412242465549	-1.2113427995431303	1.4370209826969368e-14	wortmannin
7.737053235371908	-1.2113427995431303	6.681666113062704e-15	wortmannin
7.910694228278267	-1.2113427995431303	2.787806767394405e-15	wortmannin
8.084335221184626	-1.2113427995431303	1.0437467402858055e-15	wortmannin
8.257976214090982	-1.2113427995431303	3.506562824183502e-16	wortmannin
8.431617206997341	-1.2113427995431303	1.0571143548385551e-16	wortmannin
8.6052581999037	-1.2113427995431303	2.8596712813939005e-17	wortmannin
8.778899192810059	-1.2113427995431303	6.94167116549178e-18	wortmannin
8.952540185716417	-1.2113427995431303	1.5120485389908811e-18	wortmannin
9.126181178622776	-1.2113427995431303	2.9554335569819393e-19	wortmannin
9.299822171529135	-1.2113427995431303	5.183587547948603e-20	wortmannin
9.473463164435493	-1.2113427995431303	8.158183057878663e-21	wortmannin
9.647104157341852	-1.2113427995431303	1.1521531840722117e-21	wortmannin
9.820745150248209	-1.2113427995431303	1.4600938541813502e-22	wortmannin
9.994386143154568	-1.2113427995431303	1.6603708176649132e-23	wortmannin
10.168027136060926	-1.2113427995431303	1.6942721835196074e-24	wortmannin
10.341668128967285	-1.2113427995431303	1.5513687530755412e-25	wortmannin
10.515309121873644	-1.2113427995431303	1.2746785252214992e-26	wortmannin
10.688950114780003	-1.2113427995431303	9.398100151412429e-28	wortmannin
10.86259110768636	-1.2113427995431303	6.21774974801727e-29	wortmannin
11.03623210059272	-1.2113427995431303	3.691307104480477e-30	wortmannin
11.209873093499077	-1.2113427995431303	1.9664408556830568e-31	wortmannin
11.383514086405437	-1.2113427995431303	9.400162669659724e-33	wortmannin
11.557155079311794	-1.2113427995431303	4.03221443203326e-34	wortmannin
11.730796072218155	-1.2113427995431303	1.552049758260784e-35	wortmannin
11.904437065124512	-1.2113427995431303	5.360699110502037e-37	wortmannin
-5.2860212326049805	-1.0952559468722103	1.143502009595908e-05	wortmannin
-5.112380239698622	-1.0952559468722103	1.8831372749262954e-05	wortmannin
-4.938739246792263	-1.0952559468722103	3.209252140180535e-05	wortmannin
-4.765098253885905	-1.0952559468722103	5.469071141113821e-05	wortmannin
-4.5914572609795465	-1.0952559468722103	8.938453059018482e-05	wortmannin
-4.417816268073188	-1.0952559468722103	0.00013583650464396314	wortmannin
-4.244175275166829	-1.0952559468722103	0.00018852946543006758	wortmannin
-4.070534282260471	-1.0952559468722103	0.00023678203830418065	wortmannin
-3.8968932893541126	-1.0952559468722103	0.0002679123590106261	wortmannin
-3.723252296447754	-1.0952559468722103	0.0002725282858633574	wortmannin
-3.549611303541395	-1.0952559468722103	0.0002490119248618938	wortmannin
-3.375970310635037	-1.0952559468722103	0.00020435555645651076	wortmannin
-3.2023293177286782	-1.0952559468722103	0.00015087401959192227	wortmannin
-3.02868832482232	-1.0952559468722103	0.00010112263458632468	wortmannin
-2.8550473319159613	-1.0952559468722103	6.432594023434523e-05	wortmannin
-2.681406339009603	-1.0952559468722103	4.6215714090117425e-05	wortmannin
-2.5077653461032443	-1.0952559468722103	5.173921928977146e-05	wortmannin
-2.3341243531968856	-1.0952559468722103	8.826484656483735e-05	wortmannin
-2.1604833602905273	-1.0952559468722103	0.00016634749131259357	wortmannin
-1.9868423673841686	-1.0952559468722103	0.0002958739702938939	wortmannin
-1.8132013744778104	-1.0952559468722103	0.00047770214723938284	wortmannin
-1.6395603815714517	-1.0952559468722103	0.0006945543434443521	wortmannin
-1.4659193886650934	-1.0952559468722103	0.0009079264259176349	wortmannin
-1.2922783957587347	-1.0952559468722103	0.00106665753787636	wortmannin
-1.118637402852376	-1.0952559468722103	0.0011260767177319673	wortmannin
-0.9449964099460173	-1.0952559468722103	0.0010681668522350256	wortmannin
-0.7713554170396595	-1.0952559468722103	0.0009103390125120824	wortmannin
-0.5977144241333008	-1.0952559468722103	0.0006969924243011457	wortmannin
-0.4240734312269421	-1.0952559468722103	0.0004793867192203599	wortmannin
-0.2504324383205834	-1.0952559468722103	0.00029618099987718593	wortmannin
-0.07679144541422556	-1.0952559468722103	0.00016437657198054925	wortmannin
0.09684954749213315	-1.0952559468722103	8.195693365597305e-05	wortmannin
0.27049054039849185	-1.0952559468722103	3.673406438290197e-05	wortmannin
0.44413153330485056	-1.0952559468722103	1.485202185430948e-05	wortmannin
0.6177725262112093	-1.0952559468722103	5.52971071051531e-06	wortmannin
0.7914135191175671	-1.0952559468722103	2.1319355197746778e-06	wortmannin
0.9650545120239258	-1.0952559468722103	1.2699520907824102e-06	wortmannin
1.1386955049302845	-1.0952559468722103	1.4691137381372292e-06	wortmannin
1.3123364978366432	-1.0952559468722103	2.143639845341562e-06	wortmannin
1.485977490743001	-1.0952559468722103	3.0107716983036428e-06	wortmannin
1.6596184836493597	-1.0952559468722103	3.839001382647782e-06	wortmannin
1.8332594765557184	-1.0952559468722103	4.401451875468152e-06	wortmannin
2.006900469462077	-1.0952559468722103	4.530416592491272e-06	wortmannin
2.180541462368436	-1.0952559468722103	4.185384819434575e-06	wortmannin
2.3541824552747936	-1.0952559468722103	3.4703679640445684e-06	wortmannin
2.5278234481811523	-1.0952559468722103	2.5826569991573485e-06	wortmannin
2.701464441087511	-1.0952559468722103	1.7251387875406853e-06	wortmannin
2.8751054339938698	-1.0952559468722103	1.0343485303624433e-06	wortmannin
3.0487464269002285	-1.0952559468722103	5.566972861059198e-07	wortmannin
3.222387419806587	-1.0952559468722103	2.68973442554021e-07	wortmannin
3.396028412712946	-1.0952559468722103	1.1667369365054476e-07	wortmannin
3.569669405619303	-1.0952559468722103	4.5441810758475755e-08	wortmannin
3.7433103985256615	-1.0952559468722103	1.589396768440548e-08	wortmannin
3.91695139143202	-1.0952559468722103	4.994531109562274e-09	wortmannin
4.090592384338379	-1.0952559468722103	1.4125008098131665e-09	wortmannin
4.264233377244738	-1.0952559468722103	3.6239897078017646e-10	wortmannin
4.437874370151096	-1.0952559468722103	8.759320502551193e-11	wortmannin
4.611515363057455	-1.0952559468722103	2.3164099785226582e-11	wortmannin
4.785156355963814	-1.0952559468722103	9.13318965210994e-12	wortmannin
4.958797348870172	-1.0952559468722103	5.5895146105448915e-12	wortmannin
5.132438341776529	-1.0952559468722103	3.913680371606343e-12	wortmannin
5.306079334682888	-1.0952559468722103	2.6455722707333064e-12	wortmannin
5.479720327589247	-1.0952559468722103	1.686924675607604e-12	wortmannin
5.6533613204956055	-1.0952559468722103	1.0703641292900673e-12	wortmannin
5.827002313401964	-1.0952559468722103	7.593011571827155e-13	wortmannin
6.000643306308323	-1.0952559468722103	6.61028808353001e-13	wortmannin
6.174284299214682	-1.0952559468722103	6.688117006120468e-13	wortmannin
6.34792529212104	-1.0952559468722103	6.931555537272067e-13	wortmannin
6.521566285027399	-1.0952559468722103	6.782544467008439e-13	wortmannin
6.695207277933756	-1.0952559468722103	6.058918078794672e-13	wortmannin
6.868848270840115	-1.0952559468722103	4.884054270778698e-13	wortmannin
7.042489263746473	-1.0952559468722103	3.539137189968593e-13	wortmannin
7.216130256652832	-1.0952559468722103	2.3025887640720686e-13	wortmannin
7.389771249559191	-1.0952559468722103	1.3445237024155813e-13	wortmannin
7.563412242465549	-1.0952559468722103	7.045303612012393e-14	wortmannin
7.737053235371908	-1.0952559468722103	3.31278224346341e-14	wortmannin
7.910694228278267	-1.0952559468722103	1.397791720166842e-14	wortmannin
8.084335221184626	-1.0952559468722103	5.292326843734264e-15	wortmannin
8.257976214090982	-1.0952559468722103	1.7980629724734277e-15	wortmannin
8.431617206997341	-1.0952559468722103	5.481721889341279e-16	wortmannin
8.6052581999037	-1.0952559468722103	1.4996257824373595e-16	wortmannin
8.778899192810059	-1.0952559468722103	3.681311594715934e-17	wortmannin
8.952540185716417	-1.0952559468722103	8.109163041698047e-18	wortmannin
9.126181178622776	-1.0952559468722103	1.6028882943862354e-18	wortmannin
9.299822171529135	-1.0952559468722103	2.8430483980216476e-19	wortmannin
9.473463164435493	-1.0952559468722103	4.525004534347484e-20	wortmannin
9.647104157341852	-1.0952559468722103	6.4626041452213226e-21	wortmannin
9.820745150248209	-1.0952559468722103	8.282279094169097e-22	wortmannin
9.994386143154568	-1.0952559468722103	9.524582275494092e-23	wortmannin
10.168027136060926	-1.0952559468722103	9.828693325083994e-24	wortmannin
10.341668128967285	-1.0952559468722103	9.101215574927636e-25	wortmannin
10.515309121873644	-1.0952559468722103	7.56235026163112e-26	wortmannin
10.688950114780003	-1.0952559468722103	5.638556620542049e-27	wortmannin
10.86259110768636	-1.0952559468722103	3.77253148808429e-28	wortmannin
11.03623210059272	-1.0952559468722103	2.2649132430359392e-29	wortmannin
11.209873093499077	-1.0952559468722103	1.2201803845824796e-30	wortmannin
11.383514086405437	-1.0952559468722103	5.898618074023018e-32	wortmannin
11.557155079311794	-1.0952559468722103	2.5587643163421643e-33	wortmannin
11.730796072218155	-1.0952559468722103	9.960108378435825e-35	wortmannin
11.904437065124512	-1.0952559468722103	3.478977442945891e-36	wortmannin
-5.2860212326049805	-0.9791690942012903	2.165000423614802e-05	wortmannin
-5.112380239698622	-0.9791690942012903	3.37863432214786e-05	wortmannin
-4.938739246792263	-0.9791690942012903	5.485544705923347e-05	wortmannin
-4.765098253885905	-0.9791690942012903	9.063587751323145e-05	wortmannin
-4.5914572609795465	-0.9791690942012903	0.0001461697392400985	wortmannin
-4.417816268073188	-0.9791690942012903	0.00022179802878050664	wortmannin
-4.244175275166829	-0.9791690942012903	0.00030939134815495545	wortmannin
-4.070534282260471	-0.9791690942012903	0.00039182839295779444	wortmannin
-3.8968932893541126	-0.9791690942012903	0.0004477649287844414	wortmannin
-3.723252296447754	-0.9791690942012903	0.00046037473979005045	wortmannin
-3.549611303541395	-0.9791690942012903	0.00042532680709506874	wortmannin
-3.375970310635037	-0.9791690942012903	0.00035297885794949546	wortmannin
-3.2023293177286782	-0.9791690942012903	0.0002634568958835256	wortmannin
-3.02868832482232	-0.9791690942012903	0.00017813271268718808	wortmannin
-2.8550473319159613	-0.9791690942012903	0.00011307582424975421	wortmannin
-2.681406339009603	-0.9791690942012903	7.803221294394641e-05	wortmannin
-2.5077653461032443	-0.9791690942012903	8.043403100650462e-05	wortmannin
-2.3341243531968856	-0.9791690942012903	0.00013074030602835168	wortmannin
-2.1604833602905273	-0.9791690942012903	0.00024435268734415374	wortmannin
-1.9868423673841686	-0.9791690942012903	0.00043647804860673156	wortmannin
-1.8132013744778104	-0.9791690942012903	0.0007097670206144843	wortmannin
-1.6395603815714517	-0.9791690942012903	0.0010400982565331664	wortmannin
-1.4659193886650934	-0.9791690942012903	0.001370708107292118	wortmannin
-1.2922783957587347	-0.9791690942012903	0.0016237709472168359	wortmannin
-1.118637402852376	-0.9791690942012903	0.001728800855701637	wortmannin
-0.9449964099460173	-0.9791690942012903	0.0016541061605700382	wortmannin
-0.7713554170396595	-0.9791690942012903	0.0014221461491063425	wortmannin
-0.5977144241333008	-0.9791690942012903	0.0010986405945498485	wortmannin
-0.4240734312269421	-0.9791690942012903	0.000762556092158259	wortmannin
-0.2504324383205834	-0.9791690942012903	0.0004755313152164745	wortmannin
-0.07679144541422556	-0.9791690942012903	0.00026643545515626433	wortmannin
0.09684954749213315	-0.9791690942012903	0.00013415384922411193	wortmannin
0.27049054039849185	-0.9791690942012903	6.075835703674325e-05	wortmannin
0.44413153330485056	-0.9791690942012903	2.486250018933844e-05	wortmannin
0.6177725262112093	-0.9791690942012903	9.430417524377501e-06	wortmannin
0.7914135191175671	-0.9791690942012903	3.8093199016684286e-06	wortmannin
0.9650545120239258	-0.9791690942012903	2.4992167564092566e-06	wortmannin
1.1386955049302845	-0.9791690942012903	3.092284624015684e-06	wortmannin
1.3123364978366432	-0.9791690942012903	4.619056860923906e-06	wortmannin
1.485977490743001	-0.9791690942012903	6.571432781490996e-06	wortmannin
1.6596184836493597	-0.9791690942012903	8.475052215853607e-06	wortmannin
1.8332594765557184	-0.9791690942012903	9.826825768171202e-06	wortmannin
2.006900469462077	-0.9791690942012903	1.0229827355268065e-05	wortmannin
2.180541462368436	-0.9791690942012903	9.558792133450766e-06	wortmannin
2.3541824552747936	-0.9791690942012903	8.016892336525429e-06	wortmannin
2.5278234481811523	-0.9791690942012903	6.03514995602911e-06	wortmannin
2.701464441087511	-0.9791690942012903	4.078195326190543e-06	wortmannin
2.8751054339938698	-0.9791690942012903	2.4738337937111803e-06	wortmannin
3.0487464269002285	-0.9791690942012903	1.3471801038983624e-06	wortmannin
3.222387419806587	-0.9791690942012903	6.586729936802063e-07	wortmannin
3.396028412712946	-0.9791690942012903	2.8916634340162333e-07	wortmannin
3.569669405619303	-0.9791690942012903	1.1400357005637358e-07	wortmannin
3.7433103985256615	-0.9791690942012903	4.037223985695485e-08	wortmannin
3.91695139143202	-0.9791690942012903	1.2850361449370216e-08	wortmannin
4.090592384338379	-0.9791690942012903	3.6856924424692764e-09	wortmannin
4.264233377244738	-0.9791690942012903	9.639334974008803e-10	wortmannin
4.437874370151096	-0.9791690942012903	2.427727907903185e-10	wortmannin
4.611515363057455	-0.9791690942012903	7.15743503009973e-11	wortmannin
4.785156355963814	-0.9791690942012903	3.3285683812744273e-11	wortmannin
4.958797348870172	-0.9791690942012903	2.2454390003498656e-11	wortmannin
5.132438341776529	-0.9791690942012903	1.6275206959624742e-11	wortmannin
5.306079334682888	-0.9791690942012903	1.117353159081933e-11	wortmannin
5.479720327589247	-0.9791690942012903	7.196272769786202e-12	wortmannin
5.6533613204956055	-0.9791690942012903	4.590673633467783e-12	wortmannin
5.827002313401964	-0.9791690942012903	3.2547898738438806e-12	wortmannin
6.000643306308323	-0.9791690942012903	2.8272766831876003e-12	wortmannin
6.174284299214682	-0.9791690942012903	2.868059913567691e-12	wortmannin
6.34792529212104	-0.9791690942012903	2.994847957759815e-12	wortmannin
6.521566285027399	-0.9791690942012903	2.959574680764427e-12	wortmannin
6.695207277933756	-0.9791690942012903	2.6724433513370613e-12	wortmannin
6.868848270840115	-0.9791690942012903	2.1782172752629918e-12	wortmannin
7.042489263746473	-0.9791690942012903	1.5961312216226744e-12	wortmannin
7.216130256652832	-0.9791690942012903	1.0501522861304387e-12	wortmannin
7.389771249559191	-0.9791690942012903	6.201171903324321e-13	wortmannin
7.563412242465549	-0.9791690942012903	3.2860637907690165e-13	wortmannin
7.737053235371908	-0.9791690942012903	1.562574227933177e-13	wortmannin
7.910694228278267	-0.9791690942012903	6.667482704746143e-14	wortmannin
8.084335221184626	-0.9791690942012903	2.5529236010642647e-14	wortmannin
8.257976214090982	-0.9791690942012903	8.771377559840397e-15	wortmannin
8.431617206997341	-0.9791690942012903	2.704280022651267e-15	wortmannin
8.6052581999037	-0.9791690942012903	7.481510962048609e-16	wortmannin
8.778899192810059	-0.9791690942012903	1.8572944207928297e-16	wortmannin
8.952540185716417	-0.9791690942012903	4.1373852841215367e-17	wortmannin
9.126181178622776	-0.9791690942012903	8.270370164188441e-18	wortmannin
9.299822171529135	-0.9791690942012903	1.4834663563357633e-18	wortmannin
9.473463164435493	-0.9791690942012903	2.387724551229303e-19	wortmannin
9.647104157341852	-0.9791690942012903	3.4486134593432277e-20	wortmannin
9.820745150248209	-0.9791690942012903	4.469496308617342e-21	wortmannin
9.994386143154568	-0.9791690942012903	5.197882013191478e-22	wortmannin
10.168027136060926	-0.9791690942012903	5.424353966781341e-23	wortmannin
10.341668128967285	-0.9791690942012903	5.079528441822828e-24	wortmannin
10.515309121873644	-0.9791690942012903	4.26827646017474e-25	wortmannin
10.688950114780003	-0.9791690942012903	3.2183661843501026e-26	wortmannin
10.86259110768636	-0.9791690942012903	2.1775700853455358e-27	wortmannin
11.03623210059272	-0.9791690942012903	1.3220948004363202e-28	wortmannin
11.209873093499077	-0.9791690942012903	7.202890671773957e-30	wortmannin
11.383514086405437	-0.9791690942012903	3.5213145308230765e-31	wortmannin
11.557155079311794	-0.9791690942012903	1.5447442416338406e-32	wortmannin
11.730796072218155	-0.9791690942012903	6.080819626780827e-34	wortmannin
11.904437065124512	-0.9791690942012903	2.1479364492487635e-35	wortmannin
-5.2860212326049805	-0.8630822415303703	4.002131670167552e-05	wortmannin
-5.112380239698622	-0.8630822415303703	5.938573807303417e-05	wortmannin
-4.938739246792263	-0.8630822415303703	9.144527058662836e-05	wortmannin
-4.765098253885905	-0.8630822415303703	0.00014526472942444436	wortmannin
-4.5914572609795465	-0.8630822415303703	0.0002295068619717973	wortmannin
-4.417816268073188	-0.8630822415303703	0.00034617627840462337	wortmannin
-4.244175275166829	-0.8630822415303703	0.00048417814128346554	wortmannin
-4.070534282260471	-0.8630822415303703	0.0006176033601643016	wortmannin
-3.8968932893541126	-0.8630822415303703	0.000712436013563594	wortmannin
-3.723252296447754	-0.8630822415303703	0.0007402165494279289	wortmannin
-3.549611303541395	-0.8630822415303703	0.000691439252907077	wortmannin
-3.375970310635037	-0.8630822415303703	0.0005803242055146709	wortmannin
-3.2023293177286782	-0.8630822415303703	0.00043799646187626023	wortmannin
-3.02868832482232	-0.8630822415303703	0.0002989984892455003	wortmannin
-2.8550473319159613	-0.8630822415303703	0.00019002829691379435	wortmannin
-2.681406339009603	-0.8630822415303703	0.00012714045154951778	wortmannin
-2.5077653461032443	-0.8630822415303703	0.00012128131692231332	wortmannin
-2.3341243531968856	-0.8630822415303703	0.00018668898546091322	wortmannin
-2.1604833602905273	-0.8630822415303703	0.0003447860038552968	wortmannin
-1.9868423673841686	-0.8630822415303703	0.0006177850925798326	wortmannin
-1.8132013744778104	-0.8630822415303703	0.001011256490200261	wortmannin
-1.6395603815714517	-0.8630822415303703	0.0014929888717696489	wortmannin
-1.4659193886650934	-0.8630822415303703	0.001982859521827242	wortmannin
-1.2922783957587347	-0.8630822415303703	0.0023676518048732277	wortmannin
-1.118637402852376	-0.8630822415303703	0.0025413070563197206	wortmannin
-0.9449964099460173	-0.8630822415303703	0.002451697720130133	wortmannin
-0.7713554170396595	-0.8630822415303703	0.0021257511579969024	wortmannin
-0.5977144241333008	-0.8630822415303703	0.0016563960442765406	wortmannin
-0.4240734312269421	-0.8630822415303703	0.0011598501423065403	wortmannin
-0.2504324383205834	-0.8630822415303703	0.0007298348847563102	wortmannin
-0.07679144541422556	-0.8630822415303703	0.00041273939844033066	wortmannin
0.09684954749213315	-0.8630822415303703	0.00020985407550396876	wortmannin
0.27049054039849185	-0.8630822415303703	9.605626368941632e-05	wortmannin
0.44413153330485056	-0.8630822415303703	3.9816421119873334e-05	wortmannin
0.6177725262112093	-0.8630822415303703	1.5427571041966825e-05	wortmannin
0.7914135191175671	-0.8630822415303703	6.571344539200363e-06	wortmannin
0.9650545120239258	-0.8630822415303703	4.746479143710075e-06	wortmannin
1.1386955049302845	-0.8630822415303703	6.22291157315287e-06	wortmannin
1.3123364978366432	-0.8630822415303703	9.483882946869283e-06	wortmannin
1.485977490743001	-0.8630822415303703	1.3657224956324568e-05	wortmannin
1.6596184836493597	-0.8630822415303703	1.781225232378937e-05	wortmannin
1.8332594765557184	-0.8630822415303703	2.0886723088777456e-05	wortmannin
2.006900469462077	-0.8630822415303703	2.1990919356271275e-05	wortmannin
2.180541462368436	-0.8630822415303703	2.0784055329499574e-05	wortmannin
2.3541824552747936	-0.8630822415303703	1.76327023063625e-05	wortmannin
2.5278234481811523	-0.8630822415303703	1.3428342729394523e-05	wortmannin
2.701464441087511	-0.8630822415303703	9.180464481901002e-06	wortmannin
2.8751054339938698	-0.8630822415303703	5.634774692533674e-06	wortmannin
3.0487464269002285	-0.8630822415303703	3.105246546645551e-06	wortmannin
3.222387419806587	-0.8630822415303703	1.5366295368129598e-06	wortmannin
3.396028412712946	-0.8630822415303703	6.82892455562492e-07	wortmannin
3.569669405619303	-0.8630822415303703	2.7259737541131867e-07	wortmannin
3.7433103985256615	-0.8630822415303703	9.777182500015781e-08	wortmannin
3.91695139143202	-0.8630822415303703	3.1537177710088465e-08	wortmannin
4.090592384338379	-0.8630822415303703	9.18288518904791e-09	wortmannin
4.264233377244738	-0.8630822415303703	2.4563272546820767e-09	wortmannin
4.437874370151096	-0.8630822415303703	6.522757680018955e-10	wortmannin
4.611515363057455	-0.8630822415303703	2.1897667796950106e-10	wortmannin
4.785156355963814	-0.8630822415303703	1.190696427914323e-10	wortmannin
4.958797348870172	-0.8630822415303703	8.667865164251437e-11	wortmannin
5.132438341776529	-0.8630822415303703	6.455509864313504e-11	wortmannin
5.306079334682888	-0.8630822415303703	4.4939371946839217e-11	wortmannin
5.479720327589247	-0.8630822415303703	2.922743846121135e-11	wortmannin
5.6533613204956055	-0.8630822415303703	1.8747898557292676e-11	wortmannin
5.827002313401964	-0.8630822415303703	1.3286519625609689e-11	wortmannin
6.000643306308323	-0.8630822415303703	1.1512916999756571e-11	wortmannin
6.174284299214682	-0.8630822415303703	1.1705072414221803e-11	wortmannin
6.34792529212104	-0.8630822415303703	1.2311807017582067e-11	wortmannin
6.521566285027399	-0.8630822415303703	1.2286504879904354e-11	wortmannin
6.695207277933756	-0.8630822415303703	1.1214232903210671e-11	wortmannin
6.868848270840115	-0.8630822415303703	9.241965781449361e-12	wortmannin
7.042489263746473	-0.8630822415303703	6.848262691278151e-12	wortmannin
7.216130256652832	-0.8630822415303703	4.556466354576305e-12	wortmannin
7.389771249559191	-0.8630822415303703	2.7209391993564283e-12	wortmannin
7.563412242465549	-0.8630822415303703	1.4581155616390778e-12	wortmannin
7.737053235371908	-0.8630822415303703	7.011776656931486e-13	wortmannin
7.910694228278267	-0.8630822415303703	3.0256659055483994e-13	wortmannin
8.084335221184626	-0.8630822415303703	1.171571004631791e-13	wortmannin
8.257976214090982	-0.8630822415303703	4.070711719024446e-14	wortmannin
8.431617206997341	-0.8630822415303703	1.2691879947258834e-14	wortmannin
8.6052581999037	-0.8630822415303703	3.550874870276737e-15	wortmannin
8.778899192810059	-0.8630822415303703	8.914532305670128e-16	wortmannin
8.952540185716417	-0.8630822415303703	2.0082396251717015e-16	wortmannin
9.126181178622776	-0.8630822415303703	4.0596283096808404e-17	wortmannin
9.299822171529135	-0.8630822415303703	7.363949191943291e-18	wortmannin
9.473463164435493	-0.8630822415303703	1.198640823185461e-18	wortmannin
9.647104157341852	-0.8630822415303703	1.7507378312055347e-19	wortmannin
9.820745150248209	-0.8630822415303703	2.2945997304976366e-20	wortmannin
9.994386143154568	-0.8630822415303703	2.6986497991800733e-21	wortmannin
10.168027136060926	-0.8630822415303703	2.8479993939920043e-22	wortmannin
10.341668128967285	-0.8630822415303703	2.697037748577256e-23	wortmannin
10.515309121873644	-0.8630822415303703	2.2918591703228757e-24	wortmannin
10.688950114780003	-0.8630822415303703	1.7476022715824853e-25	wortmannin
10.86259110768636	-0.8630822415303703	1.1957793343835398e-26	wortmannin
11.03623210059272	-0.8630822415303703	7.341981010269399e-28	wortmannin
11.209873093499077	-0.8630822415303703	4.045099794770384e-29	wortmannin
11.383514086405437	-0.8630822415303703	1.999857237301684e-30	wortmannin
11.557155079311794	-0.8630822415303703	8.872020117365613e-32	wortmannin
11.730796072218155	-0.8630822415303703	3.531830168928493e-33	wortmannin
11.904437065124512	-0.8630822415303703	1.261626713966724e-34	wortmannin
-5.2860212326049805	-0.7469953888594502	7.200125822312213e-05	wortmannin
-5.112380239698622	-0.7469953888594502	0.00010222609359583553	wortmannin
-4.938739246792263	-0.7469953888594502	0.00014912553790606619	wortmannin
-4.765098253885905	-0.7469953888594502	0.00022606266013055218	wortmannin
-4.5914572609795465	-0.7469953888594502	0.00034704959130128386	wortmannin
-4.417816268073188	-0.7469953888594502	0.0005173902788695677	wortmannin
-4.244175275166829	-0.7469953888594502	0.0007232586263543612	wortmannin
-4.070534282260471	-0.7469953888594502	0.0009277239533929087	wortmannin
-3.8968932893541126	-0.7469953888594502	0.0010794837194137907	wortmannin
-3.723252296447754	-0.7469953888594502	0.001133057660271907	wortmannin
-3.549611303541395	-0.7469953888594502	0.0010700520790187069	wortmannin
-3.375970310635037	-0.7469953888594502	0.0009083484869767484	wortmannin
-3.2023293177286782	-0.7469953888594502	0.000693443213891733	wortmannin
-3.02868832482232	-0.7469953888594502	0.0004783132415274848	wortmannin
-2.8550473319159613	-0.7469953888594502	0.00030520503310486484	wortmannin
-2.681406339009603	-0.7469953888594502	0.00019964449376740518	wortmannin
-2.5077653461032443	-0.7469953888594502	0.00017750192018672802	wortmannin
-2.3341243531968856	-0.7469953888594502	0.0002574701792355054	wortmannin
-2.1604833602905273	-0.7469953888594502	0.000468028380636737	wortmannin
-1.9868423673841686	-0.7469953888594502	0.000840070745158516	wortmannin
-1.8132013744778104	-0.7469953888594502	0.001383432451584725	wortmannin
-1.6395603815714517	-0.7469953888594502	0.002056890472108507	wortmannin
-1.4659193886650934	-0.7469953888594502	0.0027519806601913263	wortmannin
-1.2922783957587347	-0.7469953888594502	0.003310943316835295	wortmannin
-1.118637402852376	-0.7469953888594502	0.0035813220718179657	wortmannin
-0.9449964099460173	-0.7469953888594502	0.0034823932383653933	wortmannin
-0.7713554170396595	-0.7469953888594502	0.003043852060418273	wortmannin
-0.5977144241333008	-0.7469953888594502	0.0023914257144972604	wortmannin
-0.4240734312269421	-0.7469953888594502	0.0016887629926968786	wortmannin
-0.2504324383205834	-0.7469953888594502	0.0010719669753156181	wortmannin
-0.07679144541422556	-0.7469953888594502	0.0006117715398587855	wortmannin
0.09684954749213315	-0.7469953888594502	0.00031410050567853224	wortmannin
0.27049054039849185	-0.7469953888594502	0.00014537211646750622	wortmannin
0.44413153330485056	-0.7469953888594502	6.112964045799818e-05	wortmannin
0.6177725262112093	-0.7469953888594502	2.4290039785553564e-05	wortmannin
0.7914135191175671	-0.7469953888594502	1.0986815752018159e-05	wortmannin
0.9650545120239258	-0.7469953888594502	8.706139545529524e-06	wortmannin
1.1386955049302845	-0.7469953888594502	1.1975148974273518e-05	wortmannin
1.3123364978366432	-0.7469953888594502	1.8559971018746177e-05	wortmannin
1.485977490743001	-0.7469953888594502	2.7033204707522706e-05	wortmannin
1.6596184836493597	-0.7469953888594502	3.5649029762866234e-05	wortmannin
1.8332594765557184	-0.7469953888594502	4.2272907978304276e-05	wortmannin
2.006900469462077	-0.7469953888594502	4.501507398313914e-05	wortmannin
2.180541462368436	-0.7469953888594502	4.303426484405492e-05	wortmannin
2.3541824552747936	-0.7469953888594502	3.693313565834292e-05	wortmannin
2.5278234481811523	-0.7469953888594502	2.8456355442567784e-05	wortmannin
2.701464441087511	-0.7469953888594502	1.9684896650860948e-05	wortmannin
2.8751054339938698	-0.7469953888594502	1.2226905387772508e-05	wortmannin
3.0487464269002285	-0.7469953888594502	6.8198867976834844e-06	wortmannin
3.222387419806587	-0.7469953888594502	3.4164308850061555e-06	wortmannin
3.396028412712946	-0.7469953888594502	1.5373550517712879e-06	wortmannin
3.569669405619303	-0.7469953888594502	6.215553808631043e-07	wortmannin
3.7433103985256615	-0.7469953888594502	2.2587860010827623e-07	wortmannin
3.91695139143202	-0.7469953888594502	7.388023121976466e-08	wortmannin
4.090592384338379	-0.7469953888594502	2.1869721868615675e-08	wortmannin
4.264233377244738	-0.7469953888594502	6.0110523620585606e-09	wortmannin
4.437874370151096	-0.7469953888594502	1.7083986988610137e-09	wortmannin
4.611515363057455	-0.7469953888594502	6.645692012974494e-10	wortmannin
4.785156355963814	-0.7469953888594502	4.154002104783051e-10	wortmannin
4.958797348870172	-0.7469953888594502	3.2060741037270244e-10	wortmannin
5.132438341776529	-0.7469953888594502	2.4408150886816903e-10	wortmannin
5.306079334682888	-0.7469953888594502	1.7210783889627035e-10	wortmannin
5.479720327589247	-0.7469953888594502	1.1302204117271598e-10	wortmannin
5.6533613204956055	-0.7469953888594502	7.290993342695675e-11	wortmannin
5.827002313401964	-0.7469953888594502	5.1654629790241764e-11	wortmannin
6.000643306308323	-0.7469953888594502	4.463749986980493e-11	wortmannin
6.174284299214682	-0.7469953888594502	4.546511107867741e-11	wortmannin
6.34792529212104	-0.7469953888594502	4.815917626047555e-11	wortmannin
6.521566285027399	-0.7469953888594502	4.852802457060526e-11	wortmannin
6.695207277933756	-0.7469953888594502	4.476919728642163e-11	wortmannin
6.868848270840115	-0.7469953888594502	3.730528274100171e-11	wortmannin
7.042489263746473	-0.7469953888594502	2.7953293981509023e-11	wortmannin
7.216130256652832	-0.7469953888594502	1.8808063797545708e-11	wortmannin
7.389771249559191	-0.7469953888594502	1.1358047534395786e-11	wortmannin
7.563412242465549	-0.7469953888594502	6.1552767690880054e-12	wortmannin
7.737053235371908	-0.7469953888594502	2.9933337598049857e-12	wortmannin
7.910694228278267	-0.7469953888594502	1.3062300951195567e-12	wortmannin
8.084335221184626	-0.7469953888594502	5.114922375828524e-13	wortmannin
8.257976214090982	-0.7469953888594502	1.797266684511826e-13	wortmannin
8.431617206997341	-0.7469953888594502	5.666826092020356e-14	wortmannin
8.6052581999037	-0.7469953888594502	1.6033231152955195e-14	wortmannin
8.778899192810059	-0.7469953888594502	4.0705772945032334e-15	wortmannin
8.952540185716417	-0.7469953888594502	9.273522546323423e-16	wortmannin
9.126181178622776	-0.7469953888594502	1.8957769137034873e-16	wortmannin
9.299822171529135	-0.7469953888594502	3.4776310034630834e-17	wortmannin
9.473463164435493	-0.7469953888594502	5.724446990935003e-18	wortmannin
9.647104157341852	-0.7469953888594502	8.455462104928026e-19	wortmannin
9.820745150248209	-0.7469953888594502	1.1207143352351166e-19	wortmannin
9.994386143154568	-0.7469953888594502	1.3329267290598453e-20	wortmannin
10.168027136060926	-0.7469953888594502	1.4225626336765645e-21	wortmannin
10.341668128967285	-0.7469953888594502	1.362354991119278e-22	wortmannin
10.515309121873644	-0.7469953888594502	1.1707467142500558e-23	wortmannin
10.688950114780003	-0.7469953888594502	9.02795484527394e-25	wortmannin
10.86259110768636	-0.7469953888594502	6.246972283123279e-26	wortmannin
11.03623210059272	-0.7469953888594502	3.8788550450968024e-27	wortmannin
11.209873093499077	-0.7469953888594502	2.1611817490904883e-28	wortmannin
11.383514086405437	-0.7469953888594502	1.0805199821960564e-29	wortmannin
11.557155079311794	-0.7469953888594502	4.8476145954174775e-31	wortmannin
11.730796072218155	-0.7469953888594502	1.9515385573599662e-32	wortmannin
11.904437065124512	-0.7469953888594502	7.0498513261891585e-34	wortmannin
-5.2860212326049805	-0.6309085361885302	0.00012561342543122836	wortmannin
-5.112380239698622	-0.6309085361885302	0.0001720229888346055	wortmannin
-4.938739246792263	-0.6309085361885302	0.0002383349457835257	wortmannin
-4.765098253885905	-0.6309085361885302	0.00034296815331497066	wortmannin
-4.5914572609795465	-0.6309085361885302	0.0005072722055105187	wortmannin
-4.417816268073188	-0.6309085361885302	0.0007422738714278705	wortmannin
-4.244175275166829	-0.6309085361885302	0.0010326822034108622	wortmannin
-4.070534282260471	-0.6309085361885302	0.0013290875115132372	wortmannin
-3.8968932893541126	-0.6309085361885302	0.0015583366159439126	wortmannin
-3.723252296447754	-0.6309085361885302	0.0016517280664217913	wortmannin
-3.549611303541395	-0.6309085361885302	0.0015769310019558573	wortmannin
-3.375970310635037	-0.6309085361885302	0.0013540887165932468	wortmannin
-3.2023293177286782	-0.6309085361885302	0.0010459553243923297	wortmannin
-3.02868832482232	-0.6309085361885302	0.0007295723075081158	wortmannin
-2.8550473319159613	-0.6309085361885302	0.00046853955438460996	wortmannin
-2.681406339009603	-0.6309085361885302	0.0003018935795760285	wortmannin
-2.5077653461032443	-0.6309085361885302	0.00025232431972021656	wortmannin
-2.3341243531968856	-0.6309085361885302	0.00034367931216632664	wortmannin
-2.1604833602905273	-0.6309085361885302	0.0006122854972785708	wortmannin
-1.9868423673841686	-0.6309085361885302	0.0010991894291321298	wortmannin
-1.8132013744778104	-0.6309085361885302	0.0018199376303346644	wortmannin
-1.6395603815714517	-0.6309085361885302	0.002723867597660321	wortmannin
-1.4659193886650934	-0.6309085361885302	0.0036698960165163067	wortmannin
-1.2922783957587347	-0.6309085361885302	0.004447071670265319	wortmannin
-1.118637402852376	-0.6309085361885302	0.004845601467991535	wortmannin
-0.9449964099460173	-0.6309085361885302	0.004747158808281843	wortmannin
-0.7713554170396595	-0.6309085361885302	0.004181259466814768	wortmannin
-0.5977144241333008	-0.6309085361885302	0.003310967436584798	wortmannin
-0.4240734312269421	-0.6309085361885302	0.0023571544923311847	wortmannin
-0.2504324383205834	-0.6309085361885302	0.0015089317575085256	wortmannin
-0.07679144541422556	-0.6309085361885302	0.0008689202897299857	wortmannin
0.09684954749213315	-0.6309085361885302	0.0004505932693130799	wortmannin
0.27049054039849185	-0.6309085361885302	0.0002110529401788339	wortmannin
0.44413153330485056	-0.6309085361885302	9.024959951585156e-05	wortmannin
0.6177725262112093	-0.6309085361885302	3.6980046510865365e-05	wortmannin
0.7914135191175671	-0.6309085361885302	1.789015805760987e-05	wortmannin
0.9650545120239258	-0.6309085361885302	1.544098898400109e-05	wortmannin
1.1386955049302845	-0.6309085361885302	2.2048044175218713e-05	wortmannin
1.3123364978366432	-0.6309085361885302	3.463563321330002e-05	wortmannin
1.485977490743001	-0.6309085361885302	5.0982435309977085e-05	wortmannin
1.6596184836493597	-0.6309085361885302	6.796146421961688e-05	wortmannin
1.8332594765557184	-0.6309085361885302	8.14917995572516e-05	wortmannin
2.006900469462077	-0.6309085361885302	8.776788543369398e-05	wortmannin
2.180541462368436	-0.6309085361885302	8.487532391096415e-05	wortmannin
2.3541824552747936	-0.6309085361885302	7.369361171098337e-05	wortmannin
2.5278234481811523	-0.6309085361885302	5.7451212510714995e-05	wortmannin
2.701464441087511	-0.6309085361885302	4.021848513431531e-05	wortmannin
2.8751054339938698	-0.6309085361885302	2.528468919561694e-05	wortmannin
3.0487464269002285	-0.6309085361885302	1.42775724162806e-05	wortmannin
3.222387419806587	-0.6309085361885302	7.24249014897975e-06	wortmannin
3.396028412712946	-0.6309085361885302	3.3010153462323316e-06	wortmannin
3.569669405619303	-0.6309085361885302	1.3522573262483189e-06	wortmannin
3.7433103985256615	-0.6309085361885302	4.981687630155084e-07	wortmannin
3.91695139143202	-0.6309085361885302	1.6535574540688886e-07	wortmannin
4.090592384338379	-0.6309085361885302	4.985628627559681e-08	wortmannin
4.264233377244738	-0.6309085361885302	1.4170741738542914e-08	wortmannin
4.437874370151096	-0.6309085361885302	4.3877908784563875e-09	wortmannin
4.611515363057455	-0.6309085361885302	1.9980631823814866e-09	wortmannin
4.785156355963814	-0.6309085361885302	1.4050338917918509e-09	wortmannin
4.958797348870172	-0.6309085361885302	1.1340229748222572e-09	wortmannin
5.132438341776529	-0.6309085361885302	8.793799895853881e-10	wortmannin
5.306079334682888	-0.6309085361885302	6.276330562178061e-10	wortmannin
5.479720327589247	-0.6309085361885302	4.161501763609612e-10	wortmannin
5.6533613204956055	-0.6309085361885302	2.700285918962418e-10	wortmannin
5.827002313401964	-0.6309085361885302	1.912719512808765e-10	wortmannin
6.000643306308323	-0.6309085361885302	1.6479487978635218e-10	wortmannin
6.174284299214682	-0.6309085361885302	1.6808146720150642e-10	wortmannin
6.34792529212104	-0.6309085361885302	1.7924825892837974e-10	wortmannin
6.521566285027399	-0.6309085361885302	1.8235821165009452e-10	wortmannin
6.695207277933756	-0.6309085361885302	1.7003523483327268e-10	wortmannin
6.868848270840115	-0.6309085361885302	1.4325823037851814e-10	wortmannin
7.042489263746473	-0.6309085361885302	1.0854916807051936e-10	wortmannin
7.216130256652832	-0.6309085361885302	7.385843601042744e-11	wortmannin
7.389771249559191	-0.6309085361885302	4.510537797918646e-11	wortmannin
7.563412242465549	-0.6309085361885302	2.4719684297117623e-11	wortmannin
7.737053235371908	-0.6309085361885302	1.2156872694957844e-11	wortmannin
7.910694228278267	-0.6309085361885302	5.364855651027345e-12	wortmannin
8.084335221184626	-0.6309085361885302	2.124462728369102e-12	wortmannin
8.257976214090982	-0.6309085361885302	7.54908534264278e-13	wortmannin
8.431617206997341	-0.6309085361885302	2.407096205420734e-13	wortmannin
8.6052581999037	-0.6309085361885302	6.887258331190602e-14	wortmannin
8.778899192810059	-0.6309085361885302	1.7682883350950944e-14	wortmannin
8.952540185716417	-0.6309085361885302	4.0739300321007685e-15	wortmannin
9.126181178622776	-0.6309085361885302	8.422244047859243e-16	wortmannin
9.299822171529135	-0.6309085361885302	1.5624130154314334e-16	wortmannin
9.473463164435493	-0.6309085361885302	2.6008640095546298e-17	wortmannin
9.647104157341852	-0.6309085361885302	3.885019581807527e-18	wortmannin
9.820745150248209	-0.6309085361885302	5.207419313716467e-19	wortmannin
9.994386143154568	-0.6309085361885302	6.263335232710985e-20	wortmannin
10.168027136060926	-0.6309085361885302	6.759935231206674e-21	wortmannin
10.341668128967285	-0.6309085361885302	6.546861943370739e-22	wortmannin
10.515309121873644	-0.6309085361885302	5.689545842796188e-23	wortmannin
10.688950114780003	-0.6309085361885302	4.436860655543502e-24	wortmannin
10.86259110768636	-0.6309085361885302	3.104757951627548e-25	wortmannin
11.03623210059272	-0.6309085361885302	1.949545954675886e-26	wortmannin
11.209873093499077	-0.6309085361885302	1.0984820783366009e-27	wortmannin
11.383514086405437	-0.6309085361885302	5.554004726841531e-29	wortmannin
11.557155079311794	-0.6309085361885302	2.5198418496001788e-30	wortmannin
11.730796072218155	-0.6309085361885302	1.0258741675863152e-31	wortmannin
11.904437065124512	-0.6309085361885302	3.7477332674914405e-33	wortmannin
-5.2860212326049805	-0.5148216835176102	0.00021176181984008783	wortmannin
-5.112380239698622	-0.5148216835176102	0.00028215565904329354	wortmannin
-4.938739246792263	-0.5148216835176102	0.00037341232038958877	wortmannin
-4.765098253885905	-0.5148216835176102	0.000509064161390644	wortmannin
-4.5914572609795465	-0.5148216835176102	0.0007197347036058471	wortmannin
-4.417816268073188	-0.5148216835176102	0.001025395541897001	wortmannin
-4.244175275166829	-0.5148216835176102	0.0014120460988413653	wortmannin
-4.070534282260471	-0.5148216835176102	0.001817989598180119	wortmannin
-3.8968932893541126	-0.5148216835176102	0.0021447589368306847	wortmannin
-3.723252296447754	-0.5148216835176102	0.002294246473480884	wortmannin
-3.549611303541395	-0.5148216835176102	0.0022140378789824106	wortmannin
-3.375970310635037	-0.5148216835176102	0.001923477299013619	wortmannin
-3.2023293177286782	-0.5148216835176102	0.0015040462491855914	wortmannin
-3.02868832482232	-0.5148216835176102	0.0010618797539043256	wortmannin
-2.8550473319159613	-0.5148216835176102	0.0006879803453095132	wortmannin
-2.681406339009603	-0.5148216835176102	0.0004395998465895761	wortmannin
-2.5077653461032443	-0.5148216835176102	0.0003487025047597482	wortmannin
-2.3341243531968856	-0.5148216835176102	0.0004451307641797308	wortmannin
-2.1604833602905273	-0.5148216835176102	0.0007735943410899907	wortmannin
-1.9868423673841686	-0.5148216835176102	0.001386407278738995	wortmannin
-1.8132013744778104	-0.5148216835176102	0.0023062389029589966	wortmannin
-1.6395603815714517	-0.5148216835176102	0.0034731783420277307	wortmannin
-1.4659193886650934	-0.5148216835176102	0.004710534081593734	wortmannin
-1.2922783957587347	-0.5148216835176102	0.005747048793470893	wortmannin
-1.118637402852376	-0.5148216835176102	0.00630571251943929	wortmannin
-0.9449964099460173	-0.5148216835176102	0.00622157146298981	wortmannin
-0.7713554170396595	-0.5148216835176102	0.005519855197232764	wortmannin
-0.5977144241333008	-0.5148216835176102	0.004403746027753903	wortmannin
-0.4240734312269421	-0.5148216835176102	0.0031595751265284713	wortmannin
-0.2504324383205834	-0.5148216835176102	0.0020392864302872862	wortmannin
-0.07679144541422556	-0.5148216835176102	0.0011849344474783436	wortmannin
0.09684954749213315	-0.5148216835176102	0.0006209421609094685	wortmannin
0.27049054039849185	-0.5148216835176102	0.00029481620710273686	wortmannin
0.44413153330485056	-0.5148216835176102	0.00012869456947755764	wortmannin
0.6177725262112093	-0.5148216835176102	5.4796278997842876e-05	wortmannin
0.7914135191175671	-0.5148216835176102	2.8538280759828096e-05	wortmannin
0.9650545120239258	-0.5148216835176102	2.6525437458943538e-05	wortmannin
1.1386955049302845	-0.5148216835176102	3.887468449136966e-05	wortmannin
1.3123364978366432	-0.5148216835176102	6.167513259971377e-05	wortmannin
1.485977490743001	-0.5148216835176102	9.165238816215122e-05	wortmannin
1.6596184836493597	-0.5148216835176102	0.00012346451163293645	wortmannin
1.8332594765557184	-0.5148216835176102	0.00014968916614015575	wortmannin
2.006900469462077	-0.5148216835176102	0.00016305625522647032	wortmannin
2.180541462368436	-0.5148216835176102	0.0001595124761532162	wortmannin
2.3541824552747936	-0.5148216835176102	0.00014012944353264606	wortmannin
2.5278234481811523	-0.5148216835176102	0.00011055077995887655	wortmannin
2.701464441087511	-0.5148216835176102	7.833138008453766e-05	wortmannin
2.8751054339938698	-0.5148216835176102	4.9855239721289304e-05	wortmannin
3.0487464269002285	-0.5148216835176102	2.850758773109533e-05	wortmannin
3.222387419806587	-0.5148216835176102	1.4647849025365645e-05	wortmannin
3.396028412712946	-0.5148216835176102	6.7649133864747275e-06	wortmannin
3.569669405619303	-0.5148216835176102	2.809231693376935e-06	wortmannin
3.7433103985256615	-0.5148216835176102	1.0497761572166334e-06	wortmannin
3.91695139143202	-0.5148216835176102	3.539761978199768e-07	wortmannin
4.090592384338379	-0.5148216835176102	1.0898862212638551e-07	wortmannin
4.264233377244738	-0.5148216835176102	3.2307274455484464e-08	wortmannin
4.437874370151096	-0.5148216835176102	1.1110688729515579e-08	wortmannin
4.611515363057455	-0.5148216835176102	5.927001454797067e-09	wortmannin
4.785156355963814	-0.5148216835176102	4.584999740340904e-09	wortmannin
4.958797348870172	-0.5148216835176102	3.83064619618129e-09	wortmannin
5.132438341776529	-0.5148216835176102	3.0182954507010418e-09	wortmannin
5.306079334682888	-0.5148216835176102	2.1794840293030205e-09	wortmannin
5.479720327589247	-0.5148216835176102	1.459093897447028e-09	wortmannin
5.6533613204956055	-0.5148216835176102	9.524831478227733e-10	wortmannin
5.827002313401964	-0.5148216835176102	6.74645929106786e-10	wortmannin
6.000643306308323	-0.5148216835176102	5.793659718363888e-10	wortmannin
6.174284299214682	-0.5148216835176102	5.914537308848549e-10	wortmannin
6.34792529212104	-0.5148216835176102	6.348326157416627e-10	wortmannin
6.521566285027399	-0.5148216835176102	6.51974009132792e-10	wortmannin
6.695207277933756	-0.5148216835176102	6.143980644033234e-10	wortmannin
6.868848270840115	-0.5148216835176102	5.233745690209672e-10	wortmannin
7.042489263746473	-0.5148216835176102	4.010154686212499e-10	wortmannin
7.216130256652832	-0.5148216835176102	2.7592832964801294e-10	wortmannin
7.389771249559191	-0.5148216835176102	1.704091057632824e-10	wortmannin
7.563412242465549	-0.5148216835176102	9.444477968898674e-11	wortmannin
7.737053235371908	-0.5148216835176102	4.6970831998450835e-11	wortmannin
7.910694228278267	-0.5148216835176102	2.0962160391612477e-11	wortmannin
8.084335221184626	-0.5148216835176102	8.394577098782686e-12	wortmannin
8.257976214090982	-0.5148216835176102	3.0165864855648814e-12	wortmannin
8.431617206997341	-0.5148216835176102	9.727173126888928e-13	wortmannin
8.6052581999037	-0.5148216835176102	2.8145652797290525e-13	wortmannin
8.778899192810059	-0.5148216835176102	7.307852816022996e-14	wortmannin
8.952540185716417	-0.5148216835176102	1.7026368683009178e-14	wortmannin
9.126181178622776	-0.5148216835176102	3.559656132640299e-15	wortmannin
9.299822171529135	-0.5148216835176102	6.678021774589255e-16	wortmannin
9.473463164435493	-0.5148216835176102	1.124194316719347e-16	wortmannin
9.647104157341852	-0.5148216835176102	1.6981995064315268e-17	wortmannin
9.820745150248209	-0.5148216835176102	2.301917769556454e-18	wortmannin
9.994386143154568	-0.5148216835176102	2.7999138626838145e-19	wortmannin
10.168027136060926	-0.5148216835176102	3.055999693464582e-20	wortmannin
10.341668128967285	-0.5148216835176102	2.993061992656303e-21	wortmannin
10.515309121873644	-0.5148216835176102	2.63046112625315e-22	wortmannin
10.688950114780003	-0.5148216835176102	2.074444567164228e-23	wortmannin
10.86259110768636	-0.5148216835176102	1.467998292933406e-24	wortmannin
11.03623210059272	-0.5148216835176102	9.321869893131779e-26	wortmannin
11.209873093499077	-0.5148216835176102	5.311709238880693e-27	wortmannin
11.383514086405437	-0.5148216835176102	2.715934681106005e-28	wortmannin
11.557155079311794	-0.5148216835176102	1.2461149832975817e-29	wortmannin
11.730796072218155	-0.5148216835176102	5.130393602815546e-31	wortmannin
11.904437065124512	-0.5148216835176102	1.895383182870378e-32	wortmannin
-5.2860212326049805	-0.39873483084669015	0.00034388896947668495	wortmannin
-5.112380239698622	-0.39873483084669015	0.00044953851995223034	wortmannin
-4.938739246792263	-0.39873483084669015	0.0005727929987144243	wortmannin
-4.765098253885905	-0.39873483084669015	0.0007410833477637694	wortmannin
-4.5914572609795465	-0.39873483084669015	0.0009956775673077916	wortmannin
-4.417816268073188	-0.39873483084669015	0.0013693079066678688	wortmannin
-4.244175275166829	-0.39873483084669015	0.0018538362866058493	wortmannin
-4.070534282260471	-0.39873483084669015	0.002378051494224721	wortmannin
-3.8968932893541126	-0.39873483084669015	0.0028171490324236242	wortmannin
-3.723252296447754	-0.39873483084669015	0.0030387268491420035	wortmannin
-3.549611303541395	-0.39873483084669015	0.0029637192802050294	wortmannin
-3.375970310635037	-0.39873483084669015	0.002605702140590538	wortmannin
-3.2023293177286782	-0.39873483084669015	0.0020638985777570312	wortmannin
-3.02868832482232	-0.39873483084669015	0.0014766394655573822	wortmannin
-2.8550473319159613	-0.39873483084669015	0.000967565242391729	wortmannin
-2.681406339009603	-0.39873483084669015	0.0006170107091321917	wortmannin
-2.5077653461032443	-0.39873483084669015	0.0004692127463887832	wortmannin
-2.3341243531968856	-0.39873483084669015	0.0005611809379503796	wortmannin
-2.1604833602905273	-0.39873483084669015	0.0009464169363165511	wortmannin
-1.9868423673841686	-0.39873483084669015	0.001689228943990081	wortmannin
-1.8132013744778104	-0.39873483084669015	0.0028206887192178945	wortmannin
-1.6395603815714517	-0.39873483084669015	0.0042725210602531025	wortmannin
-1.4659193886650934	-0.39873483084669015	0.00583120114383902	wortmannin
-1.2922783957587347	-0.39873483084669015	0.007160516118763418	wortmannin
-1.118637402852376	-0.39873483084669015	0.007908577965406251	wortmannin
-0.9449964099460173	-0.39873483084669015	0.007855704084054754	wortmannin
-0.7713554170396595	-0.39873483084669015	0.007017859500862167	wortmannin
-0.5977144241333008	-0.39873483084669015	0.005638858008831744	wortmannin
-0.4240734312269421	-0.39873483084669015	0.00407609693462078	wortmannin
-0.2504324383205834	-0.39873483084669015	0.002652206594149337	wortmannin
-0.07679144541422556	-0.39873483084669015	0.0015553776861185727	wortmannin
0.09684954749213315	-0.39873483084669015	0.0008245149176026535	wortmannin
0.27049054039849185	-0.39873483084669015	0.000397891940511496	wortmannin
0.44413153330485056	-0.39873483084669015	0.00017835127909802246	wortmannin
0.6177725262112093	-0.39873483084669015	7.970346844399972e-05	wortmannin
0.7914135191175671	-0.39873483084669015	4.4889886088583506e-05	wortmannin
0.9650545120239258	-0.39873483084669015	4.423849618307656e-05	wortmannin
1.1386955049302845	-0.39873483084669015	6.573416716565331e-05	wortmannin
1.3123364978366432	-0.39873483084669015	0.00010489178196778433	wortmannin
1.485977490743001	-0.39873483084669015	0.00015716470899467206	wortmannin
1.6596184836493597	-0.39873483084669015	0.00021385678047214566	wortmannin
1.8332594765557184	-0.39873483084669015	0.0002621244958493469	wortmannin
2.006900469462077	-0.39873483084669015	0.00028878369490918063	wortmannin
2.180541462368436	-0.39873483084669015	0.000285801342498502	wortmannin
2.3541824552747936	-0.39873483084669015	0.00025405731192877044	wortmannin
2.5278234481811523	-0.39873483084669015	0.0002028594856435701	wortmannin
2.701464441087511	-0.39873483084669015	0.0001455148862868564	wortmannin
2.8751054339938698	-0.39873483084669015	9.378655732267886e-05	wortmannin
3.0487464269002285	-0.39873483084669015	5.4323153681322484e-05	wortmannin
3.222387419806587	-0.39873483084669015	2.8284585928274187e-05	wortmannin
3.396028412712946	-0.39873483084669015	1.324258359518062e-05	wortmannin
3.569669405619303	-0.39873483084669015	5.5777795962720436e-06	wortmannin
3.7433103985256615	-0.39873483084669015	2.1158874476228096e-06	wortmannin
3.91695139143202	-0.39873483084669015	7.257286025867413e-07	wortmannin
4.090592384338379	-0.39873483084669015	2.2897634443714087e-07	wortmannin
4.264233377244738	-0.39873483084669015	7.156042822901157e-08	wortmannin
4.437874370151096	-0.39873483084669015	2.784236234118381e-08	wortmannin
4.611515363057455	-0.39873483084669015	1.7247914495545425e-08	wortmannin
4.785156355963814	-0.39873483084669015	1.4381313058271271e-08	wortmannin
4.958797348870172	-0.39873483084669015	1.2346414540172753e-08	wortmannin
5.132438341776529	-0.39873483084669015	9.868350341375517e-09	wortmannin
5.306079334682888	-0.39873483084669015	7.207229506497713e-09	wortmannin
5.479720327589247	-0.39873483084669015	4.87192068914359e-09	wortmannin
5.6533613204956055	-0.39873483084669015	3.200144998189925e-09	wortmannin
5.827002313401964	-0.39873483084669015	2.2668686223050774e-09	wortmannin
6.000643306308323	-0.39873483084669015	1.9398508869989094e-09	wortmannin
6.174284299214682	-0.39873483084669015	1.9810993759543215e-09	wortmannin
6.34792529212104	-0.39873483084669015	2.1394552354463884e-09	wortmannin
6.521566285027399	-0.39873483084669015	2.2177465356946556e-09	wortmannin
6.695207277933756	-0.39873483084669015	2.1120962307551474e-09	wortmannin
6.868848270840115	-0.39873483084669015	1.8190726735339692e-09	wortmannin
7.042489263746473	-0.39873483084669015	1.409409178865527e-09	wortmannin
7.216130256652832	-0.39873483084669015	9.806922143741643e-10	wortmannin
7.389771249559191	-0.39873483084669015	6.124873531235723e-10	wortmannin
7.563412242465549	-0.39873483084669015	3.4328332716530893e-10	wortmannin
7.737053235371908	-0.39873483084669015	1.726530681303124e-10	wortmannin
7.910694228278267	-0.39873483084669015	7.792085022191901e-11	wortmannin
8.084335221184626	-0.39873483084669015	3.1556451828722515e-11	wortmannin
8.257976214090982	-0.39873483084669015	1.1467714231014131e-11	wortmannin
8.431617206997341	-0.39873483084669015	3.739551143004252e-12	wortmannin
8.6052581999037	-0.39873483084669015	1.0942483806194583e-12	wortmannin
8.778899192810059	-0.39873483084669015	2.873201836164288e-13	wortmannin
8.952540185716417	-0.39873483084669015	6.769711079647192e-14	wortmannin
9.126181178622776	-0.39873483084669015	1.4312908835818325e-14	wortmannin
9.299822171529135	-0.39873483084669015	2.71543522247233e-15	wortmannin
9.473463164435493	-0.39873483084669015	4.622796325454412e-16	wortmannin
9.647104157341852	-0.39873483084669015	7.06193705168901e-17	wortmannin
9.820745150248209	-0.39873483084669015	9.680475606778311e-18	wortmannin
9.994386143154568	-0.39873483084669015	1.1907574792961454e-18	wortmannin
10.168027136060926	-0.39873483084669015	1.3143278526204318e-19	wortmannin
10.341668128967285	-0.39873483084669015	1.3017808390950395e-20	wortmannin
10.515309121873644	-0.39873483084669015	1.1569798853285938e-21	wortmannin
10.688950114780003	-0.39873483084669015	9.227148550757693e-23	wortmannin
10.86259110768636	-0.39873483084669015	6.60332977257818e-24	wortmannin
11.03623210059272	-0.39873483084669015	4.240452775251163e-25	wortmannin
11.209873093499077	-0.39873483084669015	2.4435163284214835e-26	wortmannin
11.383514086405437	-0.39873483084669015	1.2634906435313023e-27	wortmannin
11.557155079311794	-0.39873483084669015	5.862496347374842e-29	wortmannin
11.730796072218155	-0.39873483084669015	2.440882705462564e-30	wortmannin
11.904437065124512	-0.39873483084669015	9.119373546885185e-32	wortmannin
-5.2860212326049805	-0.28264797817577003	0.0005365794266644745	wortmannin
-5.112380239698622	-0.28264797817577003	0.0006932840815832227	wortmannin
-4.938739246792263	-0.28264797817577003	0.000858077352153554	wortmannin
-4.765098253885905	-0.28264797817577003	0.0010591981758304755	wortmannin
-4.5914572609795465	-0.28264797817577003	0.0013486744935504238	wortmannin
-4.417816268073188	-0.28264797817577003	0.0017759184117910553	wortmannin
-4.244175275166829	-0.28264797817577003	0.002345068114282623	wortmannin
-4.070534282260471	-0.28264797817577003	0.002981491118403875	wortmannin
-3.8968932893541126	-0.28264797817577003	0.0035368372449091474	wortmannin
-3.723252296447754	-0.28264797817577003	0.0038423957076322724	wortmannin
-3.549611303541395	-0.28264797817577003	0.0037865869404678306	wortmannin
-3.375970310635037	-0.28264797817577003	0.003370492345600537	wortmannin
-3.2023293177286782	-0.28264797817577003	0.002706750474789011	wortmannin
-3.02868832482232	-0.28264797817577003	0.001965597124042013	wortmannin
-2.8550473319159613	-0.28264797817577003	0.0013063570922299422	wortmannin
-2.681406339009603	-0.28264797817577003	0.0008366753634014099	wortmannin
-2.5077653461032443	-0.28264797817577003	0.0006164420752478152	wortmannin
-2.3341243531968856	-0.28264797817577003	0.0006915647921308834	wortmannin
-2.1604833602905273	-0.28264797817577003	0.001124902746814034	wortmannin
-1.9868423673841686	-0.28264797817577003	0.0019932342922864914	wortmannin
-1.8132013744778104	-0.28264797817577003	0.003337183838499285	wortmannin
-1.6395603815714517	-0.28264797817577003	0.005081728504353255	wortmannin
-1.4659193886650934	-0.28264797817577003	0.0069773398227540055	wortmannin
-1.2922783957587347	-0.28264797817577003	0.008621312421641868	wortmannin
-1.118637402852376	-0.28264797817577003	0.009582329657170817	wortmannin
-0.9449964099460173	-0.28264797817577003	0.009579621445380541	wortmannin
-0.7713554170396595	-0.28264797817577003	0.008614426239057931	wortmannin
-0.5977144241333008	-0.28264797817577003	0.006969200794016199	wortmannin
-0.4240734312269421	-0.28264797817577003	0.005074634137437198	wortmannin
-0.2504324383205834	-0.28264797817577003	0.0033289821404334247	wortmannin
-0.07679144541422556	-0.28264797817577003	0.00197164651728676	wortmannin
0.09684954749213315	-0.28264797817577003	0.0010592496446691154	wortmannin
0.27049054039849185	-0.28264797817577003	0.0005217688955496444	wortmannin
0.44413153330485056	-0.28264797817577003	0.00024217681725044135	wortmannin
0.6177725262112093	-0.28264797817577003	0.0001149467165927409	wortmannin
0.7914135191175671	-0.28264797817577003	7.007333069772871e-05	wortmannin
0.9650545120239258	-0.28264797817577003	7.183900488081614e-05	wortmannin
1.1386955049302845	-0.28264797817577003	0.00010681088144020983	wortmannin
1.3123364978366432	-0.28264797817577003	0.00017059718663338684	wortmannin
1.485977490743001	-0.28264797817577003	0.00025730150709338273	wortmannin
1.6596184836493597	-0.28264797817577003	0.00035344312981549255	wortmannin
1.8332594765557184	-0.28264797817577003	0.00043787290031861085	wortmannin
2.006900469462077	-0.28264797817577003	0.0004878784809861153	wortmannin
2.180541462368436	-0.28264797817577003	0.0004884943206441521	wortmannin
2.3541824552747936	-0.28264797817577003	0.00043945277817321023	wortmannin
2.5278234481811523	-0.28264797817577003	0.00035521180641646504	wortmannin
2.701464441087511	-0.28264797817577003	0.0002580155797449264	wortmannin
2.8751054339938698	-0.28264797817577003	0.00016845157311130436	wortmannin
3.0487464269002285	-0.28264797817577003	9.887439972290021e-05	wortmannin
3.222387419806587	-0.28264797817577003	5.2192086198170507e-05	wortmannin
3.396028412712946	-0.28264797817577003	2.4785972017147365e-05	wortmannin
3.569669405619303	-0.28264797817577003	1.0596286941794266e-05	wortmannin
3.7433103985256615	-0.28264797817577003	4.0841822384149995e-06	wortmannin
3.91695139143202	-0.28264797817577003	1.4273003913448895e-06	wortmannin
4.090592384338379	-0.28264797817577003	4.635787760730816e-07	wortmannin
4.264233377244738	-0.28264797817577003	1.5477715044053233e-07	wortmannin
4.437874370151096	-0.28264797817577003	6.913034594736787e-08	wortmannin
4.611515363057455	-0.28264797817577003	4.893975448544941e-08	wortmannin
4.785156355963814	-0.28264797817577003	4.32399979665239e-08	wortmannin
4.958797348870172	-0.28264797817577003	3.794789502875654e-08	wortmannin
5.132438341776529	-0.28264797817577003	3.073357696026431e-08	wortmannin
5.306079334682888	-0.28264797817577003	2.2697818723768508e-08	wortmannin
5.479720327589247	-0.28264797817577003	1.5493312137860136e-08	wortmannin
5.6533613204956055	-0.28264797817577003	1.0242173226062541e-08	wortmannin
5.827002313401964	-0.28264797817577003	7.256896914889062e-09	wortmannin
6.000643306308323	-0.28264797817577003	6.186366405739116e-09	wortmannin
6.174284299214682	-0.28264797817577003	6.316916831618244e-09	wortmannin
6.34792529212104	-0.28264797817577003	6.861198433295388e-09	wortmannin
6.521566285027399	-0.28264797817577003	7.1775358183857235e-09	wortmannin
6.695207277933756	-0.28264797817577003	6.907683846010764e-09	wortmannin
6.868848270840115	-0.28264797817577003	6.014958029801421e-09	wortmannin
7.042489263746473	-0.28264797817577003	4.7125359458962866e-09	wortmannin
7.216130256652832	-0.28264797817577003	3.3159617487559327e-09	wortmannin
7.389771249559191	-0.28264797817577003	2.0943118381531347e-09	wortmannin
7.563412242465549	-0.28264797817577003	1.187045025359356e-09	wortmannin
7.737053235371908	-0.28264797817577003	6.037539932380578e-10	wortmannin
7.910694228278267	-0.28264797817577003	2.755566980132708e-10	wortmannin
8.084335221184626	-0.28264797817577003	1.1285404954905184e-10	wortmannin
8.257976214090982	-0.28264797817577003	4.147415804564052e-11	wortmannin
8.431617206997341	-0.28264797817577003	1.367703451159059e-11	wortmannin
8.6052581999037	-0.28264797817577003	4.047250943599964e-12	wortmannin
8.778899192810059	-0.28264797817577003	1.074687289389486e-12	wortmannin
8.952540185716417	-0.28264797817577003	2.560695088848532e-13	wortmannin
9.126181178622776	-0.28264797817577003	5.475041270100235e-14	wortmannin
9.299822171529135	-0.28264797817577003	1.050438659512483e-14	wortmannin
9.473463164435493	-0.28264797817577003	1.8084552510437492e-15	wortmannin
9.647104157341852	-0.28264797817577003	2.7938211923045113e-16	wortmannin
9.820745150248209	-0.28264797817577003	3.8729618404309784e-17	wortmannin
9.994386143154568	-0.28264797817577003	4.817720478345544e-18	wortmannin
10.168027136060926	-0.28264797817577003	5.377665067330031e-19	wortmannin
10.341668128967285	-0.28264797817577003	5.386413267652717e-20	wortmannin
10.515309121873644	-0.28264797817577003	4.8412706526818304e-21	wortmannin
10.688950114780003	-0.28264797817577003	3.904566504670782e-22	wortmannin
10.86259110768636	-0.28264797817577003	2.8257911214103186e-23	wortmannin
11.03623210059272	-0.28264797817577003	1.8351055908071877e-24	wortmannin
11.209873093499077	-0.28264797817577003	1.0693892907963827e-25	wortmannin
11.383514086405437	-0.28264797817577003	5.591964080762612e-27	wortmannin
11.557155079311794	-0.28264797817577003	2.6238964128609937e-28	wortmannin
11.730796072218155	-0.28264797817577003	1.104797718458516e-29	wortmannin
11.904437065124512	-0.28264797817577003	4.174193926104381e-31	wortmannin
-5.2860212326049805	-0.16656112550485003	0.0008028586357040164	wortmannin
-5.112380239698622	-0.16656112550485003	0.0010317337620418365	wortmannin
-4.938739246792263	-0.16656112550485003	0.0012513834581000674	wortmannin
-4.765098253885905	-0.16656112550485003	0.001485420380067517	wortmannin
-4.5914572609795465	-0.16656112550485003	0.0017947289662112516	wortmannin
-4.417816268073188	-0.16656112550485003	0.0022486296784340505	wortmannin
-4.244175275166829	-0.16656112550485003	0.002871349243397914	wortmannin
-4.070534282260471	-0.16656112550485003	0.00359449483768761	wortmannin
-3.8968932893541126	-0.16656112550485003	0.004253817968147644	wortmannin
-3.723252296447754	-0.16656112550485003	0.004646713117496094	wortmannin
-3.549611303541395	-0.16656112550485003	0.004625375975156283	wortmannin
-3.375970310635037	-0.16656112550485003	0.004170579063523413	wortmannin
-3.2023293177286782	-0.16656112550485003	0.003400288070581347	wortmannin
-3.02868832482232	-0.16656112550485003	0.0025117026038493136	wortmannin
-2.8550473319159613	-0.16656112550485003	0.0016992431608420116	wortmannin
-2.681406339009603	-0.16656112550485003	0.0011004308512826185	wortmannin
-2.5077653461032443	-0.16656112550485003	0.0007942271839283703	wortmannin
-2.3341243531968856	-0.16656112550485003	0.0008379137814267987	wortmannin
-2.1604833602905273	-0.16656112550485003	0.0013048171751911632	wortmannin
-1.9868423673841686	-0.16656112550485003	0.0022847234243671298	wortmannin
-1.8132013744778104	-0.16656112550485003	0.0038289688543125793	wortmannin
-1.6395603815714517	-0.16656112550485003	0.005858167664256936	wortmannin
-1.4659193886650934	-0.16656112550485003	0.008089757273913124	wortmannin
-1.2922783957587347	-0.16656112550485003	0.010056373362633804	wortmannin
-1.118637402852376	-0.16656112550485003	0.01124626904088123	wortmannin
-0.9449964099460173	-0.16656112550485003	0.011313459506324283	wortmannin
-0.7713554170396595	-0.16656112550485003	0.010238847800913121	wortmannin
-0.5977144241333008	-0.16656112550485003	0.008339072151627084	wortmannin
-0.4240734312269421	-0.16656112550485003	0.006116659657446611	wortmannin
-0.2504324383205834	-0.16656112550485003	0.004047015528561084	wortmannin
-0.07679144541422556	-0.16656112550485003	0.0024236814344989824	wortmannin
0.09684954749213315	-0.16656112550485003	0.0013235532880687267	wortmannin
0.27049054039849185	-0.16656112550485003	0.0006696381185246126	wortmannin
0.44413153330485056	-0.16656112550485003	0.0003253754187440634	wortmannin
0.6177725262112093	-0.16656112550485003	0.00016601064893664622	wortmannin
0.7914135191175671	-0.16656112550485003	0.0001090986821055787	wortmannin
0.9650545120239258	-0.16656112550485003	0.00011396998207418005	wortmannin
1.1386955049302845	-0.16656112550485003	0.0001672232691776272	wortmannin
1.3123364978366432	-0.16656112550485003	0.0002657960212894359	wortmannin
1.485977490743001	-0.16656112550485003	0.0004026472144746425	wortmannin
1.6596184836493597	-0.16656112550485003	0.0005578866552199088	wortmannin
1.8332594765557184	-0.16656112550485003	0.0006983591906261501	wortmannin
2.006900469462077	-0.16656112550485003	0.0007868675254148356	wortmannin
2.180541462368436	-0.16656112550485003	0.0007971178366198811	wortmannin
2.3541824552747936	-0.16656112550485003	0.0007258012599591135	wortmannin
2.5278234481811523	-0.16656112550485003	0.0005940143644991751	wortmannin
2.701464441087511	-0.16656112550485003	0.0004370476136033632	wortmannin
2.8751054339938698	-0.16656112550485003	0.00028914519390633764	wortmannin
3.0487464269002285	-0.16656112550485003	0.00017206334686554098	wortmannin
3.222387419806587	-0.16656112550485003	9.213058306758186e-05	wortmannin
3.396028412712946	-0.16656112550485003	4.440853114376266e-05	wortmannin
3.569669405619303	-0.16656112550485003	1.928485063283776e-05	wortmannin
3.7433103985256615	-0.16656112550485003	7.560675913947708e-06	wortmannin
3.91695139143202	-0.16656112550485003	2.6978089442479067e-06	wortmannin
4.090592384338379	-0.16656112550485003	9.073345288601955e-07	wortmannin
4.264233377244738	-0.16656112550485003	3.285225843231778e-07	wortmannin
4.437874370151096	-0.16656112550485003	1.6979683534334486e-07	wortmannin
4.611515363057455	-0.16656112550485003	1.346443895714878e-07	wortmannin
4.785156355963814	-0.16656112550485003	1.2438900361690177e-07	wortmannin
4.958797348870172	-0.16656112550485003	1.1119153127305076e-07	wortmannin
5.132438341776529	-0.16656112550485003	9.117588806777035e-08	wortmannin
5.306079334682888	-0.16656112550485003	6.808383308054789e-08	wortmannin
5.479720327589247	-0.16656112550485003	4.6931488208634116e-08	wortmannin
5.6533613204956055	-0.16656112550485003	3.1230230975531647e-08	wortmannin
5.827002313401964	-0.16656112550485003	2.2136220881354432e-08	wortmannin
6.000643306308323	-0.16656112550485003	1.8793445452387497e-08	wortmannin
6.174284299214682	-0.16656112550485003	1.917567176303704e-08	wortmannin
6.34792529212104	-0.16656112550485003	2.093942727102531e-08	wortmannin
6.521566285027399	-0.16656112550485003	2.2101751901598434e-08	wortmannin
6.695207277933756	-0.16656112550485003	2.149356061385794e-08	wortmannin
6.868848270840115	-0.16656112550485003	1.892174196077335e-08	wortmannin
7.042489263746473	-0.16656112550485003	1.499043305715722e-08	wortmannin
7.216130256652832	-0.16656112550485003	1.0666618483309439e-08	wortmannin
7.389771249559191	-0.16656112550485003	6.81279790767073e-09	wortmannin
7.563412242465549	-0.16656112550485003	3.9050034189412245e-09	wortmannin
7.737053235371908	-0.16656112550485003	2.0085627601203223e-09	wortmannin
7.910694228278267	-0.16656112550485003	9.270601429909965e-10	wortmannin
8.084335221184626	-0.16656112550485003	3.8395981028079475e-10	wortmannin
8.257976214090982	-0.16656112550485003	1.4269801443197906e-10	wortmannin
8.431617206997341	-0.16656112550485003	4.758872209171114e-11	wortmannin
8.6052581999037	-0.16656112550485003	1.4241114795610178e-11	wortmannin
8.778899192810059	-0.16656112550485003	3.824174692712265e-12	wortmannin
8.952540185716417	-0.16656112550485003	9.214785634355663e-13	wortmannin
9.126181178622776	-0.16656112550485003	1.992445830187064e-13	wortmannin
9.299822171529135	-0.16656112550485003	3.8658195687933195e-14	wortmannin
9.473463164435493	-0.16656112550485003	6.730547723319237e-15	wortmannin
9.647104157341852	-0.16656112550485003	1.0515090289027144e-15	wortmannin
9.820745150248209	-0.16656112550485003	1.474108242519237e-16	wortmannin
9.994386143154568	-0.16656112550485003	1.8543833242644394e-17	wortmannin
10.168027136060926	-0.16656112550485003	2.093261192550865e-18	wortmannin
10.341668128967285	-0.16656112550485003	2.1203184924174284e-19	wortmannin
10.515309121873644	-0.16656112550485003	1.9272255751793034e-20	wortmannin
10.688950114780003	-0.16656112550485003	1.5718741423075956e-21	wortmannin
10.86259110768636	-0.16656112550485003	1.1504208903527063e-22	wortmannin
11.03623210059272	-0.16656112550485003	7.555261824977722e-24	wortmannin
11.209873093499077	-0.16656112550485003	4.452419224987092e-25	wortmannin
11.383514086405437	-0.16656112550485003	2.3544872856099093e-26	wortmannin
11.557155079311794	-0.16656112550485003	1.1172501458355853e-27	wortmannin
11.730796072218155	-0.16656112550485003	4.7572750396398723e-29	wortmannin
11.904437065124512	-0.16656112550485003	1.817690224260325e-30	wortmannin
-5.2860212326049805	-0.05047427283393002	0.0011503228318165506	wortmannin
-5.112380239698622	-0.05047427283393002	0.001477841596187122	wortmannin
-4.938739246792263	-0.05047427283393002	0.0017707302344934504	wortmannin
-4.765098253885905	-0.05047427283393002	0.00204007331456088	wortmannin
-4.5914572609795465	-0.05047427283393002	0.0023510242524346194	wortmannin
-4.417816268073188	-0.05047427283393002	0.0027943168940963927	wortmannin
-4.244175275166829	-0.05047427283393002	0.0034224715790635903	wortmannin
-4.070534282260471	-0.05047427283393002	0.004186049307492401	wortmannin
-3.8968932893541126	-0.05047427283393002	0.004917709904628363	wortmannin
-3.723252296447754	-0.05047427283393002	0.005388906885825542	wortmannin
-3.549611303541395	-0.05047427283393002	0.005415541437593486	wortmannin
-3.375970310635037	-0.05047427283393002	0.00495035363381943	wortmannin
-3.2023293177286782	-0.05047427283393002	0.004105093037833765	wortmannin
-3.02868832482232	-0.05047427283393002	0.0030936844872022817	wortmannin
-2.8550473319159613	-0.05047427283393002	0.0021402508349115243	wortmannin
-2.681406339009603	-0.05047427283393002	0.0014120314552350517	wortmannin
-2.5077653461032443	-0.05047427283393002	0.001009987516429361	wortmannin
-2.3341243531968856	-0.05047427283393002	0.0010060489763844978	wortmannin
-2.1604833602905273	-0.05047427283393002	0.0014860568028480033	wortmannin
-1.9868423673841686	-0.05047427283393002	0.002553834582969486	wortmannin
-1.8132013744778104	-0.05047427283393002	0.004272867612642171	wortmannin
-1.6395603815714517	-0.05047427283393002	0.006562618753178494	wortmannin
-1.4659193886650934	-0.05047427283393002	0.009112514705745393	wortmannin
-1.2922783957587347	-0.05047427283393002	0.011395617184602422	wortmannin
-1.118637402852376	-0.05047427283393002	0.012822241755985942	wortmannin
-0.9449964099460173	-0.05047427283393002	0.012979349632727049	wortmannin
-0.7713554170396595	-0.05047427283393002	0.011821905250671505	wortmannin
-0.5977144241333008	-0.05047427283393002	0.00969397800191016	wortmannin
-0.4240734312269421	-0.05047427283393002	0.007164932520759376	wortmannin
-0.2504324383205834	-0.05047427283393002	0.00478544572101126	wortmannin
-0.07679144541422556	-0.05047427283393002	0.0029038585636825933	wortmannin
0.09684954749213315	-0.05047427283393002	0.0016189931681457046	wortmannin
0.27049054039849185	-0.05047427283393002	0.000848360629350469	wortmannin
0.44413153330485056	-0.05047427283393002	0.00043694667932872816	wortmannin
0.6177725262112093	-0.05047427283393002	0.00024187255954210378	wortmannin
0.7914135191175671	-0.05047427283393002	0.00016981129003815578	wortmannin
0.9650545120239258	-0.05047427283393002	0.00017723299096367363	wortmannin
1.1386955049302845	-0.05047427283393002	0.0002530951460384651	wortmannin
1.3123364978366432	-0.05047427283393002	0.0003976084902306436	wortmannin
1.485977490743001	-0.05047427283393002	0.0006032388465304986	wortmannin
1.6596184836493597	-0.05047427283393002	0.0008420628288220349	wortmannin
1.8332594765557184	-0.05047427283393002	0.0010645678822330615	wortmannin
2.006900469462077	-0.05047427283393002	0.0012127861064452148	wortmannin
2.180541462368436	-0.05047427283393002	0.0012430351501752828	wortmannin
2.3541824552747936	-0.05047427283393002	0.0011457228344395707	wortmannin
2.5278234481811523	-0.05047427283393002	0.0009496549991660044	wortmannin
2.701464441087511	-0.05047427283393002	0.0007079712875948805	wortmannin
2.8751054339938698	-0.05047427283393002	0.0004748396935988744	wortmannin
3.0487464269002285	-0.05047427283393002	0.00028662301962884196	wortmannin
3.222387419806587	-0.05047427283393002	0.00015577315042578319	wortmannin
3.396028412712946	-0.05047427283393002	7.626682441049491e-05	wortmannin
3.569669405619303	-0.05047427283393002	3.367247172780407e-05	wortmannin
3.7433103985256615	-0.05047427283393002	1.3445084609858071e-05	wortmannin
3.91695139143202	-0.05047427283393002	4.911201726956782e-06	wortmannin
4.090592384338379	-0.05047427283393002	1.7230131049313847e-06	wortmannin
4.264233377244738	-0.05047427283393002	6.871447905884592e-07	wortmannin
4.437874370151096	-0.05047427283393002	4.1094148989678237e-07	wortmannin
4.611515363057455	-0.05047427283393002	3.575395895578802e-07	wortmannin
4.785156355963814	-0.05047427283393002	3.419327402221472e-07	wortmannin
4.958797348870172	-0.05047427283393002	3.105429794398154e-07	wortmannin
5.132438341776529	-0.05047427283393002	2.5767726700255857e-07	wortmannin
5.306079334682888	-0.05047427283393002	1.9453539163922853e-07	wortmannin
5.479720327589247	-0.05047427283393002	1.354300074364817e-07	wortmannin
5.6533613204956055	-0.05047427283393002	9.073499645719486e-08	wortmannin
5.827002313401964	-0.05047427283393002	6.434924609851971e-08	wortmannin
6.000643306308323	-0.05047427283393002	5.439243349364251e-08	wortmannin
6.174284299214682	-0.05047427283393002	5.54217855493982e-08	wortmannin
6.34792529212104	-0.05047427283393002	6.081565392063763e-08	wortmannin
6.521566285027399	-0.05047427283393002	6.475495017227196e-08	wortmannin
6.695207277933756	-0.05047427283393002	6.362739114839152e-08	wortmannin
6.868848270840115	-0.05047427283393002	5.662869941806566e-08	wortmannin
7.042489263746473	-0.05047427283393002	4.5364483939986575e-08	wortmannin
7.216130256652832	-0.05047427283393002	3.2642590250803225e-08	wortmannin
7.389771249559191	-0.05047427283393002	2.1083837140532066e-08	wortmannin
7.563412242465549	-0.05047427283393002	1.2221243807035003e-08	wortmannin
7.737053235371908	-0.05047427283393002	6.356974626127985e-09	wortmannin
7.910694228278267	-0.05047427283393002	2.9671841404771868e-09	wortmannin
8.084335221184626	-0.05047427283393002	1.2427793528217551e-09	wortmannin
8.257976214090982	-0.05047427283393002	4.67087148289665e-10	wortmannin
8.431617206997341	-0.05047427283393002	1.5752728109630417e-10	wortmannin
8.6052581999037	-0.05047427283393002	4.7672450378090727e-11	wortmannin
8.778899192810059	-0.05047427283393002	1.294592144854622e-11	wortmannin
8.952540185716417	-0.05047427283393002	3.154657668973659e-12	wortmannin
9.126181178622776	-0.05047427283393002	6.898033227266624e-13	wortmannin
9.299822171529135	-0.05047427283393002	1.3534807925682294e-13	wortmannin
9.473463164435493	-0.05047427283393002	2.3830474100987153e-14	wortmannin
9.647104157341852	-0.05047427283393002	3.7650178412530055e-15	wortmannin
9.820745150248209	-0.05047427283393002	5.337712335289604e-16	wortmannin
9.994386143154568	-0.05047427283393002	6.790426630478839e-17	wortmannin
10.168027136060926	-0.05047427283393002	7.751624517774986e-18	wortmannin
10.341668128967285	-0.05047427283393002	7.940396047153587e-19	wortmannin
10.515309121873644	-0.05047427283393002	7.298697619939082e-20	wortmannin
10.688950114780003	-0.05047427283393002	6.020081193953475e-21	wortmannin
10.86259110768636	-0.05047427283393002	4.455670799074232e-22	wortmannin
11.03623210059272	-0.05047427283393002	2.959222454475387e-23	wortmannin
11.209873093499077	-0.05047427283393002	1.7635829908169513e-24	wortmannin
11.383514086405437	-0.05047427283393002	9.43122182196001e-26	wortmannin
11.557155079311794	-0.05047427283393002	4.525783635681268e-27	wortmannin
11.730796072218155	-0.05047427283393002	1.9488274410164604e-28	wortmannin
11.904437065124512	-0.05047427283393002	7.530204226045585e-30	wortmannin
-5.2860212326049805	0.06561257983698998	0.0015767965641086184	wortmannin
-5.112380239698622	0.06561257983698998	0.0020335750195744602	wortmannin
-4.938739246792263	0.06561257983698998	0.0024238879261594833	wortmannin
-4.765098253885905	0.06561257983698998	0.002736342287997963	wortmannin
-4.5914572609795465	0.06561257983698998	0.003032745007990329	wortmannin
-4.417816268073188	0.06561257983698998	0.003423916892584903	wortmannin
-4.244175275166829	0.06561257983698998	0.003997733509254767	wortmannin
-4.070534282260471	0.06561257983698998	0.004738059198732184	wortmannin
-3.8968932893541126	0.06561257983698998	0.005491683626135063	wortmannin
-3.723252296447754	0.06561257983698998	0.006017873769717645	wortmannin
-3.549611303541395	0.06561257983698998	0.006100980302367522	wortmannin
-3.375970310635037	0.06561257983698998	0.005659614818449133	wortmannin
-3.2023293177286782	0.06561257983698998	0.004785473039049138	wortmannin
-3.02868832482232	0.06561257983698998	0.003693960023098122	wortmannin
-2.8550473319159613	0.06561257983698998	0.002628166775757038	wortmannin
-2.681406339009603	0.06561257983698998	0.0017812902237496237	wortmannin
-2.5077653461032443	0.06561257983698998	0.0012780608996035515	wortmannin
-2.3341243531968856	0.06561257983698998	0.0012089583510934165	wortmannin
-2.1604833602905273	0.06561257983698998	0.0016755906250803265	wortmannin
-1.9868423673841686	0.06561257983698998	0.0027977860682585434	wortmannin
-1.8132013744778104	0.06561257983698998	0.00465324351827267	wortmannin
-1.6395603815714517	0.06561257983698998	0.007164405843080242	wortmannin
-1.4659193886650934	0.06561257983698998	0.00999957980836637	wortmannin
-1.2922783957587347	0.06561257983698998	0.012580210107028377	wortmannin
-1.118637402852376	0.06561257983698998	0.014244236647665049	wortmannin
-0.9449964099460173	0.06561257983698998	0.01451170410055633	wortmannin
-0.7713554170396595	0.06561257983698998	0.013305966261899966	wortmannin
-0.5977144241333008	0.06561257983698998	0.010989683963837184	wortmannin
-0.4240734312269421	0.06561257983698998	0.00819090713191679	wortmannin
-0.2504324383205834	0.06561257983698998	0.005530725374722009	wortmannin
-0.07679144541422556	0.06561257983698998	0.003410930484238477	wortmannin
0.09684954749213315	0.06561257983698998	0.0019530265292683298	wortmannin
0.27049054039849185	0.06561257983698998	0.0010704410142686682	wortmannin
0.44413153330485056	0.06561257983698998	0.0005912409323493044	wortmannin
0.6177725262112093	0.06561257983698998	0.00035630569758788336	wortmannin
0.7914135191175671	0.06561257983698998	0.00026395696441914804	wortmannin
0.9650545120239258	0.06561257983698998	0.0002709189197177854	wortmannin
1.1386955049302845	0.06561257983698998	0.0003717737861608037	wortmannin
1.3123364978366432	0.06561257983698998	0.0005727359357054462	wortmannin
1.485977490743001	0.06561257983698998	0.0008670270647887574	wortmannin
1.6596184836493597	0.06561257983698998	0.0012173542073239567	wortmannin
1.8332594765557184	0.06561257983698998	0.0015532284598710122	wortmannin
2.006900469462077	0.06561257983698998	0.0017886049118700312	wortmannin
2.180541462368436	0.06561257983698998	0.0018547076351299715	wortmannin
2.3541824552747936	0.06561257983698998	0.0017307169439400873	wortmannin
2.5278234481811523	0.06561257983698998	0.0014532113135251818	wortmannin
2.701464441087511	0.06561257983698998	0.0010981353763854283	wortmannin
2.8751054339938698	0.06561257983698998	0.0007470301176754305	wortmannin
3.0487464269002285	0.06561257983698998	0.0004576637812645922	wortmannin
3.222387419806587	0.06561257983698998	0.00025263435717970753	wortmannin
3.396028412712946	0.06561257983698998	0.00012573713396017784	wortmannin
3.569669405619303	0.06561257983698998	5.6495766315504596e-05	wortmannin
3.7433103985256615	0.06561257983698998	2.3007983652774097e-05	wortmannin
3.91695139143202	0.06561257983698998	8.63105600315177e-06	wortmannin
4.090592384338379	0.06561257983698998	3.186763573336896e-06	wortmannin
4.264233377244738	0.06561257983698998	1.4198719533095636e-06	wortmannin
4.437874370151096	0.06561257983698998	9.748606696771884e-07	wortmannin
4.611515363057455	0.06561257983698998	9.131644542893326e-07	wortmannin
4.785156355963814	0.06561257983698998	8.974542445783545e-07	wortmannin
4.958797348870172	0.06561257983698998	8.266381052659389e-07	wortmannin
5.132438341776529	0.06561257983698998	6.938193829151137e-07	wortmannin
5.306079334682888	0.06561257983698998	5.295483997667931e-07	wortmannin
5.479720327589247	0.06561257983698998	3.7235412228863266e-07	wortmannin
5.6533613204956055	0.06561257983698998	2.512190063376844e-07	wortmannin
5.827002313401964	0.06561257983698998	1.7829389139604478e-07	wortmannin
6.000643306308323	0.06561257983698998	1.500018301833243e-07	wortmannin
6.174284299214682	0.06561257983698998	1.5252408286197527e-07	wortmannin
6.34792529212104	0.06561257983698998	1.6810178896371574e-07	wortmannin
6.521566285027399	0.06561257983698998	1.805188155547484e-07	wortmannin
6.695207277933756	0.06561257983698998	1.7920199726795083e-07	wortmannin
6.868848270840115	0.06561257983698998	1.6123532170266428e-07	wortmannin
7.042489263746473	0.06561257983698998	1.3060520872495365e-07	wortmannin
7.216130256652832	0.06561257983698998	9.503492340634701e-08	wortmannin
7.389771249559191	0.06561257983698998	6.207458822645506e-08	wortmannin
7.563412242465549	0.06561257983698998	3.638724573736221e-08	wortmannin
7.737053235371908	0.06561257983698998	1.9140586417521885e-08	wortmannin
7.910694228278267	0.06561257983698998	9.034845753405307e-09	wortmannin
8.084335221184626	0.06561257983698998	3.826854335334386e-09	wortmannin
8.257976214090982	0.06561257983698998	1.4545127825448083e-09	wortmannin
8.431617206997341	0.06561257983698998	4.960747774620064e-10	wortmannin
8.6052581999037	0.06561257983698998	1.518205629428587e-10	wortmannin
8.778899192810059	0.06561257983698998	4.169345120417146e-11	wortmannin
8.952540185716417	0.06561257983698998	1.0274456870687787e-11	wortmannin
9.126181178622776	0.06561257983698998	2.2719756618333244e-12	wortmannin
9.299822171529135	0.06561257983698998	4.508190375013655e-13	wortmannin
9.473463164435493	0.06561257983698998	8.02702454148153e-14	wortmannin
9.647104157341852	0.06561257983698998	1.2825098356999275e-14	wortmannin
9.820745150248209	0.06561257983698998	1.838741120056304e-15	wortmannin
9.994386143154568	0.06561257983698998	2.365561495559416e-16	wortmannin
10.168027136060926	0.06561257983698998	2.7308740266205213e-17	wortmannin
10.341668128967285	0.06561257983698998	2.828934300419701e-18	wortmannin
10.515309121873644	0.06561257983698998	2.629649257810976e-19	wortmannin
10.688950114780003	0.06561257983698998	2.19344405113624e-20	wortmannin
10.86259110768636	0.06561257983698998	1.6417577171017661e-21	wortmannin
11.03623210059272	0.06561257983698998	1.1026694483449612e-22	wortmannin
11.209873093499077	0.06561257983698998	6.64561820744795e-24	wortmannin
11.383514086405437	0.06561257983698998	3.594009354061568e-25	wortmannin
11.557155079311794	0.06561257983698998	1.7441217143054277e-26	wortmannin
11.730796072218155	0.06561257983698998	7.595006419405209e-28	wortmannin
11.904437065124512	0.06561257983698998	2.9677907142475323e-29	wortmannin
-5.2860212326049805	0.18169943250790999	0.002066755855064016	wortmannin
-5.112380239698622	0.18169943250790999	0.002684742190604812	wortmannin
-4.938739246792263	0.18169943250790999	0.0032020118519346776	wortmannin
-4.765098253885905	0.18169943250790999	0.003573776924167971	wortmannin
-4.5914572609795465	0.18169943250790999	0.003848053925377837	wortmannin
-4.417816268073188	0.18169943250790999	0.004150662546027596	wortmannin
-4.244175275166829	0.18169943250790999	0.004608879234682462	wortmannin
-4.070534282260471	0.18169943250790999	0.0052535987617031	wortmannin
-3.8968932893541126	0.18169943250790999	0.00596547784391499	wortmannin
-3.723252296447754	0.18169943250790999	0.006510296725642954	wortmannin
-3.549611303541395	0.18169943250790999	0.0066509299285446915	wortmannin
-3.375970310635037	0.18169943250790999	0.006269017739964927	wortmannin
-3.2023293177286782	0.18169943250790999	0.0054220133478123395	wortmannin
-3.02868832482232	0.18169943250790999	0.0043079249283311215	wortmannin
-2.8550473319159613	0.18169943250790999	0.0031730857956725057	wortmannin
-2.681406339009603	0.18169943250790999	0.002228796467251985	wortmannin
-2.5077653461032443	0.18169943250790999	0.0016234222045565165	wortmannin
-2.3341243531968856	0.18169943250790999	0.0014700562449251088	wortmannin
-2.1604833602905273	0.18169943250790999	0.001890543231160641	wortmannin
-1.9868423673841686	0.18169943250790999	0.003023956870525114	wortmannin
-1.8132013744778104	0.18169943250790999	0.004965256754921273	wortmannin
-1.6395603815714517	0.18169943250790999	0.007645036004397653	wortmannin
-1.4659193886650934	0.18169943250790999	0.010719028653337116	wortmannin
-1.2922783957587347	0.18169943250790999	0.013567419103171954	wortmannin
-1.118637402852376	0.18169943250790999	0.01546383651729408	wortmannin
-0.9449964099460173	0.18169943250790999	0.01586305295185065	wortmannin
-0.7713554170396595	0.18169943250790999	0.014650853633211749	wortmannin
-0.5977144241333008	0.18169943250790999	0.012197680988362781	wortmannin
-0.4240734312269421	0.18169943250790999	0.009179392482946289	wortmannin
-0.2504324383205834	0.18169943250790999	0.006280227396308549	wortmannin
-0.07679144541422556	0.18169943250790999	0.003952569557604756	wortmannin
0.09684954749213315	0.18169943250790999	0.0023406880380267073	wortmannin
0.27049054039849185	0.18169943250790999	0.0013551790591348045	wortmannin
0.44413153330485056	0.18169943250790999	0.0008088747146292613	wortmannin
0.6177725262112093	0.18169943250790999	0.0005287435886398655	wortmannin
0.7914135191175671	0.18169943250790999	0.00040803502560658966	wortmannin
0.9650545120239258	0.18169943250790999	0.00040775580122953654	wortmannin
1.1386955049302845	0.18169943250790999	0.0005322615195988423	wortmannin
1.3123364978366432	0.18169943250790999	0.0007972619541519558	wortmannin
1.485977490743001	0.18169943250790999	0.0011986709694405467	wortmannin
1.6596184836493597	0.18169943250790999	0.0016891087293825304	wortmannin
1.8332594765557184	0.18169943250790999	0.0021728168481907418	wortmannin
2.006900469462077	0.18169943250790999	0.002528006553450394	wortmannin
2.180541462368436	0.18169943250790999	0.0026518435997985182	wortmannin
2.3541824552747936	0.18169943250790999	0.002505481144695869	wortmannin
2.5278234481811523	0.18169943250790999	0.0021316614371340234	wortmannin
2.701464441087511	0.18169943250790999	0.0016333888525376036	wortmannin
2.8751054339938698	0.18169943250790999	0.0011275671738315003	wortmannin
3.0487464269002285	0.18169943250790999	0.000701557632950696	wortmannin
3.222387419806587	0.18169943250790999	0.00039362880363657903	wortmannin
3.396028412712946	0.18169943250790999	0.00019931859601076156	wortmannin
3.569669405619303	0.18169943250790999	9.123439281940728e-05	wortmannin
3.7433103985256615	0.18169943250790999	3.79577179120568e-05	wortmannin
3.91695139143202	0.18169943250790999	1.4679614624722983e-05	wortmannin
4.090592384338379	0.18169943250790999	5.762001336624509e-06	wortmannin
4.264233377244738	0.18169943250790999	2.8995365349847234e-06	wortmannin
4.437874370151096	0.18169943250790999	2.2544023781466e-06	wortmannin
4.611515363057455	0.18169943250790999	2.2375110481325315e-06	wortmannin
4.785156355963814	0.18169943250790999	2.247954523832291e-06	wortmannin
4.958797348870172	0.18169943250790999	2.097323267271097e-06	wortmannin
5.132438341776529	0.18169943250790999	1.7801122019492965e-06	wortmannin
5.306079334682888	0.18169943250790999	1.3735021655022429e-06	wortmannin
5.479720327589247	0.18169943250790999	9.755598251959845e-07	wortmannin
5.6533613204956055	0.18169943250790999	6.629416168767146e-07	wortmannin
5.827002313401964	0.18169943250790999	4.7092768486250666e-07	wortmannin
6.000643306308323	0.18169943250790999	3.942326993332372e-07	wortmannin
6.174284299214682	0.18169943250790999	3.9973671244208867e-07	wortmannin
6.34792529212104	0.18169943250790999	4.4224164075277855e-07	wortmannin
6.521566285027399	0.18169943250790999	4.788339317516602e-07	wortmannin
6.695207277933756	0.18169943250790999	4.801846271665579e-07	wortmannin
6.868848270840115	0.18169943250790999	4.3675038932048484e-07	wortmannin
7.042489263746473	0.18169943250790999	3.5772415108748143e-07	wortmannin
7.216130256652832	0.18169943250790999	2.632223726354744e-07	wortmannin
7.389771249559191	0.18169943250790999	1.7386740042426763e-07	wortmannin
7.563412242465549	0.18169943250790999	1.030677444167136e-07	wortmannin
7.737053235371908	0.18169943250790999	5.482765865593631e-08	wortmannin
7.910694228278267	0.18169943250790999	2.6171983872467542e-08	wortmannin
8.084335221184626	0.18169943250790999	1.1210615991553424e-08	wortmannin
8.257976214090982	0.18169943250790999	4.309003069268959e-09	wortmannin
8.431617206997341	0.18169943250790999	1.4862030562738933e-09	wortmannin
8.6052581999037	0.18169943250790999	4.599740737233509e-10	wortmannin
8.778899192810059	0.18169943250790999	1.2774454314057956e-10	wortmannin
8.952540185716417	0.18169943250790999	3.183502111691955e-11	wortmannin
9.126181178622776	0.18169943250790999	7.119044392342554e-12	wortmannin
9.299822171529135	0.18169943250790999	1.4285387699173156e-12	wortmannin
9.473463164435493	0.18169943250790999	2.572267511434868e-13	wortmannin
9.647104157341852	0.18169943250790999	4.156176705610371e-14	wortmannin
9.820745150248209	0.18169943250790999	6.025951689738888e-15	wortmannin
9.994386143154568	0.18169943250790999	7.839909645794178e-16	wortmannin
10.168027136060926	0.18169943250790999	9.152721327848985e-17	wortmannin
10.341668128967285	0.18169943250790999	9.588334841752809e-18	wortmannin
10.515309121873644	0.18169943250790999	9.01342635198698e-19	wortmannin
10.688950114780003	0.18169943250790999	7.603094829127172e-20	wortmannin
10.86259110768636	0.18169943250790999	5.7549912832856714e-21	wortmannin
11.03623210059272	0.18169943250790999	3.908883287179721e-22	wortmannin
11.209873093499077	0.18169943250790999	2.3823990468118106e-23	wortmannin
11.383514086405437	0.18169943250790999	1.3029569903003e-24	wortmannin
11.557155079311794	0.18169943250790999	6.394394463545419e-26	wortmannin
11.730796072218155	0.18169943250790999	2.8159344299521283e-27	wortmannin
11.904437065124512	0.18169943250790999	1.1127546608569197e-28	wortmannin
-5.2860212326049805	0.29778628517883	0.0025899905573800674	wortmannin
-5.112380239698622	0.29778628517883	0.0033981137041045714	wortmannin
-4.938739246792263	0.29778628517883	0.004075070783481882	wortmannin
-4.765098253885905	0.29778628517883	0.004532494496003401	wortmannin
-4.5914572609795465	0.29778628517883	0.0047922356510458975	wortmannin
-4.417816268073188	0.29778628517883	0.004985813553359308	wortmannin
-4.244175275166829	0.29778628517883	0.005279079815132667	wortmannin
-4.070534282260471	0.29778628517883	0.005760265923644248	wortmannin
-3.8968932893541126	0.29778628517883	0.006363254599836623	wortmannin
-3.723252296447754	0.29778628517883	0.006881980260632163	wortmannin
-3.549611303541395	0.29778628517883	0.0070728874085435305	wortmannin
-3.375970310635037	0.29778628517883	0.0067824572699265295	wortmannin
-3.2023293177286782	0.29778628517883	0.006021828899796205	wortmannin
-3.02868832482232	0.29778628517883	0.004951468491380424	wortmannin
-2.8550473319159613	0.29778628517883	0.0038015357162094125	wortmannin
-2.681406339009603	0.29778628517883	0.0027895089128185456	wortmannin
-2.5077653461032443	0.29778628517883	0.0020845924691359134	wortmannin
-2.3341243531968856	0.29778628517883	0.0018259281104924592	wortmannin
-2.1604833602905273	0.29778628517883	0.0021609332324819468	wortmannin
-1.9868423673841686	0.29778628517883	0.003252553115348194	wortmannin
-1.8132013744778104	0.29778628517883	0.005217319724149417	wortmannin
-1.6395603815714517	0.29778628517883	0.008000311010209114	wortmannin
-1.4659193886650934	0.29778628517883	0.011254712070743566	wortmannin
-1.2922783957587347	0.29778628517883	0.014331786369027415	wortmannin
-1.118637402852376	0.29778628517883	0.016450947775838488	wortmannin
-0.9449964099460173	0.29778628517883	0.017004480691892424	wortmannin
-0.7713554170396595	0.29778628517883	0.015834183319449063	wortmannin
-0.5977144241333008	0.29778628517883	0.013305546260990439	wortmannin
-0.4240734312269421	0.29778628517883	0.010128904734567531	wortmannin
-0.2504324383205834	0.29778628517883	0.0070424361462707715	wortmannin
-0.07679144541422556	0.29778628517883	0.004545249824199684	wortmannin
0.09684954749213315	0.29778628517883	0.0028041462433986797	wortmannin
0.27049054039849185	0.29778628517883	0.001728050132746675	wortmannin
0.44413153330485056	0.29778628517883	0.0011161765710047138	wortmannin
0.6177725262112093	0.29778628517883	0.0007840065813696338	wortmannin
0.7914135191175671	0.29778628517883	0.0006234051660264655	wortmannin
0.9650545120239258	0.29778628517883	0.0006043460516737137	wortmannin
1.1386955049302845	0.29778628517883	0.0007457840379636981	wortmannin
1.3123364978366432	0.29778628517883	0.0010770108024878856	wortmannin
1.485977490743001	0.29778628517883	0.0015992296229243301	wortmannin
1.6596184836493597	0.29778628517883	0.0022551762745378788	wortmannin
1.8332594765557184	0.29778628517883	0.0029205826133734576	wortmannin
2.006900469462077	0.29778628517883	0.0034308760316468126	wortmannin
2.180541462368436	0.29778628517883	0.003639757778713502	wortmannin
2.3541824552747936	0.29778628517883	0.0034818977522094933	wortmannin
2.5278234481811523	0.29778628517883	0.0030023499676099154	wortmannin
2.701464441087511	0.29778628517883	0.0023336692950730706	wortmannin
2.8751054339938698	0.29778628517883	0.001635619813451558	wortmannin
3.0487464269002285	0.29778628517883	0.001034150613491666	wortmannin
3.222387419806587	0.29778628517883	0.0005901939730830032	wortmannin
3.396028412712946	0.29778628517883	0.00030429873636216096	wortmannin
3.569669405619303	0.29778628517883	0.00014204192609386563	wortmannin
3.7433103985256615	0.29778628517883	6.047974286228236e-05	wortmannin
3.91695139143202	0.29778628517883	2.422245998908418e-05	wortmannin
4.090592384338379	0.29778628517883	1.0217871948368049e-05	wortmannin
4.264233377244738	0.29778628517883	5.841320177126215e-06	wortmannin
4.437874370151096	0.29778628517883	5.056886165016155e-06	wortmannin
4.611515363057455	0.29778628517883	5.250682868659656e-06	wortmannin
4.785156355963814	0.29778628517883	5.372237580016203e-06	wortmannin
4.958797348870172	0.29778628517883	5.0723521848165865e-06	wortmannin
5.132438341776529	0.29778628517883	4.3525611359196e-06	wortmannin
5.306079334682888	0.29778628517883	3.395002982258788e-06	wortmannin
5.479720327589247	0.29778628517883	2.4360120966550113e-06	wortmannin
5.6533613204956055	0.29778628517883	1.6676918526944571e-06	wortmannin
5.827002313401964	0.29778628517883	1.1859726719570386e-06	wortmannin
6.000643306308323	0.29778628517883	9.87612493563203e-07	wortmannin
6.174284299214682	0.29778628517883	9.978013595660742e-07	wortmannin
6.34792529212104	0.29778628517883	1.1074015924627513e-06	wortmannin
6.521566285027399	0.29778628517883	1.2085696846123175e-06	wortmannin
6.695207277933756	0.29778628517883	1.2241783419471168e-06	wortmannin
6.868848270840115	0.29778628517883	1.1255312431555657e-06	wortmannin
7.042489263746473	0.29778628517883	9.321372733523656e-07	wortmannin
7.216130256652832	0.29778628517883	6.935911624037005e-07	wortmannin
7.389771249559191	0.29778628517883	4.6330040257560225e-07	wortmannin
7.563412242465549	0.29778628517883	2.777385755683313e-07	wortmannin
7.737053235371908	0.29778628517883	1.4941144731412102e-07	wortmannin
7.910694228278267	0.29778628517883	7.212605985057006e-08	wortmannin
8.084335221184626	0.29778628517883	3.124328321423647e-08	wortmannin
8.257976214090982	0.29778628517883	1.2144389904974311e-08	wortmannin
8.431617206997341	0.29778628517883	4.235930139318085e-09	wortmannin
8.6052581999037	0.29778628517883	1.3257930672284688e-09	wortmannin
8.778899192810059	0.29778628517883	3.723544110560437e-10	wortmannin
8.952540185716417	0.29778628517883	9.384065808584395e-11	wortmannin
9.126181178622776	0.29778628517883	2.122166042614702e-11	wortmannin
9.299822171529135	0.29778628517883	4.3064702264047074e-12	wortmannin
9.473463164435493	0.29778628517883	7.841827916026375e-13	wortmannin
9.647104157341852	0.29778628517883	1.2813475325316028e-13	wortmannin
9.820745150248209	0.29778628517883	1.878755808806611e-14	wortmannin
9.994386143154568	0.29778628517883	2.4718806966120603e-15	wortmannin
10.168027136060926	0.29778628517883	2.918357189921376e-16	wortmannin
10.341668128967285	0.29778628517883	3.09174136149183e-17	wortmannin
10.515309121873644	0.29778628517883	2.9391492243271422e-18	wortmannin
10.688950114780003	0.29778628517883	2.507228332437109e-19	wortmannin
10.86259110768636	0.29778628517883	1.9191985529655973e-20	wortmannin
11.03623210059272	0.29778628517883	1.3182558231214725e-21	wortmannin
11.209873093499077	0.29778628517883	8.12518502672e-23	wortmannin
11.383514086405437	0.29778628517883	4.493870889457472e-24	wortmannin
11.557155079311794	0.29778628517883	2.230291824099704e-25	wortmannin
11.730796072218155	0.29778628517883	9.93245403776804e-27	wortmannin
11.904437065124512	0.29778628517883	3.9692203194711085e-28	wortmannin
-5.2860212326049805	0.41387313784975	0.0031036640291230324	wortmannin
-5.112380239698622	0.41387313784975	0.004122525413199944	wortmannin
-4.938739246792263	0.41387313784975	0.0049911561233901905	wortmannin
-4.765098253885905	0.41387313784975	0.0055702453228181825	wortmannin
-4.5914572609795465	0.41387313784975	0.005842781814300834	wortmannin
-4.417816268073188	0.41387313784975	0.005932788365179897	wortmannin
-4.244175275166829	0.41387313784975	0.006037618127353671	wortmannin
-4.070534282260471	0.41387313784975	0.0063068914366420665	wortmannin
-3.8968932893541126	0.41387313784975	0.006743226506440467	wortmannin
-3.723252296447754	0.41387313784975	0.007190358629570687	wortmannin
-3.549611303541395	0.41387313784975	0.007417038456103887	wortmannin
-3.375970310635037	0.41387313784975	0.007241947000933424	wortmannin
-3.2023293177286782	0.41387313784975	0.006622559761104442	wortmannin
-3.02868832482232	0.41387313784975	0.005663431847139529	wortmannin
-2.8550473319159613	0.41387313784975	0.004557568613316286	wortmannin
-2.681406339009603	0.41387313784975	0.003513185780333626	wortmannin
-2.5077653461032443	0.41387313784975	0.0027141671922916487	wortmannin
-2.3341243531968856	0.41387313784975	0.002327399093165787	wortmannin
-2.1604833602905273	0.41387313784975	0.0025313011785122025	wortmannin
-1.9868423673841686	0.41387313784975	0.003518498911763458	wortmannin
-1.8132013744778104	0.41387313784975	0.005432809570473975	wortmannin
-1.6395603815714517	0.41387313784975	0.008241400575814038	wortmannin
-1.4659193886650934	0.41387313784975	0.011606282813921634	wortmannin
-1.2922783957587347	0.41387313784975	0.014863835253634532	wortmannin
-1.118637402852376	0.41387313784975	0.01719114596023508	wortmannin
-0.9449964099460173	0.41387313784975	0.01792187892591821	wortmannin
-0.7713554170396595	0.41387313784975	0.016847039975768707	wortmannin
-0.5977144241333008	0.41387313784975	0.01431259966170761	wortmannin
-0.4240734312269421	0.41387313784975	0.011047664949881386	wortmannin
-0.2504324383205834	0.41387313784975	0.007833341712544148	wortmannin
-0.07679144541422556	0.41387313784975	0.005210885505135654	wortmannin
0.09684954749213315	0.41387313784975	0.003369442117218552	wortmannin
0.27049054039849185	0.41387313784975	0.0022175748669529156	wortmannin
0.44413153330485056	0.41387313784975	0.0015424067766189446	wortmannin
0.6177725262112093	0.41387313784975	0.0011501599808736958	wortmannin
0.7914135191175671	0.41387313784975	0.0009349974437144293	wortmannin
0.9650545120239258	0.41387313784975	0.0008807810559873768	wortmannin
1.1386955049302845	0.41387313784975	0.001026182959864041	wortmannin
1.3123364978366432	0.41387313784975	0.0014184194969760918	wortmannin
1.485977490743001	0.41387313784975	0.0020670528189446285	wortmannin
1.6596184836493597	0.41387313784975	0.0029062346241654287	wortmannin
1.8332594765557184	0.41387313784975	0.0037817248850138202	wortmannin
2.006900469462077	0.41387313784975	0.004480943711843813	wortmannin
2.180541462368436	0.41387313784975	0.00480550006186339	wortmannin
2.3541824552747936	0.41387313784975	0.004654128102551065	wortmannin
2.5278234481811523	0.41387313784975	0.004067834782133502	wortmannin
2.701464441087511	0.41387313784975	0.0032083951824313276	wortmannin
2.8751054339938698	0.41387313784975	0.002284131806979516	wortmannin
3.0487464269002285	0.41387313784975	0.001468415336024486	wortmannin
3.222387419806587	0.41387313784975	0.0008529598158893845	wortmannin
3.396028412712946	0.41387313784975	0.00044812494035793073	wortmannin
3.569669405619303	0.41387313784975	0.0002135241745529094	wortmannin
3.7433103985256615	0.41387313784975	9.322401296835038e-05	wortmannin
3.91695139143202	0.41387313784975	3.886802197561246e-05	wortmannin
4.090592384338379	0.41387313784975	1.7811738304122197e-05	wortmannin
4.264233377244738	0.41387313784975	1.156922260553969e-05	wortmannin
4.437874370151096	0.41387313784975	1.0957689548883193e-05	wortmannin
4.611515363057455	0.41387313784975	1.1786953251088049e-05	wortmannin
4.785156355963814	0.41387313784975	1.2248218506199532e-05	wortmannin
4.958797348870172	0.41387313784975	1.1695103414300166e-05	wortmannin
5.132438341776529	0.41387313784975	1.0144088390955669e-05	wortmannin
5.306079334682888	0.41387313784975	7.998608458069785e-06	wortmannin
5.479720327589247	0.41387313784975	5.798416295477874e-06	wortmannin
5.6533613204956055	0.41387313784975	3.9999261285906026e-06	wortmannin
5.827002313401964	0.41387313784975	2.8482744420995134e-06	wortmannin
6.000643306308323	0.41387313784975	2.3587738489233703e-06	wortmannin
6.174284299214682	0.41387313784975	2.372537811894623e-06	wortmannin
6.34792529212104	0.41387313784975	2.639619039213423e-06	wortmannin
6.521566285027399	0.41387313784975	2.9026600575722686e-06	wortmannin
6.695207277933756	0.41387313784975	2.969321999038578e-06	wortmannin
6.868848270840115	0.41387313784975	2.7595284502900292e-06	wortmannin
7.042489263746473	0.41387313784975	2.310766450394413e-06	wortmannin
7.216130256652832	0.41387313784975	1.738704389296011e-06	wortmannin
7.389771249559191	0.41387313784975	1.1744850614292003e-06	wortmannin
7.563412242465549	0.41387313784975	7.12015612899598e-07	wortmannin
7.737053235371908	0.41387313784975	3.8735375496287163e-07	wortmannin
7.910694228278267	0.41387313784975	1.8909821939453412e-07	wortmannin
8.084335221184626	0.41387313784975	8.2836835723907e-08	wortmannin
8.257976214090982	0.41387313784975	3.256223746198315e-08	wortmannin
8.431617206997341	0.41387313784975	1.1485742170422212e-08	wortmannin
8.6052581999037	0.41387313784975	3.6354465855465396e-09	wortmannin
8.778899192810059	0.41387313784975	1.0325480774448855e-09	wortmannin
8.952540185716417	0.41387313784975	2.63158002263526e-10	wortmannin
9.126181178622776	0.41387313784975	6.018339103985729e-11	wortmannin
9.299822171529135	0.41387313784975	1.2350669494261531e-11	wortmannin
9.473463164435493	0.41387313784975	2.2743542808299305e-12	wortmannin
9.647104157341852	0.41387313784975	3.7581966706461144e-13	wortmannin
9.820745150248209	0.41387313784975	5.572558812238388e-14	wortmannin
9.994386143154568	0.41387313784975	7.414529340821795e-15	wortmannin
10.168027136060926	0.41387313784975	8.852507141024147e-16	wortmannin
10.341668128967285	0.41387313784975	9.484244767060057e-17	wortmannin
10.515309121873644	0.41387313784975	9.117861514206822e-18	wortmannin
10.688950114780003	0.41387313784975	7.86569314770566e-19	wortmannin
10.86259110768636	0.41387313784975	6.088843034000974e-20	wortmannin
11.03623210059272	0.41387313784975	4.229473683637572e-21	wortmannin
11.209873093499077	0.41387313784975	2.6362806739685e-22	wortmannin
11.383514086405437	0.41387313784975	1.4745202288987593e-23	wortmannin
11.557155079311794	0.41387313784975	7.400543134390919e-25	wortmannin
11.730796072218155	0.41387313784975	3.332960937604773e-26	wortmannin
11.904437065124512	0.41387313784975	1.346947360045165e-27	wortmannin
-5.2860212326049805	0.52995999052067	0.0035580226384758227	wortmannin
-5.112380239698622	0.52995999052067	0.004794691375997625	wortmannin
-4.938739246792263	0.52995999052067	0.0058809553624379575	wortmannin
-4.765098253885905	0.52995999052067	0.006624078289890702	wortmannin
-4.5914572609795465	0.52995999052067	0.006957324336617729	wortmannin
-4.417816268073188	0.52995999052067	0.006981378976766964	wortmannin
-4.244175275166829	0.52995999052067	0.006911350920135283	wortmannin
-4.070534282260471	0.52995999052067	0.00695380449659107	wortmannin
-3.8968932893541126	0.52995999052067	0.0071883069685998655	wortmannin
-3.723252296447754	0.52995999052067	0.007526597190445549	wortmannin
-3.549611303541395	0.52995999052067	0.007770063667665603	wortmannin
-3.375970310635037	0.52995999052067	0.00772265063012746	wortmannin
-3.2023293177286782	0.52995999052067	0.007287840575399452	wortmannin
-3.02868832482232	0.52995999052067	0.006500958218348177	wortmannin
-2.8550473319159613	0.52995999052067	0.005497991761272121	wortmannin
-2.681406339009603	0.52995999052067	0.004459994556130418	wortmannin
-2.5077653461032443	0.52995999052067	0.0035754487556117426	wortmannin
-2.3341243531968856	0.52995999052067	0.0030375967047389183	wortmannin
-2.1604833602905273	0.52995999052067	0.0030601826103188847	wortmannin
-1.9868423673841686	0.52995999052067	0.0038719132613781724	wortmannin
-1.8132013744778104	0.52995999052067	0.005650921719811529	wortmannin
-1.6395603815714517	0.52995999052067	0.008395384886882603	wortmannin
-1.4659193886650934	0.52995999052067	0.011788781769288202	wortmannin
-1.2922783957587347	0.52995999052067	0.015168180664023617	wortmannin
-1.118637402852376	0.52995999052067	0.017682032565072024	wortmannin
-0.9449964099460173	0.52995999052067	0.01861063557619808	wortmannin
-0.7713554170396595	0.52995999052067	0.017687466916413576	wortmannin
-0.5977144241333008	0.52995999052067	0.015222876902575316	wortmannin
-0.4240734312269421	0.52995999052067	0.011946657283644024	wortmannin
-0.2504324383205834	0.52995999052067	0.008669873783619417	wortmannin
-0.07679144541422556	0.52995999052067	0.005970615470041091	wortmannin
0.09684954749213315	0.52995999052067	0.0040604917144613775	wortmannin
0.27049054039849185	0.52995999052067	0.002849545696516195	wortmannin
0.44413153330485056	0.52995999052067	0.002114451958420202	wortmannin
0.6177725262112093	0.52995999052067	0.0016540710928713333	wortmannin
0.7914135191175671	0.52995999052067	0.0013680995057233298	wortmannin
0.9650545120239258	0.52995999052067	0.0012588662630187509	wortmannin
1.1386955049302845	0.52995999052067	0.001389587453685391	wortmannin
1.3123364978366432	0.52995999052067	0.001829477657090756	wortmannin
1.485977490743001	0.52995999052067	0.0025996236135768557	wortmannin
1.6596184836493597	0.52995999052067	0.0036279668529075383	wortmannin
1.8332594765557184	0.52995999052067	0.004731173224312919	wortmannin
2.006900469462077	0.52995999052067	0.005646435298207314	wortmannin
2.180541462368436	0.52995999052067	0.00611689563976805	wortmannin
2.3541824552747936	0.52995999052067	0.0059960397069379855	wortmannin
2.5278234481811523	0.52995999052067	0.005312199469524462	wortmannin
2.701464441087511	0.52995999052067	0.004252451198640435	wortmannin
2.8751054339938698	0.52995999052067	0.0030762266925685013	wortmannin
3.0487464269002285	0.52995999052067	0.0020117253645860296	wortmannin
3.222387419806587	0.52995999052067	0.0011899819243817381	wortmannin
3.396028412712946	0.52995999052067	0.000637432377482108	wortmannin
3.569669405619303	0.52995999052067	0.00031031085971962557	wortmannin
3.7433103985256615	0.52995999052067	0.00013920776306459003	wortmannin
3.91695139143202	0.52995999052067	6.077565610228629e-05	wortmannin
4.090592384338379	0.52995999052067	3.055365418545042e-05	wortmannin
4.264233377244738	0.52995999052067	2.2430406939721717e-05	wortmannin
4.437874370151096	0.52995999052067	2.286522475330237e-05	wortmannin
4.611515363057455	0.52995999052067	2.5293594266214464e-05	wortmannin
4.785156355963814	0.52995999052067	2.6640732301411444e-05	wortmannin
4.958797348870172	0.52995999052067	2.571106894948369e-05	wortmannin
5.132438341776529	0.52995999052067	2.2538913097475665e-05	wortmannin
5.306079334682888	0.52995999052067	1.7965278857433538e-05	wortmannin
5.479720327589247	0.52995999052067	1.3159073970874995e-05	wortmannin
5.6533613204956055	0.52995999052067	9.1488510177815e-06	wortmannin
5.827002313401964	0.52995999052067	6.524772059095964e-06	wortmannin
6.000643306308323	0.52995999052067	5.372149110704102e-06	wortmannin
6.174284299214682	0.52995999052067	5.374701949924893e-06	wortmannin
6.34792529212104	0.52995999052067	5.989706543414878e-06	wortmannin
6.521566285027399	0.52995999052067	6.633978256524161e-06	wortmannin
6.695207277933756	0.52995999052067	6.852548430026808e-06	wortmannin
6.868848270840115	0.52995999052067	6.4367632822187636e-06	wortmannin
7.042489263746473	0.52995999052067	5.449763396257554e-06	wortmannin
7.216130256652832	0.52995999052067	4.14657681344045e-06	wortmannin
7.389771249559191	0.52995999052067	2.8325183878859743e-06	wortmannin
7.563412242465549	0.52995999052067	1.7365318571515292e-06	wortmannin
7.737053235371908	0.52995999052067	9.553695820287987e-07	wortmannin
7.910694228278267	0.52995999052067	4.7165272143775477e-07	wortmannin
8.084335221184626	0.52995999052067	2.0894403862030253e-07	wortmannin
8.257976214090982	0.52995999052067	8.306009340700039e-08	wortmannin
8.431617206997341	0.52995999052067	2.9628452780274103e-08	wortmannin
8.6052581999037	0.52995999052067	9.483735362713849e-09	wortmannin
8.778899192810059	0.52995999052067	2.7239786264810656e-09	wortmannin
8.952540185716417	0.52995999052067	7.020721579690829e-10	wortmannin
9.126181178622776	0.52995999052067	1.6237291279677465e-10	wortmannin
9.299822171529135	0.52995999052067	3.36976166018862e-11	wortmannin
9.473463164435493	0.52995999052067	6.2753587543000274e-12	wortmannin
9.647104157341852	0.52995999052067	1.0486527584398326e-12	wortmannin
9.820745150248209	0.52995999052067	1.572456421992291e-13	wortmannin
9.994386143154568	0.52995999052067	2.1158228534715104e-14	wortmannin
10.168027136060926	0.52995999052067	2.554663830154236e-15	wortmannin
10.341668128967285	0.52995999052067	2.767846395041292e-16	wortmannin
10.515309121873644	0.52995999052067	2.690939790518836e-17	wortmannin
10.688950114780003	0.52995999052067	2.3475764630830272e-18	wortmannin
10.86259110768636	0.52995999052067	1.8377620659989834e-19	wortmannin
11.03623210059272	0.52995999052067	1.2909594152032543e-20	wortmannin
11.209873093499077	0.52995999052067	8.137474972930667e-22	wortmannin
11.383514086405437	0.52995999052067	4.6027831306810585e-23	wortmannin
11.557155079311794	0.52995999052067	2.3361736962545042e-24	wortmannin
11.730796072218155	0.52995999052067	1.064004628056932e-25	wortmannin
11.904437065124512	0.52995999052067	4.348461951800852e-27	wortmannin
-5.2860212326049805	0.64604684319159	0.0039047721234652553	wortmannin
-5.112380239698622	0.64604684319159	0.005348955912544597	wortmannin
-4.938739246792263	0.64604684319159	0.006667133498167006	wortmannin
-4.765098253885905	0.64604684319159	0.0076170740265309265	wortmannin
-4.5914572609795465	0.64604684319159	0.008075627607293549	wortmannin
-4.417816268073188	0.64604684319159	0.008103824284347473	wortmannin
-4.244175275166829	0.64604684319159	0.007914993277120056	wortmannin
-4.070534282260471	0.64604684319159	0.00775866684024384	wortmannin
-3.8968932893541126	0.64604684319159	0.007789535930428861	wortmannin
-3.723252296447754	0.64604684319159	0.007998667960039056	wortmannin
-3.549611303541395	0.64604684319159	0.008239327709571854	wortmannin
-3.375970310635037	0.64604684319159	0.008318755940012837	wortmannin
-3.2023293177286782	0.64604684319159	0.00809467510071726	wortmannin
-3.02868832482232	0.64604684319159	0.0075279046709429125	wortmannin
-2.8550473319159613	0.64604684319159	0.006681585138894987	wortmannin
-2.681406339009603	0.64604684319159	0.0056907661613696	wortmannin
-2.5077653461032443	0.64604684319159	0.004734282775004307	wortmannin
-2.3341243531968856	0.64604684319159	0.004025869188324661	wortmannin
-2.1604833602905273	0.64604684319159	0.003816256758899439	wortmannin
-1.9868423673841686	0.64604684319159	0.004376199412622614	wortmannin
-1.8132013744778104	0.64604684319159	0.005926087199522987	wortmannin
-1.6395603815714517	0.64604684319159	0.00850524713034459	wortmannin
-1.4659193886650934	0.64604684319159	0.011832445378216217	wortmannin
-1.2922783957587347	0.64604684319159	0.015262451725338964	wortmannin
-1.118637402852376	0.64604684319159	0.01793070994808502	wortmannin
-0.9449964099460173	0.64604684319159	0.019071367239851113	wortmannin
-0.7713554170396595	0.64604684319159	0.018354550446392268	wortmannin
-0.5977144241333008	0.64604684319159	0.016038025608218143	wortmannin
-0.4240734312269421	0.64604684319159	0.012831942369557092	wortmannin
-0.2504324383205834	0.64604684319159	0.00956209560291694	wortmannin
-0.07679144541422556	0.64604684319159	0.0068370537472168405	wortmannin
0.09684954749213315	0.64604684319159	0.004891381176965322	wortmannin
0.27049054039849185	0.64604684319159	0.0036394050531626545	wortmannin
0.44413153330485056	0.64604684319159	0.0028495461166130227	wortmannin
0.6177725262112093	0.64604684319159	0.00231493185677181	wortmannin
0.7914135191175671	0.64604684319159	0.0019431752797911654	wortmannin
0.9650545120239258	0.64604684319159	0.0017586065516156308	wortmannin
1.1386955049302845	0.64604684319159	0.0018527523898730267	wortmannin
1.3123364978366432	0.64604684319159	0.0023199322046205955	wortmannin
1.485977490743001	0.64604684319159	0.0031954652851505414	wortmannin
1.6596184836493597	0.64604684319159	0.004404261858458555	wortmannin
1.8332594765557184	0.64604684319159	0.00573736689405609	wortmannin
2.006900469462077	0.64604684319159	0.006883476188679546	wortmannin
2.180541462368436	0.64604684319159	0.007524638507384349	wortmannin
2.3541824552747936	0.64604684319159	0.0074614215053079355	wortmannin
2.5278234481811523	0.64604684319159	0.006699426906398341	wortmannin
2.701464441087511	0.64604684319159	0.00544331631533314	wortmannin
2.8751054339938698	0.64604684319159	0.004001943558172349	wortmannin
3.0487464269002285	0.64604684319159	0.002662940643873062	wortmannin
3.222387419806587	0.64604684319159	0.0016045809629022668	wortmannin
3.396028412712946	0.64604684319159	0.000876695778504359	wortmannin
3.569669405619303	0.64604684319159	0.0004363703210444798	wortmannin
3.7433103985256615	0.64604684319159	0.0002015960598190402	wortmannin
3.91695139143202	0.64604684319159	9.275652888581526e-05	wortmannin
4.090592384338379	0.64604684319159	5.155834757638561e-05	wortmannin
4.264233377244738	0.64604684319159	4.238238951529863e-05	wortmannin
4.437874370151096	0.64604684319159	4.5841768747965605e-05	wortmannin
4.611515363057455	0.64604684319159	5.186369696346067e-05	wortmannin
4.785156355963814	0.64604684319159	5.5285846214324954e-05	wortmannin
4.958797348870172	0.64604684319159	5.3906264067293783e-05	wortmannin
5.132438341776529	0.64604684319159	4.775204239996643e-05	wortmannin
5.306079334682888	0.64604684319159	3.8475598713522383e-05	wortmannin
5.479720327589247	0.64604684319159	2.8478243474250636e-05	wortmannin
5.6533613204956055	0.64604684319159	1.9959358646943896e-05	wortmannin
5.827002313401964	0.64604684319159	1.4260013441741178e-05	wortmannin
6.000643306308323	0.64604684319159	1.1670145314324652e-05	wortmannin
6.174284299214682	0.64604684319159	1.1602470028714047e-05	wortmannin
6.34792529212104	0.64604684319159	1.294021775435214e-05	wortmannin
6.521566285027399	0.64604684319159	1.4428583448669584e-05	wortmannin
6.695207277933756	0.64604684319159	1.5046527273545041e-05	wortmannin
6.868848270840115	0.64604684319159	1.4284275829888756e-05	wortmannin
7.042489263746473	0.64604684319159	1.222772494707234e-05	wortmannin
7.216130256652832	0.64604684319159	9.40796772156418e-06	wortmannin
7.389771249559191	0.64604684319159	6.498880318440335e-06	wortmannin
7.563412242465549	0.64604684319159	4.029173513739067e-06	wortmannin
7.737053235371908	0.64604684319159	2.241686158652468e-06	wortmannin
7.910694228278267	0.64604684319159	1.1191722440882118e-06	wortmannin
8.084335221184626	0.64604684319159	5.013905218071823e-07	wortmannin
8.257976214090982	0.64604684319159	2.0156272976958096e-07	wortmannin
8.431617206997341	0.64604684319159	7.271073231075507e-08	wortmannin
8.6052581999037	0.64604684319159	2.3536437051968317e-08	wortmannin
8.778899192810059	0.64604684319159	6.836546037168119e-09	wortmannin
8.952540185716417	0.64604684319159	1.7819132369814679e-09	wortmannin
9.126181178622776	0.64604684319159	4.1676394679579827e-10	wortmannin
9.299822171529135	0.64604684319159	8.746765896594078e-11	wortmannin
9.473463164435493	0.64604684319159	1.647246657002517e-11	wortmannin
9.647104157341852	0.64604684319159	2.7837071006186023e-12	wortmannin
9.820745150248209	0.64604684319159	4.2212610445912975e-13	wortmannin
9.994386143154568	0.64604684319159	5.744002931709863e-14	wortmannin
10.168027136060926	0.64604684319159	7.0135979413066556e-15	wortmannin
10.341668128967285	0.64604684319159	7.684592621221255e-16	wortmannin
10.515309121873644	0.64604684319159	7.555350266024499e-17	wortmannin
10.688950114780003	0.64604684319159	6.665644180495794e-18	wortmannin
10.86259110768636	0.64604684319159	5.276955366057072e-19	wortmannin
11.03623210059272	0.64604684319159	3.7486809999229244e-20	wortmannin
11.209873093499077	0.64604684319159	2.3896116086902755e-21	wortmannin
11.383514086405437	0.64604684319159	1.3668785363947277e-22	wortmannin
11.557155079311794	0.64604684319159	7.01594698667548e-24	wortmannin
11.730796072218155	0.64604684319159	3.231442583780998e-25	wortmannin
11.904437065124512	0.64604684319159	1.3355506375476654e-26	wortmannin
-5.2860212326049805	0.7621336958625102	0.004106066049795838	wortmannin
-5.112380239698622	0.7621336958625102	0.005728744367205919	wortmannin
-4.938739246792263	0.7621336958625102	0.007276652245845541	wortmannin
-4.765098253885905	0.7621336958625102	0.008468942258154298	wortmannin
-4.5914572609795465	0.7621336958625102	0.009125561923009933	wortmannin
-4.417816268073188	0.7621336958625102	0.009253896005176543	wortmannin
-4.244175275166829	0.7621336958625102	0.009042466777751912	wortmannin
-4.070534282260471	0.7621336958625102	0.008760905917868173	wortmannin
-3.8968932893541126	0.7621336958625102	0.008625764453202477	wortmannin
-3.723252296447754	0.7621336958625102	0.008709038889215577	wortmannin
-3.549611303541395	0.7621336958625102	0.008931021559301222	wortmannin
-3.375970310635037	0.7621336958625102	0.009123529540166472	wortmannin
-3.2023293177286782	0.7621336958625102	0.009115688270545846	wortmannin
-3.02868832482232	0.7621336958625102	0.008798779889934293	wortmannin
-2.8550473319159613	0.7621336958625102	0.008154106273325554	wortmannin
-2.681406339009603	0.7621336958625102	0.007252906050000083	wortmannin
-2.5077653461032443	0.7621336958625102	0.006246298836064853	wortmannin
-2.3341243531968856	0.7621336958625102	0.005357065183059898	wortmannin
-2.1604833602905273	0.7621336958625102	0.0048702168304978815	wortmannin
-1.9868423673841686	0.7621336958625102	0.005102613439716993	wortmannin
-1.8132013744778104	0.7621336958625102	0.006324893845380188	wortmannin
-1.6395603815714517	0.7621336958625102	0.008628522131606932	wortmannin
-1.4659193886650934	0.7621336958625102	0.011782351505372192	wortmannin
-1.2922783957587347	0.7621336958625102	0.015177172068446123	wortmannin
-1.118637402852376	0.7621336958625102	0.017953122809174604	wortmannin
-0.9449964099460173	0.7621336958625102	0.019308032390651982	wortmannin
-0.7713554170396595	0.7621336958625102	0.018844891717763695	wortmannin
-0.5977144241333008	0.7621336958625102	0.016752155306713427	wortmannin
-0.4240734312269421	0.7621336958625102	0.013698289119489762	wortmannin
-0.2504324383205834	0.7621336958625102	0.010506146133977008	wortmannin
-0.07679144541422556	0.7621336958625102	0.007806917104211069	wortmannin
0.09684954749213315	0.7621336958625102	0.005858817726636353	wortmannin
0.27049054039849185	0.7621336958625102	0.004584565241215189	wortmannin
0.44413153330485056	0.7621336958625102	0.0037476209982474098	wortmannin
0.6177725262112093	0.7621336958625102	0.0031370019951221973	wortmannin
0.7914135191175671	0.7621336958625102	0.002669482079287912	wortmannin
0.9650545120239258	0.7621336958625102	0.002393157498129161	wortmannin
1.1386955049302845	0.7621336958625102	0.0024297055768752874	wortmannin
1.3123364978366432	0.7621336958625102	0.002899889949776308	wortmannin
1.485977490743001	0.7621336958625102	0.003854836324357227	wortmannin
1.6596184836493597	0.7621336958625102	0.005219905996163629	wortmannin
1.8332594765557184	0.7621336958625102	0.00676645605535989	wortmannin
2.006900469462077	0.7621336958625102	0.008140869284524956	wortmannin
2.180541462368436	0.7621336958625102	0.008966453834558935	wortmannin
2.3541824552747936	0.7621336958625102	0.008986485610748612	wortmannin
2.5278234481811523	0.7621336958625102	0.008173756093374951	wortmannin
2.701464441087511	0.7621336958625102	0.006739515627422837	wortmannin
2.8751054339938698	0.7621336958625102	0.005035559215144115	wortmannin
3.0487464269002285	0.7621336958625102	0.0034095068696399795	wortmannin
3.222387419806587	0.7621336958625102	0.002092894388840142	wortmannin
3.396028412712946	0.7621336958625102	0.001166530784065097	wortmannin
3.569669405619303	0.7621336958625102	0.0005940501916165292	wortmannin
3.7433103985256615	0.7621336958625102	0.0002833303775340071	wortmannin
3.91695139143202	0.7621336958625102	0.00013833893993167666	wortmannin
4.090592384338379	0.7621336958625102	8.546032624901223e-05	wortmannin
4.264233377244738	0.7621336958625102	7.773172365254519e-05	wortmannin
4.437874370151096	0.7621336958625102	8.816300612478825e-05	wortmannin
4.611515363057455	0.7621336958625102	0.00010159526431077607	wortmannin
4.785156355963814	0.7621336958625102	0.00010948102788931674	wortmannin
4.958797348870172	0.7621336958625102	0.00010780808522786237	wortmannin
5.132438341776529	0.7621336958625102	9.648999777447138e-05	wortmannin
5.306079334682888	0.7621336958625102	7.85885906622579e-05	wortmannin
5.479720327589247	0.7621336958625102	5.878446503108808e-05	wortmannin
5.6533613204956055	0.7621336958625102	4.154152481502568e-05	wortmannin
5.827002313401964	0.7621336958625102	2.9740238961029834e-05	wortmannin
6.000643306308323	0.7621336958625102	2.418706466801404e-05	wortmannin
6.174284299214682	0.7621336958625102	2.3872294100090443e-05	wortmannin
6.34792529212104	0.7621336958625102	2.661949158548419e-05	wortmannin
6.521566285027399	0.7621336958625102	2.9865287903034647e-05	wortmannin
6.695207277933756	0.7621336958625102	3.1435342409652864e-05	wortmannin
6.868848270840115	0.7621336958625102	3.015852675233696e-05	wortmannin
7.042489263746473	0.7621336958625102	2.6101248549235683e-05	wortmannin
7.216130256652832	0.7621336958625102	2.0306940929310285e-05	wortmannin
7.389771249559191	0.7621336958625102	1.4185513679309642e-05	wortmannin
7.563412242465549	0.7621336958625102	8.89383821353446e-06	wortmannin
7.737053235371908	0.7621336958625102	5.004007998266111e-06	wortmannin
7.910694228278267	0.7621336958625102	2.5264529040490188e-06	wortmannin
8.084335221184626	0.7621336958625102	1.1446215268754195e-06	wortmannin
8.257976214090982	0.7621336958625102	4.6533711069104093e-07	wortmannin
8.431617206997341	0.7621336958625102	1.697570036400651e-07	wortmannin
8.6052581999037	0.7621336958625102	5.557016006609062e-08	wortmannin
8.778899192810059	0.7621336958625102	1.632335492323318e-08	wortmannin
8.952540185716417	0.7621336958625102	4.3026001807888755e-09	wortmannin
9.126181178622776	0.7621336958625102	1.0176685105167145e-09	wortmannin
9.299822171529135	0.7621336958625102	2.1599090033295183e-10	wortmannin
9.473463164435493	0.7621336958625102	4.113564812120058e-11	wortmannin
9.647104157341852	0.7621336958625102	7.029994810603369e-12	wortmannin
9.820745150248209	0.7621336958625102	1.0780662119868545e-12	wortmannin
9.994386143154568	0.7621336958625102	1.483507121976971e-13	wortmannin
10.168027136060926	0.7621336958625102	1.831840288987516e-14	wortmannin
10.341668128967285	0.7621336958625102	2.029735033111983e-15	wortmannin
10.515309121873644	0.7621336958625102	2.0181101144810532e-16	wortmannin
10.688950114780003	0.7621336958625102	1.8005456660899647e-17	wortmannin
10.86259110768636	0.7621336958625102	1.441508449350986e-18	wortmannin
11.03623210059272	0.7621336958625102	1.0355808582058276e-19	wortmannin
11.209873093499077	0.7621336958625102	6.675819817906166e-21	wortmannin
11.383514086405437	0.7621336958625102	3.861703882639262e-22	wortmannin
11.557155079311794	0.7621336958625102	2.0045048037564078e-23	wortmannin
11.730796072218155	0.7621336958625102	9.336605396773908e-25	wortmannin
11.904437065124512	0.7621336958625102	3.9023361499132643e-26	wortmannin
-5.2860212326049805	0.87822054853343	0.004141644730004703	wortmannin
-5.112380239698622	0.87822054853343	0.00589669418740831	wortmannin
-4.938739246792263	0.87822054853343	0.007652918854979446	wortmannin
-4.765098253885905	0.87822054853343	0.009107936653926483	wortmannin
-4.5914572609795465	0.87822054853343	0.010031694274261482	wortmannin
-4.417816268073188	0.87822054853343	0.010369190941284407	wortmannin
-4.244175275166829	0.87822054853343	0.010261092234051153	wortmannin
-4.070534282260471	0.87822054853343	0.0099678510957511	wortmannin
-3.8968932893541126	0.87822054853343	0.009743609622282148	wortmannin
-3.723252296447754	0.87822054853343	0.009731470872753058	wortmannin
-3.549611303541395	0.87822054853343	0.009926888615078799	wortmannin
-3.375970310635037	0.87822054853343	0.010208078810829845	wortmannin
-3.2023293177286782	0.87822054853343	0.010400512594287252	wortmannin
-3.02868832482232	0.87822054853343	0.010342047533364972	wortmannin
-2.8550473319159613	0.87822054853343	0.00993232958995654	wortmannin
-2.681406339009603	0.87822054853343	0.009164423590508066	wortmannin
-2.5077653461032443	0.87822054853343	0.00814108502679715	wortmannin
-2.3341243531968856	0.87822054853343	0.007076748914367251	wortmannin
-2.1604833602905273	0.87822054853343	0.006282107600298271	wortmannin
-1.9868423673841686	0.87822054853343	0.0061204620232549346	wortmannin
-1.8132013744778104	0.87822054853343	0.006919320295842168	wortmannin
-1.6395603815714517	0.87822054853343	0.008833279278238773	wortmannin
-1.4659193886650934	0.87822054853343	0.011696608978858217	wortmannin
-1.2922783957587347	0.87822054853343	0.014955473760909489	wortmannin
-1.118637402852376	0.87822054853343	0.017774474579290378	wortmannin
-0.9449964099460173	0.87822054853343	0.019328124534093914	wortmannin
-0.7713554170396595	0.87822054853343	0.019151749062434595	wortmannin
-0.5977144241333008	0.87822054853343	0.017349494043532886	wortmannin
-0.4240734312269421	0.87822054853343	0.014525452909092252	wortmannin
-0.2504324383205834	0.87822054853343	0.011479632328355298	wortmannin
-0.07679144541422556	0.87822054853343	0.008856045520612841	wortmannin
0.09684954749213315	0.87822054853343	0.006937023748048288	wortmannin
0.27049054039849185	0.87822054853343	0.005659134058729038	wortmannin
0.44413153330485056	0.87822054853343	0.004785738291921062	wortmannin
0.6177725262112093	0.87822054853343	0.004103758433411551	wortmannin
0.7914135191175671	0.87822054853343	0.003539160672111189	wortmannin
0.9650545120239258	0.87822054853343	0.0031632412752060773	wortmannin
1.1386955049302845	0.87822054853343	0.003126964323148718	wortmannin
1.3123364978366432	0.87822054853343	0.0035763605340057283	wortmannin
1.485977490743001	0.87822054853343	0.0045781185251638915	wortmannin
1.6596184836493597	0.87822054853343	0.006061172109430244	wortmannin
1.8332594765557184	0.87822054853343	0.007785044439779043	wortmannin
2.006900469462077	0.87822054853343	0.00936436162950673	wortmannin
2.180541462368436	0.87822054853343	0.01037174096237255	wortmannin
2.3541824552747936	0.87822054853343	0.010493588070920733	wortmannin
2.5278234481811523	0.87822054853343	0.00966154120213195	wortmannin
2.701464441087511	0.87822054853343	0.008080395752595402	wortmannin
2.8751054339938698	0.87822054853343	0.006133769596027367	wortmannin
3.0487464269002285	0.87822054853343	0.00422490789468836	wortmannin
3.222387419806587	0.87822054853343	0.0026414138143690184	wortmannin
3.396028412712946	0.87822054853343	0.0015018087153888427	wortmannin
3.569669405619303	0.87822054853343	0.0007829118384166871	wortmannin
3.7433103985256615	0.87822054853343	0.0003866073402618795	wortmannin
3.91695139143202	0.87822054853343	0.00020175696822986484	wortmannin
4.090592384338379	0.87822054853343	0.0001388164527946616	wortmannin
4.264233377244738	0.87822054853343	0.00013791499323059168	wortmannin
4.437874370151096	0.87822054853343	0.00016247592700555875	wortmannin
4.611515363057455	0.87822054853343	0.0001901153857136737	wortmannin
4.785156355963814	0.87822054853343	0.00020691869984735417	wortmannin
4.958797348870172	0.87822054853343	0.00020570868585445974	wortmannin
5.132438341776529	0.87822054853343	0.00018599460455606104	wortmannin
5.306079334682888	0.87822054853343	0.00015312648491637107	wortmannin
5.479720327589247	0.87822054853343	0.000115761897200597	wortmannin
5.6533613204956055	0.87822054853343	8.250242711916805e-05	wortmannin
5.827002313401964	0.87822054853343	5.9202581220052894e-05	wortmannin
6.000643306308323	0.87822054853343	4.7839660037723574e-05	wortmannin
6.174284299214682	0.87822054853343	4.6826216532835094e-05	wortmannin
6.34792529212104	0.87822054853343	5.2148064799424665e-05	wortmannin
6.521566285027399	0.87822054853343	5.883399693712621e-05	wortmannin
6.695207277933756	0.87822054853343	6.248960607084189e-05	wortmannin
6.868848270840115	0.87822054853343	6.057968032000471e-05	wortmannin
7.042489263746473	0.87822054853343	5.300610811871868e-05	wortmannin
7.216130256652832	0.87822054853343	4.170002361624338e-05	wortmannin
7.389771249559191	0.87822054853343	2.9457271478894994e-05	wortmannin
7.563412242465549	0.87822054853343	1.8676805329776114e-05	wortmannin
7.737053235371908	0.87822054853343	1.0626762924172296e-05	wortmannin
7.910694228278267	0.87822054853343	5.425817510562155e-06	wortmannin
8.084335221184626	0.87822054853343	2.4859211955723847e-06	wortmannin
8.257976214090982	0.87822054853343	1.022032695305178e-06	wortmannin
8.431617206997341	0.87822054853343	3.770478947112916e-07	wortmannin
8.6052581999037	0.87822054853343	1.248194344190763e-07	wortmannin
8.778899192810059	0.87822054853343	3.707846433045544e-08	wortmannin
8.952540185716417	0.87822054853343	9.883597752973098e-09	wortmannin
9.126181178622776	0.87822054853343	2.3640799751084508e-09	wortmannin
9.299822171529135	0.87822054853343	5.074146946080462e-10	wortmannin
9.473463164435493	0.87822054853343	9.772770213124285e-11	wortmannin
9.647104157341852	0.87822054853343	1.6889862156906117e-11	wortmannin
9.820745150248209	0.87822054853343	2.6193183978261682e-12	wortmannin
9.994386143154568	0.87822054853343	3.6450563942250576e-13	wortmannin
10.168027136060926	0.87822054853343	4.551703671723792e-14	wortmannin
10.341668128967285	0.87822054853343	5.1003206385046975e-15	wortmannin
10.515309121873644	0.87822054853343	5.128315652710565e-16	wortmannin
10.688950114780003	0.87822054853343	4.627066997333866e-17	wortmannin
10.86259110768636	0.87822054853343	3.7461968763427876e-18	wortmannin
11.03623210059272	0.87822054853343	2.7216305870805965e-19	wortmannin
11.209873093499077	0.87822054853343	1.7742774258141765e-20	wortmannin
11.383514086405437	0.87822054853343	1.037929001777092e-21	wortmannin
11.557155079311794	0.87822054853343	5.448381849678744e-23	wortmannin
11.730796072218155	0.87822054853343	2.5663813939304036e-24	wortmannin
[truncated: 8,001 more rows]
