# Supplementary material for: PerturbNet predicts single-cell responses to unseen chemical and genetic perturbations
Source: Mol Syst Biol. 2025 Jul 10;21(8):960–82. doi: 10.1038/s44320-025-00131-3 (PMC12322087; doi:10.1038/s44320-025-00131-3)
Supplement: Supplementary file 3 — Source data Fig. 2 [file 44320_2025_131_MOESM3_ESM.zip › figure2/b/umap_embedding_cell.csv]

UMAP1	UMAP2	label
-0.5310776	3.2171736	Other
2.5408804	2.7163403	Other
-3.4259486	1.0176486	Other
2.1453958	4.092694	Other
0.5633317	5.7965612	Other
-0.99101347	-0.34907332	Other
-0.5531007	1.2982329	Other
-1.4845586	9.784049	Other
-3.560018	2.7600217	Other
1.187761	3.2908123	Other
-4.0249677	2.1134386	Other
-1.1559219	0.11718265	Other
1.7783053	6.7371492	Other
7.286053	7.6987915	Other
2.343824	8.015816	Other
0.8013759	9.048503	Other
0.31813437	4.369362	Other
-0.17330985	3.603472	Other
-3.4580657	1.0554421	Other
-4.7762327	0.9774658	Other
0.5791062	2.244416	Other
-0.48576304	-0.4985792	Other
0.23051985	3.3015366	Other
1.88798	3.1052477	Other
-0.3652238	3.9404905	Other
-1.1490477	0.9780837	Other
-3.3698235	5.0263767	Other
-1.9977356	1.6674124	Other
0.8154611	2.3749535	Other
-0.21587154	4.580253	Other
-0.8844747	1.2361878	Other
-1.8102183	6.3487263	Other
-3.4857798	1.6651138	Other
-4.258758	1.3402698	Other
0.5478091	5.465336	Other
0.7918307	4.1902747	Other
-0.31779894	4.06213	Other
-0.5547549	1.3690317	Other
-4.912495	1.3173319	Other
-3.8630533	2.2199416	Other
-4.6556597	4.799389	Other
1.7397424	3.4823759	Other
-0.53214765	-0.15210938	Other
0.29553258	-0.40203106	Other
0.15818702	1.5323842	Other
2.5643926	6.497745	Other
1.6726594	4.1968465	Other
1.6256535	6.7449374	Other
-0.6516929	5.215302	Other
-1.5841177	9.287272	Other
3.8241289	6.0373926	Other
10.968306	3.5167155	Other
-2.7678137	6.9279747	Other
-1.7528883	10.065614	Other
11.31903	5.924793	Other
-1.3418791	9.701628	Other
-1.8381343	6.240008	Other
10.460266	1.0972322	Other
8.34039	0.56831264	Other
7.7473984	-0.4875641	Other
-4.8233495	4.0084953	Other
3.0749876	1.856434	Other
6.830295	0.02609231	Other
4.7097564	3.8308141	Other
1.2892458	1.4465066	Other
8.49819	3.0723047	Other
-1.5869379	1.5196298	Other
-1.1346053	6.1858244	Other
2.5055091	4.540295	Other
8.216169	3.841594	Other
-4.4853926	4.392647	Other
5.2656126	3.8059344	Other
-1.8465077	5.3057632	Other
6.296587	7.779876	Other
7.374305	1.2468886	Other
2.7495418	4.6406584	Other
-0.18768708	7.7340894	Other
9.004662	6.17255	Other
8.949287	6.9741225	Other
1.8209295	7.357539	Other
11.686196	5.7587085	Other
8.308575	3.8789947	Other
1.2835113	7.146649	Other
5.2593007	1.8708341	Other
10.841719	5.8408923	Other
2.716781	5.2301946	Other
5.052966	1.3418261	Other
8.090245	-0.20770821	Other
5.5371165	3.842663	Other
-2.78803	7.6091514	Other
0.65565944	-0.79366845	Other
10.578132	4.2064867	Other
2.446376	5.280334	Other
-1.4140736	9.571569	Other
5.681617	9.025378	Other
9.893124	4.6227746	Other
-0.24358867	0.13781893	Other
6.074062	2.8757012	Other
4.3955817	3.6921823	Other
7.26426	-0.604025	Other
-4.062245	0.20485578	Other
-3.1807263	7.061416	Other
0.15413776	3.9618907	Other
-1.206379	3.2954912	Other
-0.12914802	3.815132	Other
1.1809864	3.5839207	Other
-3.8251698	0.7552848	Other
-0.4640457	3.9012177	Other
-4.0873623	1.9568259	Other
-0.36911902	1.7866889	Other
-1.8598433	4.4832544	Other
2.641735	4.908617	Other
-1.1685506	1.1832459	Other
1.4930158	0.6137426	Other
2.240372	1.058168	Other
-3.5564506	2.600062	Other
2.4328039	3.6547406	Other
-1.2046745	0.42120638	Other
-2.6594677	1.9859439	Other
-1.6939405	9.266286	Other
-0.06001977	3.9990618	Other
-3.664165	3.6308558	Other
0.8092889	2.652809	Other
1.7044183	6.8798747	Other
-4.1773515	0.6938809	Other
-3.8875678	3.8889117	Other
0.40238845	4.127728	Other
0.2606778	-0.8804484	Other
1.3430083	7.241265	Other
-4.3419642	-0.09240291	Other
-4.481693	1.1690838	Other
2.1216443	1.7596153	Other
-0.028162405	0.91989875	Other
-0.52669626	3.9437795	Other
-3.7361417	1.8284279	Other
-3.4083712	2.6467924	Other
0.68995714	4.294699	Other
3.359338	9.221862	Other
-0.18691204	4.6440253	Other
-1.7350235	1.8918588	Other
2.0265656	9.479926	Other
-1.3629875	0.51773655	Other
2.1972814	8.848891	Other
-0.34332782	-0.32391542	Other
-4.4912844	1.2134368	Other
-0.46491605	3.8469288	Other
2.2537675	9.462888	Other
-0.25862402	-0.04539031	Other
-3.720535	2.4228196	Other
-3.0829842	1.5372584	Other
5.0203214	1.8334893	Other
4.5905356	9.134154	Other
5.911364	8.070713	Other
0.93763626	-0.95340836	Other
0.60598654	-0.22734562	Other
4.3777227	6.976393	Other
-4.155925	3.1977522	Other
10.316984	3.9079235	Other
2.5790348	5.3625793	Other
11.121372	3.9838052	Other
5.0020933	1.682786	Other
4.193792	9.401019	Other
11.239942	1.0104045	Other
-2.8104527	7.7886567	Other
10.993216	2.1076975	Other
2.785298	5.2595515	Other
5.1902547	9.536426	Other
4.4287148	5.7779217	Other
7.0544567	6.7653737	Other
11.17579	1.2233496	Other
5.053065	4.132471	Other
10.671824	5.928358	Other
9.904007	1.0466678	Other
10.919227	5.8603597	Other
-1.7516557	9.9412155	Other
0.42437276	-1.2883672	Other
5.962588	2.0105228	Other
4.7952213	8.791446	Other
2.184728	7.325453	Other
7.759213	-0.25644112	Other
-3.9749994	3.5675626	Other
7.736801	1.034958	Other
11.456665	1.6303391	Other
-4.382533	2.13267	Other
5.324702	8.569433	Other
1.8821771	9.390708	Other
8.3172865	3.92684	Other
1.7121385	-0.39563817	Other
-3.091941	3.0885446	Other
8.280086	5.7913966	Other
-3.0857859	7.6257052	Other
5.688944	8.461368	Other
-1.8216548	5.438555	Other
-4.9285026	4.3886924	Other
10.810771	3.721638	Other
8.761992	6.7333198	Other
10.883498	0.95325357	Other
-2.7801158	7.4291363	Other
5.7888885	1.5861491	Other
11.160041	5.078268	Other
3.5379872	6.7715383	Other
8.337539	6.9586215	Other
0.54640156	5.4698963	Other
-0.54891646	2.397868	Other
7.1516323	1.9171163	Other
7.9346623	0.11313668	Other
7.8961005	3.9080372	Other
8.613556	-0.69062686	Other
-1.0640198	1.6004376	Other
8.361822	6.6757154	Other
6.2753906	6.2119	Other
3.0533054	1.3769275	Other
1.9821578	7.4067974	Other
11.042541	0.8697441	Other
-5.05486	2.249085	Other
3.6593037	1.9413404	Other
9.090284	4.002172	Other
-4.1502247	2.3029609	Other
10.637127	3.9251268	Other
9.997643	3.1140811	Other
1.9353188	1.821967	Other
11.201197	4.764049	Other
5.098754	8.74993	Other
7.7882967	-0.70337796	Other
10.730097	5.8839836	Other
7.2685957	-0.22018062	Other
7.836313	2.9538794	Other
5.2497516	8.723426	Other
7.2623405	1.0694565	Other
8.394358	2.1399906	Other
-4.8671417	4.2351823	Other
7.5927324	-0.31538263	Other
4.534513	4.8850613	Other
10.723002	3.877593	Other
4.790193	2.1773148	Other
-4.9654593	4.464797	Other
2.847109	4.4617567	Other
1.9259723	-0.17494076	Other
8.419727	4.2654366	Other
1.8699417	7.2320266	Other
5.998234	2.2253923	Other
7.8625607	-0.11007438	Other
5.164525	7.7717404	Other
6.8312364	0.7776349	Other
4.2991114	6.178705	Other
1.7675327	-0.50521994	Other
0.9404182	7.5477333	Other
7.933221	7.201043	Other
2.5423882	0.067308486	Other
8.289275	4.2272444	Other
-2.723187	5.798099	Other
-0.68576145	-0.0031713073	Other
-3.7902358	0.70808786	Other
-1.6126604	9.349475	Other
-3.1333342	0.8570841	Other
2.5923486	2.5851622	Other
-1.8944541	6.114366	Other
2.2470746	5.485297	Other
-0.6912492	-0.36105078	Other
-1.4085665	9.26394	Other
1.2983037	2.1627097	Other
-0.89269	7.669601	Other
0.18991205	5.2676086	Other
-3.9111717	2.756153	Other
-1.9307182	6.4316335	Other
-4.5295935	4.7190084	Other
-4.1906514	2.0995715	Other
-1.683933	6.444544	Other
-1.926506	5.3084545	Other
-3.2038705	7.7203946	Other
-4.067284	1.3135643	Other
-1.5346339	1.7292663	Other
-2.409538	6.3962584	Other
-2.9644344	2.0596886	Other
-0.6648951	-0.6264405	Other
-2.3806024	7.9029307	Other
-3.5904171	2.41039	Other
0.023173548	5.569283	Other
-0.7346091	2.5924792	Other
-2.0198836	2.5942297	Other
-4.351687	1.3291057	Other
3.1465776	1.9543107	Other
-0.024979446	7.598759	Other
-3.4178083	1.9379833	Other
-3.9468303	0.009654659	Other
2.2552826	6.747467	Other
-3.2210367	0.8678548	Other
-0.87410134	7.9750576	Other
-0.65980726	6.1424513	Other
-3.3962092	5.6531377	Other
-3.4106877	6.15417	Other
-0.7099003	-0.4368472	Other
-2.758377	1.6070517	Other
-2.5812762	6.835256	Other
-0.99662733	0.58154184	Other
-0.80262923	-0.07577845	Other
-0.7007512	6.186856	Other
-2.019877	2.2225788	Other
-1.5797038	6.9658794	Other
2.0482624	3.8290303	Other
0.9344597	0.91591024	Other
-4.242546	1.8485874	Other
0.084696375	7.838358	Other
1.20672	-1.0241052	Other
7.714559	6.2657943	Other
8.041497	2.7059515	Other
5.9033165	8.155659	Other
8.8906355	7.2447934	Other
10.06798	2.2285106	Other
4.6236024	9.430727	Other
8.497333	3.3659215	Other
0.37899634	7.4742765	Other
0.24306205	7.65024	Other
-4.7015233	1.8732817	Other
7.114471	5.9072757	Other
3.4505332	8.590399	Other
4.1643286	6.6465907	Other
-3.7970295	6.302206	Other
-3.9982128	4.3352823	Other
-4.9516068	2.321913	Other
-3.1988256	7.349147	Other
2.2845206	7.0862875	Other
-1.5982504	5.135544	Other
0.30261824	-1.1122532	Other
5.7752657	6.0395947	Other
2.0926833	7.398537	Other
-2.5607078	7.998152	Other
4.5085645	6.6380267	Other
8.672735	3.0342371	Other
6.6447854	7.1468143	Other
2.703722	1.6337469	Other
5.257862	2.4050198	Other
2.2442029	0.11691348	Other
10.436708	6.0108094	Other
4.683601	6.2825785	Other
8.464127	4.103286	Other
5.489192	8.675606	Other
8.5687275	4.433054	Other
10.658055	5.108282	Other
5.2186613	9.705218	Other
-5.2739244	2.36197	Other
-0.6889685	7.006496	Other
9.05917	3.3099082	Other
-3.0791812	5.86885	Other
5.4928117	1.3584375	Other
2.5567257	5.1968365	Other
10.450421	1.638674	Other
3.486172	8.558157	Other
4.740219	8.735927	Other
3.7562413	8.815373	Other
-0.8909767	7.887063	Other
-2.7141333	7.936816	Other
-1.4839517	7.111987	Other
-1.5125934	5.6583343	Other
-1.8484378	10.086536	Other
-2.507372	5.6639686	Other
-3.6121836	6.182237	Other
1.5396248	9.103423	Other
-2.7682579	7.846953	Other
-0.6058283	6.72126	Other
-2.2169797	6.5439734	Other
0.20025745	8.883632	Other
-1.2685572	7.41614	Other
-3.2862651	6.02044	Other
1.2576554	1.9058896	Other
-1.761519	10.057222	Other
-3.0284946	7.5663924	Other
3.0145926	8.172556	Other
-0.45035675	6.588065	Other
-4.6108036	0.6078691	Other
-3.8733504	5.7197223	Other
-2.9743652	6.6123924	Other
-1.5969032	5.053278	Other
-0.79831433	7.888415	Other
1.146803	7.1783347	Other
-0.44526583	6.6759496	Other
-2.4361925	5.362677	Other
7.194465	7.767314	Other
0.90304667	5.8293834	Other
-3.6540642	6.30788	Other
-0.5173042	8.069189	Other
-0.27649158	7.8381844	Other
-1.5743569	9.887771	Other
-2.2797983	2.8805254	Other
-3.187309	7.5670614	Other
-1.9423187	6.2924833	Other
2.6702733	8.466079	Other
-2.358857	5.673367	Other
-1.8573124	6.0945983	Other
-1.5124947	5.3149114	Other
-3.6473079	6.311416	Other
2.349126	5.3896646	Other
-1.6509265	10.056126	Other
-1.0429535	7.564968	Other
0.7756285	5.5543637	Other
-1.9493518	6.144828	Other
-2.6751592	7.754289	Other
1.9069885	9.396133	Other
0.76259863	5.6810913	Other
-4.53073	5.0531597	Other
4.2358737	8.883816	Other
-1.2619444	0.28149986	Other
-2.1803555	3.9907603	Other
-4.4690237	1.3561579	Other
-0.941326	0.33697554	Other
-4.1560845	0.39677584	Other
2.8256018	1.5015757	Other
-1.1596031	-0.014747612	Other
6.6626053	2.605361	Other
-3.1460507	0.76602465	Other
-3.5863636	1.9507301	Other
-2.5690975	2.3104045	Other
4.7225976	2.2566729	Other
-3.878362	-0.035468277	Other
-4.250738	0.09766148	Other
-3.00031	1.2961955	Other
0.34076917	0.8237452	Other
5.9298615	4.501672	Other
2.6957746	8.867418	Other
-3.5208597	0.7869737	Other
-0.20650746	4.248476	Other
3.6731684	1.7956239	Other
1.2405611	6.864279	Other
-2.7092113	1.8196659	Other
0.8394615	-0.20427084	Other
3.2559505	1.6056309	Other
-4.5373707	4.408414	Other
-4.173493	4.5844374	Other
0.18469164	-1.0943669	Other
0.8858807	3.4327781	Other
-3.3266745	0.7763569	Other
-4.2588053	4.3636208	Other
6.2666063	3.5286746	Other
-3.9932587	1.6514518	Other
2.3717532	9.412168	Other
-2.6597688	1.9294591	Other
-0.89287364	4.0052176	Other
-4.026596	0.98954046	Other
-3.9855337	2.107612	Other
-0.93330485	0.7404277	Other
-0.55561733	-0.6236544	Other
-5.1223636	2.1892233	Other
1.1990528	2.154648	Other
-1.0636283	1.1276926	Other
6.8549714	3.00791	Other
-2.8470542	0.38453293	Other
-4.7573304	2.2721574	Other
-3.257818	0.82063437	Other
-0.08806822	-0.85214853	Other
-1.7312144	1.5170244	Other
3.4197903	8.708914	Other
4.166187	6.4221487	Other
-5.23121	2.34695	Other
6.4681563	2.8273072	Other
8.636461	7.2240534	Other
5.376746	1.30642	Other
0.17466584	0.13365448	Other
7.4104595	6.5912633	Other
0.40548006	1.1013515	Other
8.72006	7.261328	Other
9.798456	3.1837816	Other
5.2219014	4.306677	Other
2.9195619	1.4421818	Other
-4.890003	1.0740095	Other
5.867773	2.00723	Other
6.085066	8.29363	Other
4.621093	6.386113	Other
8.581808	-0.65857834	Other
7.234109	-0.6602494	Other
4.0504465	5.8711314	Other
1.2317322	1.2352877	Other
4.822305	6.307797	Other
6.022932	1.7948184	Other
8.118356	-0.43164253	Other
0.63733286	-0.2985059	Other
4.411876	2.4961057	Other
5.260993	1.2916212	Other
5.307469	1.5468577	Other
8.6207905	6.5971975	Other
10.584241	1.1266433	Other
2.5223205	6.7480683	Other
10.589204	4.8861938	Other
6.6619363	1.2926298	Other
3.9154103	6.4527264	Other
5.047727	1.7029098	Other
3.2961626	2.1008148	Other
11.001453	1.2457944	Other
11.435837	1.5257226	Other
2.2757447	7.388344	Other
3.7982965	9.019994	Other
3.282738	0.8752838	Other
4.8288555	1.7523273	Other
7.5561433	1.1367733	Other
10.336242	1.9693358	Other
2.6751268	4.673347	Other
2.3432035	0.089075916	Other
11.362761	3.858854	Other
-4.3504252	2.3838613	Other
6.673409	1.0787024	Other
1.2519991	2.7999954	Other
7.632392	6.3456826	Other
7.065299	3.5746412	Other
10.793788	4.3780575	Other
5.101231	1.6611048	Other
1.6046448	7.343912	Other
6.1738443	1.5309722	Other
10.822355	0.91729236	Other
10.206344	1.5797384	Other
2.5159216	0.40033612	Other
7.038296	-0.26594874	Other
1.199259	0.41433185	Other
6.227641	7.7994804	Other
10.086997	2.0043714	Other
-4.5926986	3.1400368	Other
11.07607	0.6753083	Other
2.9367073	7.207553	Other
3.2245066	1.6245683	Other
3.5539606	8.4648075	Other
5.4823875	2.2396984	Other
3.3765154	1.6264927	Other
2.8844345	0.5001143	Other
11.314235	3.803363	Other
8.673299	4.2279606	Other
3.0321317	1.1874981	Other
7.3555646	-0.8829234	Other
6.208086	2.6721544	Other
8.810613	5.5893106	Other
11.119634	3.7670805	Other
5.6326375	8.88028	Other
10.232074	1.8295609	Other
2.8313866	0.77662337	Other
4.552266	7.256755	Other
3.40699	1.1996113	Other
1.9699389	-0.1756212	Other
5.705979	4.303515	Other
10.764818	3.470458	Other
9.30719	6.844441	Other
11.459278	1.281934	Other
11.311743	5.986551	Other
10.424017	2.225353	Other
4.8191957	8.795219	Other
4.7730603	6.4467525	Other
8.19504	3.8453948	Other
7.117707	-0.3845765	Other
-4.3293147	1.0276207	Other
3.6284976	2.3321598	Other
8.137116	3.9242392	Other
5.792054	1.8066841	Other
8.064846	0.4584848	Other
10.794677	0.83132654	Other
-4.276027	0.029460443	Other
8.4410715	4.333449	Other
11.571621	3.9934201	Other
-4.056154	3.7758114	Other
-1.4054604	8.910776	Other
2.6012504	9.096604	Other
11.071321	3.7522726	Other
7.920168	0.02985086	Other
3.0656004	1.2917867	Other
0.70447457	0.0333516	Other
7.2766438	5.954532	Other
5.0150595	4.1495857	Other
5.4847903	4.237133	Other
6.1430054	6.9767003	Other
7.811882	0.25954515	Other
8.567577	6.4754105	Other
0.44936737	-1.0355219	Other
6.1668134	3.542289	Other
1.4327966	-0.7447946	Other
11.140644	0.79542977	Other
6.997771	6.509238	Other
6.9986005	0.23271361	Other
11.177752	4.2593403	Other
8.574246	5.9728107	Other
5.924951	2.4999206	Other
5.619172	5.7851443	Other
11.807753	5.7210674	Other
8.206287	4.1634426	Other
5.2217054	5.8392797	Other
7.8647637	6.5711236	Other
3.815946	9.001298	Other
8.425801	2.9841886	Other
10.8586	1.6450834	Other
4.9046893	9.157448	Other
7.213617	-0.88079506	Other
11.147141	4.0151534	Other
3.911772	1.9520712	Other
6.580176	5.2286468	Other
4.6275654	6.8442006	Other
8.193912	6.8540382	Other
1.4076455	1.3068105	Other
5.878012	2.3700323	Other
7.7179174	1.5302379	Other
8.656747	7.4182673	Other
-4.884502	4.314777	Other
2.54179	4.444936	Other
5.42673	9.437777	Other
8.8785515	6.833113	Other
7.159987	6.6432967	Other
1.6643305	-0.49945346	Other
2.289902	4.143364	Other
8.731239	2.464378	Other
5.7507024	5.311262	Other
8.042698	0.299495	Other
7.110977	0.63273215	Other
8.567342	3.641864	Other
8.299926	3.0274913	Other
5.7602334	4.0860157	Other
5.6751337	5.7585697	Other
6.3624797	3.1925237	Other
3.7925014	6.050593	Other
5.514861	3.7128522	Other
10.143175	5.5093927	Other
7.340784	-0.64914966	Other
8.378592	4.224574	Other
5.56591	2.7506752	Other
5.399992	1.7835808	Other
2.3368757	7.4286747	Other
6.83558	4.401841	Other
5.0787582	1.6127251	Other
8.611681	3.2666295	Other
3.548043	1.8645896	Other
8.7310915	6.755223	Other
10.88602	1.3647665	Other
7.3873615	-0.69839096	Other
9.895618	2.1097922	Other
2.2817056	-0.11806201	Other
4.1538672	6.558612	Other
3.3970387	1.5520563	Other
9.17161	5.8659234	Other
4.454555	6.860005	Other
2.7853394	7.013919	Other
4.5328827	6.715913	Other
8.693509	7.0531154	Other
0.6978646	-1.3113302	Other
7.4320517	-0.1870037	Other
3.992526	5.9981527	Other
5.5363755	7.2344103	Other
5.170294	8.501306	Other
6.256291	1.9035099	Other
7.5943265	0.9504887	Other
6.9405203	-0.6999095	Other
1.5169371	1.2716393	Other
1.2172087	0.14203183	Other
3.8657024	8.725715	Other
3.1539958	7.305406	Other
9.954939	1.5786772	Other
4.7003527	5.942614	Other
5.469449	1.8686429	Other
2.583854	7.264617	Other
8.853522	-0.29646838	Other
3.0619817	0.92673117	Other
7.864309	-0.15722524	Other
-5.087758	2.382453	Other
10.719466	5.9441915	Other
5.446178	9.177122	Other
4.9005365	1.6727523	Other
8.419959	6.290928	Other
0.5733683	-1.1029977	Other
1.3944525	-0.71174365	Other
5.025391	3.725686	Other
10.476086	3.6379845	Other
10.829269	5.269984	Other
7.8236117	-0.5576572	Other
2.0895402	-0.6504634	Other
-0.0640143	0.8682517	Other
2.060921	7.3889074	Other
10.057748	1.0448235	Other
4.959374	2.25326	Other
2.590998	7.21234	Other
0.3576327	-1.2268665	Other
5.651507	3.5408576	Other
10.498292	5.829916	Other
7.6644263	-0.07597645	Other
2.4893904	0.57832867	Other
11.0098505	3.5167036	Other
4.83727	9.109033	Other
11.368887	4.132376	Other
-1.1430569	5.7712965	Other
4.9117246	3.8996572	Other
11.225787	3.7839358	Other
5.7918983	2.2560687	Other
10.339958	1.9912434	Other
0.48323166	-1.2586709	Other
11.16272	5.3527646	Other
3.4494545	1.4669905	Other
10.596856	1.5018556	Other
9.534685	1.165432	Other
9.425744	3.8456054	Other
9.2572565	1.8567271	Other
3.3799293	1.2139621	Other
1.4069223	1.1009771	Other
11.777736	5.9233418	Other
1.2505301	0.7700008	Other
8.722273	-0.60826766	Other
-5.2252374	2.5041378	Other
0.3615238	-1.3274297	Other
3.741613	6.411216	Other
4.9398727	3.6551068	Other
9.8051605	1.4882176	Other
5.163192	2.0558627	Other
5.3166146	9.309225	Other
8.2463255	6.0723724	Other
5.277994	4.220304	Other
10.20753	2.0421612	Other
5.4604077	1.1439657	Other
11.614978	4.3079705	Other
10.292775	4.390198	Other
7.495255	6.7461143	Other
5.4730663	2.4526286	Other
4.1497245	6.346801	Other
5.5883646	3.4645834	Other
4.706395	9.123609	Other
10.0487385	1.2086054	Other
11.58316	6.035577	Other
10.62926	4.6528916	Other
-4.868374	2.3284633	Other
10.2143545	2.2564235	Other
6.4073915	1.155786	Other
4.983759	6.1609178	Other
0.5700756	-0.7866911	Other
6.313364	7.4284787	Other
3.6043828	8.709788	Other
0.8978543	-1.1119803	Other
5.5688357	4.251648	Other
4.369218	6.486828	Other
4.910238	6.461959	Other
8.457675	3.8911114	Other
7.5992537	0.85192114	Other
7.514122	1.3194337	Other
6.860506	6.678189	Other
9.032534	6.1341267	Other
8.431056	4.297172	Other
8.062552	6.9448576	Other
11.904437	5.8062863	Other
5.2515287	1.702179	Other
2.9763255	1.7051423	Other
8.621254	-0.38695866	Other
7.722004	-0.25297442	Other
7.2101755	0.28418925	Other
4.475495	6.8599105	Other
5.195686	3.016256	Other
10.516064	3.4845498	Other
8.27418	-0.6868042	Other
2.8329136	1.0891048	Other
4.7099304	3.9938765	Other
2.0570092	-0.17525843	Other
6.2204003	2.7441983	Other
0.14671013	1.4436564	Other
7.198399	1.2737869	Other
9.476913	1.1393561	Other
2.041385	-0.4365939	Other
5.5365214	7.995792	Other
5.1209416	2.7780411	Other
5.0847816	9.31423	Other
5.539979	2.204173	Other
3.0958273	1.3097965	Other
7.37058	-0.5351364	Other
8.46191	3.767172	Other
8.527602	7.1498985	Other
7.8064017	0.6892933	Other
2.5453215	7.3824334	Other
4.355968	6.942671	Other
10.383242	1.4829919	Other
5.2933073	6.880627	Other
4.533155	8.944264	Other
4.8795004	9.365965	Other
2.6093242	7.239236	Other
6.707185	1.7779613	Other
5.3973494	6.2824697	Other
0.51985663	-0.47059435	Other
7.742066	5.856815	Other
5.1566157	9.577491	Other
5.243698	4.1786547	Other
1.872491	7.565792	Other
8.063977	-0.2283219	Other
7.9205527	-0.13235621	Other
10.800827	3.7372532	Other
1.7790587	-0.12935194	Other
1.9374944	-0.12162424	Other
5.3481827	1.5094918	Other
8.719755	6.687368	Other
10.965274	4.124092	Other
8.141305	6.9472976	Other
11.083067	1.5298764	Other
7.558917	-0.7223612	Other
11.377732	1.3720179	Other
10.012784	1.9831911	Other
5.33678	9.562518	Other
4.4268556	6.2868466	Other
7.4754534	6.6114774	Other
9.797149	2.0110667	Other
8.749913	0.2476366	Other
5.525138	6.4262185	Other
8.084427	-0.47811404	Other
10.7682495	0.68728274	Other
8.130803	3.7134123	Other
4.985863	6.2113285	Other
9.49309	2.3614135	Other
4.6595182	6.7239213	Other
10.834005	2.845245	Other
4.4774814	5.989771	Other
5.6878877	1.5507208	Other
5.2135935	9.219771	Other
-4.9181914	1.196155	Other
5.1186976	8.503748	Other
8.336333	6.501286	Other
7.975708	6.624531	Other
0.40073597	0.10696689	Other
6.216256	1.5798476	Other
7.167964	0.75174695	Other
4.6598926	6.60821	Other
2.491007	0.35172087	Other
2.506356	7.1808476	Other
2.5157733	6.94233	Other
0.79390264	-0.7567925	Other
11.195317	1.5866371	Other
8.290788	6.735704	Other
7.4724193	-0.84090793	Other
4.967279	9.724113	Other
3.4584732	8.684479	Other
7.9264183	-0.7486912	Other
7.693737	1.7205106	Other
4.9940405	9.169483	Other
10.952272	5.870843	Other
4.5949364	6.8549376	Other
5.1713486	1.251912	Other
4.4709167	9.4429245	Other
10.933936	4.6146717	Other
5.4301896	1.7428684	Other
1.1364448	-0.88293946	Other
1.8778478	-0.3448464	Other
-4.5930734	3.8069878	Other
11.554027	1.4475466	Other
4.1471353	9.052603	Other
8.659377	-0.61379975	Other
10.28116	2.4362707	Other
4.776671	3.89826	Other
2.4560225	5.34516	Other
4.539496	6.6600485	Other
3.318743	0.8629341	Other
5.1870217	9.30331	Other
7.4638195	-0.13147807	Other
2.8854213	0.81155866	Other
4.8637476	6.7511373	Other
7.902467	7.113946	Other
3.8515277	6.1144814	Other
10.2228775	2.0345411	Other
7.270195	6.767546	Other
4.747787	6.269502	Other
5.267435	2.0020025	Other
1.4416132	0.25307402	Other
5.9637923	0.9795051	Other
4.0575895	5.7824516	Other
4.010754	6.5875087	Other
1.3556005	-0.35905686	Other
9.989651	1.8856963	Other
10.641688	0.9376498	Other
7.723556	6.653046	Other
11.028739	3.7764015	Other
7.4992085	1.2075518	Other
2.859654	1.095764	Other
3.2017531	1.4246464	Other
8.793082	7.0107155	Other
7.2915072	0.41124535	Other
5.33878	4.1620584	Other
5.9608884	7.9067698	Other
8.24599	6.814386	Other
9.525266	1.9617962	Other
10.750431	4.551045	Other
5.6615725	3.439761	Other
5.3830285	8.91862	Other
-4.3847413	3.2337332	Other
1.7428418	7.406196	Other
1.6044918	-0.48133945	Other
8.5794735	4.4211016	Other
2.5925727	7.246172	Other
3.845017	6.0681257	Other
5.140439	9.113156	Other
5.2299848	2.885137	Other
10.586136	3.9427254	Other
4.813949	3.6056404	Other
4.901331	3.8149679	Other
4.099773	5.9723487	Other
9.877074	1.9324067	Other
11.670501	5.9673862	Other
7.5012197	1.7607148	Other
9.859587	1.3795847	Other
3.3621616	1.0047765	Other
-3.7976193	3.1476328	Other
10.683819	1.6199685	Other
0.17181125	-1.29855	Other
0.4116667	0.6039747	Other
10.150565	2.90277	Other
3.348841	8.625749	Other
6.0100355	7.9196267	Other
1.2604551	-0.87957394	Other
7.1235037	6.3931627	Other
6.203481	1.0489485	Other
7.805375	-0.84770274	Other
2.417295	9.0072975	Other
0.5313932	1.7339342	Other
-2.2153335	2.3751	Other
-0.9508942	3.9165702	Other
-0.6517288	0.16526937	Other
-2.9412005	7.518886	Other
1.2890093	7.008464	Other
-2.5553606	2.349836	Other
-3.3553054	4.371508	Other
-2.8597066	4.149421	Other
-1.8699934	5.343582	Other
-3.5140626	1.3150551	Other
-1.5880187	3.5705278	Other
-0.3933367	6.800261	Other
1.4289637	6.918481	Other
-2.962468	2.3005836	Other
-1.0201865	0.0031287565	Other
-3.206322	1.5378268	Other
2.186936	5.4005346	Other
0.38746867	1.6786621	Other
-3.5239289	4.329139	Other
0.90782696	7.449569	Other
-3.8615694	1.7807328	Other
-2.0010364	4.291916	Other
-4.984609	0.6003608	Other
-2.2476842	4.2494674	Other
0.47610888	8.933809	Other
-1.9340553	4.6193895	Other
-0.5852391	6.7088203	Other
-4.3935695	4.1792026	Other
0.48861888	5.617656	Other
0.7508793	2.12091	Other
-0.33619276	-0.39418134	Other
0.99394244	-0.19222236	Other
-3.0852592	7.8884096	Other
1.8802043	8.828465	Other
1.1652282	3.1433403	Other
1.3863724	6.808867	Other
-4.413828	4.7467375	Other
-1.1270002	7.569584	Other
-3.3891137	4.3513746	Other
1.3533379	4.147738	Other
-2.987631	4.1737146	Other
-0.9254405	5.051577	Other
-1.7812673	5.1418996	Other
0.47696757	-0.905032	Other
-0.05698768	1.7391955	Other
-3.300146	4.0501723	Other
-3.1221027	1.4041952	Other
1.8816441	5.7797394	Other
1.6451788	-0.8070126	Other
3.3522267	0.8539759	Other
9.866491	2.7767236	Other
5.1422663	9.461578	Other
4.4163566	1.8567646	Other
5.814307	1.040987	Other
-4.6636744	3.977497	Other
10.702719	3.273055	Other
6.8217764	1.5949867	Other
6.305337	6.327634	Other
10.116395	2.4609952	Other
8.345094	0.17953436	Other
6.029448	4.30452	Other
4.3536525	8.817768	Other
10.356685	2.2021577	Other
9.6268425	1.8970747	Other
9.935626	1.8081875	Other
0.5696423	-1.3047754	Other
5.644915	1.8863442	Other
6.5050974	5.054862	Other
8.964734	5.9528446	Other
7.9919734	0.60431457	Other
9.000023	6.0733447	Other
6.170455	7.8525753	Other
8.317559	6.685728	Other
10.6483965	1.3396144	Other
6.662063	5.509406	Other
7.797167	-0.29194275	Other
7.266511	0.8532274	Other
6.058639	7.730079	Other
7.2569556	-0.5277795	Other
5.292887	6.2330093	Other
5.654864	2.200639	Other
7.339636	0.83150476	Other
7.9629474	0.95018816	Other
1.3389324	1.180153	Other
10.58649	0.8161832	Other
5.4829636	7.592802	Other
4.924231	9.680661	Other
0.30279028	0.6234474	Other
5.505242	2.3728445	Other
9.119625	3.1220174	Other
4.651292	9.58028	Other
7.1582174	5.9675403	Other
2.508529	6.9172254	Other
2.7164938	7.1813517	Other
8.472378	2.3518987	Other
10.931162	2.141265	Other
5.806762	8.0655155	Other
1.5673977	1.084669	Other
7.8737664	6.6743646	Other
1.129572	-0.7382713	Other
10.13685	1.6800436	Other
3.4640675	1.7212614	Other
5.2917314	9.303309	Other
11.12758	5.829754	Other
7.988314	6.2125134	Other
10.941188	4.182113	Other
2.4711478	7.077699	Other
10.405934	1.2458905	Other
5.03861	1.2932223	Other
1.3279085	-0.61253136	Other
4.414507	5.9478173	Other
9.28373	6.0826054	Other
11.000889	1.2244612	Other
11.3629875	1.588554	Other
9.936747	0.97015035	Other
2.4727929	6.515232	Other
-3.9491675	1.4136734	Other
4.5368266	6.699449	Other
5.4498997	1.4245008	Other
9.922081	1.5835502	Other
10.651404	3.794416	Other
5.5966015	8.264739	Other
4.866464	8.319283	Other
7.7677174	6.7274632	Other
1.4107504	1.3401724	Other
6.181453	1.2961473	Other
10.979339	0.96983814	Other
-4.4682226	3.0996194	Other
4.8365455	2.8455973	Other
8.084073	0.28969246	Other
0.55515134	1.5695837	Other
4.390401	6.6660466	Other
2.0506318	9.165964	Other
5.530741	2.2971208	Other
11.44285	5.7791915	Other
9.030736	7.2027516	Other
9.205564	6.0559387	Other
10.432039	4.4769077	Other
5.597503	1.1282418	Other
10.424204	0.89054006	Other
10.42643	4.4551992	Other
2.4306796	0.5967689	Other
5.2436237	1.5065793	Other
8.401711	-0.06996945	Other
5.1804123	1.1672213	Other
8.879831	7.057655	Other
2.727343	6.8490753	Other
11.042755	4.7463865	Other
10.898624	4.7725635	Other
4.8903427	9.2087345	Other
4.9895496	1.5969709	Other
8.78605	6.881185	Other
5.4890633	6.318864	Other
10.463808	4.237875	Other
9.306836	6.6862555	Other
8.707582	1.7369761	Other
5.3590693	3.6717596	Other
3.9695883	1.736211	Other
7.170755	0.15372135	Other
5.22212	8.877173	Other
4.846784	1.9317788	Other
10.904539	3.3907132	Other
3.3043392	8.804031	Other
6.5451393	6.969685	Other
4.453752	6.5406127	Other
2.6943288	7.2653475	Other
10.224142	0.99449825	Other
1.7670667	1.0346177	Other
6.361358	2.227693	Other
1.4657462	1.0180669	Other
7.838896	-0.10452732	Other
10.519928	1.6007352	Other
6.45308	3.3712068	Other
8.792752	-0.48326585	Other
1.0647143	1.4930755	Other
2.2742274	7.2952294	Other
7.6607747	-0.3560137	Other
8.446026	7.333579	Other
2.74481	7.1493034	Other
8.808485	0.96514297	Other
4.955519	1.4965018	Other
8.108116	3.629249	Other
2.0905232	0.42996	Other
4.7658167	3.750873	Other
11.102415	1.617179	Other
8.501444	6.3120413	Other
10.360938	3.9264143	Other
10.770538	3.249106	Other
5.7452683	7.999634	Other
0.8918719	0.63087523	Other
4.777871	3.3739362	Other
11.796825	5.788037	Other
0.5339985	0.5272323	Other
5.1308966	4.0973763	Other
2.582772	6.675501	Other
5.7573214	8.746156	Other
10.525414	3.7592576	Other
6.2635775	6.8001466	Other
8.098922	4.228563	Other
-4.3036118	2.871153	Other
-4.0647745	3.6361997	Other
4.7685018	9.585994	Other
0.75541955	0.15241891	Other
9.070493	2.1638083	Other
5.265401	3.6460521	Other
9.131164	2.6580057	Other
5.8727956	7.7109337	Other
7.3710265	6.372925	Other
10.007423	3.4013155	Other
5.232994	6.43053	Other
8.472278	4.25051	Other
5.1463666	1.8068678	Other
8.042046	3.9151096	Other
2.9568048	0.6480142	Other
10.532187	0.82953346	Other
7.8987713	6.7462444	Other
8.399515	4.0584307	Other
8.5567665	-0.25985885	Other
4.5975776	8.229848	Other
1.6780617	7.387147	Other
3.3363242	8.61701	Other
6.070064	4.0093246	Other
0.4751585	-0.8746432	Other
8.509996	2.293313	Other
1.4739501	1.283727	Other
11.395787	3.9130487	Other
7.0238156	-0.13156441	Other
5.8944488	7.3119392	Other
-1.2231865	1.5906733	Other
6.4199085	5.174193	Other
2.9688377	1.5568762	Other
8.244362	3.4259183	Other
8.21228	7.257094	Other
11.159408	4.4256563	Other
-3.0299263	0.30257964	Other
8.112561	4.0359845	Other
-4.6829457	4.403034	Other
5.6630983	1.9381977	Other
9.012602	2.095263	Other
6.3837104	2.844089	Other
5.1498203	6.1596017	Other
7.4901385	6.2674775	Other
9.087727	6.1573668	Other
2.5687985	7.0100083	Other
1.9752315	7.442492	Other
5.7173157	8.672037	Other
8.076952	0.14239556	Other
4.621469	6.4686594	Other
5.531978	1.027166	Other
8.274303	4.1215653	Other
8.348997	-0.033090647	Other
4.7034755	8.501093	Other
6.226206	2.2988813	Other
8.42773	3.3694913	Other
9.894385	1.901159	Other
9.992173	1.9855088	Other
10.657963	2.2564468	Other
5.348219	1.4183522	Other
5.256945	2.1318173	Other
5.6484795	6.8864284	Other
2.8504145	1.4295071	Other
4.8103504	9.229811	Other
11.551925	5.9328284	Other
-4.3453264	3.2942026	Other
7.0813875	6.457716	Other
0.40029395	0.5437464	Other
5.231985	5.9020114	Other
5.464139	3.7521455	Other
9.968466	1.2387444	Other
3.2931366	0.7212527	Other
10.846275	0.9513729	Other
0.9195775	1.3955052	Other
7.532089	6.367876	Other
4.833724	6.62106	Other
-4.8362226	2.052953	Other
8.971264	6.107552	Other
8.442738	-0.4745387	Other
7.3810787	6.778253	Other
1.394742	-0.12190235	Other
5.0119143	3.9693542	Other
6.5769277	3.8906767	Other
11.078869	5.7147193	Other
11.591647	5.8862486	Other
7.2355504	0.052083038	Other
8.32779	4.392474	Other
7.4033875	1.0471758	Other
1.2569175	1.5191767	Other
4.712811	9.444733	Other
7.9828396	1.5115567	Other
5.622147	4.303263	Other
10.603375	1.7026621	Other
4.0658236	8.63226	Other
7.89687	0.72909784	Other
8.413226	3.2472098	Other
6.889795	5.1355543	Other
8.849057	6.275592	Other
5.5623937	8.1765585	Other
9.824624	2.1457887	Other
0.57988405	4.3703837	Other
0.6329779	8.21152	Other
2.1255882	2.9071867	Other
0.70930654	4.4488993	Other
1.3193467	3.384626	Other
-0.90691686	3.0754857	Other
0.08403127	-1.0064864	Other
-3.7828784	0.9528122	Other
-4.648382	0.8844705	Other
2.367934	3.8910508	Other
-3.1329815	2.2800474	Other
-3.6171134	1.9983512	Other
3.59268	4.9770746	Other
1.3779665	2.0624826	Other
1.407989	2.1121721	Other
-0.06652571	1.7192986	Other
-0.1026874	-0.099860124	Other
-0.94863886	-0.5258058	Other
2.578337	3.7441342	Other
2.379232	5.3781424	Other
0.67091733	3.287208	Other
4.7360497	3.386995	Other
-1.0405848	0.52314126	Other
-0.4883499	3.7369158	Other
-0.62208104	5.493527	Other
2.372875	9.181263	Other
0.999402	2.937346	Other
3.1633918	8.956355	Other
-4.8191166	0.63431287	Other
0.63131076	4.4190087	Other
-0.66467	4.046679	Other
3.3972578	5.835259	Other
0.27275193	4.621128	Other
-0.18560556	4.261783	Other
2.797846	6.218764	Other
2.7501943	8.680267	Other
1.8518957	6.530607	Other
-1.543867	4.6673555	Other
-0.42297503	4.0319047	Other
-0.11290686	4.3022747	Other
0.9331355	3.4551177	Other
-2.8622196	2.8288548	Other
-0.27081767	3.7198575	Other
-0.31677	6.3020625	Other
-0.2717477	3.785798	Other
-3.6255865	2.6219885	Other
0.56282055	4.4607377	Other
-3.0700896	7.666962	Other
-3.9876127	1.1438807	Other
1.0764431	4.0471816	Other
9.620791	1.359677	Other
5.396334	2.263935	Other
11.294123	5.908626	Other
1.7828021	0.589835	Other
0.2567605	0.080210045	Other
3.0291781	1.1828026	Other
4.9331594	4.000431	Other
5.895365	2.0222466	Other
8.342884	3.4963737	Other
7.6113715	5.3067675	Other
7.7023892	0.81363237	Other
7.844241	7.0963407	Other
5.3608127	4.2552667	Other
5.105321	2.0774817	Other
5.6197534	1.5860432	Other
5.9669914	2.4496815	Other
6.0617166	7.747057	Other
7.238017	-0.20510444	Other
7.4638143	6.356888	Other
2.9196956	5.342964	Other
6.4405003	6.6852636	Other
2.3164234	7.4900823	Other
8.369965	3.5243433	Other
4.529009	6.2603655	Other
7.997009	5.7950726	Other
0.0007216136	1.2826297	Other
7.3024817	-0.25515854	Other
7.631472	-0.47314325	Other
0.10988779	0.6390525	Other
5.4482803	8.91834	Other
4.2510314	6.0733814	Other
4.640408	9.235478	Other
5.2333913	9.060556	Other
5.1081605	9.344993	Other
5.99278	2.4741917	Other
3.1751971	1.387632	Other
9.910103	1.1228132	Other
11.073292	5.65091	Other
10.279738	1.2981861	Other
1.6233513	7.4512177	Other
8.82706	5.933013	Other
8.192355	2.7098494	Other
8.993501	6.0169435	Other
6.2754083	7.4257035	Other
5.2677517	4.1211762	Other
4.3602595	5.7632084	Other
10.724552	4.6642056	Other
7.58859	5.464381	Other
8.683742	7.154947	Other
8.270401	3.6063645	Other
11.03616	4.660042	Other
9.31207	3.2075894	Other
8.721999	7.003874	Other
3.458547	1.3580977	Other
10.327723	1.9826564	Other
8.685284	7.292344	Other
7.182179	-0.6347822	Other
8.46813	4.509858	Other
3.1402922	7.069909	Other
7.9444637	6.448126	Other
5.212071	9.208789	Other
5.252384	3.883175	Other
4.4856477	9.255951	Other
1.8572425	-0.7088386	Other
5.759721	1.9175074	Other
8.172673	6.997477	Other
-3.5956016	1.3632331	Other
1.9656283	-0.6011234	Other
3.9898481	8.164791	Other
5.634441	1.8057666	Other
8.752599	2.766018	Other
8.658204	6.8061905	Other
-4.5950904	3.9820495	Other
9.849776	2.743123	Other
6.6299744	6.776693	Other
7.3245273	6.566502	Other
5.6790004	7.953682	Other
8.763819	-0.47411665	Other
1.8768766	-0.58836454	Other
1.8626603	7.298025	Other
11.371374	4.3356223	Other
6.159387	4.5282025	Other
10.538721	4.1614447	Other
10.545258	1.6901339	Other
1.7513533	-0.72210807	Other
9.375168	3.646524	Other
5.0372143	3.9963639	Other
0.3217148	0.40442607	Other
7.8909926	2.1152751	Other
0.08863327	0.99261695	Other
11.22885	1.6896253	Other
5.5230184	1.4898561	Other
8.965584	6.2685246	Other
-4.1332827	3.4489682	Other
-4.240147	1.1516157	Other
7.3373394	0.07991816	Other
7.2212186	-0.41525045	Other
5.510545	9.202179	Other
7.679271	0.4326127	Other
0.86029685	-0.2088154	Other
5.560218	1.9417443	Other
10.729062	5.7553244	Other
4.032062	5.8319807	Other
8.563325	4.2303324	Other
8.845017	7.3850393	Other
7.775743	-0.70324445	Other
5.0096774	9.735792	Other
5.8654666	4.104132	Other
4.7610116	8.979019	Other
6.806542	5.445184	Other
7.8866606	6.6353564	Other
8.262424	6.4170194	Other
6.4861736	4.1925187	Other
2.063678	-0.19667806	Other
11.64345	5.7045817	Other
10.649012	5.7598505	Other
6.386565	6.0300846	Other
8.191545	6.8531446	Other
5.40776	8.74963	Other
4.1999574	6.849051	Other
9.830796	3.867941	Other
10.202443	3.979266	Other
9.755329	3.9935596	Other
2.4053164	0.92514247	Other
5.37218	1.255149	Other
3.2202725	0.95430636	Other
7.7237864	0.1413837	Other
4.662278	8.66688	Other
2.9974594	0.9041329	Other
3.9919915	2.1991851	Other
0.4919873	-1.009319	Other
4.2889023	6.6195397	Other
6.369437	4.587825	Other
8.570948	7.0527363	Other
5.0199366	3.038197	Other
9.464302	2.0901828	Other
5.016068	3.9005132	Other
8.399996	4.030266	Other
11.430117	3.937206	Other
8.210448	-0.20431174	Other
9.1359625	6.9572954	Other
8.341164	6.584074	Other
4.436943	6.827107	Other
8.4402	7.19103	Other
0.3792844	0.52688885	Other
11.41503	4.3791137	Other
0.27999493	0.49995556	Other
4.686505	6.144247	Other
11.55143	3.851439	Other
10.714663	1.2664758	Other
2.1539392	3.9402206	Other
-2.0656228	4.2522087	Other
-1.8796453	3.1700711	Other
-0.90408754	5.520916	Other
-4.524282	0.288759	Other
-0.42052776	4.306467	Other
0.3265012	-0.5794781	Other
-4.378848	4.630489	Other
0.6728476	2.4483597	Other
0.5384273	1.8377353	Other
-3.5821607	0.48367497	Other
0.5296772	8.604425	Other
1.6172898	6.6829553	Other
0.024522295	-0.8265953	Other
-0.29846072	3.4850757	Other
-3.3644476	2.3145952	Other
2.3023438	8.468414	Other
0.59525883	9.022293	Other
0.24806033	1.8481612	Other
0.32151702	4.251538	Other
0.2936743	2.1405678	Other
0.3910995	4.0713954	Other
-2.208767	2.6173115	Other
4.3140655	3.7883334	Other
-0.36127743	4.0395017	Other
4.8272943	3.7761757	Other
-3.4758642	2.1136158	Other
-1.0575837	9.206574	Other
-3.061173	5.035682	Other
2.1896222	4.1410675	Other
0.20210952	4.1658683	Other
-0.5976974	-0.016589055	Other
0.62849903	3.8523748	Other
-3.4462628	0.4388721	Other
-0.43130854	-0.1360025	Other
0.5067426	3.9248667	Other
-4.7063713	0.71512496	Other
-0.18578959	4.13676	Other
-1.5029536	3.7868226	Other
7.311488	7.6529818	Other
-2.8373806	1.3991463	Other
2.0758252	6.3408713	Other
-0.5105923	5.564593	Other
-4.5379114	0.9460083	Other
-3.220175	1.1547784	Other
2.3548925	8.650692	Other
-5.002047	2.226116	Other
1.4315425	3.0401676	Other
3.4857337	5.695726	Other
0.16327633	1.8151176	Other
-1.1135478	2.5338066	Other
-1.0988281	2.4365537	Other
-0.27562082	0.5327273	Other
-0.84465694	1.1382236	Other
-4.3164964	0.49065298	Other
-1.6949036	5.356385	Other
-4.1712437	0.7938548	Other
2.498135	7.9740176	Other
-4.8502717	1.9085984	Other
-3.4840186	3.3805351	Other
-1.295051	1.0023456	Other
-1.6048313	1.9475423	Other
-1.0765855	2.246323	Other
-1.7105247	2.5863094	Other
-3.6768265	0.6258815	Other
0.93576497	7.3726606	Other
-0.8822169	0.26502943	Other
-1.264625	0.7964528	Other
-3.757939	1.3894473	Other
-1.1247597	2.4800434	Other
-1.7974656	2.5952222	Other
-3.5042992	2.432778	Other
-1.4064684	4.677432	Other
-1.896885	2.8739922	Other
-0.6335392	1.5848937	Other
-1.1710123	5.6017203	Other
-1.8342075	5.5122375	Other
0.6294306	1.3391085	Other
-2.4912133	1.6394067	Other
-0.21499158	2.2880316	Other
-1.9421295	2.8593616	Other
-1.2918296	2.532181	Other
-0.16460288	3.3510194	Other
-0.8131206	0.47798038	Other
2.3297985	8.736291	Other
-1.184696	2.5327551	Other
-1.3930787	2.9562063	Other
0.83547467	1.6602893	Other
0.7675961	1.9227873	Other
1.6580025	3.1349971	Other
-1.7066839	1.4928805	Other
-0.7808185	2.525942	Other
-0.86016107	0.48888454	Other
-1.3602402	2.827736	Other
-1.8044181	2.681654	Other
-2.432011	3.5109136	Other
-1.244926	1.9188982	Other
-1.5360007	3.0085757	Other
-0.46018592	0.09751528	Other
-1.5050611	2.8660283	Other
-1.8085998	1.6700888	Other
6.28977	6.2536964	Other
2.6978953	7.2902308	Other
7.712822	6.303921	Other
7.4847927	6.5479884	Other
7.6359096	7.2214646	Other
4.7096643	4.1745615	Other
2.6820014	0.63582146	Other
4.889939	5.9975185	Other
3.377879	1.5828508	Other
4.4677925	5.9329157	Other
6.5543756	2.9846337	Other
7.190843	-0.6907022	Other
5.5081096	7.2105517	Other
6.015695	7.5039434	Other
-3.1472208	3.262093	Other
8.421982	4.0128264	Other
5.9788113	7.3343306	Other
3.3682275	8.7820635	Other
7.7436852	6.3901267	Other
-4.48928	3.5789294	Other
7.864453	6.5180306	Other
10.703151	1.9597225	Other
4.7771764	4.1152735	Other
8.266429	3.9188476	Other
7.2941756	6.3337	Other
9.8187685	1.0643893	Other
-0.99998254	1.5576583	Other
-5.286021	2.3903346	Other
-3.9194438	3.4671874	Other
5.030966	8.765962	Other
5.933132	3.8182223	Other
6.7005315	5.9448667	Other
7.204287	5.9683576	Other
-5.117578	2.5036263	Other
3.9807029	1.9056138	Other
10.142711	1.4636683	Other
8.618793	2.2269979	Other
0.8160916	-0.5828074	Other
8.391596	6.74363	Other
3.5922258	1.9172692	Other
10.145584	3.306447	Other
11.558577	5.823877	Other
0.52814233	-0.73160887	Other
1.5508614	-0.20171416	Other
5.593418	8.557953	Other
6.5284557	3.3596647	Other
4.530369	6.147313	Other
6.0703163	7.471134	Other
10.024212	2.2198963	Other
2.222455	5.550844	Other
0.2871562	8.862696	Other
-1.1506242	0.7914417	Other
-1.7771577	10.079165	Other
0.00024622193	7.5969195	Other
0.37601864	3.6532583	Other
-3.6232567	6.1507	Other
-1.5593302	9.79305	Other
2.189927	5.457825	Other
-1.6900301	9.96413	Other
0.5618463	5.7075768	Other
1.0645111	2.160095	Other
-3.0609276	6.414881	Other
-3.0718966	7.7501793	Other
-0.7006835	5.3806844	Other
1.1403931	0.3192707	Other
-2.2945151	2.6139972	Other
-1.7306665	6.279524	Other
-0.5518065	5.2243643	Other
-0.83347785	0.8106897	Other
-0.36146244	7.890286	Other
0.4225754	3.3314734	Other
-1.8125149	5.275548	Other
-0.8250658	7.171622	Other
-2.0159028	6.4483557	Other
-2.3885763	1.9221072	Other
-3.0108624	6.0270963	Other
0.82162875	3.2887747	Other
-0.18306479	3.693184	Other
2.1961634	3.9565535	Other
-1.5640125	8.838372	Other
-3.5318675	6.3528748	Other
-3.913016	2.07388	Other
-1.6744742	5.454245	Other
0.6711463	5.8687115	Other
0.36657956	9.075636	Other
1.0441597	5.670465	Other
-0.77403146	7.9705176	Other
-3.458005	3.4505172	Other
0.64896446	3.1983986	Other
0.7447715	3.6645079	Other
1.247763	7.222199	Other
-1.4289283	7.8134427	Other
7.535353	7.3025556	Other
2.4690008	4.283024	Other
-1.95888	6.378199	Other
-2.4416602	7.813556	Other
0.2741278	7.815477	Other
-0.3342678	6.755186	Other
2.5287263	3.8285506	Other
0.012150431	1.5228721	Other
-4.915129	2.1269264	Other
1.7637942	6.4736857	Other
0.15883633	-0.48841417	Other
2.026517	9.359114	Other
-0.09378695	7.7618847	Other
0.16046384	4.5286727	Other
0.23647803	-0.90186155	Other
0.55520296	8.978816	Other
-2.3325694	1.5461981	Other
1.1656052	6.9563036	Other
-0.33734626	3.797932	Other
2.2823644	4.264774	Other
-0.5007512	5.5693054	Other
-4.5351515	0.27007157	Other
-0.8609354	0.7835112	Other
1.0607295	2.5752745	Other
-3.904634	1.3572477	Other
1.1467503	3.259893	Other
2.1716943	6.876601	Other
0.6197963	2.2897584	Other
2.5110822	9.125153	Other
1.1364342	2.0420644	Other
2.003594	6.589634	Other
2.3837597	4.4346633	Other
1.2202606	2.440851	Other
0.5355365	4.305213	Other
-0.81868875	-0.5900796	Other
-3.4140298	6.0432997	Other
2.3777344	4.1867847	Other
-4.708426	0.67505574	Other
-0.45734778	6.06808	Other
-4.196219	4.7077136	Other
-3.9848697	1.5532912	Other
1.8426999	9.174043	Other
-1.4174713	5.0154824	Other
-0.5130272	0.43422237	Other
5.1737657	2.467149	Other
1.9085566	6.4339547	Other
-3.3302088	4.9590583	Other
-3.634219	2.7224753	Other
-0.38028568	0.5204901	Other
-4.9207106	0.79858905	Other
2.374997	9.215504	Other
-4.5050716	4.5718827	Other
-4.354969	4.902462	Other
-3.4420638	0.9024947	Other
-1.2786757	1.7973974	Other
0.6348863	3.926672	Other
-2.621214	2.184256	Other
2.2401717	3.6162162	Other
-0.41273063	-0.2808958	Other
-0.30030003	7.7870345	Other
-0.3929065	7.278764	Other
-3.8988116	2.472087	Other
-1.830346	3.7192614	Other
-4.820191	1.1893668	Other
-0.3505054	6.68467	Other
4.6810026	2.5885181	Other
1.9916186	3.4215887	Other
1.332141	2.0156345	Other
2.2397115	3.813395	Other
-1.811675	5.3657026	Other
-3.9575121	0.15135817	Other
-3.3007226	0.9190128	Other
-3.6309454	6.3265505	Other
1.9776666	4.0269423	Other
0.29442763	3.2978077	Other
-0.6899275	2.2898784	Other
-1.1171625	0.91376334	Other
-4.0125713	2.2833996	Other
-1.2470002	0.100609	Other
-0.16793413	3.8604004	Other
0.35409376	3.0986958	Other
-2.136499	7.960624	Other
-0.7138821	0.64100975	Other
-3.384409	5.9674687	Other
-3.0594838	7.529095	Other
0.28237838	9.028061	Other
-0.19694325	1.0196707	Other
-1.3704169	6.52544	Other
-1.8632638	6.743166	Other
-1.9025998	6.0954223	Other
2.379659	1.744026	Other
-1.5530521	2.8160803	Other
0.48606437	2.4022238	Other
2.1567082	4.3786335	Other
-1.0641807	7.0685096	Other
-1.4648676	3.7435503	Other
-4.258276	4.86954	Other
-1.6542584	9.9496975	Other
-2.4934003	7.8051786	Other
-0.9243523	2.5566547	Other
1.4932561	6.9456244	Other
-2.9031298	1.2476217	Other
1.8962232	3.5054958	Other
-4.585066	1.1711662	Other
-2.1551704	2.466568	Other
-2.0623212	4.0820827	Other
0.2555137	8.842683	Other
-0.8313946	2.2524652	Other
-2.2839894	6.290323	Other
-4.3127055	0.2865158	Other
0.8516572	2.6792924	Other
0.946503	1.9524581	Other
-3.7314115	1.7322901	Other
-2.830008	5.597219	Other
2.1159737	8.916746	Other
-0.84796125	2.3890731	Other
-3.7437873	6.393699	Other
-1.34182	3.1408882	Other
-3.3588326	2.5472255	Other
1.2769371	6.607952	Other
-3.2203293	0.65081704	Other
-5.214675	2.158994	Other
0.028223112	8.424069	Other
-5.169963	2.1157842	Other
-1.5790685	3.76683	Other
0.06392382	2.4013927	Other
0.2273108	9.004124	Other
-1.883105	5.228396	Other
-0.33193034	1.7376004	Other
-1.248637	5.411245	Other
-2.855632	1.1877002	Other
4.926179	2.0807717	Other
-4.410402	1.088792	Other
-0.56883645	7.788301	Other
-1.0861758	0.3875534	Other
-1.506744	3.1077292	Other
-1.7050009	3.384921	Other
-1.0253431	2.5836945	Other
-0.7479333	0.97884274	Other
-1.3032916	3.2147057	Other
-0.2433158	3.472429	Other
-2.645644	7.9875755	Other
-0.6922665	0.47710514	Other
-1.4747803	9.505594	Other
0.44521978	2.0289676	Other
-0.15087138	2.2673192	Other
-2.1005754	2.6870384	Other
-3.6639395	6.308992	Other
0.3875912	2.751344	Other
-1.931806	2.5956562	Other
-3.8972192	4.7249947	Other
2.4313245	4.8546033	Other
-1.7816759	5.465034	Other
-1.8255363	3.9832933	Other
-2.465779	7.909216	Other
1.8477266	3.8404803	Other
-0.8504269	2.5066528	Other
-0.5432211	1.4251866	Other
-2.3914657	3.4783115	Other
-1.5804878	9.761943	Other
-3.6145551	4.18236	Other
-0.71753716	1.1665447	Other
7.830127	7.36407	Other
0.734155	2.4789138	Other
7.407793	7.5707517	Other
0.8474686	2.313237	Other
-4.490192	4.455537	Other
-2.6498928	7.1155715	Other
-0.78700787	5.161788	Other
-4.771667	0.5984197	Other
-3.4679303	4.190332	Other
-2.354043	2.3618882	Other
-1.8804873	4.159948	Other
1.5042269	6.7453437	Other
2.4328322	8.603924	Other
-4.2438955	4.391375	Other
-3.4431188	6.2350793	Other
-2.7770953	4.0724697	Other
-0.5781246	5.562388	Other
2.5188565	8.38448	Other
-0.9516382	2.9285617	Other
-4.8443823	2.08516	Other
-2.5311346	4.187521	Other
-2.3992355	2.445478	Other
0.88165915	5.77534	Other
-1.8177382	4.3442993	Other
2.7324576	8.949805	Other
-1.0074065	2.261213	Other
-2.5213702	3.5607781	Other
-3.454467	4.0849795	Other
0.49516967	5.683082	Other
-2.216716	3.2961957	Other
-4.9561543	0.6594174	Other
-3.1438494	1.8609182	Other
-2.5132427	3.9586556	Other
0.76491475	3.5689282	Other
2.3760319	9.212657	Other
-4.2782116	4.8211164	Other
-0.25657177	8.387284	Other
-2.7119775	4.05034	Other
-2.6773994	2.214224	Other
-2.4295213	2.4558477	Other
-3.211706	0.6821873	Other
-3.4356391	4.462507	Other
1.643723	6.5092783	Other
-2.7224734	3.8052673	Other
0.48058796	-1.3050014	Other
-1.5335184	4.6540036	Other
1.3124392	5.7672787	Other
-1.7835213	6.3687415	Other
-0.37166896	5.536373	Other
-0.7836726	8.04008	Other
-2.0286913	2.3538072	Other
4.831942	2.3192165	Other
1.9865149	8.933515	Other
-1.6950582	9.804537	Other
0.048764102	7.9142027	Other
-3.805809	4.488012	Other
-1.5948203	5.5508146	Other
-3.7395468	0.99533254	Other
-2.0020385	6.2556195	Other
-1.5745997	9.891036	Other
-1.0523732	0.17025623	Other
-1.9852879	8.24999	Other
-0.7759052	8.247691	Other
-0.77765685	7.123565	Other
-0.36845344	0.832866	Other
-0.69199914	6.639569	Other
-1.3994328	9.5955	Other
2.0641875	3.985282	Other
-1.4115926	9.594465	Other
-1.4923383	10.165169	Other
-1.1728165	7.6970162	Other
-1.4773817	9.763218	Other
-1.7766094	5.019362	Other
2.0261536	8.1432905	Other
0.94676656	5.773657	Other
-3.1979666	6.2863936	Other
0.7762617	5.557128	Other
-3.5598946	5.8844504	Other
0.30121842	7.6945567	Other
-3.5722861	1.3218944	Other
-1.7533969	6.413361	Other
0.8442087	5.5930457	Other
-2.723867	7.7533255	Other
-2.1441054	7.7924685	Other
0.6376847	3.5874078	Other
0.38134822	8.934364	Other
-0.7996858	7.6985803	Other
-2.995097	6.3346467	Other
2.7536778	8.4404125	Other
-1.484193	9.880579	Other
1.1092072	3.0738854	Other
1.8066574	3.61815	Other
1.1822158	7.1866636	Other
-0.29951987	6.839778	Other
-3.6792357	4.182365	Other
-4.1477714	3.9921014	wortmannin
1.6215448	6.7074914	wortmannin
0.96861243	3.582319	wortmannin
-3.5368247	1.7888312	wortmannin
-1.7796936	7.80177	wortmannin
0.41839474	4.0945735	wortmannin
3.942252	3.4198334	wortmannin
1.0008322	7.149573	wortmannin
-1.8378671	5.130072	wortmannin
-2.2732434	7.9590898	wortmannin
3.60709	4.723813	wortmannin
2.4963694	8.736515	wortmannin
2.053629	8.9532175	wortmannin
2.7039862	4.059431	wortmannin
-0.95919305	0.74095905	wortmannin
-3.5796316	0.20232302	wortmannin
-3.425037	5.8708377	wortmannin
-0.13276632	5.581587	wortmannin
5.1100793	2.2829502	wortmannin
-2.56511	1.9717817	wortmannin
2.2738237	0.8934303	wortmannin
-1.9122368	3.9918227	wortmannin
0.09515684	7.7543197	wortmannin
-0.42867568	6.598602	wortmannin
0.21427447	3.2875843	wortmannin
-1.8046414	4.001437	wortmannin
2.254988	1.5760365	wortmannin
-4.4705787	4.75297	wortmannin
-0.3855109	3.486507	wortmannin
0.3318451	4.2814684	wortmannin
-0.44880998	5.2575746	wortmannin
-4.7350535	0.8203314	wortmannin
0.012538983	3.7663138	wortmannin
-0.56626797	8.871007	wortmannin
-0.3455435	1.6846209	wortmannin
0.9686698	3.458242	wortmannin
1.8014865	9.495131	wortmannin
-3.7094119	6.2235904	wortmannin
1.7446486	7.0701776	wortmannin
-0.04085381	7.7201138	wortmannin
-3.2206585	7.5143995	wortmannin
2.2899482	8.981181	wortmannin
6.991572	2.4610481	wortmannin
0.4598397	3.5742443	wortmannin
-1.6220139	9.760378	wortmannin
-2.9042141	3.7855945	wortmannin
-1.751591	2.0263338	wortmannin
2.4974816	8.376435	wortmannin
-1.7837133	2.246553	wortmannin
-0.8107837	1.5313692	wortmannin
1.5900996	1.9118603	wortmannin
0.74596107	8.986715	wortmannin
-2.0310175	7.3799305	wortmannin
2.346148	3.6686547	wortmannin
5.4444757	2.6282673	wortmannin
-1.5909648	3.9555745	wortmannin
-2.471299	1.8179948	wortmannin
0.72989285	7.578983	wortmannin
0.46992922	2.756156	wortmannin
0.70745677	2.3531055	wortmannin
3.1720097	9.066782	wortmannin
-1.0317205	0.28280902	wortmannin
7.74338	7.4749427	wortmannin
-4.087154	4.807215	wortmannin
-0.87458336	0.9728146	wortmannin
2.663691	1.5329772	wortmannin
-1.0344613	7.4395514	wortmannin
-0.042047568	7.6914496	wortmannin
1.9207573	8.835478	wortmannin
0.42912218	9.142983	wortmannin
-2.959217	1.2235422	wortmannin
-0.93557125	-0.09262359	wortmannin
4.521963	3.4116943	wortmannin
2.224942	9.085588	wortmannin
-4.455506	4.5369425	wortmannin
3.679921	6.131753	wortmannin
-4.305038	1.3937514	wortmannin
0.67317706	3.557263	wortmannin
-3.2239034	5.858521	wortmannin
-1.8508061	5.268011	wortmannin
0.085570976	3.184383	wortmannin
0.48871696	1.4114387	wortmannin
-0.813408	3.7729044	wortmannin
-0.614424	6.0555573	wortmannin
-3.3940616	2.0542502	wortmannin
1.4416004	6.8959312	wortmannin
-0.5772755	2.6577902	wortmannin
-2.1467123	4.073301	wortmannin
-2.1535587	3.4538283	wortmannin
-4.4184704	4.564949	wortmannin
-2.9147754	7.759184	wortmannin
-2.3244786	1.6013391	wortmannin
-1.2761089	7.388336	wortmannin
-3.5404038	4.0524316	wortmannin
0.43470213	4.0315256	wortmannin
0.6362154	4.2898664	wortmannin
-3.821895	1.8372253	wortmannin
2.0456781	4.0804234	wortmannin
4.7382364	2.5534039	wortmannin
-4.6681156	4.9391303	wortmannin
0.6800362	2.5142677	vorinostat
4.098352	8.947723	vorinostat
1.4925443	0.6641847	vorinostat
1.4133904	6.8960786	vorinostat
-0.6374118	3.3869636	vorinostat
-0.56774426	4.9044247	vorinostat
-3.145232	6.0726237	vorinostat
0.23075604	3.7307782	vorinostat
-3.8501153	1.9709754	vorinostat
-0.6674273	3.3068542	vorinostat
-4.5641017	4.6666217	vorinostat
-0.55934626	1.5521476	vorinostat
-1.6170012	1.2004672	vorinostat
-0.70071274	3.4276912	vorinostat
-1.2987587	3.4838412	vorinostat
-0.8288562	5.9453645	vorinostat
0.9853807	3.170192	vorinostat
-1.0446501	1.78662	vorinostat
3.7310472	5.4899287	vorinostat
0.48646894	5.4022703	vorinostat
2.3977807	3.9339736	vorinostat
4.8903723	2.1346414	vorinostat
-1.7618088	6.6174994	vorinostat
4.441077	3.456525	vorinostat
-3.0136082	7.2115083	vorinostat
-3.013951	1.0186576	vorinostat
1.0572809	0.48926312	vorinostat
4.3819947	5.223049	vorinostat
-0.82505053	0.45869654	vorinostat
4.1739283	2.1844075	vorinostat
-4.9744473	0.7451375	vorinostat
-0.35410115	1.0405446	vorinostat
-0.46274737	3.080049	vorinostat
0.7206228	5.204068	vorinostat
2.3942418	9.038731	vorinostat
-1.9735017	3.6306875	vorinostat
-1.280632	2.4293394	vorinostat
0.03596611	2.0475364	vorinostat
-0.38858408	1.446797	vorinostat
-1.3994198	1.1690329	vorinostat
3.7129683	5.771116	vorinostat
0.71086746	3.797362	vorinostat
6.9773264	6.8014727	vorinostat
-2.6113052	3.7180507	vorinostat
-0.68720746	-0.39415374	vorinostat
3.2609038	5.6124067	vorinostat
3.8304212	4.4364433	vorinostat
-1.6402451	2.5897677	vorinostat
-1.9894662	2.423393	vorinostat
[truncated: 51 more rows]
