# Supplementary material for: PerturbNet predicts single-cell responses to unseen chemical and genetic perturbations
Source: Mol Syst Biol. 2025 Jul 10;21(8):960–82. doi: 10.1038/s44320-025-00131-3 (PMC12322087; doi:10.1038/s44320-025-00131-3)
Supplement: Supplementary file 3 — Source data Fig. 2 [file 44320_2025_131_MOESM3_ESM.zip › figure2/b/umap_embedding_pert.csv]

UMAP1	UMAP2	label
9.586703	14.017245	Other
11.561617	13.079382	Other
10.4751215	13.77159	Other
9.145856	12.537761	Other
9.620801	13.951417	Other
9.965061	13.107282	Other
10.111677	13.962026	Other
9.368875	12.331956	Other
9.393827	14.092872	Other
10.698572	3.7013645	Other
9.935406	13.794209	Other
12.375915	4.5329514	Other
10.010631	12.1622	Other
10.139039	12.602737	Other
10.387662	14.509673	Other
7.898495	12.170869	Other
9.458666	14.110274	Other
9.998685	11.833623	Other
10.445049	12.0616045	Other
8.633762	12.240533	Other
10.9807825	3.6381207	Other
9.951312	12.6270685	Other
8.385577	12.2711	Other
9.505642	12.053188	Other
10.167638	11.74683	Other
11.328839	12.684038	Other
7.6544504	12.019493	Other
10.1931715	13.941752	Other
10.055347	12.514784	Other
8.593253	13.693927	Other
10.07184	14.373188	Other
10.7187395	13.611531	Other
8.023925	13.03626	Other
14.1124935	7.784212	Other
9.183068	13.39245	Other
7.911249	14.163171	Other
8.529956	12.240881	Other
10.991541	4.886876	Other
9.576919	14.585522	Other
9.960808	13.279702	Other
9.485412	11.520141	Other
10.153015	11.671306	Other
9.010806	12.157691	Other
9.583244	12.367611	Other
8.470971	14.545679	Other
10.594597	12.640025	Other
9.435078	12.396784	Other
7.939948	13.884102	Other
18.221764	11.053913	Other
9.944672	12.48785	Other
10.75682	13.565637	Other
11.418277	13.224089	Other
10.545065	14.027821	Other
10.294951	11.21088	Other
11.820738	4.8090878	Other
10.704967	3.8675346	Other
11.939385	4.518348	Other
9.631158	12.071202	Other
9.002152	11.510102	Other
10.654262	11.495916	Other
8.024432	12.62857	Other
10.589776	12.872243	Other
9.268294	12.178157	Other
9.780499	13.596516	Other
10.436411	13.955816	Other
10.852279	12.571107	Other
9.516377	2.834778	Other
9.932181	13.126834	Other
7.9952874	12.943707	Other
9.206554	14.618179	Other
10.2816105	0.31996793	Other
10.674905	11.640819	Other
14.094495	8.842462	Other
10.276483	13.952431	Other
10.332965	14.140887	Other
11.856433	5.0235977	Other
9.42875	11.899129	Other
7.74473	12.646305	Other
9.925354	14.218222	Other
9.85423	12.439545	Other
10.739209	12.152182	Other
7.5827684	12.319215	Other
10.298337	11.518618	Other
10.128815	13.568068	Other
7.9419947	12.808137	Other
8.422331	4.9070086	Other
9.403976	13.650221	Other
11.005001	11.675305	Other
11.142453	3.0332913	Other
9.245825	3.1623635	Other
11.555709	4.553763	Other
7.2353225	11.856259	Other
8.176479	11.389505	Other
9.092971	3.8759258	Other
9.550841	13.628324	Other
20.325537	4.572108	Other
7.603105	11.630587	Other
11.392789	13.278157	Other
10.544366	11.814501	Other
8.358378	13.38064	Other
10.541235	13.965333	Other
8.301713	12.759879	Other
10.001502	13.938365	Other
10.117376	14.50397	Other
10.705598	13.249399	Other
11.453436	5.606537	Other
9.638069	11.331953	Other
9.8380575	14.32552	Other
9.875456	11.51587	Other
11.309626	11.579537	Other
10.873845	11.172852	Other
10.654154	14.143165	Other
9.326808	13.386962	Other
9.482033	14.38757	Other
10.959115	11.62776	Other
11.840437	16.513872	Other
10.053378	13.554735	Other
9.6374235	11.931162	Other
11.351103	4.7985573	Other
9.535981	12.47413	Other
10.144457	12.197868	Other
8.4828415	14.557809	Other
9.001153	12.49249	Other
9.951993	14.586841	Other
11.025113	4.6079183	Other
11.364667	5.984812	Other
9.25003	16.077034	Other
11.337843	13.297957	Other
10.16642	12.050354	Other
8.682606	12.197563	Other
9.946336	12.0725565	Other
9.35747	12.067352	Other
12.517924	1.6982297	Other
7.828501	11.479582	Other
9.986759	13.069577	Other
10.185485	12.974598	Other
9.958604	13.078596	Other
11.651234	2.859497	Other
9.395084	13.36124	Other
10.317377	13.077684	Other
9.524605	12.074345	Other
9.494314	12.340603	Other
10.108096	11.355274	Other
9.0361185	14.108455	Other
9.932314	14.689157	Other
9.044463	12.922995	Other
11.979067	5.736806	Other
9.71129	5.5946774	Other
8.070698	11.976249	Other
7.76119	11.557999	Other
10.456671	3.6041784	Other
9.45615	12.887342	Other
12.474577	4.3845873	Other
10.86199	4.2556334	Other
10.63166	13.660283	Other
11.224021	13.13171	Other
12.013489	4.9206843	Other
9.079542	15.519016	Other
11.946543	5.0100584	Other
12.014384	4.7687826	Other
10.743567	11.719287	Other
9.270519	10.872576	Other
11.206126	12.497939	Other
10.816676	13.263344	Other
7.757572	12.211395	Other
10.741395	12.997701	Other
8.458193	13.310203	Other
9.600904	13.543833	Other
10.88983	13.244832	Other
7.359235	12.169282	Other
11.066616	4.834807	Other
11.10235	12.639892	Other
11.556754	4.405569	Other
10.02491	2.4312444	Other
10.56231	0.72404313	Other
10.122792	12.972826	Other
5.7096157	9.676197	Other
9.288348	12.090773	Other
9.575798	13.639431	Other
9.748625	12.516028	Other
9.811092	12.796201	Other
8.367247	12.591214	Other
9.903842	11.692722	Other
9.216418	13.276838	Other
8.82833	16.48905	Other
9.056498	12.538861	Other
8.624069	11.918552	Other
10.446524	11.193809	Other
10.789731	3.3586469	Other
10.396675	11.330468	Other
7.3111496	10.986995	Other
7.7102857	14.147918	Other
10.746046	12.516599	Other
10.487281	13.498564	Other
9.3946295	15.019377	Other
10.158394	14.23088	Other
11.859684	4.9062514	Other
10.246973	12.992214	Other
11.284851	5.078559	Other
10.693356	12.606448	Other
11.078931	6.0487905	Other
10.455054	11.146504	Other
8.810518	14.498734	Other
9.284782	11.578541	Other
9.30438	13.449843	Other
10.677938	11.195112	Other
11.05868	11.184966	Other
12.066239	4.009241	Other
10.196763	13.029428	Other
8.279019	12.757573	Other
10.327016	7.981429	Other
7.3021774	12.270574	Other
7.308852	12.247982	Other
9.944103	14.421923	Other
15.284959	13.471906	Other
9.81035	14.603822	Other
15.356022	10.604429	Other
10.675057	3.4184892	Other
9.809072	12.063979	Other
10.142816	13.841731	Other
10.09369	12.074303	Other
8.842333	11.816659	Other
10.472546	11.665557	Other
9.061128	11.79711	Other
9.072355	11.623618	Other
9.102352	11.773225	Other
8.658726	11.566581	Other
9.938002	12.842157	Other
9.776009	12.865756	Other
9.183539	11.840993	Other
8.677391	14.882381	Other
10.050709	11.3206215	Other
8.311153	13.451262	Other
10.653003	12.706889	Other
9.509433	15.6191635	Other
7.90917	11.918916	Other
5.8486724	11.635169	Other
7.2941375	12.293809	Other
10.132007	11.56979	Other
10.866539	3.3888881	Other
11.555132	8.08429	Other
10.660779	13.898915	Other
9.366867	12.480537	Other
9.561641	11.49062	Other
9.729229	15.134044	Other
7.2323937	5.258133	Other
9.495606	12.056926	Other
9.777147	12.351959	Other
9.25331	14.423328	Other
11.310039	13.9761	Other
11.177804	12.699011	Other
8.516008	11.630323	Other
8.541608	11.806889	Other
10.134271	13.788624	Other
10.114444	14.105157	Other
11.206905	5.1742253	Other
7.9483376	13.705835	Other
11.598496	4.3075805	Other
10.903322	3.7421694	Other
12.321994	4.979711	Other
10.317038	13.732193	Other
4.969695	10.380312	Other
9.535847	14.572004	Other
11.023597	13.9187975	Other
10.235968	13.301344	Other
7.9788246	13.926487	Other
11.132698	4.4094934	Other
8.687286	13.467822	Other
8.261799	13.1257	Other
10.592001	11.677482	Other
9.311525	11.816157	Other
11.711408	5.084749	Other
11.048926	12.12946	Other
10.088625	9.455583	Other
7.734386	13.471355	Other
7.982744	13.245367	Other
9.876147	13.716829	Other
11.57806	12.852854	Other
8.68807	14.849441	Other
10.519919	14.060825	Other
10.488607	13.805067	Other
9.909107	12.151807	Other
9.271899	11.919741	Other
10.365797	11.547531	Other
9.588439	13.214335	Other
7.83433	12.854225	Other
8.111192	12.963705	Other
10.449384	12.103934	Other
11.532226	4.1826234	Other
7.5272946	12.322922	Other
10.365362	13.948111	Other
9.97088	14.488197	Other
10.927738	14.70652	Other
9.449009	11.624895	Other
9.658167	15.435929	Other
8.93198	11.889732	Other
10.135853	12.5528145	Other
11.289333	5.6584916	Other
11.830559	5.907204	Other
8.481455	13.283841	Other
7.1410933	11.853227	Other
8.551807	1.5719012	Other
8.486922	13.276163	Other
9.9465685	2.5480523	Other
6.5624714	11.972816	Other
10.231856	11.208834	Other
10.64613	12.087743	Other
8.820973	14.148586	Other
8.48342	11.442445	Other
10.128341	14.051333	Other
10.251236	14.410699	Other
9.268696	12.451328	Other
6.4692364	10.896656	Other
9.394063	13.802317	Other
10.107832	13.037724	Other
9.720854	11.729416	Other
9.61422	12.704409	Other
10.093049	14.594155	Other
9.406949	12.169475	Other
11.174342	11.48983	Other
9.8479595	11.494435	Other
10.055381	13.078111	Other
11.20833	13.6627245	Other
9.511212	12.659445	Other
10.882164	12.643196	Other
8.976219	14.403349	Other
8.83461	11.710245	Other
10.488864	13.008307	Other
11.790792	4.3546076	Other
10.422444	12.808606	Other
9.326251	13.551076	Other
9.033277	13.127693	Other
9.392177	14.084359	Other
9.710726	14.826803	Other
10.678955	11.439765	Other
10.6261215	14.389029	Other
9.981183	12.900974	Other
8.042189	12.714381	Other
7.4461107	8.652686	Other
8.921131	11.929261	Other
7.806518	12.275743	Other
10.460087	11.940207	Other
10.147474	11.248384	Other
10.670357	3.9113646	Other
9.365227	12.90066	Other
10.555296	13.460837	Other
11.7455225	12.532739	Other
11.399547	13.492882	Other
10.161877	11.211733	Other
9.446277	12.694063	Other
8.64739	12.799504	Other
10.9023285	13.95437	Other
9.880744	13.346294	Other
10.2061825	13.118242	Other
9.727762	13.031832	Other
9.301709	5.40667	Other
12.946281	9.223377	Other
7.389929	12.143178	Other
9.540695	14.069265	Other
9.519594	14.241614	Other
9.19437	13.166646	Other
10.140687	13.443711	Other
10.174997	14.414531	Other
11.032218	13.683244	Other
10.239575	11.3987875	Other
8.487598	11.986338	Other
10.322057	11.411739	Other
10.61519	12.287894	Other
11.199201	13.308128	Other
11.086809	12.709663	Other
9.200736	12.452427	Other
9.749776	13.114387	Other
8.366034	12.412308	Other
11.002202	13.459033	Other
10.140183	11.928053	Other
10.256504	12.758692	Other
10.79558	11.827419	Other
10.064608	12.308252	Other
8.24073	13.013541	Other
9.464484	11.781883	Other
10.587383	12.647461	Other
10.342912	14.645064	Other
9.871508	15.135311	Other
5.791601	10.220131	Other
8.495096	12.897226	Other
10.275665	14.403015	Other
17.393852	11.260225	Other
17.449074	11.440448	Other
10.905733	12.569564	Other
9.721152	15.252966	Other
9.699329	14.046706	Other
9.16259	12.409794	Other
5.4487224	14.079131	Other
10.665359	11.733061	Other
8.401872	14.858159	Other
10.732856	14.393888	Other
10.291907	7.5174994	Other
9.974557	11.277961	Other
9.7810755	13.308471	Other
11.28571	4.6065564	Other
9.726923	12.240266	Other
9.563435	14.851607	Other
10.213193	11.65142	Other
9.203223	13.647445	Other
9.716479	14.507241	Other
11.154936	11.43803	Other
5.446547	3.153472	Other
10.747333	12.161287	Other
10.531765	11.610862	Other
8.859763	13.236775	Other
10.622979	12.77845	Other
9.469321	13.966132	Other
7.043373	12.233539	Other
8.926513	15.657725	Other
8.912054	13.317463	Other
9.693559	11.513551	Other
10.328708	13.599841	Other
10.616498	11.740425	Other
9.517914	12.603176	Other
8.934818	13.551507	Other
9.152791	11.731593	Other
8.327931	12.028049	Other
8.500259	12.308634	Other
10.807165	13.936249	Other
10.902188	13.830968	Other
8.496094	14.182817	Other
7.8745804	12.28292	Other
15.834214	13.606017	Other
10.6777	13.71297	Other
9.949677	14.715864	Other
7.9519453	12.535643	Other
7.7914047	12.014706	Other
10.064021	14.804665	Other
10.400209	14.401007	Other
10.959721	6.337762	Other
7.834347	11.895218	Other
10.890789	14.7117605	Other
10.330134	13.751817	Other
9.03661	13.338808	Other
9.503764	11.225139	Other
8.762018	11.969631	Other
10.858928	14.041297	Other
8.442581	14.1153755	Other
10.798323	10.572404	Other
8.086709	12.93275	Other
8.337947	12.460962	Other
7.9415174	12.888812	Other
8.278253	12.332176	Other
10.856586	4.3075733	Other
9.716859	13.395798	Other
11.669276	14.512727	Other
9.817329	10.49876	Other
4.626813	10.309918	Other
9.1972885	14.993288	Other
9.669187	12.816503	Other
10.802186	12.074326	Other
10.654979	14.204533	Other
8.709453	14.048979	Other
8.115932	13.315326	Other
7.8364673	11.601338	Other
10.191405	11.916261	Other
12.133399	3.9758863	Other
9.9721365	12.261948	Other
10.718097	12.815831	Other
10.768611	13.7230625	Other
7.819563	13.958145	Other
10.978481	13.438163	Other
8.441786	13.741482	Other
9.896891	11.901817	Other
8.35691	13.340624	Other
8.462091	12.516525	Other
15.659152	12.271877	Other
10.616426	2.1201108	Other
10.031245	11.143479	Other
8.7089405	14.380301	Other
10.6968975	12.135261	Other
9.013653	14.809069	Other
9.279776	14.274997	Other
9.321847	13.248698	Other
9.693141	15.504793	Other
10.270245	13.603365	Other
10.185081	13.490725	Other
10.89709	4.244675	Other
10.309371	12.282268	Other
10.244628	13.433774	Other
9.172153	12.124297	Other
9.701007	11.649031	Other
9.71276	11.6186495	Other
8.217039	12.35785	Other
8.347991	13.856625	Other
10.897024	12.82349	Other
10.239604	11.130157	Other
9.346353	11.484856	Other
7.9410853	12.621058	Other
11.433969	6.6730585	Other
11.241441	5.6310463	Other
11.826709	6.1293073	Other
7.957894	11.918257	Other
10.960099	5.1800785	Other
9.361989	12.629444	Other
9.691486	12.453133	Other
8.55286	12.440343	Other
10.93207	11.612533	Other
11.090522	5.851254	Other
11.262548	11.761499	Other
8.174099	12.77382	Other
11.493902	12.880658	Other
11.207782	13.454874	Other
10.406229	12.632997	Other
10.774151	13.77705	Other
9.718032	13.147963	Other
10.164371	2.9817705	Other
9.830576	12.627404	Other
10.072399	14.658254	Other
10.944088	11.6772375	Other
8.849665	13.003763	Other
8.529275	3.8895922	Other
9.603532	12.508927	Other
11.307291	4.223418	Other
11.746559	4.838548	Other
16.69117	6.641888	Other
10.9278345	12.327114	Other
10.050131	12.103594	Other
10.444543	12.110419	Other
9.158089	11.689304	Other
9.729637	11.482387	Other
6.047324	5.6888137	Other
10.074811	14.055956	Other
8.423879	13.795077	Other
10.300817	14.159895	Other
7.980285	14.037287	Other
10.304831	12.403916	Other
10.940133	12.251252	Other
9.816049	15.210607	Other
10.48427	12.873636	Other
9.5465355	15.386928	Other
9.673033	13.955766	Other
10.497252	4.3457484	Other
9.097807	12.867745	Other
9.112574	13.179575	Other
8.064675	13.994567	Other
10.456505	11.8038025	Other
7.86484	11.312477	Other
11.388418	13.187287	Other
9.818427	12.7923565	Other
10.09398	13.713907	Other
11.063352	13.136877	Other
8.07291	13.59684	Other
9.956512	11.91518	Other
6.6346884	5.2175846	Other
10.569855	14.519248	Other
10.008794	12.555923	Other
7.084289	8.917315	Other
8.872263	13.718237	Other
7.9937453	12.166889	Other
10.787072	14.119498	Other
9.58415	13.7693815	Other
6.051591	5.5690947	Other
9.100892	13.347939	Other
8.190984	8.453175	Other
8.693081	4.13172	Other
9.916188	11.505619	Other
11.537442	9.443223	Other
9.605654	12.711479	Other
9.18156	13.96474	Other
9.586546	15.339453	Other
10.206284	12.980551	Other
8.865613	11.845049	Other
9.061556	12.078583	Other
9.354424	13.675609	Other
9.92543	4.76905	Other
8.433797	13.052707	Other
9.768852	15.141031	Other
13.326551	14.615547	Other
9.303611	12.580254	Other
9.283876	11.668519	Other
9.459563	13.634663	Other
10.441078	12.193845	Other
10.779079	12.397359	Other
9.854583	13.207942	Other
9.947057	12.175461	Other
11.034664	13.711317	Other
8.181014	14.050537	Other
10.183217	14.7122555	Other
5.8248377	10.319938	Other
9.893862	12.527298	Other
10.367581	14.355577	Other
10.694958	12.234873	Other
10.8107	4.2309585	Other
9.117244	13.383641	Other
10.42063	11.787046	Other
11.40292	7.003032	Other
8.349844	12.160546	Other
7.8413777	14.301306	Other
8.368119	12.271865	Other
9.737276	13.332759	Other
10.04526	14.095375	Other
8.991686	12.993547	Other
8.246315	11.480856	Other
9.566237	11.644074	Other
10.002083	13.715789	Other
8.080181	13.014025	Other
9.794904	14.4271965	Other
7.756751	12.521758	Other
9.841721	13.164507	Other
11.17165	13.813238	Other
9.66632	13.903001	Other
10.9240465	12.339178	Other
9.443429	11.4241295	Other
11.31476	11.675074	Other
8.759147	12.970529	Other
8.61362	14.038336	Other
10.093852	13.782898	Other
12.589486	1.4440293	Other
10.923392	13.037286	Other
11.185952	15.033968	Other
7.929192	11.671143	Other
8.374916	13.301789	Other
9.233295	12.470061	Other
9.2401495	13.179326	Other
9.76696	13.706276	Other
9.479267	12.67818	Other
8.467911	14.2702265	Other
8.917283	14.010445	Other
8.393623	12.95593	Other
9.967977	15.072612	Other
9.035574	13.59657	Other
5.007011	6.2771344	Other
10.93642	12.2228775	Other
9.778563	15.439758	Other
8.030441	13.5639	Other
11.933331	5.1165323	Other
11.863805	4.514332	Other
11.000717	4.056565	Other
10.010051	14.038478	Other
9.799836	13.560446	Other
11.285065	11.488439	Other
10.333227	11.430128	Other
8.437858	14.401547	Other
10.3416	11.282639	Other
7.888144	13.666125	Other
9.457056	13.702899	Other
7.210637	1.7347	Other
11.438229	3.9245346	Other
10.564079	12.101633	Other
8.456674	12.05154	Other
10.32734	11.661583	Other
10.16274	13.535809	Other
9.996695	12.24556	Other
8.061296	13.515107	Other
10.809147	13.137098	Other
10.033088	13.901747	Other
9.276107	13.2126665	Other
10.132986	12.098608	Other
10.237477	11.168031	Other
7.3809366	11.8678665	Other
8.466703	12.289846	Other
9.367213	14.329411	Other
9.553369	14.362959	Other
8.7334795	12.835882	Other
8.183628	13.230422	Other
10.704244	1.9405385	Other
9.954628	11.883665	Other
10.761475	12.197783	Other
8.575425	13.242527	Other
8.944245	13.109789	Other
10.8516245	4.2043805	Other
9.857308	13.6951885	Other
9.3007765	13.664826	Other
10.131727	13.590549	Other
8.817732	13.229226	Other
10.453545	13.7287445	Other
10.2296295	11.966166	Other
9.657048	11.792454	Other
9.949285	5.6177034	Other
9.808586	6.151896	Other
9.942133	12.310665	Other
10.673539	11.619298	Other
10.129414	11.997918	Other
9.227364	15.633603	Other
9.451258	14.322294	Other
8.343545	13.139513	Other
10.561111	11.7259035	Other
10.213507	14.206241	Other
10.321111	13.766208	Other
9.987246	12.043176	Other
8.182811	14.131587	Other
11.844353	7.5710917	Other
10.295265	11.312279	Other
11.127633	4.4244766	Other
7.3273277	12.136456	Other
8.492175	-5.5218306	Other
11.426985	2.4701915	Other
8.84142	12.821784	Other
10.293008	13.885604	Other
9.752397	13.916901	Other
8.148982	13.318103	Other
8.598149	11.818828	Other
10.897459	11.236929	Other
11.085744	3.4467883	Other
10.097635	11.580718	Other
10.479274	13.352525	Other
11.088598	3.7786624	Other
9.35175	13.791561	Other
15.987136	13.352884	Other
9.592811	15.027009	Other
10.184822	13.564324	Other
9.329962	14.384862	Other
9.373128	12.893434	Other
8.607322	13.648538	Other
9.806564	12.88725	Other
9.36646	12.783628	Other
8.85736	13.279127	Other
8.817513	13.256069	Other
9.417999	-2.1298585	Other
8.884289	12.759622	Other
9.085253	13.187175	Other
8.791423	13.906636	Other
10.99814	13.577142	Other
10.252252	12.772381	Other
9.674893	12.106632	Other
8.301945	13.916065	Other
10.445076	13.2105665	Other
11.043966	12.43623	Other
10.796029	12.169548	Other
7.5145264	11.880884	Other
8.800566	14.091555	Other
9.316539	13.307385	Other
9.799743	11.5747175	Other
8.350802	14.435706	Other
11.111621	11.238228	Other
9.976234	12.665246	Other
8.814993	16.193079	Other
7.2644258	12.254878	Other
7.321584	12.246103	Other
7.7411776	11.6812315	Other
9.910777	4.407656	Other
9.323542	13.556831	Other
8.521871	11.466322	Other
7.1389256	12.258783	Other
6.436752	13.515584	Other
8.827508	11.593919	Other
14.317023	16.864712	Other
8.474876	13.120676	Other
11.57729	14.500958	Other
10.884836	4.3699613	Other
11.121818	12.447032	Other
11.2060375	12.375075	Other
3.1214144	7.7887874	Other
7.770939	14.300077	Other
9.706872	13.433379	Other
10.049935	13.686199	Other
10.128575	12.2433605	Other
8.931549	16.30427	Other
9.742673	13.663707	Other
10.858784	13.803715	Other
8.235528	13.869839	Other
8.657575	11.167339	Other
9.491841	12.633333	Other
9.395347	11.317368	Other
8.297803	13.739356	Other
9.123678	14.597444	Other
7.1087055	12.290536	Other
9.04258	10.131885	Other
10.415721	11.574536	Other
8.806146	15.126279	Other
10.375015	2.247078	Other
9.483058	13.050968	Other
8.088277	-0.42944217	Other
9.621692	11.642897	Other
9.354236	13.63059	Other
9.468582	11.803125	Other
10.064266	12.186187	Other
10.25538	12.895991	Other
9.90468	13.302628	Other
10.940379	13.350332	Other
10.883982	13.327775	Other
8.905179	16.017097	Other
9.380021	12.551947	Other
9.389774	12.018759	Other
9.904096	13.068761	Other
10.177303	12.725771	Other
9.644017	12.289859	Other
11.058661	12.525484	Other
10.635006	13.419233	Other
9.517625	11.594585	Other
7.8647504	13.273784	Other
8.1616	13.788018	Other
9.380586	11.347474	Other
9.446158	13.50105	Other
10.029881	13.737706	Other
10.052826	12.041701	Other
9.972627	13.941106	Other
9.095356	3.4210486	Other
9.792412	5.080253	Other
11.010323	13.3927145	Other
11.161309	11.735365	Other
10.531771	12.248068	Other
10.170387	13.840117	Other
8.671286	14.346204	Other
9.025095	13.195054	Other
10.722065	3.8737226	Other
8.768287	14.596984	Other
9.075673	14.047851	Other
7.8031077	14.207362	Other
8.452672	11.323576	Other
12.017995	4.766076	Other
9.5306425	11.96235	Other
11.079909	13.029201	Other
10.081208	12.762208	Other
7.9115105	11.467184	Other
8.683207	12.465783	Other
8.9948015	11.429232	Other
7.8617864	11.820297	Other
8.648352	12.91282	Other
10.7715845	2.3545926	Other
9.406017	12.341921	Other
9.288923	12.80267	Other
8.968588	11.860856	Other
2.994965	7.695896	Other
11.614884	3.8001544	Other
9.701049	13.754028	Other
10.480462	13.155494	Other
6.739748	1.3333678	Other
8.686976	14.159051	Other
10.693452	13.477853	Other
10.263504	13.65173	Other
8.557815	12.950787	Other
8.82857	11.974959	Other
9.200329	11.6346035	Other
9.0412245	13.301411	Other
11.775988	14.361535	Other
9.778421	12.46713	Other
10.046615	13.557248	Other
9.720783	13.20306	Other
9.245772	12.621522	Other
9.3352785	12.238329	Other
10.086695	13.576143	Other
9.203159	13.227426	Other
9.161311	11.667621	Other
10.209527	12.79603	Other
10.870562	11.4488735	Other
9.274103	13.758064	Other
9.444003	11.127859	Other
9.986438	11.652402	Other
9.652792	12.222775	Other
9.595121	11.182857	Other
10.060902	13.710532	Other
10.664408	13.799479	Other
9.445712	11.604705	Other
15.07076	11.24875	Other
8.806886	14.564446	Other
8.742457	12.345858	Other
8.969547	13.306657	Other
9.274354	13.7486725	Other
9.392619	12.382254	Other
10.565654	2.9309216	Other
9.249151	12.373511	Other
10.691861	12.887351	Other
9.518212	11.833039	Other
12.205303	4.499306	Other
12.920168	8.602207	Other
8.882753	7.443364	Other
9.894768	12.724617	Other
10.429355	11.406994	Other
10.441959	11.854313	Other
11.850981	7.1064706	Other
10.179001	11.782144	Other
10.407089	2.4845104	Other
10.342075	14.13154	Other
8.847208	13.6738205	Other
9.659439	12.261826	Other
9.892211	12.843986	Other
10.255038	14.626404	Other
10.421323	14.345618	Other
8.587867	13.488663	Other
7.4242673	5.9337664	Other
7.802457	2.4565384	Other
9.036834	16.053137	Other
7.374646	12.370076	Other
8.026873	12.658032	Other
10.140698	11.468957	Other
9.371537	13.464626	Other
9.334971	12.28346	Other
10.688998	11.5124035	Other
9.86796	13.131047	Other
10.32157	13.710783	Other
8.253753	14.10327	Other
8.998818	13.249087	Other
11.011656	4.244048	Other
11.570964	4.686486	Other
9.975285	14.269572	Other
9.456836	14.271142	Other
10.214419	11.980557	Other
11.242991	11.554642	Other
10.102407	11.311938	Other
10.858767	13.106296	Other
10.399609	14.333144	Other
12.224983	4.4618053	Other
10.176715	12.3663225	Other
10.597272	1.8301591	Other
10.177424	13.985836	Other
5.8821692	10.471466	Other
11.387543	4.567767	Other
10.731405	12.652444	Other
10.944578	13.323605	Other
9.933265	13.3293915	Other
11.081602	14.28901	Other
6.5521703	11.936779	Other
9.31275	13.147987	Other
10.337725	13.466386	Other
10.052906	11.572549	Other
11.193459	6.5845942	Other
9.600489	13.675319	Other
9.926623	11.909861	Other
8.89285	16.391495	Other
9.545388	13.475474	Other
9.912611	11.562914	Other
10.126563	12.219994	Other
9.978859	15.021081	Other
7.804522	12.880317	Other
9.543896	12.945031	Other
8.134453	13.746604	Other
10.128861	13.581468	Other
10.581224	11.660688	Other
16.187384	13.053018	Other
8.647615	13.823845	Other
11.147229	11.044052	Other
9.324608	12.868529	Other
9.399424	13.605362	Other
7.8472958	13.321988	Other
7.1807303	12.366044	Other
7.2689753	12.221047	Other
10.121264	13.159232	Other
10.280298	11.980552	Other
9.182488	15.276295	Other
9.398224	14.179757	Other
9.9226	12.752592	Other
8.473162	11.87957	Other
12.022512	7.60937	Other
11.668821	14.4058275	Other
11.024319	3.3020017	Other
11.119412	4.948719	Other
10.682405	3.6046834	Other
10.22901	2.2450027	Other
9.284271	13.159691	Other
11.806696	7.3737755	Other
11.802459	13.225194	Other
9.116467	11.149662	Other
9.866653	14.358544	Other
10.454092	14.192312	Other
11.627661	4.5509987	Other
11.105405	4.419672	Other
10.253953	2.1398008	Other
9.920652	9.98197	Other
9.714072	14.01571	Other
9.634457	11.691356	Other
10.171192	14.870332	Other
9.4016285	12.970622	Other
10.568862	11.181445	Other
10.415064	11.260763	Other
10.658707	3.3199487	Other
11.390217	12.709402	Other
11.466646	5.8509645	Other
9.222255	12.054539	Other
11.419193	13.416514	Other
10.966329	11.443636	Other
9.427714	12.188083	Other
7.42821	12.37574	Other
11.006307	13.514321	Other
8.167835	12.922383	Other
6.301028	6.114907	Other
10.291616	2.1049829	Other
9.818381	12.722712	Other
9.882316	12.79265	Other
7.8918333	11.722953	Other
9.353444	13.230629	Other
10.9650955	3.2901294	Other
9.008511	12.191938	Other
9.503345	13.494366	Other
8.988576	11.742222	Other
10.374637	10.350238	Other
8.712386	12.223919	Other
11.134812	12.497636	Other
8.661475	14.264475	Other
9.838904	13.685795	Other
8.803107	11.52419	Other
9.89034	13.40537	Other
7.838295	11.777594	Other
9.614311	12.329779	Other
11.818584	9.87871	Other
11.55301	8.647663	Other
10.871298	9.654309	Other
11.7812195	7.338313	Other
8.456494	8.866148	Other
8.772118	13.72954	Other
9.396378	12.224265	Other
10.612899	13.213983	Other
7.5718355	12.151252	Other
10.488824	14.108702	Other
10.465648	13.632441	Other
10.121232	11.879993	Other
10.89338	12.464156	Other
10.237346	11.999674	Other
10.593045	7.196235	Other
8.779021	11.9317255	Other
11.71242	5.970678	Other
9.55572	12.994026	Other
10.976048	12.370138	Other
10.758671	13.535601	Other
12.185555	4.336317	Other
11.615259	4.6103415	Other
10.414482	11.325353	Other
5.9500756	3.307533	Other
11.709704	4.7122617	Other
8.774392	11.620851	Other
9.631598	12.260029	Other
10.593732	12.581812	Other
10.803752	2.4675088	Other
9.613192	14.141244	Other
7.9833813	12.06275	Other
8.5072775	12.881528	Other
8.95156	11.921181	Other
11.9888735	10.97718	Other
8.030913	12.089472	Other
9.466051	12.507879	Other
8.829795	13.086232	Other
9.5400305	11.71904	Other
10.775478	12.252057	Other
8.688195	14.212507	Other
10.497115	3.6907394	Other
11.05391	14.151731	Other
3.321705	8.051168	Other
9.728098	13.7015705	Other
11.550333	4.756107	Other
7.9619718	13.295933	Other
11.490142	3.8788931	Other
11.196597	13.496286	Other
11.142433	4.075728	Other
10.187629	13.538005	Other
7.763647	11.466564	Other
10.888454	3.7811973	Other
9.639699	12.091568	Other
9.455833	13.621997	Other
8.561677	12.42861	Other
10.554353	4.1906443	Other
8.898576	14.865742	Other
7.560913	12.252091	Other
9.13891	12.634864	Other
9.185952	11.43219	Other
9.842049	11.334879	Other
7.98959	13.769141	Other
9.79792	11.25739	Other
7.719547	13.759032	Other
7.9922256	13.585886	Other
8.8534155	13.586739	Other
10.531097	12.452072	Other
10.771809	12.622719	Other
10.293335	12.156256	Other
10.911694	14.253591	Other
9.977594	12.181873	Other
17.893261	5.083747	Other
9.761003	12.425984	Other
10.808262	11.5550165	Other
11.36955	15.999118	Other
8.149078	12.321274	Other
9.005899	13.243016	Other
9.903199	14.385182	Other
10.591988	13.712115	Other
10.486905	13.862608	Other
9.319543	11.3051815	Other
9.366742	12.653714	Other
10.626972	11.786665	Other
8.634562	0.22637618	Other
6.8328214	-1.0900903	Other
11.087149	12.949289	Other
10.030883	12.301869	Other
11.584337	14.483224	Other
10.406808	12.097037	Other
9.821019	14.214125	Other
8.721965	13.65733	Other
10.953663	13.54889	Other
9.999477	10.72861	Other
12.152097	4.797342	Other
8.759869	13.825409	Other
9.555336	11.035978	Other
9.176649	11.432472	Other
8.3076315	13.417561	Other
10.9743	12.788524	Other
7.7059593	12.033114	Other
8.469416	12.353045	Other
10.149868	12.409365	Other
10.281675	13.095801	Other
9.82298	11.765161	Other
10.48245	11.044963	Other
10.197526	13.4677515	Other
9.293289	12.121204	Other
9.8154545	12.614447	Other
9.584221	15.227543	Other
9.468386	13.258203	Other
9.360495	11.832386	Other
8.899528	12.543827	Other
11.381741	6.7016034	Other
11.862691	7.021021	Other
6.6633124	10.994597	Other
11.380406	4.6100082	Other
12.987748	4.84593	Other
9.866896	11.70787	Other
9.458957	14.8249445	Other
9.869394	10.620886	Other
9.863828	13.573595	Other
10.907646	12.1249	Other
8.1952095	12.872889	Other
8.160289	14.224271	Other
9.7487545	14.719504	Other
6.5786138	11.702851	Other
9.3425045	12.7710705	Other
9.564583	11.836504	Other
10.453078	14.200277	Other
8.805907	12.93959	Other
11.824353	10.800519	Other
10.418073	12.712004	Other
11.95336	10.728417	Other
8.94813	12.185064	Other
10.189483	11.82717	Other
8.223592	12.320901	Other
10.892432	14.168126	Other
10.288207	12.776504	Other
9.671846	15.568351	Other
5.985747	10.536165	Other
9.566671	12.828997	Other
9.742258	13.192679	Other
11.348618	2.5986955	Other
10.203162	11.984891	Other
10.058445	14.057327	Other
12.326674	3.9434972	Other
10.102201	11.856403	Other
9.607526	12.829357	Other
10.515024	12.956438	Other
9.719636	14.459265	Other
9.731233	15.123755	Other
9.930998	14.302503	Other
9.076785	12.999275	Other
11.998748	3.408107	Other
10.151662	13.83872	Other
9.470884	13.560038	Other
11.088887	3.7772148	Other
10.419124	14.008629	Other
9.363383	13.027521	Other
9.691172	12.029208	Other
8.016715	12.264503	Other
10.689149	13.145034	Other
10.536683	13.445644	Other
10.042887	14.239559	Other
11.183104	13.624877	Other
10.272266	14.066351	Other
9.974589	11.747959	Other
10.280894	11.224503	Other
9.899132	12.654704	Other
10.77471	12.664217	Other
10.110007	11.958434	Other
9.278936	13.322551	Other
9.103141	12.605253	Other
10.507048	12.91895	Other
10.738804	13.182067	Other
8.962984	12.1821995	Other
7.7563047	2.207347	Other
8.484264	13.711508	Other
10.871871	13.5513115	Other
10.048858	14.82738	Other
9.637497	13.420803	Other
7.8621554	14.402893	Other
9.410065	6.398236	Other
9.684666	11.884256	Other
7.819198	13.60793	Other
10.095593	12.555776	Other
9.960689	12.587786	Other
9.816281	11.865574	Other
9.005978	13.355528	Other
7.750205	-1.1394025	Other
10.515514	11.97563	Other
11.066792	12.827516	Other
9.439095	12.968808	Other
10.45238	12.256638	Other
10.57796	14.519279	Other
10.966985	11.826691	Other
8.49346	13.281667	Other
9.0255575	12.713819	Other
12.245307	10.765575	Other
9.936737	10.607148	Other
10.515149	12.933517	Other
10.642017	14.394462	Other
10.014425	12.581204	Other
10.962711	12.265658	Other
9.295325	12.67826	Other
9.517595	12.302056	Other
9.6897135	12.058548	Other
9.935032	12.072038	Other
7.320405	12.34305	Other
7.49939	12.262515	Other
11.067768	13.13181	Other
10.509358	11.581078	Other
10.665499	4.011358	Other
11.022227	12.088048	Other
10.777657	13.376338	Other
6.4927278	9.838631	Other
11.4246025	13.29501	Other
10.228134	13.335028	Other
11.30813	11.666072	Other
10.7996855	13.060443	Other
10.069723	11.725193	Other
9.390957	11.543297	Other
10.038465	11.305069	Other
9.515646	13.36031	Other
10.3719225	7.313767	Other
9.696491	13.632956	Other
10.31898	2.142614	Other
10.27029	13.421584	Other
4.0828886	8.799612	Other
18.003046	10.153962	Other
8.65113	13.805219	Other
10.110364	13.563229	Other
11.011225	13.077135	Other
8.750294	11.388251	Other
10.109408	13.009822	Other
11.436601	8.525258	Other
9.893598	12.228983	Other
10.634817	14.130906	Other
9.349679	12.174786	Other
9.342924	12.507402	Other
8.105434	11.185496	Other
8.231209	11.370077	Other
10.601598	11.547341	Other
10.093749	11.7892065	Other
8.032567	12.766252	Other
9.225548	12.371685	Other
9.819504	13.988993	Other
7.386622	12.004784	Other
7.317137	12.10633	Other
10.57824	14.075595	Other
8.909619	12.080901	Other
9.565143	12.998407	Other
12.542897	5.3914423	Other
10.168936	13.898558	Other
9.572647	11.711973	Other
11.093068	6.6695495	Other
10.237729	13.849246	Other
10.6244755	11.288383	Other
8.818769	10.928771	Other
9.141169	13.974043	Other
8.75933	14.11087	Other
7.6040483	12.140839	Other
9.833725	13.449807	Other
9.741013	14.496896	Other
9.85942	13.47058	Other
11.150774	12.796456	Other
9.981471	13.383236	Other
9.522819	11.776581	Other
8.248245	13.993526	Other
12.164152	6.8357115	Other
9.658468	14.321311	Other
10.589226	12.315029	Other
10.881258	14.575826	Other
8.56638	14.077632	Other
9.330362	15.3467045	Other
10.195321	11.697441	Other
10.086649	12.888933	Other
7.9720173	12.505907	Other
9.729296	12.612478	Other
14.86445	2.7786028	Other
8.084032	12.506685	Other
9.275731	12.055475	Other
11.593202	12.229928	Other
9.21539	13.727774	Other
9.278833	13.918151	Other
10.7221985	2.760477	Other
11.999826	4.8431764	Other
9.615115	12.060542	Other
9.439385	11.899254	Other
9.622351	12.171157	Other
10.594407	11.922853	Other
8.476117	12.574215	Other
10.162094	13.606003	Other
8.951733	12.0419035	Other
11.158152	3.8463027	Other
8.61652	12.110516	Other
10.615333	4.2742953	Other
10.5211	11.760942	Other
8.384635	12.77907	Other
7.9346366	11.92405	Other
11.742666	5.6862035	Other
10.77974	13.553442	Other
6.0989594	5.6410065	Other
9.8585825	14.652644	Other
11.760182	4.805942	Other
8.762704	12.08989	Other
9.394257	14.479161	Other
10.626813	14.110668	Other
9.976776	14.466999	Other
9.605739	12.894518	Other
10.059024	12.763573	Other
7.2741323	11.963763	Other
9.860245	12.146175	Other
10.277125	14.332264	Other
7.27892	12.208397	Other
8.955903	12.22335	Other
10.05019	12.872974	Other
7.8607845	14.1597395	Other
9.937045	13.374653	Other
10.692298	12.904357	Other
10.520105	11.146332	Other
8.542745	12.680073	Other
7.8395844	13.508355	Other
10.384207	13.179312	Other
8.288865	13.252201	Other
7.7168584	10.897421	Other
10.470672	11.420032	Other
10.027719	12.639902	Other
9.0927925	12.309907	Other
11.370298	13.050944	Other
8.150266	13.124213	Other
11.808005	6.042415	Other
10.099624	12.591705	Other
9.974859	14.523292	Other
7.9988084	13.351495	Other
8.185475	13.367652	Other
10.694079	2.2790549	Other
10.04827	11.312638	Other
9.697778	11.428715	Other
9.172341	13.481585	Other
11.555842	4.611094	Other
7.4772825	12.345105	Other
9.921788	14.017129	Other
7.9121222	11.464094	Other
7.752834	12.405279	Other
7.859963	11.820451	Other
11.36167	12.517349	Other
9.141561	13.213548	Other
9.771435	11.680469	Other
9.576227	14.425335	Other
9.620146	12.26913	Other
10.163388	14.434802	Other
9.690379	11.88032	Other
11.685355	14.401657	Other
9.012199	12.997719	Other
8.571284	14.057863	Other
9.46358	12.1596575	Other
9.318651	11.8574	Other
5.440307	6.373113	Other
10.755259	11.448122	Other
8.167686	12.811613	Other
7.9063964	12.847277	Other
8.185028	12.812852	Other
10.146128	14.030359	Other
10.715685	12.809259	Other
8.812191	11.653239	Other
9.52692	13.329223	Other
7.8479657	12.407833	Other
9.671081	12.862242	Other
10.67065	12.778465	Other
11.179868	12.9214525	Other
8.278884	12.343285	Other
9.933099	14.466748	Other
11.289031	4.702486	Other
11.551197	12.786742	Other
11.886399	7.338304	Other
11.96422	8.221429	Other
11.889339	7.431819	Other
9.858635	13.929547	Other
8.993803	12.93987	Other
9.613257	14.471588	Other
9.813969	11.033427	Other
7.9495373	11.420536	Other
7.9454656	11.443582	Other
10.153678	15.031986	Other
11.293895	4.4107556	Other
7.8023353	11.453119	Other
10.167415	13.565948	Other
11.045907	11.864635	Other
9.1297035	14.265668	Other
10.166531	12.80373	Other
10.752481	13.406706	Other
7.7824583	11.485052	Other
11.209709	13.7727375	Other
9.201217	13.99157	Other
10.920707	13.093533	Other
9.023002	12.484629	Other
8.091699	11.2341585	Other
9.691585	12.495453	Other
10.168429	13.305006	Other
9.098139	16.130644	Other
9.711669	15.582325	Other
7.972519	12.346489	Other
8.131749	11.3402815	Other
10.8817	12.052526	Other
8.026658	12.746549	Other
9.439122	13.946292	Other
9.601414	12.133431	Other
11.73962	14.412837	Other
10.747507	13.415679	Other
9.934375	13.36513	Other
10.206906	13.102881	Other
10.782637	13.328752	Other
9.746378	11.536806	Other
10.209504	12.071467	Other
8.97052	16.160467	Other
10.661621	13.660375	Other
8.324998	12.065742	Other
14.655624	7.1724687	Other
10.269231	14.069662	Other
10.915827	12.031255	Other
8.87702	13.228561	Other
8.80195	12.885823	Other
9.473336	15.787848	Other
9.529868	11.824568	Other
11.077684	14.024983	Other
10.336628	13.534756	Other
9.635482	12.700724	Other
10.169131	13.859493	Other
9.081599	13.556734	Other
10.154864	11.458135	Other
10.926717	13.443206	Other
9.795069	11.866133	Other
9.41985	2.2382843	Other
9.549031	13.141071	Other
9.97623	15.069305	Other
8.588198	14.003423	Other
8.494987	13.002583	Other
5.9660554	5.5631485	Other
10.889588	12.8145485	Other
10.239719	11.90581	Other
10.279557	13.6279545	Other
10.110454	12.78678	Other
9.745758	13.36124	Other
11.714479	4.0650434	Other
9.838682	13.522073	Other
9.700125	11.796552	Other
12.58203	5.170064	Other
9.536252	12.22857	Other
8.818747	13.558035	Other
10.578806	12.089209	Other
9.301472	14.54414	Other
10.819687	12.454917	Other
7.286722	12.017774	Other
7.4270363	12.452433	Other
8.843423	15.271684	Other
9.764891	13.260761	Other
8.873707	12.722333	Other
9.700305	13.1158905	Other
9.963006	12.6175	Other
5.9630527	5.938427	Other
8.485583	13.147763	Other
10.045307	13.329532	Other
7.995553	11.488177	Other
8.486132	10.393253	Other
11.209903	13.67146	Other
9.853912	14.309863	Other
10.908582	11.817694	Other
9.896193	13.460134	Other
9.166221	13.283624	Other
8.590175	10.484947	Other
8.090882	14.068619	Other
9.848431	13.581391	Other
7.8086853	13.732935	Other
10.145116	12.931781	Other
9.542529	13.934679	Other
10.293414	13.712653	Other
9.875822	13.84129	Other
10.956032	4.2066803	Other
10.708515	4.7179956	Other
8.888295	14.29801	Other
9.732486	12.111326	Other
11.506072	5.962868	Other
8.919953	13.847554	Other
9.120302	13.90217	Other
3.505641	7.96078	Other
10.001525	14.036695	Other
8.924463	15.395139	Other
11.325705	11.798811	Other
6.748697	5.44846	Other
8.808597	16.238571	Other
9.918872	9.080924	Other
8.728813	12.036643	Other
9.916586	13.604522	Other
9.877548	9.571172	Other
8.301558	13.105487	Other
8.928315	12.66313	Other
10.697494	12.523526	Other
8.774594	12.660455	Other
8.512783	12.693427	Other
11.0020685	12.768054	Other
10.284944	14.231403	Other
7.984752	13.631137	Other
12.744405	3.6707017	Other
10.69742	12.07509	Other
9.242826	12.3533	Other
9.010965	13.21347	Other
8.094846	11.919939	Other
9.478576	11.9743	Other
10.284589	12.838234	Other
11.193906	12.573747	Other
10.010567	13.423994	Other
10.082629	12.220324	Other
8.41676	13.771313	Other
10.767709	13.547914	Other
10.325516	12.736794	Other
10.144041	12.109631	Other
8.498528	14.186775	Other
8.552979	12.204892	Other
8.616704	13.680976	Other
9.254362	11.8017435	Other
9.0826025	14.039724	Other
8.8524	13.484235	Other
10.078413	2.520519	Other
10.408401	12.471982	Other
9.287549	11.678348	Other
9.912565	14.071182	Other
8.6952915	13.218805	Other
9.072421	13.2869215	Other
9.891904	11.715144	Other
11.94026	2.9548216	Other
11.944326	4.3576565	Other
10.320246	13.872273	Other
7.8348083	11.850141	Other
8.379764	13.988747	Other
9.370843	14.706638	Other
11.115612	11.59074	Other
11.154717	3.1885967	Other
8.360314	13.313481	Other
8.963888	12.168165	Other
9.222988	13.745305	Other
9.229303	12.055768	Other
9.367107	13.29962	Other
10.030131	13.846086	Other
10.165969	13.8714905	Other
9.793805	13.086442	Other
10.490665	3.904147	Other
8.765673	13.514143	Other
6.381845	10.41533	Other
8.268985	11.999091	Other
9.837183	13.832063	Other
11.32202	4.6521983	Other
8.62762	12.865032	Other
8.280631	12.828137	Other
9.530957	12.931395	Other
10.119233	13.742535	Other
10.254783	12.219517	Other
9.758472	13.021622	Other
10.09578	11.7772045	Other
8.697587	12.145893	Other
9.627813	12.077686	Other
8.468798	12.838475	Other
9.46931	13.886189	Other
11.653696	12.806649	Other
9.93905	12.680193	Other
10.2978115	12.625934	Other
9.483182	12.566073	Other
9.728119	12.641581	Other
8.995958	12.669404	Other
10.360096	12.587041	Other
10.942766	12.8921175	Other
9.578567	12.014088	Other
10.0999365	14.2099905	Other
11.216383	12.891278	Other
10.806206	14.504768	Other
8.636614	12.479879	Other
8.974733	13.197105	Other
8.958059	13.088661	Other
11.58268	12.616866	Other
11.112572	13.223805	Other
6.407963	12.651298	Other
9.750365	11.7788515	Other
9.841338	13.255614	Other
8.629117	6.123403	Other
9.4565325	12.775817	Other
8.236508	12.102243	Other
8.552249	12.788893	Other
8.175576	12.761385	Other
10.575589	14.585536	Other
9.965506	14.28588	Other
9.305404	13.467391	Other
9.483021	15.832265	Other
8.990128	12.397876	Other
9.950535	12.26932	Other
10.314259	14.125964	Other
9.371264	11.75218	Other
10.250895	13.014081	Other
11.256622	13.413291	Other
9.48476	14.199287	Other
7.032094	4.860912	Other
9.75429	12.49058	Other
5.982711	5.048921	Other
10.415814	14.173833	Other
8.247205	12.998743	Other
10.786881	11.482959	Other
10.28368	7.1599903	Other
8.577737	14.715568	Other
10.840583	13.182205	Other
9.555232	13.62406	Other
9.73154	12.869996	Other
9.676496	12.767056	Other
8.710765	13.189407	Other
10.177593	12.518172	Other
10.938214	11.671552	Other
9.197547	11.749134	Other
9.772504	12.65593	Other
8.21021	13.776303	Other
9.716657	4.1343966	Other
6.79135	4.840882	Other
9.598153	11.341402	Other
16.885294	15.04492	Other
9.522791	12.463115	Other
12.435565	10.649368	Other
8.9939785	11.896409	Other
8.689825	9.149813	Other
11.203728	12.4017	Other
9.760309	13.511318	Other
11.321181	4.1817307	Other
10.152282	10.984223	Other
10.670441	12.838871	Other
11.791459	5.063139	Other
9.864823	12.972842	Other
8.991225	12.600622	Other
10.293443	2.6969602	Other
11.571773	14.35825	Other
9.919446	4.591394	Other
10.154743	14.812251	Other
9.396546	-0.6603211	Other
10.156776	12.537759	Other
9.778702	13.229376	Other
10.234805	14.36463	Other
8.357631	12.590747	Other
8.786041	14.722271	Other
8.959079	13.914017	Other
11.03467	12.136203	Other
10.606557	12.718771	Other
9.899467	15.348428	Other
11.052634	6.763615	Other
9.949459	14.396044	Other
10.723401	12.55009	Other
10.592201	13.081014	Other
10.086021	13.368257	Other
9.165357	14.207443	Other
9.327358	12.64859	Other
8.998747	13.825439	Other
8.773153	13.568258	Other
9.796026	11.791488	Other
10.338377	13.814436	Other
8.700852	14.326644	Other
9.943283	13.96842	Other
10.853662	11.9640875	Other
10.083445	13.622711	Other
9.900906	12.444807	Other
9.378039	13.2635145	Other
9.774479	13.606956	Other
10.208552	13.775683	Other
9.985253	13.623428	Other
8.919279	12.760609	Other
11.162791	13.990265	Other
10.330568	13.153157	Other
10.828902	1.3648005	Other
10.288674	11.681223	Other
9.58643	12.347487	Other
10.70845	3.7275875	Other
11.504281	5.377368	Other
9.933138	4.359874	Other
7.90992	12.676209	Other
8.024568	12.546584	Other
10.690463	12.365051	Other
10.383167	12.967644	Other
8.754601	13.174675	Other
10.7122	11.772118	Other
9.083255	12.904035	Other
9.355862	12.6051445	Other
9.017189	13.763686	Other
9.646267	14.544003	Other
8.066649	13.188233	Other
11.387809	4.3855686	Other
9.867329	11.485072	Other
10.224259	11.37149	Other
9.991806	7.011926	Other
9.219422	12.649508	Other
7.530004	12.132066	Other
10.126513	12.29866	Other
9.040269	13.683854	Other
6.823046	7.871651	Other
13.78653	8.024435	Other
9.375121	11.896025	Other
8.033079	14.035458	Other
10.3716345	12.884922	Other
9.869706	13.013883	Other
10.136051	13.417196	Other
8.181918	11.981157	Other
10.1415825	11.319625	Other
8.994441	12.026816	Other
10.526075	12.618134	Other
11.35825	12.615514	Other
8.3714905	12.545527	Other
9.691382	14.353226	Other
7.881509	12.550508	Other
8.278396	12.468974	Other
8.59772	11.641268	Other
13.094921	5.6887655	Other
10.536063	12.166416	Other
10.282294	12.264756	Other
9.54311	11.78922	Other
9.690007	11.928883	Other
8.786318	-5.4855084	Other
10.420819	13.561317	Other
8.967389	12.366255	Other
8.502162	13.92718	Other
9.894676	13.351503	Other
9.513407	13.665483	Other
8.501558	14.131867	Other
10.76717	14.367964	Other
9.413092	11.540655	Other
10.635535	13.224565	Other
11.376902	12.180991	Other
10.242771	11.2957535	Other
9.977081	13.10104	Other
9.032897	12.53056	Other
8.873789	12.016703	Other
11.742378	5.3412433	Other
7.3327217	12.089642	Other
9.220407	12.864109	Other
11.239179	13.284561	Other
9.562346	13.896496	Other
7.8988557	12.897588	Other
11.582598	12.421903	Other
11.156437	12.748709	Other
10.872395	13.020823	Other
10.373807	12.817573	Other
11.685931	12.236719	Other
10.245303	11.944244	Other
10.778342	12.897167	Other
8.86716	14.074422	Other
8.90478	12.108873	Other
11.41344	13.215635	Other
9.300495	11.861513	Other
11.12117	3.88461	Other
7.019358	12.296058	Other
11.289976	5.158408	Other
10.279518	2.133302	Other
7.690221	11.946556	Other
11.536023	4.4686937	Other
9.48923	12.598145	Other
10.500879	13.229061	Other
9.119096	7.897664	Other
19.16095	9.69802	Other
10.456274	13.019479	Other
5.6109433	5.973381	Other
9.179103	3.1800935	Other
9.4685	3.1172261	Other
11.329908	9.0963545	Other
7.8214483	11.809444	Other
10.478716	2.2505064	Other
10.135571	13.744236	Other
10.009883	14.406765	Other
10.511242	12.981458	Other
9.701436	11.12625	Other
9.946145	13.110478	Other
10.5469	11.748887	Other
9.314844	11.685396	Other
10.091447	12.4809675	Other
8.784101	-5.4918785	Other
9.668994	13.89714	Other
8.096408	12.087915	Other
8.521393	-5.0393043	Other
7.422064	12.362017	Other
9.736057	12.111012	Other
8.981121	15.662821	Other
12.160763	1.6056386	Other
10.835098	12.567558	Other
15.533855	10.261279	Other
7.931695	12.685681	Other
8.21277	12.693751	Other
8.091365	12.373821	Other
10.014097	13.821565	Other
9.754406	11.554	Other
10.380937	11.378351	Other
11.010501	7.948951	Other
9.8806925	13.551707	Other
10.08505	12.641065	Other
8.529751	-5.3611617	Other
11.011709	13.529739	Other
8.113582	12.748943	Other
10.630775	13.155972	Other
11.453091	14.496499	Other
8.705508	12.847682	Other
9.958914	12.95736	Other
10.488703	11.601577	Other
11.469422	13.019308	Other
10.835866	13.434063	Other
8.381376	13.868168	Other
9.74237	13.279377	Other
11.414059	12.879333	Other
3.0941694	7.4141555	Other
10.755913	12.333783	Other
9.846309	15.226486	Other
10.128478	13.00971	Other
10.794205	12.51227	Other
12.944374	4.398437	Other
10.317642	12.198187	Other
10.444419	13.278009	Other
16.297016	7.9666905	Other
10.241135	14.192762	Other
10.937078	12.810586	Other
10.552104	11.93732	Other
8.687739	11.932662	Other
10.493434	13.795185	Other
10.919696	11.164257	Other
16.27556	15.061706	Other
10.345303	12.706123	Other
8.643728	11.441606	Other
11.461623	13.055554	Other
5.7836957	-2.458735	Other
8.646299	13.555358	Other
9.659146	13.441968	Other
9.949928	11.87735	Other
14.771711	11.296676	Other
11.795374	12.55221	Other
12.323887	4.1774282	Other
9.509686	11.864765	Other
10.447758	13.3183975	Other
10.989246	11.899376	Other
11.31416	12.528323	Other
9.454217	11.914088	Other
5.2415586	4.981105	Other
11.279457	12.135254	Other
8.886948	16.239832	Other
8.128747	13.666769	Other
10.700813	12.029331	Other
11.249029	15.99339	Other
10.834089	12.91213	Other
10.768818	3.9962177	Other
10.546058	12.572442	Other
10.975519	13.609522	Other
7.3493695	12.177024	Other
10.505459	12.995323	Other
9.871441	3.0261393	Other
10.824024	12.351049	Other
9.84999	13.434708	Other
11.748954	6.3055797	Other
11.50745	13.611119	Other
10.321143	13.604801	Other
9.436518	2.8978968	Other
8.131337	11.418048	Other
10.5900545	12.492078	Other
9.761631	12.930909	Other
9.4198265	15.67491	Other
15.544282	13.948828	Other
15.225561	14.311962	Other
9.58881	12.741825	Other
8.529251	14.398195	Other
9.585647	14.356674	Other
9.584869	15.349007	Other
10.363537	13.274473	Other
7.3927	-0.26942104	Other
11.399284	12.67538	Other
11.084604	13.323162	Other
10.4072895	13.798677	Other
9.800162	13.966228	Other
8.996316	14.771853	Other
10.713726	12.056649	Other
6.5844364	10.7139435	Other
8.123391	14.842922	Other
7.704119	12.122235	Other
9.316814	1.9369175	Other
8.825889	13.770974	Other
10.389741	12.293932	Other
9.355755	12.197713	Other
10.844577	12.962573	Other
10.744907	12.906545	Other
9.1249895	13.191353	Other
8.137747	13.389804	Other
9.703141	12.637666	Other
8.597656	13.213022	Other
11.734168	3.4199424	Other
10.895234	13.631744	Other
5.3835998	6.2289624	Other
9.63245	11.552063	Other
10.569636	11.3407755	Other
11.546687	12.562766	Other
9.414856	15.636367	Other
7.0730815	12.306885	Other
9.002864	11.477214	Other
20.305168	2.872882	Other
9.949756	11.623138	Other
8.609384	13.7247715	Other
9.903646	12.406501	Other
18.088114	2.8029742	Other
7.5344734	8.25041	Other
10.978551	3.4689603	Other
10.818701	11.9515705	Other
11.203488	12.907245	Other
10.750566	15.1732025	Other
9.775256	-3.3066316	Other
8.198136	12.124848	Other
10.48945	11.246502	Other
8.68419	13.569961	Other
8.787196	11.361508	Other
10.211447	13.2276745	Other
8.485019	14.258862	Other
10.721837	11.735416	Other
8.2779455	12.797725	Other
8.926822	16.14197	Other
9.503849	11.02967	Other
9.770698	14.245326	Other
8.782681	12.85289	Other
10.289827	14.015994	Other
8.223258	12.760035	Other
10.961615	13.917273	Other
7.95825	14.943805	Other
9.59096	13.497731	Other
8.526043	12.549103	Other
10.064251	12.752118	Other
9.800797	2.7905924	Other
10.627777	9.053142	Other
9.316745	11.727872	Other
7.9611626	11.871343	Other
8.938366	12.79294	Other
10.485554	12.374666	Other
10.392132	13.642604	Other
9.639573	12.001286	Other
9.084449	15.213648	Other
10.742587	12.247522	Other
9.303813	13.139873	Other
9.901575	11.715575	Other
8.191388	13.675874	Other
5.521101	5.475616	Other
8.255742	12.664772	Other
9.924218	12.478996	Other
11.210175	12.284194	Other
11.015981	11.426398	Other
10.571628	12.70157	Other
10.717565	13.058512	Other
9.018488	13.605672	Other
11.354665	13.3189945	Other
8.375571	4.126929	Other
8.9081545	14.497058	Other
8.647821	11.495197	Other
11.807192	10.834787	Other
10.41551	11.474951	Other
5.8480077	5.542805	Other
8.880143	14.497542	Other
9.057835	-5.6030183	Other
8.842888	15.799253	Other
7.718045	-0.41254076	Other
10.807674	13.414353	Other
8.51392	13.665932	Other
10.890834	13.202163	Other
10.172185	13.498876	Other
10.756603	13.505102	Other
10.745905	14.127943	Other
7.9997673	-0.6033923	Other
10.88079	12.202089	Other
9.370516	11.915215	Other
15.594956	4.2266846	Other
9.404019	12.953995	Other
8.747476	13.24289	Other
10.026034	12.376658	Other
10.444275	13.544314	Other
7.464067	12.544119	Other
10.006983	14.788625	Other
9.416668	10.649536	Other
7.7153234	-2.4383514	Other
10.99854	11.363788	Other
10.604821	13.822183	Other
9.2279005	13.366968	Other
9.286742	15.9470825	Other
7.893883	12.38854	Other
8.8091135	13.101826	Other
11.117293	14.248589	Other
8.8570175	13.946579	Other
8.891682	12.782119	Other
11.008291	12.185943	Other
9.92933	12.5023775	Other
9.66877	13.640004	Other
9.754454	12.239456	Other
10.580883	13.309683	Other
10.868668	13.830785	Other
8.798149	11.544432	Other
11.033335	13.88912	Other
8.772928	11.63774	Other
10.127294	12.197185	Other
9.46523	15.3892145	Other
9.348813	13.984694	Other
8.299085	10.4263735	Other
9.805937	15.255309	Other
9.854609	15.345619	Other
10.565838	13.643104	Other
7.7666473	-0.80489767	Other
9.738786	9.013975	Other
9.796714	12.957751	Other
9.169494	13.310808	Other
11.004022	12.687121	Other
8.922467	14.805158	Other
7.5774865	12.117415	Other
10.986587	14.025571	Other
[truncated: 18,189 more rows]
