# Supplementary material for: PerturbNet predicts single-cell responses to unseen chemical and genetic perturbations
Source: Mol Syst Biol. 2025 Jul 10;21(8):960–82. doi: 10.1038/s44320-025-00131-3 (PMC12322087; doi:10.1038/s44320-025-00131-3)
Supplement: Supplementary file 3 — Source data Fig. 2 [file 44320_2025_131_MOESM3_ESM.zip › figure2/c/benchmark_df_iso.csv]

perturbation	number_real_cells_used	model	holdout	r2	r2_deg
CC(/C=C/C1=C(C)CCCC1(C)C)=C\C=C\C(C)=C\C(O)=O	451	PerturbNet-iso-free	holdout1	0.916456579477009	0.7229106357508
CC(=O)N1CCCCN2[C@@H](CO)[C@H]([C@H]2C1)c1ccc(cc1)-c1ccccc1	13	PerturbNet-iso-free	holdout1	0.78014103980789	-0.452751114079077
CC(=O)N1[C@H]2Cn3c(ccc(-c4cccnc4)c3=O)[C@@H]1[C@@H]([C@H]2CO)C(=O)N1CCc2ccccc2C1	13	PerturbNet-iso-free	holdout1	0.843234042503613	0.337179397277408
CC(=O)O[C@@]1(CC[C@H]2[C@@H]3C=C(C)C4=CC(=O)CC[C@@H]4[C@H]3CC[C@]12C)C(C)=O	66	PerturbNet-iso-free	holdout1	0.981849676313594	0.942617417995607
CC(C)(C)NCC(O)COc1cccc2C[C@@H](O)[C@@H](O)Cc12	138	PerturbNet-iso-free	holdout1	0.974750946243653	0.975497790116781
CC(C)NC(=O)N[C@@H]1C=C[C@H](CC(=O)NC2Cc3ccccc3C2)O[C@H]1CO	30	PerturbNet-iso-free	holdout1	0.927692041035013	0.538633585765912
CC(C)NC(=O)Nc1ccc2O[C@@H](C)CCCCO[C@@H](CN(C)C(=O)C3CCCCC3)[C@@H](C)CN([C@H](C)CO)C(=O)c2c1	24	PerturbNet-iso-free	holdout1	0.793892279988506	-0.677378615018144
CC(C)[C@H]1CC[C@@H](CC1)C(=O)N[C@@H](Cc1ccccc1)C(O)=O	62	PerturbNet-iso-free	holdout1	0.984256238011401	0.957087568695442
CC(N)C12CC3CC(CC(C3)C1)C2	45	PerturbNet-iso-free	holdout1	0.959752127869125	0.899757648987584
CCC(=O)N1C[C@]2(CCN(Cc3ccc(Cl)cc3)CC2)c2c([C@H]1CO)n(C)c1cc(OC)ccc21	11	PerturbNet-iso-free	holdout1	0.80015248685791	-0.159448954856501
CCC(=O)N1C[C@]2(CN(C2)C(C)=O)c2c([nH]c3cc(OC)ccc23)[C@H]1CO	11	PerturbNet-iso-free	holdout1	0.78581436131317	-0.164132208161713
CCC(=O)N[C@@H]1CC[C@@H](CC(=O)NCc2ccccc2F)O[C@@H]1CO	11	PerturbNet-iso-free	holdout1	0.86415883814813	0.206835000832793
CCC(CO)NC(=O)C1CN(C)C2Cc3c[nH]c4cccc(C2=C1)c34	66	PerturbNet-iso-free	holdout1	0.988596856097175	0.988346696999518
CCCCCCCCCCCCCC(=O)N[C@H](C)[C@@H](O)c1ccccc1	71	PerturbNet-iso-free	holdout1	0.983001832795865	0.975711422056711
CCCN1CCC[C@@H]2Cc3n[nH]cc3C[C@@H]12	63	PerturbNet-iso-free	holdout1	0.976970971215878	0.95271999380107
CCCNC(=O)N1C[C@]2(CN(Cc3cccc(F)c3)C2)c2c([nH]c3cc(OC)ccc23)[C@@H]1CO	12	PerturbNet-iso-free	holdout1	0.690275098606387	-1.49806509792798
CCCNC(=O)N[C@H]1C=C[C@H](CC(=O)NCCc2ccccc2)O[C@H]1CO	11	PerturbNet-iso-free	holdout1	0.89296214335657	0.431948967792201
CCCNC(=O)c1cc2CN([C@H](CCO)c2c(n1)-c1cccc(c1)-c1cccc(OC)c1)[S@](=O)C(C)(C)C	34	PerturbNet-iso-free	holdout1	0.938016906705669	0.719115466803605
CCNC(=O)C[C@@H]1CC[C@H]2[C@H](COc3ccc(NC(C)=O)cc3C(=O)N2C)O1	13	PerturbNet-iso-free	holdout1	0.809454372586414	-0.784682562642342
CCNC(=O)Nc1ccc2OC[C@H]3O[C@H](CC(=O)N[C@H](C)c4ccccc4)CC[C@H]3N(C)C(=O)c2c1	13	PerturbNet-iso-free	holdout1	0.862436484118347	-0.0101852173101478
CCS(=O)(=O)N1C[C@@]2(C1)CN(Cc1ccccc1F)[C@@H](CO)c1[nH]c3cc(OC)ccc3c21	12	PerturbNet-iso-free	holdout1	0.688014614414654	-1.97831973064584
CCS(=O)(=O)N1C[C@@]2(C1)CN([C@@H](CO)c1[nH]c3cc(OC)ccc3c21)S(=O)(=O)c1cccc(OC)c1	12	PerturbNet-iso-free	holdout1	0.680205282966339	-2.16583176623518
CCS(=O)(=O)N1C[C@@]2(C1)CN([C@@H](CO)c1c2c2ccc(OC)cc2n1C)C(=O)NC(C)C	11	PerturbNet-iso-free	holdout1	0.800074863561624	0.173130920131925
CCS(=O)(=O)N1C[C@@]2(C1)CN([C@@H](CO)c1c2c2ccc(OC)cc2n1C)S(=O)(=O)c1ccccc1	11	PerturbNet-iso-free	holdout1	0.77311001019606	0.00735405964755986
CCS(=O)(=O)Nc1ccc2OC[C@H]3O[C@H](CC(=O)N4CCN(C)CC4)CC[C@@H]3N(C)C(=O)c2c1	33	PerturbNet-iso-free	holdout1	0.919066821821881	0.336733505978368
CC[C@@H](CO)NC(=O)[C@H]1CN(C)[C@@H]2Cc3cn(C)c4cccc(C2=C1)c34	82	PerturbNet-iso-free	holdout1	0.986452082904798	0.975869251559451
CC[C@H](C)C(=O)O[C@H]1CCC=C2C=C[C@H](C)[C@H](CC[C@@H]3C[C@@H](O)CC(=O)O3)[C@@H]12	100	PerturbNet-iso-free	holdout1	0.984993438518938	0.981269440623234
CCc1cnc(s1)N1[C@H](CO)[C@@H]([C@H]1C#N)c1ccc(cc1)-c1cccc(F)c1	32	PerturbNet-iso-free	holdout1	0.9132741858329	0.480539938012545
CN(C)C(=O)c1cccc(c1)-c1ccc(cc1)[C@@H]1[C@H]2CN(C[C@@H]1N2)C(=O)c1cnccn1	22	PerturbNet-iso-free	holdout1	0.861283052056392	0.0431826948067876
CN1[C@@H]2CC[C@@H](CC(=O)N3CCc4ccccc4C3)O[C@H]2COc2ccc(NS(=O)(=O)c3cccc(F)c3)cc2C1=O	13	PerturbNet-iso-free	holdout1	0.840240502114309	-0.232950083886667
CN1[C@@H]2CC[C@H](CC(=O)NCC3CCCCC3)O[C@@H]2COc2ccc(NC(=O)c3cccc(F)c3)cc2C1=O	82	PerturbNet-iso-free	holdout1	0.893128168586831	0.185710386828249
CN1[C@H]2CC[C@@H](CC(=O)NCc3ccc(cc3)-c3ccccc3)O[C@@H]2COc2ccc(NC(=O)c3cc(C)on3)cc2C1=O	48	PerturbNet-iso-free	holdout1	0.763769943960758	-0.665754387850975
COC(=O)NN=Cc1ccc(o1)[N+](=O)[O-]	56	PerturbNet-iso-free	holdout1	0.968055850570374	0.889562418403168
COCC(=O)N1C[C@@]2(C1)CN([C@H](CO)c1c2c2ccc(OC)cc2n1C)C(=O)NC1CCCC1	11	PerturbNet-iso-free	holdout1	0.744119388793075	-0.0949208916784727
COCC(=O)N1C[C@]2(CN(C2)S(C)(=O)=O)c2c([C@H]1CO)n(C)c1cc(OC)ccc21	12	PerturbNet-iso-free	holdout1	0.694471019112445	-1.78659249345968
COCC(=O)NC[C@H]1N[C@H](CO)[C@@H]1c1ccc(cc1)-c1ccccc1F	26	PerturbNet-iso-free	holdout1	0.901319398832839	0.380505268530603
CO[C@@H](CN(C)S(=O)(=O)c1ccc(Cl)cc1)[C@H](C)CN([C@@H](C)CO)S(=O)(=O)c1cccc(Cl)c1	34	PerturbNet-iso-free	holdout1	0.93477214851718	0.666989942941391
COc1cc2CCN3C[C@H](CC(C)C)[C@@H](O)C[C@H]3c2cc1OC	18	PerturbNet-iso-free	holdout1	0.765223024724528	-0.618499430639737
COc1ccc(C#Cc2cnc3O[C@H](CN(C)CC4CCCC4)[C@H](C)CN([C@@H](C)CO)C(=O)c3c2)cc1	12	PerturbNet-iso-free	holdout1	0.847667678802462	0.0951024297342556
COc1ccc(CN(C)C[C@@H]2OCCCC[C@H](C)Oc3ccc(NC(=O)C4CCCCC4)cc3C(=O)N(C[C@H]2C)[C@H](C)CO)cc1	51	PerturbNet-iso-free	holdout1	0.932014629844139	0.737801815550722
COc1ccc(CN(C)C[C@H]2Oc3c(NS(=O)(=O)C)cccc3C(=O)N(C[C@H]2C)[C@@H](C)CO)cc1	10	PerturbNet-iso-free	holdout1	0.809692302221178	0.422644135464088
COc1ccc(NC(=O)N(C)C[C@H]2Oc3c(NC(=O)c4cc(C)nn4C)cccc3C(=O)N(C[C@@H]2C)[C@@H](C)CO)cc1	34	PerturbNet-iso-free	holdout1	0.91227261860721	0.614855671482737
COc1ccc(NC(=O)Nc2ccc3O[C@H](CN(C)Cc4ccc(cc4)C(F)(F)F)[C@H](C)CN([C@@H](C)CO)C(=O)Cc3c2)cc1	12	PerturbNet-iso-free	holdout1	0.847904014773034	0.0260662370572579
COc1ccc(cc1)C(=O)N1C[C@@H]2[C@@H]([C@@H](CO)N2C(=O)Cc2ccccn2)c2ccccc12	13	PerturbNet-iso-free	holdout1	0.746895877581212	-1.3349964253735
COc1ccc2c3c([C@@H](CO)N(C[C@]33CCN(CC3)C(=O)Nc3cccc(F)c3)S(C)(=O)=O)n(C)c2c1	11	PerturbNet-iso-free	holdout1	0.749030828092398	-0.667988106572188
COc1ccc2c3c([C@@H](CO)N(Cc4ccccc4OC)C[C@]33CCN(CC4CC4)CC3)n(C)c2c1	11	PerturbNet-iso-free	holdout1	0.692280795172383	-0.782613020157787
COc1ccc2c3c([C@H](CO)N(C[C@]33CCN(CC3)C(=O)CN(C)C)C(=O)C3CC3)n(C)c2c1	12	PerturbNet-iso-free	holdout1	0.647491678068918	-1.6492052234154
COc1ccc2c3c([nH]c2c1)[C@@H](CO)N(C[C@]31CCN(CC1)C(=O)c1ccncc1)S(C)(=O)=O	12	PerturbNet-iso-free	holdout1	0.61608766642123	-3.54248466620629
COc1ccc2c3c([nH]c2c1)[C@@H](CO)N(C[C@]31CCN(Cc2ccccc2F)CC1)S(=O)(=O)c1cn(C)cn1	12	PerturbNet-iso-free	holdout1	0.677624770528955	-1.93000590421024
COc1ccc2c3c([nH]c2c1)[C@@H](CO)N(C[C@]31CN(C1)C(=O)CN1CCOCC1)C(C)=O	12	PerturbNet-iso-free	holdout1	0.639932483720892	-2.86814727199669
COc1ccc2c3c([nH]c2c1)[C@@H](CO)N(C[C@]31CN(C1)C(=O)c1ccccn1)C(=O)C1CCC1	11	PerturbNet-iso-free	holdout1	0.677659120445985	-0.524403630341056
COc1ccc2c3c([nH]c2c1)[C@@H](CO)N(Cc1cccc(F)c1)C[C@]31CCN(CC1)C(C)=O	31	PerturbNet-iso-free	holdout1	0.870912985710804	-0.12031473332399
COc1ccc2c3c([nH]c2c1)[C@H](CO)N(C[C@]31CCN(CC1)C(=O)c1ccccn1)C(=O)Nc1ccc(F)cc1	12	PerturbNet-iso-free	holdout1	0.589242377193769	-3.07150567080832
COc1ccc2c3c([nH]c2c1)[C@H](CO)N(C[C@]31CCN(CC1)S(C)(=O)=O)C(=O)c1cnccn1	12	PerturbNet-iso-free	holdout1	0.63544335327201	-2.89995532675815
COc1ccc2c3c([nH]c2c1)[C@H](CO)N(C[C@]31CN(C1)C(=O)NC(C)C)C(=O)C1CCOCC1	11	PerturbNet-iso-free	holdout1	0.694989944993517	-0.145095044971867
COc1cccc(CNC(=O)c2cc3CN([C@H](CCO)c3c(n2)-c2cccc(c2)-c2ccncc2)[S@](=O)C(C)(C)C)c1	34	PerturbNet-iso-free	holdout1	0.889951533433328	0.711008406764992
COc1cccc(c1)-c1ccc(cc1)[C@@H]1[C@@H](CO)N(C(=O)Cc2ccncc2)[C@@H]1C#N	12	PerturbNet-iso-free	holdout1	0.852323311797731	0.0719629270344998
COc1cccc(c1)-c1ccc(cc1)[C@@H]1[C@H](CO)N2CCCCN(C[C@@H]12)C(=O)c1ccc(F)cc1	33	PerturbNet-iso-free	holdout1	0.875308351509134	0.440319139865997
COc1cccc(c1)C#Cc1ccc(cc1)[C@@H]1[C@@H](CO)N[C@@H]1C#N	12	PerturbNet-iso-free	holdout1	0.856782265069429	0.0755677691425538
COc1ccccc1CN2C(=O)[C@@H]3Cc4c([nH]c5ccccc45)C(C)(C)N3C2=O	56	PerturbNet-iso-free	holdout1	0.966033701541116	0.920948082562859
COc1ccccc1CNC(=O)C[C@H]1CC[C@@H]2[C@H](COC[C@@H](O)CN2C(=O)Nc2ccc(F)cc2)O1	21	PerturbNet-iso-free	holdout1	0.824389413588924	-0.212981284816743
COc1ccccc1CNC(=O)C[C@H]2C[C@@H]3[C@@H](Oc4ccc(NC(=O)Nc5ccc(cc5)C(F)(F)F)cc34)[C@H](CO)O2	10	PerturbNet-iso-free	holdout1	0.859677046411045	-0.0597049045882465
C[C@@H](CO)N1C[C@@H](C)[C@@H](CN(C)C(=O)NC2CCCCC2)Oc3c(cccc3C1=O)N(C)C	35	PerturbNet-iso-free	holdout1	0.905724011233209	0.6421944906848
C[C@@H](CO)N1C[C@@H](C)[C@@H](CN(C)CC2CCCCC2)Oc3ccc(NC(=O)Cc4cn(C)c5ccccc45)cc3CC1=O	17	PerturbNet-iso-free	holdout1	0.901334003236522	0.436740908096858
C[C@@H](CO)N1C[C@@H](C)[C@H](CN(C)Cc2cccc(F)c2)Oc3ncc(cc3C1=O)C4=CCCCC4	17	PerturbNet-iso-free	holdout1	0.804844422223483	-1.2586994131896
C[C@@H](CO)N1C[C@@H](C)[C@H](CN(C)Cc2ccncc2)Oc3ccc(NC(=O)Nc4cccc5ccccc45)cc3C1=O	22	PerturbNet-iso-free	holdout1	0.876480619015528	0.297615001210234
C[C@@H](CO)N1C[C@H](C)[C@@H](CN(C)C(=O)Cc2ccccc2)OCc3ccccc3-c4ccccc4C1=O	28	PerturbNet-iso-free	holdout1	0.855443363484465	0.392110734708399
C[C@@H](CO)N1C[C@H](C)[C@@H](CN(C)Cc2ccc(Cl)c(Cl)c2)Oc3c(NC(=O)Nc4ccccc4)cccc3C1=O	66	PerturbNet-iso-free	holdout1	0.959107541095811	0.848345300377027
C[C@@H](CO)N1C[C@H](C)[C@H](CN(C)C(=O)Nc2cccc(Oc3ccccn3)c2)OCc4cnnn4CCCC1=O	11	PerturbNet-iso-free	holdout1	0.865140931013806	0.390434372904228
C[C@@H](NC(=O)C[C@H]1C[C@H]2[C@H](Oc3ccc(NS(=O)(=O)c4ccc(F)cc4)cc23)[C@@H](CO)O1)c5ccccc5	10	PerturbNet-iso-free	holdout1	0.851784869253596	0.236753268951669
C[C@H](CCCC(C)(C)O)[C@H]1CC[C@@H]2[C@]1(C)CCC\C2=C/C=C1/C[C@@H](O)C[C@H](O)C1=C	322	PerturbNet-iso-free	holdout1	0.925640030300522	0.666920040673164
C[C@H](CO)N1C[C@@H](C)[C@@H](CN(C)Cc2ccc(cc2)C(=O)Nc3ccccc3N)Oc4ccc(NS(=O)(=O)c5ccccc5)cc4CC1=O	29	PerturbNet-iso-free	holdout1	0.904232859249081	0.535594878286993
C[C@H](CO)N1C[C@@H](C)[C@H](CN(C)CC2CCCCC2)OCCCC[C@@H](C)Oc3ccc(NC(=O)Nc4ccc(F)cc4)cc3C1=O	12	PerturbNet-iso-free	holdout1	0.885041715485921	0.267318551772924
C[C@H](CO)N1C[C@@H](C)[C@H](CN(C)Cc2cncnc2)Oc3cc(/C=C/c4ccccc4)ccc3S1(=O)=O	12	PerturbNet-iso-free	holdout1	0.869043740682995	0.321012831312122
C[C@H](CO)N1C[C@H](C)[C@@H](CN(C)Cc2ccc(Cl)c(Cl)c2)OCCCC[C@@H](C)Oc3ccc(NC(=O)NC4CCCCC4)cc3C1=O	12	PerturbNet-iso-free	holdout1	0.909303558150389	0.55224257193289
C[C@H](CO)N1C[C@H](C)[C@@H](CN(C)Cc2ccc3OCOc3c2)Oc4cc(C#CCN(C)C)ccc4S1(=O)=O	17	PerturbNet-iso-free	holdout1	0.786290335501473	-1.58499278127613
C[C@H](CO)N1C[C@H](C)[C@H](CN(C)S(=O)(=O)c2ccc(Cl)cc2)Oc3c(NC(=O)Nc4ccc(F)cc4)cccc3C1=O	52	PerturbNet-iso-free	holdout1	0.972670918677856	0.639190822709895
C[C@H](NC(=O)C[C@H]1CC[C@@H](NS(=O)(=O)c2cccc(F)c2)[C@@H](CO)O1)c1ccccc1	30	PerturbNet-iso-free	holdout1	0.866402160251059	0.519906077035634
C[C@H](NC(=O)C[C@H]1CC[C@@H]2[C@H](COC[C@H](O)CN2C(=O)Nc2cccc(Cl)c2)O1)c1ccccc1	41	PerturbNet-iso-free	holdout1	0.904073876127676	0.445768538346644
C[C@H]1CN(CCN1S(=O)(=O)c2ccc3OCCOc3c2)S(=O)(=O)c4c(F)cccc4F	46	PerturbNet-iso-free	holdout1	0.977291179196035	0.947187899596409
C[C@]12CC[C@@H]3[C@@H](CCC4=C3CCC(=O)C4)[C@H]1CC[C@@]2(O)C#C	154	PerturbNet-iso-free	holdout1	0.683854819159131	-0.0116938313649992
C\C=C\c1ccc(cc1)[C@H]1[C@@H](CO)N([C@@H]1C#N)S(=O)(=O)c1cccc(F)c1	31	PerturbNet-iso-free	holdout1	0.928406581650464	0.6191121182378
Cc1c(O)cccc1C(=O)N[C@@H](CSc1ccccc1)[C@H](O)CN1C[C@@H]2CCCC[C@@H]2C[C@H]1C(=O)NC(C)(C)C	65	PerturbNet-iso-free	holdout1	0.969589101301099	0.798044885104583
Cc1noc(C)c1NC(=O)NCC[C@H]1CC[C@H](NC(=O)c2ccc(F)cc2)[C@@H](CO)O1	11	PerturbNet-iso-free	holdout1	0.883791770273535	0.468743778442054
Cn1cc(C=C2C(=O)Nc3cccnc23)c4ccccc14	65	PerturbNet-iso-free	holdout1	0.984894187526067	0.97983288782188
Cn1nc(N)c2cn([C@@H]3O[C@H](CO)[C@@H](O)[C@H]3O)c3ncnc1c23	114	PerturbNet-iso-free	holdout1	0.957422088990762	0.797912057034888
Fc1ccc(cc1)S(=O)(=O)N1C[C@H]2N[C@@H](C1)[C@@H]2c1ccc(cc1)-c1ccc(cc1)C#N	22	PerturbNet-iso-free	holdout1	0.854698995464249	0.424023430413543
OC[C@@H]1O[C@@H](CC(=O)N2CCCCC2)C=C[C@@H]1NC(=O)c1ccc2OCOc2c1	30	PerturbNet-iso-free	holdout1	0.936139362193323	0.629572693032892
OC[C@@H]1O[C@@H](CC(=O)NCCc2cscn2)C=C[C@@H]1NC(=O)C1CCOCC1	10	PerturbNet-iso-free	holdout1	0.856547303039573	0.46850658939404
OC[C@@H]1O[C@H](CC(=O)NCc2cc(F)cc(F)c2)CC[C@H]1NC(=O)Nc1ccc(cc1)C(F)(F)F	30	PerturbNet-iso-free	holdout1	0.910921371302636	0.56035024381797
OC[C@@H]1O[C@H](CC(=O)NCc2ccc(Cl)c(Cl)c2)C=C[C@H]1NS(=O)(=O)c1ccccc1	11	PerturbNet-iso-free	holdout1	0.889665670432118	0.41646047618068
OC[C@@H]1O[C@H](CC(=O)NCc2ccc(Cl)cc2)C[C@H]3[C@@H]1Oc4ccc(NC(=O)Nc5ccc(cc5)C(F)(F)F)cc34	25	PerturbNet-iso-free	holdout1	0.905619490357237	0.55657512423197
OC[C@@H]1[C@H]2Cn3c(cccc3=O)[C@@H]([C@H]1C(=O)N1CCOCC1)N2Cc1cccc(Cl)c1	24	PerturbNet-iso-free	holdout1	0.885387377871676	0.497512051894675
OC[C@@H]1[C@H]2[C@H](CN(C(=O)Cc3ccccc3)c3ccccc23)N1S(=O)(=O)c1ccccc1	13	PerturbNet-iso-free	holdout1	0.720734364059657	-1.67204957734623
OC[C@H]1N[C@H](C#N)[C@H]1c1ccc(\C=C\c2ccccc2)cc1	24	PerturbNet-iso-free	holdout1	0.856727183460382	0.0774936988437797
OC[C@H]1O[C@H]([C@H](O)[C@@H]1O)n1cnc2c(N[C@H]3CCC[C@@H]3O)ncnc12	65	PerturbNet-iso-free	holdout1	0.953005795091131	0.898830934205041
OC[C@H]1[C@@H]([C@@H]2CNCC(=O)N12)c1ccc(cc1)-c1ccc(cc1)C#N	32	PerturbNet-iso-free	holdout1	0.881269875099734	0.372315814298905
OC[C@H]1[C@H]([C@@H](CNC(=O)NC2CCCC2)N1C(=O)C1CC1)c1ccccc1	27	PerturbNet-iso-free	holdout1	0.91901153068008	0.255437250980783
OC[C@H]1[C@H]2[C@H](CN(C(=O)c3ccccc3)c3ccccc23)N1C(=O)Nc1ccccc1Cl	13	PerturbNet-iso-free	holdout1	0.70380471462594	-0.939088116998515
O[C@@H]1CN[C@@H]2CC[C@@H](CC(=O)Nc3ccc(cc3)-c3ccccc3)O[C@H]2COC1	45	PerturbNet-iso-free	holdout1	0.941257337762215	0.709987158178091
CC(/C=C/C1=C(C)CCCC1(C)C)=C\C=C\C(C)=C\C(O)=O	451	Chemcpa-iso-free	holdout1	0.954627846236222	0.748915000626455
CC(=O)N1CCCCN2[C@@H](CO)[C@H]([C@H]2C1)c1ccc(cc1)-c1ccccc1	13	Chemcpa-iso-free	holdout1	0.774166928561497	-0.238255928191752
CC(=O)N1[C@H]2Cn3c(ccc(-c4cccnc4)c3=O)[C@@H]1[C@@H]([C@H]2CO)C(=O)N1CCc2ccccc2C1	13	Chemcpa-iso-free	holdout1	0.799162220511223	0.228624208965203
CC(=O)O[C@@]1(CC[C@H]2[C@@H]3C=C(C)C4=CC(=O)CC[C@@H]4[C@H]3CC[C@]12C)C(C)=O	66	Chemcpa-iso-free	holdout1	0.976282486300855	0.969451080743423
CC(C)(C)NCC(O)COc1cccc2C[C@@H](O)[C@@H](O)Cc12	138	Chemcpa-iso-free	holdout1	0.991009653493368	0.981210603654942
CC(C)NC(=O)N[C@@H]1C=C[C@H](CC(=O)NC2Cc3ccccc3C2)O[C@H]1CO	30	Chemcpa-iso-free	holdout1	0.922002464555972	0.541735113451504
CC(C)NC(=O)Nc1ccc2O[C@@H](C)CCCCO[C@@H](CN(C)C(=O)C3CCCCC3)[C@@H](C)CN([C@H](C)CO)C(=O)c2c1	24	Chemcpa-iso-free	holdout1	0.750083303629536	-0.739194290504133
CC(C)[C@H]1CC[C@@H](CC1)C(=O)N[C@@H](Cc1ccccc1)C(O)=O	62	Chemcpa-iso-free	holdout1	0.984586277390644	0.984436737104874
CC(N)C12CC3CC(CC(C3)C1)C2	45	Chemcpa-iso-free	holdout1	0.964909009317518	0.915650841976822
CCC(=O)N1C[C@]2(CCN(Cc3ccc(Cl)cc3)CC2)c2c([C@H]1CO)n(C)c1cc(OC)ccc21	11	Chemcpa-iso-free	holdout1	0.800406578154478	-0.264541493687201
CCC(=O)N1C[C@]2(CN(C2)C(C)=O)c2c([nH]c3cc(OC)ccc23)[C@H]1CO	11	Chemcpa-iso-free	holdout1	0.769414880399699	-0.218753456942346
CCC(=O)N[C@@H]1CC[C@@H](CC(=O)NCc2ccccc2F)O[C@@H]1CO	11	Chemcpa-iso-free	holdout1	0.814075911547745	0.0194641865462412
CCC(CO)NC(=O)C1CN(C)C2Cc3c[nH]c4cccc(C2=C1)c34	66	Chemcpa-iso-free	holdout1	0.978610318670193	0.98700192304705
CCCCCCCCCCCCCC(=O)N[C@H](C)[C@@H](O)c1ccccc1	71	Chemcpa-iso-free	holdout1	0.977400434622174	0.991245247749208
CCCN1CCC[C@@H]2Cc3n[nH]cc3C[C@@H]12	63	Chemcpa-iso-free	holdout1	0.982358755328552	0.978335028176042
CCCNC(=O)N1C[C@]2(CN(Cc3cccc(F)c3)C2)c2c([nH]c3cc(OC)ccc23)[C@@H]1CO	12	Chemcpa-iso-free	holdout1	0.735554655405785	-1.0420816173444
CCCNC(=O)N[C@H]1C=C[C@H](CC(=O)NCCc2ccccc2)O[C@H]1CO	11	Chemcpa-iso-free	holdout1	0.860204004977142	0.446460717737225
CCCNC(=O)c1cc2CN([C@H](CCO)c2c(n1)-c1cccc(c1)-c1cccc(OC)c1)[S@](=O)C(C)(C)C	34	Chemcpa-iso-free	holdout1	0.932259269483409	0.743701465527284
CCNC(=O)C[C@@H]1CC[C@H]2[C@H](COc3ccc(NC(C)=O)cc3C(=O)N2C)O1	13	Chemcpa-iso-free	holdout1	0.818078747333971	-0.527737874191034
CCNC(=O)Nc1ccc2OC[C@H]3O[C@H](CC(=O)N[C@H](C)c4ccccc4)CC[C@H]3N(C)C(=O)c2c1	13	Chemcpa-iso-free	holdout1	0.888938311597861	0.44370217646373
CCS(=O)(=O)N1C[C@@]2(C1)CN(Cc1ccccc1F)[C@@H](CO)c1[nH]c3cc(OC)ccc3c21	12	Chemcpa-iso-free	holdout1	0.737112693295755	-1.26265742289647
CCS(=O)(=O)N1C[C@@]2(C1)CN([C@@H](CO)c1[nH]c3cc(OC)ccc3c21)S(=O)(=O)c1cccc(OC)c1	12	Chemcpa-iso-free	holdout1	0.731652416223187	-1.19690056263684
CCS(=O)(=O)N1C[C@@]2(C1)CN([C@@H](CO)c1c2c2ccc(OC)cc2n1C)C(=O)NC(C)C	11	Chemcpa-iso-free	holdout1	0.796703803600432	0.398266900881559
CCS(=O)(=O)N1C[C@@]2(C1)CN([C@@H](CO)c1c2c2ccc(OC)cc2n1C)S(=O)(=O)c1ccccc1	11	Chemcpa-iso-free	holdout1	0.786814647553171	0.271001953465757
CCS(=O)(=O)Nc1ccc2OC[C@H]3O[C@H](CC(=O)N4CCN(C)CC4)CC[C@@H]3N(C)C(=O)c2c1	33	Chemcpa-iso-free	holdout1	0.924324038517831	0.424619816102869
CC[C@@H](CO)NC(=O)[C@H]1CN(C)[C@@H]2Cc3cn(C)c4cccc(C2=C1)c34	82	Chemcpa-iso-free	holdout1	0.985789939231995	0.975678301869144
CC[C@H](C)C(=O)O[C@H]1CCC=C2C=C[C@H](C)[C@H](CC[C@@H]3C[C@@H](O)CC(=O)O3)[C@@H]12	100	Chemcpa-iso-free	holdout1	0.986520657542044	0.985465901766983
CCc1cnc(s1)N1[C@H](CO)[C@@H]([C@H]1C#N)c1ccc(cc1)-c1cccc(F)c1	32	Chemcpa-iso-free	holdout1	0.928820153512058	0.648882138292095
CN(C)C(=O)c1cccc(c1)-c1ccc(cc1)[C@@H]1[C@H]2CN(C[C@@H]1N2)C(=O)c1cnccn1	22	Chemcpa-iso-free	holdout1	0.772788846814866	-0.0891013261769564
CN1[C@@H]2CC[C@@H](CC(=O)N3CCc4ccccc4C3)O[C@H]2COc2ccc(NS(=O)(=O)c3cccc(F)c3)cc2C1=O	13	Chemcpa-iso-free	holdout1	0.812259300696769	-0.197744402776064
CN1[C@@H]2CC[C@H](CC(=O)NCC3CCCCC3)O[C@@H]2COc2ccc(NC(=O)c3cccc(F)c3)cc2C1=O	82	Chemcpa-iso-free	holdout1	0.883469291810255	0.116121516485936
CN1[C@H]2CC[C@@H](CC(=O)NCc3ccc(cc3)-c3ccccc3)O[C@@H]2COc2ccc(NC(=O)c3cc(C)on3)cc2C1=O	48	Chemcpa-iso-free	holdout1	0.713921807092861	-1.0003872766577
COC(=O)NN=Cc1ccc(o1)[N+](=O)[O-]	56	Chemcpa-iso-free	holdout1	0.969161521589928	0.911569078429719
COCC(=O)N1C[C@@]2(C1)CN([C@H](CO)c1c2c2ccc(OC)cc2n1C)C(=O)NC1CCCC1	11	Chemcpa-iso-free	holdout1	0.795172338576617	0.178455912964031
COCC(=O)N1C[C@]2(CN(C2)S(C)(=O)=O)c2c([C@H]1CO)n(C)c1cc(OC)ccc21	12	Chemcpa-iso-free	holdout1	0.732512878031136	-1.02460623248742
COCC(=O)NC[C@H]1N[C@H](CO)[C@@H]1c1ccc(cc1)-c1ccccc1F	26	Chemcpa-iso-free	holdout1	0.898299980062029	0.425610275613191
CO[C@@H](CN(C)S(=O)(=O)c1ccc(Cl)cc1)[C@H](C)CN([C@@H](C)CO)S(=O)(=O)c1cccc(Cl)c1	34	Chemcpa-iso-free	holdout1	0.928077615389899	0.723927051012206
COc1cc2CCN3C[C@H](CC(C)C)[C@@H](O)C[C@H]3c2cc1OC	18	Chemcpa-iso-free	holdout1	0.732421854056964	-0.670269840972117
COc1ccc(C#Cc2cnc3O[C@H](CN(C)CC4CCCC4)[C@H](C)CN([C@@H](C)CO)C(=O)c3c2)cc1	12	Chemcpa-iso-free	holdout1	0.809583964658769	-0.12665732085372
COc1ccc(CN(C)C[C@@H]2OCCCC[C@H](C)Oc3ccc(NC(=O)C4CCCCC4)cc3C(=O)N(C[C@H]2C)[C@H](C)CO)cc1	51	Chemcpa-iso-free	holdout1	0.917672389134663	0.739971843732527
COc1ccc(CN(C)C[C@H]2Oc3c(NS(=O)(=O)C)cccc3C(=O)N(C[C@H]2C)[C@@H](C)CO)cc1	10	Chemcpa-iso-free	holdout1	0.787631714492457	0.472357887215699
COc1ccc(NC(=O)N(C)C[C@H]2Oc3c(NC(=O)c4cc(C)nn4C)cccc3C(=O)N(C[C@@H]2C)[C@@H](C)CO)cc1	34	Chemcpa-iso-free	holdout1	0.901610809186815	0.691109319355262
COc1ccc(NC(=O)Nc2ccc3O[C@H](CN(C)Cc4ccc(cc4)C(F)(F)F)[C@H](C)CN([C@@H](C)CO)C(=O)Cc3c2)cc1	12	Chemcpa-iso-free	holdout1	0.811553580677695	0.088786710330842
COc1ccc(cc1)C(=O)N1C[C@@H]2[C@@H]([C@@H](CO)N2C(=O)Cc2ccccn2)c2ccccc12	13	Chemcpa-iso-free	holdout1	0.699026876654233	-1.52587704553737
COc1ccc2c3c([C@@H](CO)N(C[C@]33CCN(CC3)C(=O)Nc3cccc(F)c3)S(C)(=O)=O)n(C)c2c1	11	Chemcpa-iso-free	holdout1	0.757545899779484	-0.415927494910904
COc1ccc2c3c([C@@H](CO)N(Cc4ccccc4OC)C[C@]33CCN(CC4CC4)CC3)n(C)c2c1	11	Chemcpa-iso-free	holdout1	0.796187490957553	0.0717612758304498
COc1ccc2c3c([C@H](CO)N(C[C@]33CCN(CC3)C(=O)CN(C)C)C(=O)C3CC3)n(C)c2c1	12	Chemcpa-iso-free	holdout1	0.697551895248405	-1.04275438900542
COc1ccc2c3c([nH]c2c1)[C@@H](CO)N(C[C@]31CCN(CC1)C(=O)c1ccncc1)S(C)(=O)=O	12	Chemcpa-iso-free	holdout1	0.752943117838503	-1.51322784694138
COc1ccc2c3c([nH]c2c1)[C@@H](CO)N(C[C@]31CCN(Cc2ccccc2F)CC1)S(=O)(=O)c1cn(C)cn1	12	Chemcpa-iso-free	holdout1	0.736495997817372	-1.13954128766963
COc1ccc2c3c([nH]c2c1)[C@@H](CO)N(C[C@]31CN(C1)C(=O)CN1CCOCC1)C(C)=O	12	Chemcpa-iso-free	holdout1	0.712810270145614	-1.73068718246803
COc1ccc2c3c([nH]c2c1)[C@@H](CO)N(C[C@]31CN(C1)C(=O)c1ccccn1)C(=O)C1CCC1	11	Chemcpa-iso-free	holdout1	0.765857354690702	-0.259286425313316
COc1ccc2c3c([nH]c2c1)[C@@H](CO)N(Cc1cccc(F)c1)C[C@]31CCN(CC1)C(C)=O	31	Chemcpa-iso-free	holdout1	0.922196595786842	0.30812733814662
COc1ccc2c3c([nH]c2c1)[C@H](CO)N(C[C@]31CCN(CC1)C(=O)c1ccccn1)C(=O)Nc1ccc(F)cc1	12	Chemcpa-iso-free	holdout1	0.720169518826832	-1.73872847675354
COc1ccc2c3c([nH]c2c1)[C@H](CO)N(C[C@]31CCN(CC1)S(C)(=O)=O)C(=O)c1cnccn1	12	Chemcpa-iso-free	holdout1	0.73905879888105	-1.54655229560225
COc1ccc2c3c([nH]c2c1)[C@H](CO)N(C[C@]31CN(C1)C(=O)NC(C)C)C(=O)C1CCOCC1	11	Chemcpa-iso-free	holdout1	0.810395980708565	0.355337270615711
COc1cccc(CNC(=O)c2cc3CN([C@H](CCO)c3c(n2)-c2cccc(c2)-c2ccncc2)[S@](=O)C(C)(C)C)c1	34	Chemcpa-iso-free	holdout1	0.936873580618139	0.822036458061884
COc1cccc(c1)-c1ccc(cc1)[C@@H]1[C@@H](CO)N(C(=O)Cc2ccncc2)[C@@H]1C#N	12	Chemcpa-iso-free	holdout1	0.833901249760144	-0.0117812245361899
COc1cccc(c1)-c1ccc(cc1)[C@@H]1[C@H](CO)N2CCCCN(C[C@@H]12)C(=O)c1ccc(F)cc1	33	Chemcpa-iso-free	holdout1	0.891822399836406	0.557330327900625
COc1cccc(c1)C#Cc1ccc(cc1)[C@@H]1[C@@H](CO)N[C@@H]1C#N	12	Chemcpa-iso-free	holdout1	0.827576297160181	-0.138282724166142
COc1ccccc1CN2C(=O)[C@@H]3Cc4c([nH]c5ccccc45)C(C)(C)N3C2=O	56	Chemcpa-iso-free	holdout1	0.974706489424796	0.92883000949953
COc1ccccc1CNC(=O)C[C@H]1CC[C@@H]2[C@H](COC[C@@H](O)CN2C(=O)Nc2ccc(F)cc2)O1	21	Chemcpa-iso-free	holdout1	0.869568339655604	0.461283323452653
COc1ccccc1CNC(=O)C[C@H]2C[C@@H]3[C@@H](Oc4ccc(NC(=O)Nc5ccc(cc5)C(F)(F)F)cc34)[C@H](CO)O2	10	Chemcpa-iso-free	holdout1	0.852059267358789	0.301329883832123
C[C@@H](CO)N1C[C@@H](C)[C@@H](CN(C)C(=O)NC2CCCCC2)Oc3c(cccc3C1=O)N(C)C	35	Chemcpa-iso-free	holdout1	0.908078834354935	0.826235717839863
C[C@@H](CO)N1C[C@@H](C)[C@@H](CN(C)CC2CCCCC2)Oc3ccc(NC(=O)Cc4cn(C)c5ccccc45)cc3CC1=O	17	Chemcpa-iso-free	holdout1	0.833005551834548	0.0550138905647138
C[C@@H](CO)N1C[C@@H](C)[C@H](CN(C)Cc2cccc(F)c2)Oc3ncc(cc3C1=O)C4=CCCCC4	17	Chemcpa-iso-free	holdout1	0.741517587105601	-1.90080715008671
C[C@@H](CO)N1C[C@@H](C)[C@H](CN(C)Cc2ccncc2)Oc3ccc(NC(=O)Nc4cccc5ccccc45)cc3C1=O	22	Chemcpa-iso-free	holdout1	0.860821076570798	0.256974720416065
C[C@@H](CO)N1C[C@H](C)[C@@H](CN(C)C(=O)Cc2ccccc2)OCc3ccccc3-c4ccccc4C1=O	28	Chemcpa-iso-free	holdout1	0.923644459943392	0.615122895552523
C[C@@H](CO)N1C[C@H](C)[C@@H](CN(C)Cc2ccc(Cl)c(Cl)c2)Oc3c(NC(=O)Nc4ccccc4)cccc3C1=O	66	Chemcpa-iso-free	holdout1	0.983144664214631	0.963667707449945
C[C@@H](CO)N1C[C@H](C)[C@H](CN(C)C(=O)Nc2cccc(Oc3ccccn3)c2)OCc4cnnn4CCCC1=O	11	Chemcpa-iso-free	holdout1	0.808137698176933	0.0823171732092405
C[C@@H](NC(=O)C[C@H]1C[C@H]2[C@H](Oc3ccc(NS(=O)(=O)c4ccc(F)cc4)cc23)[C@@H](CO)O1)c5ccccc5	10	Chemcpa-iso-free	holdout1	0.834441801669011	0.247238805848256
C[C@H](CCCC(C)(C)O)[C@H]1CC[C@@H]2[C@]1(C)CCC\C2=C/C=C1/C[C@@H](O)C[C@H](O)C1=C	322	Chemcpa-iso-free	holdout1	0.938200156530995	0.636811405458366
C[C@H](CO)N1C[C@@H](C)[C@@H](CN(C)Cc2ccc(cc2)C(=O)Nc3ccccc3N)Oc4ccc(NS(=O)(=O)c5ccccc5)cc4CC1=O	29	Chemcpa-iso-free	holdout1	0.806030987688731	0.033740674631794
C[C@H](CO)N1C[C@@H](C)[C@H](CN(C)CC2CCCCC2)OCCCC[C@@H](C)Oc3ccc(NC(=O)Nc4ccc(F)cc4)cc3C1=O	12	Chemcpa-iso-free	holdout1	0.790384049652914	0.0832300220300655
C[C@H](CO)N1C[C@@H](C)[C@H](CN(C)Cc2cncnc2)Oc3cc(/C=C/c4ccccc4)ccc3S1(=O)=O	12	Chemcpa-iso-free	holdout1	0.822544893774995	0.461339209209753
C[C@H](CO)N1C[C@H](C)[C@@H](CN(C)Cc2ccc(Cl)c(Cl)c2)OCCCC[C@@H](C)Oc3ccc(NC(=O)NC4CCCCC4)cc3C1=O	12	Chemcpa-iso-free	holdout1	0.828184812898442	0.15282977322321
C[C@H](CO)N1C[C@H](C)[C@@H](CN(C)Cc2ccc3OCOc3c2)Oc4cc(C#CCN(C)C)ccc4S1(=O)=O	17	Chemcpa-iso-free	holdout1	0.739305119881521	-2.03853070572562
C[C@H](CO)N1C[C@H](C)[C@H](CN(C)S(=O)(=O)c2ccc(Cl)cc2)Oc3c(NC(=O)Nc4ccc(F)cc4)cccc3C1=O	52	Chemcpa-iso-free	holdout1	0.966931097670353	0.760026845037162
C[C@H](NC(=O)C[C@H]1CC[C@@H](NS(=O)(=O)c2cccc(F)c2)[C@@H](CO)O1)c1ccccc1	30	Chemcpa-iso-free	holdout1	0.925680012839691	0.585013213951727
C[C@H](NC(=O)C[C@H]1CC[C@@H]2[C@H](COC[C@H](O)CN2C(=O)Nc2cccc(Cl)c2)O1)c1ccccc1	41	Chemcpa-iso-free	holdout1	0.917995106197565	0.609376016082687
C[C@H]1CN(CCN1S(=O)(=O)c2ccc3OCCOc3c2)S(=O)(=O)c4c(F)cccc4F	46	Chemcpa-iso-free	holdout1	0.975158126250443	0.935788919379984
C[C@]12CC[C@@H]3[C@@H](CCC4=C3CCC(=O)C4)[C@H]1CC[C@@]2(O)C#C	154	Chemcpa-iso-free	holdout1	0.701276435146505	-0.242821319456634
C\C=C\c1ccc(cc1)[C@H]1[C@@H](CO)N([C@@H]1C#N)S(=O)(=O)c1cccc(F)c1	31	Chemcpa-iso-free	holdout1	0.928392928425592	0.632226607082597
Cc1c(O)cccc1C(=O)N[C@@H](CSc1ccccc1)[C@H](O)CN1C[C@@H]2CCCC[C@@H]2C[C@H]1C(=O)NC(C)(C)C	65	Chemcpa-iso-free	holdout1	0.972670905999042	0.864925350856779
Cc1noc(C)c1NC(=O)NCC[C@H]1CC[C@H](NC(=O)c2ccc(F)cc2)[C@@H](CO)O1	11	Chemcpa-iso-free	holdout1	0.870433365603719	0.501690247354037
Cn1cc(C=C2C(=O)Nc3cccnc23)c4ccccc14	65	Chemcpa-iso-free	holdout1	0.977376265141689	0.984456165029009
Cn1nc(N)c2cn([C@@H]3O[C@H](CO)[C@@H](O)[C@H]3O)c3ncnc1c23	114	Chemcpa-iso-free	holdout1	0.96493994997089	0.864695905925563
Fc1ccc(cc1)S(=O)(=O)N1C[C@H]2N[C@@H](C1)[C@@H]2c1ccc(cc1)-c1ccc(cc1)C#N	22	Chemcpa-iso-free	holdout1	0.817774796001376	0.419018068731122
OC[C@@H]1O[C@@H](CC(=O)N2CCCCC2)C=C[C@@H]1NC(=O)c1ccc2OCOc2c1	30	Chemcpa-iso-free	holdout1	0.924590152185474	0.660186156914842
OC[C@@H]1O[C@@H](CC(=O)NCCc2cscn2)C=C[C@@H]1NC(=O)C1CCOCC1	10	Chemcpa-iso-free	holdout1	0.836762889021392	0.499378921812027
OC[C@@H]1O[C@H](CC(=O)NCc2cc(F)cc(F)c2)CC[C@H]1NC(=O)Nc1ccc(cc1)C(F)(F)F	30	Chemcpa-iso-free	holdout1	0.915749853950324	0.540464763699208
OC[C@@H]1O[C@H](CC(=O)NCc2ccc(Cl)c(Cl)c2)C=C[C@H]1NS(=O)(=O)c1ccccc1	11	Chemcpa-iso-free	holdout1	0.860100299061473	0.423573093910743
OC[C@@H]1O[C@H](CC(=O)NCc2ccc(Cl)cc2)C[C@H]3[C@@H]1Oc4ccc(NC(=O)Nc5ccc(cc5)C(F)(F)F)cc34	25	Chemcpa-iso-free	holdout1	0.899023242740155	0.652952718412774
OC[C@@H]1[C@H]2Cn3c(cccc3=O)[C@@H]([C@H]1C(=O)N1CCOCC1)N2Cc1cccc(Cl)c1	24	Chemcpa-iso-free	holdout1	0.885597358750371	0.47596677475455
OC[C@@H]1[C@H]2[C@H](CN(C(=O)Cc3ccccc3)c3ccccc23)N1S(=O)(=O)c1ccccc1	13	Chemcpa-iso-free	holdout1	0.709918881808522	-1.52835078433692
OC[C@H]1N[C@H](C#N)[C@H]1c1ccc(\C=C\c2ccccc2)cc1	24	Chemcpa-iso-free	holdout1	0.845888268632977	0.0461239122798702
OC[C@H]1O[C@H]([C@H](O)[C@@H]1O)n1cnc2c(N[C@H]3CCC[C@@H]3O)ncnc12	65	Chemcpa-iso-free	holdout1	0.979705988104546	0.981225072848636
OC[C@H]1[C@@H]([C@@H]2CNCC(=O)N12)c1ccc(cc1)-c1ccc(cc1)C#N	32	Chemcpa-iso-free	holdout1	0.923614978351821	0.525522989833816
OC[C@H]1[C@H]([C@@H](CNC(=O)NC2CCCC2)N1C(=O)C1CC1)c1ccccc1	27	Chemcpa-iso-free	holdout1	0.919611170032085	0.230857616552629
OC[C@H]1[C@H]2[C@H](CN(C(=O)c3ccccc3)c3ccccc23)N1C(=O)Nc1ccccc1Cl	13	Chemcpa-iso-free	holdout1	0.716025863632702	-0.787936162012539
O[C@@H]1CN[C@@H]2CC[C@@H](CC(=O)Nc3ccc(cc3)-c3ccccc3)O[C@H]2COC1	45	Chemcpa-iso-free	holdout1	0.925083763848669	0.402373881613771
CC(/C=C/C1=C(C)CCCC1(C)C)=C\C=C\C(C)=C\C(O)=O	451	PerturbNet-iso	holdout1	0.895566165341716	0.647373107033133
CC(=O)N1CCCCN2[C@@H](CO)[C@H]([C@H]2C1)c1ccc(cc1)-c1ccccc1	13	PerturbNet-iso	holdout1	0.861626464970356	0.4997963984913
CC(=O)N1[C@H]2Cn3c(ccc(-c4cccnc4)c3=O)[C@@H]1[C@@H]([C@H]2CO)C(=O)N1CCc2ccccc2C1	13	PerturbNet-iso	holdout1	0.855327489889576	0.412906338696526
CC(=O)O[C@@]1(CC[C@H]2[C@@H]3C=C(C)C4=CC(=O)CC[C@@H]4[C@H]3CC[C@]12C)C(C)=O	66	PerturbNet-iso	holdout1	0.943839541009703	0.850605043806489
CC(C)(C)NCC(O)COc1cccc2C[C@@H](O)[C@@H](O)Cc12	138	PerturbNet-iso	holdout1	0.985259441765195	0.977141016372803
CC(C)NC(=O)N[C@@H]1C=C[C@H](CC(=O)NC2Cc3ccccc3C2)O[C@H]1CO	30	PerturbNet-iso	holdout1	0.865594932744458	0.548545240781244
CC(C)NC(=O)Nc1ccc2O[C@@H](C)CCCCO[C@@H](CN(C)C(=O)C3CCCCC3)[C@@H](C)CN([C@H](C)CO)C(=O)c2c1	24	PerturbNet-iso	holdout1	0.650467525883677	-1.34755600712836
CC(C)[C@H]1CC[C@@H](CC1)C(=O)N[C@@H](Cc1ccccc1)C(O)=O	62	PerturbNet-iso	holdout1	0.969034687152394	0.929702048162997
CC(N)C12CC3CC(CC(C3)C1)C2	45	PerturbNet-iso	holdout1	0.95989007266803	0.909362076712235
CCC(=O)N1C[C@]2(CCN(Cc3ccc(Cl)cc3)CC2)c2c([C@H]1CO)n(C)c1cc(OC)ccc21	11	PerturbNet-iso	holdout1	0.932652570491111	0.673287571800805
CCC(=O)N1C[C@]2(CN(C2)C(C)=O)c2c([nH]c3cc(OC)ccc23)[C@H]1CO	11	PerturbNet-iso	holdout1	0.921274786477307	0.60364951837293
CCC(=O)N[C@@H]1CC[C@@H](CC(=O)NCc2ccccc2F)O[C@@H]1CO	11	PerturbNet-iso	holdout1	0.940509670808808	0.834155992619865
CCC(CO)NC(=O)C1CN(C)C2Cc3c[nH]c4cccc(C2=C1)c34	66	PerturbNet-iso	holdout1	0.983833991157776	0.987571649211847
CCCCCCCCCCCCCC(=O)N[C@H](C)[C@@H](O)c1ccccc1	71	PerturbNet-iso	holdout1	0.98555344174316	0.991293658303114
CCCN1CCC[C@@H]2Cc3n[nH]cc3C[C@@H]12	63	PerturbNet-iso	holdout1	0.979205552980782	0.969079122033605
CCCNC(=O)N1C[C@]2(CN(Cc3cccc(F)c3)C2)c2c([nH]c3cc(OC)ccc23)[C@@H]1CO	12	PerturbNet-iso	holdout1	0.919731047301285	0.533750947458577
CCCNC(=O)N[C@H]1C=C[C@H](CC(=O)NCCc2ccccc2)O[C@H]1CO	11	PerturbNet-iso	holdout1	0.967578974407313	0.914314321432445
CCCNC(=O)c1cc2CN([C@H](CCO)c2c(n1)-c1cccc(c1)-c1cccc(OC)c1)[S@](=O)C(C)(C)C	34	PerturbNet-iso	holdout1	0.920142887815195	0.862246677412756
CCNC(=O)C[C@@H]1CC[C@H]2[C@H](COc3ccc(NC(C)=O)cc3C(=O)N2C)O1	13	PerturbNet-iso	holdout1	0.947446046883449	0.735104918315396
CCNC(=O)Nc1ccc2OC[C@H]3O[C@H](CC(=O)N[C@H](C)c4ccccc4)CC[C@H]3N(C)C(=O)c2c1	13	PerturbNet-iso	holdout1	0.968301920102156	0.901573596825948
CCS(=O)(=O)N1C[C@@]2(C1)CN(Cc1ccccc1F)[C@@H](CO)c1[nH]c3cc(OC)ccc3c21	12	PerturbNet-iso	holdout1	0.923188963415506	0.494056072390937
CCS(=O)(=O)N1C[C@@]2(C1)CN([C@@H](CO)c1[nH]c3cc(OC)ccc3c21)S(=O)(=O)c1cccc(OC)c1	12	PerturbNet-iso	holdout1	0.927425793512006	0.445745928192331
CCS(=O)(=O)N1C[C@@]2(C1)CN([C@@H](CO)c1c2c2ccc(OC)cc2n1C)C(=O)NC(C)C	11	PerturbNet-iso	holdout1	0.957026854804937	0.909759672748174
CCS(=O)(=O)N1C[C@@]2(C1)CN([C@@H](CO)c1c2c2ccc(OC)cc2n1C)S(=O)(=O)c1ccccc1	11	PerturbNet-iso	holdout1	0.963477062409733	0.931343248032168
CCS(=O)(=O)Nc1ccc2OC[C@H]3O[C@H](CC(=O)N4CCN(C)CC4)CC[C@@H]3N(C)C(=O)c2c1	33	PerturbNet-iso	holdout1	0.921354670398318	0.500882054474698
CC[C@@H](CO)NC(=O)[C@H]1CN(C)[C@@H]2Cc3cn(C)c4cccc(C2=C1)c34	82	PerturbNet-iso	holdout1	0.988962526845141	0.970555332306283
CC[C@H](C)C(=O)O[C@H]1CCC=C2C=C[C@H](C)[C@H](CC[C@@H]3C[C@@H](O)CC(=O)O3)[C@@H]12	100	PerturbNet-iso	holdout1	0.985060458362473	0.963930724415774
CCc1cnc(s1)N1[C@H](CO)[C@@H]([C@H]1C#N)c1ccc(cc1)-c1cccc(F)c1	32	PerturbNet-iso	holdout1	0.913365135999778	0.646719381812279
CN(C)C(=O)c1cccc(c1)-c1ccc(cc1)[C@@H]1[C@H]2CN(C[C@@H]1N2)C(=O)c1cnccn1	22	PerturbNet-iso	holdout1	0.670685419014864	0.205755625059495
CN1[C@@H]2CC[C@@H](CC(=O)N3CCc4ccccc4C3)O[C@H]2COc2ccc(NS(=O)(=O)c3cccc(F)c3)cc2C1=O	13	PerturbNet-iso	holdout1	0.95108567893377	0.751594226716159
CN1[C@@H]2CC[C@H](CC(=O)NCC3CCCCC3)O[C@@H]2COc2ccc(NC(=O)c3cccc(F)c3)cc2C1=O	82	PerturbNet-iso	holdout1	0.887811517817734	0.672547694401285
CN1[C@H]2CC[C@@H](CC(=O)NCc3ccc(cc3)-c3ccccc3)O[C@@H]2COc2ccc(NC(=O)c3cc(C)on3)cc2C1=O	48	PerturbNet-iso	holdout1	0.822772018332622	-0.138849523139025
COC(=O)NN=Cc1ccc(o1)[N+](=O)[O-]	56	PerturbNet-iso	holdout1	0.959015887448999	0.896200362746011
COCC(=O)N1C[C@@]2(C1)CN([C@H](CO)c1c2c2ccc(OC)cc2n1C)C(=O)NC1CCCC1	11	PerturbNet-iso	holdout1	0.944998490650425	0.871999797621389
COCC(=O)N1C[C@]2(CN(C2)S(C)(=O)=O)c2c([C@H]1CO)n(C)c1cc(OC)ccc21	12	PerturbNet-iso	holdout1	0.957546129848595	0.826458438849762
COCC(=O)NC[C@H]1N[C@H](CO)[C@@H]1c1ccc(cc1)-c1ccccc1F	26	PerturbNet-iso	holdout1	0.617531395963252	0.544675638753183
CO[C@@H](CN(C)S(=O)(=O)c1ccc(Cl)cc1)[C@H](C)CN([C@@H](C)CO)S(=O)(=O)c1cccc(Cl)c1	34	PerturbNet-iso	holdout1	0.901049984295965	0.775538899067983
COc1cc2CCN3C[C@H](CC(C)C)[C@@H](O)C[C@H]3c2cc1OC	18	PerturbNet-iso	holdout1	0.731005422480487	-0.822375319829123
COc1ccc(C#Cc2cnc3O[C@H](CN(C)CC4CCCC4)[C@H](C)CN([C@@H](C)CO)C(=O)c3c2)cc1	12	PerturbNet-iso	holdout1	0.905538957754266	0.377516303756641
COc1ccc(CN(C)C[C@@H]2OCCCC[C@H](C)Oc3ccc(NC(=O)C4CCCCC4)cc3C(=O)N(C[C@H]2C)[C@H](C)CO)cc1	51	PerturbNet-iso	holdout1	0.957778496382479	0.796195958289854
COc1ccc(CN(C)C[C@H]2Oc3c(NS(=O)(=O)C)cccc3C(=O)N(C[C@H]2C)[C@@H](C)CO)cc1	10	PerturbNet-iso	holdout1	0.932996397182083	0.812549985497073
COc1ccc(NC(=O)N(C)C[C@H]2Oc3c(NC(=O)c4cc(C)nn4C)cccc3C(=O)N(C[C@@H]2C)[C@@H](C)CO)cc1	34	PerturbNet-iso	holdout1	0.94401254645798	0.811500788121365
COc1ccc(NC(=O)Nc2ccc3O[C@H](CN(C)Cc4ccc(cc4)C(F)(F)F)[C@H](C)CN([C@@H](C)CO)C(=O)Cc3c2)cc1	12	PerturbNet-iso	holdout1	0.888357676301886	0.36383900652153
COc1ccc(cc1)C(=O)N1C[C@@H]2[C@@H]([C@@H](CO)N2C(=O)Cc2ccccn2)c2ccccc12	13	PerturbNet-iso	holdout1	0.892646487111224	0.21999470708504
COc1ccc2c3c([C@@H](CO)N(C[C@]33CCN(CC3)C(=O)Nc3cccc(F)c3)S(C)(=O)=O)n(C)c2c1	11	PerturbNet-iso	holdout1	0.952500950713511	0.779975744776628
COc1ccc2c3c([C@@H](CO)N(Cc4ccccc4OC)C[C@]33CCN(CC4CC4)CC3)n(C)c2c1	11	PerturbNet-iso	holdout1	0.945888000147265	0.797263201245595
COc1ccc2c3c([C@H](CO)N(C[C@]33CCN(CC3)C(=O)CN(C)C)C(=O)C3CC3)n(C)c2c1	12	PerturbNet-iso	holdout1	0.963387492320391	0.807630098451566
COc1ccc2c3c([nH]c2c1)[C@@H](CO)N(C[C@]31CCN(CC1)C(=O)c1ccncc1)S(C)(=O)=O	12	PerturbNet-iso	holdout1	0.948775620376766	0.612921826675215
COc1ccc2c3c([nH]c2c1)[C@@H](CO)N(C[C@]31CCN(Cc2ccccc2F)CC1)S(=O)(=O)c1cn(C)cn1	12	PerturbNet-iso	holdout1	0.917135765743253	0.366392310296759
COc1ccc2c3c([nH]c2c1)[C@@H](CO)N(C[C@]31CN(C1)C(=O)CN1CCOCC1)C(C)=O	12	PerturbNet-iso	holdout1	0.955751709183582	0.696486911850206
COc1ccc2c3c([nH]c2c1)[C@@H](CO)N(C[C@]31CN(C1)C(=O)c1ccccn1)C(=O)C1CCC1	11	PerturbNet-iso	holdout1	0.907003108131632	0.875033190064257
COc1ccc2c3c([nH]c2c1)[C@@H](CO)N(Cc1cccc(F)c1)C[C@]31CCN(CC1)C(C)=O	31	PerturbNet-iso	holdout1	0.820754846071401	0.5961189912835
COc1ccc2c3c([nH]c2c1)[C@H](CO)N(C[C@]31CCN(CC1)C(=O)c1ccccn1)C(=O)Nc1ccc(F)cc1	12	PerturbNet-iso	holdout1	0.956446881840357	0.682679478128976
COc1ccc2c3c([nH]c2c1)[C@H](CO)N(C[C@]31CCN(CC1)S(C)(=O)=O)C(=O)c1cnccn1	12	PerturbNet-iso	holdout1	0.956140455168571	0.739289723505951
COc1ccc2c3c([nH]c2c1)[C@H](CO)N(C[C@]31CN(C1)C(=O)NC(C)C)C(=O)C1CCOCC1	11	PerturbNet-iso	holdout1	0.97031471433129	0.953413985892243
COc1cccc(CNC(=O)c2cc3CN([C@H](CCO)c3c(n2)-c2cccc(c2)-c2ccncc2)[S@](=O)C(C)(C)C)c1	34	PerturbNet-iso	holdout1	0.9383183909055	0.849111437736139
COc1cccc(c1)-c1ccc(cc1)[C@@H]1[C@@H](CO)N(C(=O)Cc2ccncc2)[C@@H]1C#N	12	PerturbNet-iso	holdout1	0.941325184765966	0.824667603767754
COc1cccc(c1)-c1ccc(cc1)[C@@H]1[C@H](CO)N2CCCCN(C[C@@H]12)C(=O)c1ccc(F)cc1	33	PerturbNet-iso	holdout1	0.881143083122292	0.836792024192241
COc1cccc(c1)C#Cc1ccc(cc1)[C@@H]1[C@@H](CO)N[C@@H]1C#N	12	PerturbNet-iso	holdout1	0.923978483615326	0.708373751347361
COc1ccccc1CN2C(=O)[C@@H]3Cc4c([nH]c5ccccc45)C(C)(C)N3C2=O	56	PerturbNet-iso	holdout1	0.948083111322499	0.805774879039353
COc1ccccc1CNC(=O)C[C@H]1CC[C@@H]2[C@H](COC[C@@H](O)CN2C(=O)Nc2ccc(F)cc2)O1	21	PerturbNet-iso	holdout1	0.968865455821811	0.943906877077596
COc1ccccc1CNC(=O)C[C@H]2C[C@@H]3[C@@H](Oc4ccc(NC(=O)Nc5ccc(cc5)C(F)(F)F)cc34)[C@H](CO)O2	10	PerturbNet-iso	holdout1	0.956995711993802	0.816199935881414
C[C@@H](CO)N1C[C@@H](C)[C@@H](CN(C)C(=O)NC2CCCCC2)Oc3c(cccc3C1=O)N(C)C	35	PerturbNet-iso	holdout1	0.950468503728624	0.888531755431991
C[C@@H](CO)N1C[C@@H](C)[C@@H](CN(C)CC2CCCCC2)Oc3ccc(NC(=O)Cc4cn(C)c5ccccc45)cc3CC1=O	17	PerturbNet-iso	holdout1	0.877389672039778	0.321756304196677
C[C@@H](CO)N1C[C@@H](C)[C@H](CN(C)Cc2cccc(F)c2)Oc3ncc(cc3C1=O)C4=CCCCC4	17	PerturbNet-iso	holdout1	0.805706417818429	-1.06300476824558
C[C@@H](CO)N1C[C@@H](C)[C@H](CN(C)Cc2ccncc2)Oc3ccc(NC(=O)Nc4cccc5ccccc45)cc3C1=O	22	PerturbNet-iso	holdout1	0.902848153444836	0.495169319046972
C[C@@H](CO)N1C[C@H](C)[C@@H](CN(C)C(=O)Cc2ccccc2)OCc3ccccc3-c4ccccc4C1=O	28	PerturbNet-iso	holdout1	0.925809124400143	0.44242127489634
C[C@@H](CO)N1C[C@H](C)[C@@H](CN(C)Cc2ccc(Cl)c(Cl)c2)Oc3c(NC(=O)Nc4ccccc4)cccc3C1=O	66	PerturbNet-iso	holdout1	0.962893883625261	0.915433381422715
C[C@@H](CO)N1C[C@H](C)[C@H](CN(C)C(=O)Nc2cccc(Oc3ccccn3)c2)OCc4cnnn4CCCC1=O	11	PerturbNet-iso	holdout1	0.86458146235318	0.195468027605823
C[C@@H](NC(=O)C[C@H]1C[C@H]2[C@H](Oc3ccc(NS(=O)(=O)c4ccc(F)cc4)cc23)[C@@H](CO)O1)c5ccccc5	10	PerturbNet-iso	holdout1	0.947231039184615	0.84356912615322
C[C@H](CCCC(C)(C)O)[C@H]1CC[C@@H]2[C@]1(C)CCC\C2=C/C=C1/C[C@@H](O)C[C@H](O)C1=C	322	PerturbNet-iso	holdout1	0.879647976151896	0.795414472195056
C[C@H](CO)N1C[C@@H](C)[C@@H](CN(C)Cc2ccc(cc2)C(=O)Nc3ccccc3N)Oc4ccc(NS(=O)(=O)c5ccccc5)cc4CC1=O	29	PerturbNet-iso	holdout1	0.807867532717436	-0.0336508849993713
C[C@H](CO)N1C[C@@H](C)[C@H](CN(C)CC2CCCCC2)OCCCC[C@@H](C)Oc3ccc(NC(=O)Nc4ccc(F)cc4)cc3C1=O	12	PerturbNet-iso	holdout1	0.810987622114464	0.11438998699579
C[C@H](CO)N1C[C@@H](C)[C@H](CN(C)Cc2cncnc2)Oc3cc(/C=C/c4ccccc4)ccc3S1(=O)=O	12	PerturbNet-iso	holdout1	0.889673460425983	0.561189816148549
C[C@H](CO)N1C[C@H](C)[C@@H](CN(C)Cc2ccc(Cl)c(Cl)c2)OCCCC[C@@H](C)Oc3ccc(NC(=O)NC4CCCCC4)cc3C1=O	12	PerturbNet-iso	holdout1	0.899847208689173	0.390807418390744
C[C@H](CO)N1C[C@H](C)[C@@H](CN(C)Cc2ccc3OCOc3c2)Oc4cc(C#CCN(C)C)ccc4S1(=O)=O	17	PerturbNet-iso	holdout1	0.800163459986193	-1.18233833847389
C[C@H](CO)N1C[C@H](C)[C@H](CN(C)S(=O)(=O)c2ccc(Cl)cc2)Oc3c(NC(=O)Nc4ccc(F)cc4)cccc3C1=O	52	PerturbNet-iso	holdout1	0.980123811607808	0.713407777968124
C[C@H](NC(=O)C[C@H]1CC[C@@H](NS(=O)(=O)c2cccc(F)c2)[C@@H](CO)O1)c1ccccc1	30	PerturbNet-iso	holdout1	0.929214298738734	0.667962920567644
C[C@H](NC(=O)C[C@H]1CC[C@@H]2[C@H](COC[C@H](O)CN2C(=O)Nc2cccc(Cl)c2)O1)c1ccccc1	41	PerturbNet-iso	holdout1	0.937232689962143	0.843024468637605
C[C@H]1CN(CCN1S(=O)(=O)c2ccc3OCCOc3c2)S(=O)(=O)c4c(F)cccc4F	46	PerturbNet-iso	holdout1	0.971106463296502	0.942570986190687
C[C@]12CC[C@@H]3[C@@H](CCC4=C3CCC(=O)C4)[C@H]1CC[C@@]2(O)C#C	154	PerturbNet-iso	holdout1	0.655813093542056	0.038212540416513
C\C=C\c1ccc(cc1)[C@H]1[C@@H](CO)N([C@@H]1C#N)S(=O)(=O)c1cccc(F)c1	31	PerturbNet-iso	holdout1	0.835333795322437	0.688578849702793
Cc1c(O)cccc1C(=O)N[C@@H](CSc1ccccc1)[C@H](O)CN1C[C@@H]2CCCC[C@@H]2C[C@H]1C(=O)NC(C)(C)C	65	PerturbNet-iso	holdout1	0.945360808591418	0.740953539168102
Cc1noc(C)c1NC(=O)NCC[C@H]1CC[C@H](NC(=O)c2ccc(F)cc2)[C@@H](CO)O1	11	PerturbNet-iso	holdout1	0.961084787503796	0.951617842843402
Cn1cc(C=C2C(=O)Nc3cccnc23)c4ccccc14	65	PerturbNet-iso	holdout1	0.975828798896476	0.982597042409801
Cn1nc(N)c2cn([C@@H]3O[C@H](CO)[C@@H](O)[C@H]3O)c3ncnc1c23	114	PerturbNet-iso	holdout1	0.852057175693118	0.686908685062729
Fc1ccc(cc1)S(=O)(=O)N1C[C@H]2N[C@@H](C1)[C@@H]2c1ccc(cc1)-c1ccc(cc1)C#N	22	PerturbNet-iso	holdout1	0.772098706514874	0.548446607594286
OC[C@@H]1O[C@@H](CC(=O)N2CCCCC2)C=C[C@@H]1NC(=O)c1ccc2OCOc2c1	30	PerturbNet-iso	holdout1	0.882648994495213	0.655388802129631
OC[C@@H]1O[C@@H](CC(=O)NCCc2cscn2)C=C[C@@H]1NC(=O)C1CCOCC1	10	PerturbNet-iso	holdout1	0.957332652317753	0.920214806010104
OC[C@@H]1O[C@H](CC(=O)NCc2cc(F)cc(F)c2)CC[C@H]1NC(=O)Nc1ccc(cc1)C(F)(F)F	30	PerturbNet-iso	holdout1	0.898658729285922	0.632856290218582
OC[C@@H]1O[C@H](CC(=O)NCc2ccc(Cl)c(Cl)c2)C=C[C@H]1NS(=O)(=O)c1ccccc1	11	PerturbNet-iso	holdout1	0.975067337704441	0.954351939328313
OC[C@@H]1O[C@H](CC(=O)NCc2ccc(Cl)cc2)C[C@H]3[C@@H]1Oc4ccc(NC(=O)Nc5ccc(cc5)C(F)(F)F)cc34	25	PerturbNet-iso	holdout1	0.869295913262155	0.456547626201833
OC[C@@H]1[C@H]2Cn3c(cccc3=O)[C@@H]([C@H]1C(=O)N1CCOCC1)N2Cc1cccc(Cl)c1	24	PerturbNet-iso	holdout1	0.823453666143707	0.122357041840055
OC[C@@H]1[C@H]2[C@H](CN(C(=O)Cc3ccccc3)c3ccccc23)N1S(=O)(=O)c1ccccc1	13	PerturbNet-iso	holdout1	0.956843790512509	0.801992936042299
OC[C@H]1N[C@H](C#N)[C@H]1c1ccc(\C=C\c2ccccc2)cc1	24	PerturbNet-iso	holdout1	0.969282050310478	0.876531435218113
OC[C@H]1O[C@H]([C@H](O)[C@@H]1O)n1cnc2c(N[C@H]3CCC[C@@H]3O)ncnc12	65	PerturbNet-iso	holdout1	0.871390051027138	0.746087330701645
OC[C@H]1[C@@H]([C@@H]2CNCC(=O)N12)c1ccc(cc1)-c1ccc(cc1)C#N	32	PerturbNet-iso	holdout1	0.855560620996387	0.836860148290062
OC[C@H]1[C@H]([C@@H](CNC(=O)NC2CCCC2)N1C(=O)C1CC1)c1ccccc1	27	PerturbNet-iso	holdout1	0.874620093804086	0.550581201455923
OC[C@H]1[C@H]2[C@H](CN(C(=O)c3ccccc3)c3ccccc23)N1C(=O)Nc1ccccc1Cl	13	PerturbNet-iso	holdout1	0.960242527828156	0.850107110503979
O[C@@H]1CN[C@@H]2CC[C@@H](CC(=O)Nc3ccc(cc3)-c3ccccc3)O[C@H]2COC1	45	PerturbNet-iso	holdout1	0.853016015557865	0.492474818918914
CC(/C=C/C1=C(C)CCCC1(C)C)=C\C=C\C(C)=C\C(O)=O	451	Chemcpa-iso	holdout1	0.919760577642588	0.534595885751701
CC(=O)N1CCCCN2[C@@H](CO)[C@H]([C@H]2C1)c1ccc(cc1)-c1ccccc1	13	Chemcpa-iso	holdout1	0.831739553092611	0.27736556675044
CC(=O)N1[C@H]2Cn3c(ccc(-c4cccnc4)c3=O)[C@@H]1[C@@H]([C@H]2CO)C(=O)N1CCc2ccccc2C1	13	Chemcpa-iso	holdout1	0.887451415469312	0.609866459015113
CC(=O)O[C@@]1(CC[C@H]2[C@@H]3C=C(C)C4=CC(=O)CC[C@@H]4[C@H]3CC[C@]12C)C(C)=O	66	Chemcpa-iso	holdout1	0.941340984235805	0.788236487532995
CC(C)(C)NCC(O)COc1cccc2C[C@@H](O)[C@@H](O)Cc12	138	Chemcpa-iso	holdout1	0.969139601139557	0.811621633848843
CC(C)NC(=O)N[C@@H]1C=C[C@H](CC(=O)NC2Cc3ccccc3C2)O[C@H]1CO	30	Chemcpa-iso	holdout1	0.921043964336125	0.408782412997113
CC(C)NC(=O)Nc1ccc2O[C@@H](C)CCCCO[C@@H](CN(C)C(=O)C3CCCCC3)[C@@H](C)CN([C@H](C)CO)C(=O)c2c1	24	Chemcpa-iso	holdout1	0.69884939769683	-1.11038153347721
CC(C)[C@H]1CC[C@@H](CC1)C(=O)N[C@@H](Cc1ccccc1)C(O)=O	62	Chemcpa-iso	holdout1	0.955087450143221	0.826098390673544
CC(N)C12CC3CC(CC(C3)C1)C2	45	Chemcpa-iso	holdout1	0.954836118386605	0.901608547342964
CCC(=O)N1C[C@]2(CCN(Cc3ccc(Cl)cc3)CC2)c2c([C@H]1CO)n(C)c1cc(OC)ccc21	11	Chemcpa-iso	holdout1	0.818203774884153	0.236623163929911
CCC(=O)N1C[C@]2(CN(C2)C(C)=O)c2c([nH]c3cc(OC)ccc23)[C@H]1CO	11	Chemcpa-iso	holdout1	0.803362604978662	-0.0175325445064609
CCC(=O)N[C@@H]1CC[C@@H](CC(=O)NCc2ccccc2F)O[C@@H]1CO	11	Chemcpa-iso	holdout1	0.877483376735779	0.552956326198145
CCC(CO)NC(=O)C1CN(C)C2Cc3c[nH]c4cccc(C2=C1)c34	66	Chemcpa-iso	holdout1	0.946863419043428	0.903351100648426
CCCCCCCCCCCCCC(=O)N[C@H](C)[C@@H](O)c1ccccc1	71	Chemcpa-iso	holdout1	0.947385346657608	0.861908840353023
CCCN1CCC[C@@H]2Cc3n[nH]cc3C[C@@H]12	63	Chemcpa-iso	holdout1	0.945713191295703	0.729241066851074
CCCNC(=O)N1C[C@]2(CN(Cc3cccc(F)c3)C2)c2c([nH]c3cc(OC)ccc23)[C@@H]1CO	12	Chemcpa-iso	holdout1	0.75200278002019	-0.393392635630567
CCCNC(=O)N[C@H]1C=C[C@H](CC(=O)NCCc2ccccc2)O[C@H]1CO	11	Chemcpa-iso	holdout1	0.900568238538289	0.801447680029736
CCCNC(=O)c1cc2CN([C@H](CCO)c2c(n1)-c1cccc(c1)-c1cccc(OC)c1)[S@](=O)C(C)(C)C	34	Chemcpa-iso	holdout1	0.922287299208293	0.815031626686834
CCNC(=O)C[C@@H]1CC[C@H]2[C@H](COc3ccc(NC(C)=O)cc3C(=O)N2C)O1	13	Chemcpa-iso	holdout1	0.879135268290625	0.206586339902361
CCNC(=O)Nc1ccc2OC[C@H]3O[C@H](CC(=O)N[C@H](C)c4ccccc4)CC[C@H]3N(C)C(=O)c2c1	13	Chemcpa-iso	holdout1	0.908574276971249	0.745854384150595
CCS(=O)(=O)N1C[C@@]2(C1)CN(Cc1ccccc1F)[C@@H](CO)c1[nH]c3cc(OC)ccc3c21	12	Chemcpa-iso	holdout1	0.748859768256559	-0.673643537431101
CCS(=O)(=O)N1C[C@@]2(C1)CN([C@@H](CO)c1[nH]c3cc(OC)ccc3c21)S(=O)(=O)c1cccc(OC)c1	12	Chemcpa-iso	holdout1	0.752583724172342	-0.680203364138241
CCS(=O)(=O)N1C[C@@]2(C1)CN([C@@H](CO)c1c2c2ccc(OC)cc2n1C)C(=O)NC(C)C	11	Chemcpa-iso	holdout1	0.814426234079101	0.337382498665761
CCS(=O)(=O)N1C[C@@]2(C1)CN([C@@H](CO)c1c2c2ccc(OC)cc2n1C)S(=O)(=O)c1ccccc1	11	Chemcpa-iso	holdout1	0.81879023713493	0.428672602824569
CCS(=O)(=O)Nc1ccc2OC[C@H]3O[C@H](CC(=O)N4CCN(C)CC4)CC[C@@H]3N(C)C(=O)c2c1	33	Chemcpa-iso	holdout1	0.922760282095915	0.484497719654206
CC[C@@H](CO)NC(=O)[C@H]1CN(C)[C@@H]2Cc3cn(C)c4cccc(C2=C1)c34	82	Chemcpa-iso	holdout1	0.960662053843928	0.8540955487519
CC[C@H](C)C(=O)O[C@H]1CCC=C2C=C[C@H](C)[C@H](CC[C@@H]3C[C@@H](O)CC(=O)O3)[C@@H]12	100	Chemcpa-iso	holdout1	0.965957694005571	0.893443863047707
CCc1cnc(s1)N1[C@H](CO)[C@@H]([C@H]1C#N)c1ccc(cc1)-c1cccc(F)c1	32	Chemcpa-iso	holdout1	0.928769151246227	0.256423653412619
CN(C)C(=O)c1cccc(c1)-c1ccc(cc1)[C@@H]1[C@H]2CN(C[C@@H]1N2)C(=O)c1cnccn1	22	Chemcpa-iso	holdout1	0.782029164395103	0.0870729445582915
CN1[C@@H]2CC[C@@H](CC(=O)N3CCc4ccccc4C3)O[C@H]2COc2ccc(NS(=O)(=O)c3cccc(F)c3)cc2C1=O	13	Chemcpa-iso	holdout1	0.874228290470244	0.415901768474211
CN1[C@@H]2CC[C@H](CC(=O)NCC3CCCCC3)O[C@@H]2COc2ccc(NC(=O)c3cccc(F)c3)cc2C1=O	82	Chemcpa-iso	holdout1	0.915989014350713	0.482891210860812
CN1[C@H]2CC[C@@H](CC(=O)NCc3ccc(cc3)-c3ccccc3)O[C@@H]2COc2ccc(NC(=O)c3cc(C)on3)cc2C1=O	48	Chemcpa-iso	holdout1	0.777398213437237	-0.449575440935706
COC(=O)NN=Cc1ccc(o1)[N+](=O)[O-]	56	Chemcpa-iso	holdout1	0.938123271181532	0.692632615265303
COCC(=O)N1C[C@@]2(C1)CN([C@H](CO)c1c2c2ccc(OC)cc2n1C)C(=O)NC1CCCC1	11	Chemcpa-iso	holdout1	0.817677253858074	0.572369794079529
COCC(=O)N1C[C@]2(CN(C2)S(C)(=O)=O)c2c([C@H]1CO)n(C)c1cc(OC)ccc21	12	Chemcpa-iso	holdout1	0.726938249204737	-0.712762986893896
COCC(=O)NC[C@H]1N[C@H](CO)[C@@H]1c1ccc(cc1)-c1ccccc1F	26	Chemcpa-iso	holdout1	0.892931916260073	0.528008540765419
CO[C@@H](CN(C)S(=O)(=O)c1ccc(Cl)cc1)[C@H](C)CN([C@@H](C)CO)S(=O)(=O)c1cccc(Cl)c1	34	Chemcpa-iso	holdout1	0.934483156522576	0.77334806319163
COc1cc2CCN3C[C@H](CC(C)C)[C@@H](O)C[C@H]3c2cc1OC	18	Chemcpa-iso	holdout1	0.672612405783166	-1.07864165173148
COc1ccc(C#Cc2cnc3O[C@H](CN(C)CC4CCCC4)[C@H](C)CN([C@@H](C)CO)C(=O)c3c2)cc1	12	Chemcpa-iso	holdout1	0.786501932521116	-0.0800889123719375
COc1ccc(CN(C)C[C@@H]2OCCCC[C@H](C)Oc3ccc(NC(=O)C4CCCCC4)cc3C(=O)N(C[C@H]2C)[C@H](C)CO)cc1	51	Chemcpa-iso	holdout1	0.929142039543352	0.840923192570216
COc1ccc(CN(C)C[C@H]2Oc3c(NS(=O)(=O)C)cccc3C(=O)N(C[C@H]2C)[C@@H](C)CO)cc1	10	Chemcpa-iso	holdout1	0.761583058842971	0.624334778807777
COc1ccc(NC(=O)N(C)C[C@H]2Oc3c(NC(=O)c4cc(C)nn4C)cccc3C(=O)N(C[C@@H]2C)[C@@H](C)CO)cc1	34	Chemcpa-iso	holdout1	0.92771991360531	0.71922700517314
COc1ccc(NC(=O)Nc2ccc3O[C@H](CN(C)Cc4ccc(cc4)C(F)(F)F)[C@H](C)CN([C@@H](C)CO)C(=O)Cc3c2)cc1	12	Chemcpa-iso	holdout1	0.767606783795613	-0.663777782637785
COc1ccc(cc1)C(=O)N1C[C@@H]2[C@@H]([C@@H](CO)N2C(=O)Cc2ccccn2)c2ccccc12	13	Chemcpa-iso	holdout1	0.777921104089832	-0.817715528048326
COc1ccc2c3c([C@@H](CO)N(C[C@]33CCN(CC3)C(=O)Nc3cccc(F)c3)S(C)(=O)=O)n(C)c2c1	11	Chemcpa-iso	holdout1	0.809491089622733	0.237570812486877
COc1ccc2c3c([C@@H](CO)N(Cc4ccccc4OC)C[C@]33CCN(CC4CC4)CC3)n(C)c2c1	11	Chemcpa-iso	holdout1	0.84573657648777	0.299081233228829
COc1ccc2c3c([C@H](CO)N(C[C@]33CCN(CC3)C(=O)CN(C)C)C(=O)C3CC3)n(C)c2c1	12	Chemcpa-iso	holdout1	0.763870328748829	-0.465406660468301
COc1ccc2c3c([nH]c2c1)[C@@H](CO)N(C[C@]31CCN(CC1)C(=O)c1ccncc1)S(C)(=O)=O	12	Chemcpa-iso	holdout1	0.7131859536262	-1.36047356691882
COc1ccc2c3c([nH]c2c1)[C@@H](CO)N(C[C@]31CCN(Cc2ccccc2F)CC1)S(=O)(=O)c1cn(C)cn1	12	Chemcpa-iso	holdout1	0.747442675815318	-0.46325084796776
COc1ccc2c3c([nH]c2c1)[C@@H](CO)N(C[C@]31CN(C1)C(=O)CN1CCOCC1)C(C)=O	12	Chemcpa-iso	holdout1	0.749867061795764	-0.896410315314205
COc1ccc2c3c([nH]c2c1)[C@@H](CO)N(C[C@]31CN(C1)C(=O)c1ccccn1)C(=O)C1CCC1	11	Chemcpa-iso	holdout1	0.803756473580129	0.355555279506274
COc1ccc2c3c([nH]c2c1)[C@@H](CO)N(Cc1cccc(F)c1)C[C@]31CCN(CC1)C(C)=O	31	Chemcpa-iso	holdout1	0.928495452514848	0.399326335016529
COc1ccc2c3c([nH]c2c1)[C@H](CO)N(C[C@]31CCN(CC1)C(=O)c1ccccn1)C(=O)Nc1ccc(F)cc1	12	Chemcpa-iso	holdout1	0.729438008591583	-1.36190393599166
COc1ccc2c3c([nH]c2c1)[C@H](CO)N(C[C@]31CCN(CC1)S(C)(=O)=O)C(=O)c1cnccn1	12	Chemcpa-iso	holdout1	0.741739269994991	-1.14275008705852
COc1ccc2c3c([nH]c2c1)[C@H](CO)N(C[C@]31CN(C1)C(=O)NC(C)C)C(=O)C1CCOCC1	11	Chemcpa-iso	holdout1	0.793838682464133	0.414877804315116
COc1cccc(CNC(=O)c2cc3CN([C@H](CCO)c3c(n2)-c2cccc(c2)-c2ccncc2)[S@](=O)C(C)(C)C)c1	34	Chemcpa-iso	holdout1	0.934012850118936	0.859596360256075
COc1cccc(c1)-c1ccc(cc1)[C@@H]1[C@@H](CO)N(C(=O)Cc2ccncc2)[C@@H]1C#N	12	Chemcpa-iso	holdout1	0.843101825062672	0.324232964087102
COc1cccc(c1)-c1ccc(cc1)[C@@H]1[C@H](CO)N2CCCCN(C[C@@H]12)C(=O)c1ccc(F)cc1	33	Chemcpa-iso	holdout1	0.900322307294799	0.700681018045587
COc1cccc(c1)C#Cc1ccc(cc1)[C@@H]1[C@@H](CO)N[C@@H]1C#N	12	Chemcpa-iso	holdout1	0.839775651948227	0.346485510846354
COc1ccccc1CN2C(=O)[C@@H]3Cc4c([nH]c5ccccc45)C(C)(C)N3C2=O	56	Chemcpa-iso	holdout1	0.937547616189053	0.641668192378166
COc1ccccc1CNC(=O)C[C@H]1CC[C@@H]2[C@H](COC[C@@H](O)CN2C(=O)Nc2ccc(F)cc2)O1	21	Chemcpa-iso	holdout1	0.923697352801436	0.745967329522391
COc1ccccc1CNC(=O)C[C@H]2C[C@@H]3[C@@H](Oc4ccc(NC(=O)Nc5ccc(cc5)C(F)(F)F)cc34)[C@H](CO)O2	10	Chemcpa-iso	holdout1	0.903176828652525	0.550158970741081
C[C@@H](CO)N1C[C@@H](C)[C@@H](CN(C)C(=O)NC2CCCCC2)Oc3c(cccc3C1=O)N(C)C	35	Chemcpa-iso	holdout1	0.923994585366855	0.817771147381835
C[C@@H](CO)N1C[C@@H](C)[C@@H](CN(C)CC2CCCCC2)Oc3ccc(NC(=O)Cc4cn(C)c5ccccc45)cc3CC1=O	17	Chemcpa-iso	holdout1	0.785969405345772	-0.0772849879281612
C[C@@H](CO)N1C[C@@H](C)[C@H](CN(C)Cc2cccc(F)c2)Oc3ncc(cc3C1=O)C4=CCCCC4	17	Chemcpa-iso	holdout1	0.710694401546423	-1.56335728315123
C[C@@H](CO)N1C[C@@H](C)[C@H](CN(C)Cc2ccncc2)Oc3ccc(NC(=O)Nc4cccc5ccccc45)cc3C1=O	22	Chemcpa-iso	holdout1	0.875322461499348	0.540412027195657
C[C@@H](CO)N1C[C@H](C)[C@@H](CN(C)C(=O)Cc2ccccc2)OCc3ccccc3-c4ccccc4C1=O	28	Chemcpa-iso	holdout1	0.907321237966086	0.218558322432932
C[C@@H](CO)N1C[C@H](C)[C@@H](CN(C)Cc2ccc(Cl)c(Cl)c2)Oc3c(NC(=O)Nc4ccccc4)cccc3C1=O	66	Chemcpa-iso	holdout1	0.937430191698443	0.72252270827057
C[C@@H](CO)N1C[C@H](C)[C@H](CN(C)C(=O)Nc2cccc(Oc3ccccn3)c2)OCc4cnnn4CCCC1=O	11	Chemcpa-iso	holdout1	0.749560017933352	0.0896794965276737
C[C@@H](NC(=O)C[C@H]1C[C@H]2[C@H](Oc3ccc(NS(=O)(=O)c4ccc(F)cc4)cc23)[C@@H](CO)O1)c5ccccc5	10	Chemcpa-iso	holdout1	0.881227871777773	0.678999012764942
C[C@H](CCCC(C)(C)O)[C@H]1CC[C@@H]2[C@]1(C)CCC\C2=C/C=C1/C[C@@H](O)C[C@H](O)C1=C	322	Chemcpa-iso	holdout1	0.924391198637626	0.632550979150093
C[C@H](CO)N1C[C@@H](C)[C@@H](CN(C)Cc2ccc(cc2)C(=O)Nc3ccccc3N)Oc4ccc(NS(=O)(=O)c5ccccc5)cc4CC1=O	29	Chemcpa-iso	holdout1	0.729846391383666	-0.360439047242784
C[C@H](CO)N1C[C@@H](C)[C@H](CN(C)CC2CCCCC2)OCCCC[C@@H](C)Oc3ccc(NC(=O)Nc4ccc(F)cc4)cc3C1=O	12	Chemcpa-iso	holdout1	0.742538013587162	0.152500720991335
C[C@H](CO)N1C[C@@H](C)[C@H](CN(C)Cc2cncnc2)Oc3cc(/C=C/c4ccccc4)ccc3S1(=O)=O	12	Chemcpa-iso	holdout1	0.787602839975297	0.419765638409062
C[C@H](CO)N1C[C@H](C)[C@@H](CN(C)Cc2ccc(Cl)c(Cl)c2)OCCCC[C@@H](C)Oc3ccc(NC(=O)NC4CCCCC4)cc3C1=O	12	Chemcpa-iso	holdout1	0.795321866234827	0.0453069639078072
C[C@H](CO)N1C[C@H](C)[C@@H](CN(C)Cc2ccc3OCOc3c2)Oc4cc(C#CCN(C)C)ccc4S1(=O)=O	17	Chemcpa-iso	holdout1	0.730169776473672	-1.54925339505107
C[C@H](CO)N1C[C@H](C)[C@H](CN(C)S(=O)(=O)c2ccc(Cl)cc2)Oc3c(NC(=O)Nc4ccc(F)cc4)cccc3C1=O	52	Chemcpa-iso	holdout1	0.947707148881905	0.561573523869812
C[C@H](NC(=O)C[C@H]1CC[C@@H](NS(=O)(=O)c2cccc(F)c2)[C@@H](CO)O1)c1ccccc1	30	Chemcpa-iso	holdout1	0.924327598709171	0.433146495063998
C[C@H](NC(=O)C[C@H]1CC[C@@H]2[C@H](COC[C@H](O)CN2C(=O)Nc2cccc(Cl)c2)O1)c1ccccc1	41	Chemcpa-iso	holdout1	0.950728103498734	0.791277328354996
C[C@H]1CN(CCN1S(=O)(=O)c2ccc3OCCOc3c2)S(=O)(=O)c4c(F)cccc4F	46	Chemcpa-iso	holdout1	0.956370717230153	0.788217892394054
C[C@]12CC[C@@H]3[C@@H](CCC4=C3CCC(=O)C4)[C@H]1CC[C@@]2(O)C#C	154	Chemcpa-iso	holdout1	0.701054819705939	-0.0983036334849536
C\C=C\c1ccc(cc1)[C@H]1[C@@H](CO)N([C@@H]1C#N)S(=O)(=O)c1cccc(F)c1	31	Chemcpa-iso	holdout1	0.911334119285787	0.589652934148217
Cc1c(O)cccc1C(=O)N[C@@H](CSc1ccccc1)[C@H](O)CN1C[C@@H]2CCCC[C@@H]2C[C@H]1C(=O)NC(C)(C)C	65	Chemcpa-iso	holdout1	0.935780255235313	0.63494483139582
Cc1noc(C)c1NC(=O)NCC[C@H]1CC[C@H](NC(=O)c2ccc(F)cc2)[C@@H](CO)O1	11	Chemcpa-iso	holdout1	0.892296726129651	0.821223434999409
Cn1cc(C=C2C(=O)Nc3cccnc23)c4ccccc14	65	Chemcpa-iso	holdout1	0.94510245181619	0.847407372026096
Cn1nc(N)c2cn([C@@H]3O[C@H](CO)[C@@H](O)[C@H]3O)c3ncnc1c23	114	Chemcpa-iso	holdout1	0.917317383519428	0.666655960867338
Fc1ccc(cc1)S(=O)(=O)N1C[C@H]2N[C@@H](C1)[C@@H]2c1ccc(cc1)-c1ccc(cc1)C#N	22	Chemcpa-iso	holdout1	0.806628694459686	0.294203627205278
OC[C@@H]1O[C@@H](CC(=O)N2CCCCC2)C=C[C@@H]1NC(=O)c1ccc2OCOc2c1	30	Chemcpa-iso	holdout1	0.894965052667672	0.473262490523686
OC[C@@H]1O[C@@H](CC(=O)NCCc2cscn2)C=C[C@@H]1NC(=O)C1CCOCC1	10	Chemcpa-iso	holdout1	0.857128572597059	0.834076131291708
OC[C@@H]1O[C@H](CC(=O)NCc2cc(F)cc(F)c2)CC[C@H]1NC(=O)Nc1ccc(cc1)C(F)(F)F	30	Chemcpa-iso	holdout1	0.921255509456529	0.631715755111066
OC[C@@H]1O[C@H](CC(=O)NCc2ccc(Cl)c(Cl)c2)C=C[C@H]1NS(=O)(=O)c1ccccc1	11	Chemcpa-iso	holdout1	0.891762249228006	0.776607301749406
OC[C@@H]1O[C@H](CC(=O)NCc2ccc(Cl)cc2)C[C@H]3[C@@H]1Oc4ccc(NC(=O)Nc5ccc(cc5)C(F)(F)F)cc34	25	Chemcpa-iso	holdout1	0.8810267463887	0.460969430626059
OC[C@@H]1[C@H]2Cn3c(cccc3=O)[C@@H]([C@H]1C(=O)N1CCOCC1)N2Cc1cccc(Cl)c1	24	Chemcpa-iso	holdout1	0.856564248495439	0.0508130451123966
OC[C@@H]1[C@H]2[C@H](CN(C(=O)Cc3ccccc3)c3ccccc23)N1S(=O)(=O)c1ccccc1	13	Chemcpa-iso	holdout1	0.755482759294676	-0.910110403215903
OC[C@H]1N[C@H](C#N)[C@H]1c1ccc(\C=C\c2ccccc2)cc1	24	Chemcpa-iso	holdout1	0.907533976503801	0.630884984791199
OC[C@H]1O[C@H]([C@H](O)[C@@H]1O)n1cnc2c(N[C@H]3CCC[C@@H]3O)ncnc12	65	Chemcpa-iso	holdout1	0.945862086127168	0.782480048246402
OC[C@H]1[C@@H]([C@@H]2CNCC(=O)N12)c1ccc(cc1)-c1ccc(cc1)C#N	32	Chemcpa-iso	holdout1	0.93528785998412	0.709124337416118
OC[C@H]1[C@H]([C@@H](CNC(=O)NC2CCCC2)N1C(=O)C1CC1)c1ccccc1	27	Chemcpa-iso	holdout1	0.904836441596401	0.372580332034587
OC[C@H]1[C@H]2[C@H](CN(C(=O)c3ccccc3)c3ccccc23)N1C(=O)Nc1ccccc1Cl	13	Chemcpa-iso	holdout1	0.783720300895083	-0.318185563481165
O[C@@H]1CN[C@@H]2CC[C@@H](CC(=O)Nc3ccc(cc3)-c3ccccc3)O[C@H]2COC1	45	Chemcpa-iso	holdout1	0.921172260221507	0.531866803491359
C/C=C/c1ccc2c(O[C@H](CN(C)C(=O)c3cccc(F)c3)[C@H](C)CN([C@@H](C)CO)S2(=O)=O)c1	12	PerturbNet-iso-free	holdout2	0.887417234626843	0.329933207905388
CC(=O)O[C@@]1(CC[C@H]2[C@@H]3C=C(Cl)C4=CC(=O)C5CC5[C@]4(C)[C@H]3CC[C@@]21C)C(=O)C	63	PerturbNet-iso-free	holdout2	0.980793821575479	0.951519932436766
CC(=O)[C@H]1CC[C@H]2[C@@H]3CC[C@H]4C[C@H](O)CC[C@]4(C)[C@H]3C(=O)C[C@]12C	53	PerturbNet-iso-free	holdout2	0.939245483265147	0.705887675605143
CC(C)(C)[S@@](=O)N1Cc2cc(nc(c2[C@H]1CCO)-c1cccc(c1)-c1ccccc1F)C(=O)N1CCOCC1	14	PerturbNet-iso-free	holdout2	0.853161322625549	0.0320647156104898
CC(C)(C)[S@](=O)N1Cc2cc(nc(c2[C@@H]1CCO)-c1cccc(c1)-c1cccnc1)C(=O)NCc1ccccc1F	34	PerturbNet-iso-free	holdout2	0.917570772579379	0.542350286232618
CC(C)(C)[S@](=O)N1Cc2cc(nc(c2[C@@H]1CCO)-c1cccc(c1)-c1cncnc1)C(=O)N1CCc2ccccc2C1	14	PerturbNet-iso-free	holdout2	0.850672149972947	0.320258499653479
CC(C)C#Cc1ccc(cc1)[C@H]1[C@@H](CO)N2[C@@H]1CN(CC2=O)C(=O)NC1CCCC1	12	PerturbNet-iso-free	holdout2	0.755341350662158	-1.09563997025076
CC(C)NC(=O)N1[C@H](CO)[C@H]([C@@H]1C#N)c1ccc(cc1)-c1ccc(F)cc1	12	PerturbNet-iso-free	holdout2	0.817925309856546	-0.170092990800856
CC(Cc1ccc(O)c(O)c1)(NN)C(=O)O	95	PerturbNet-iso-free	holdout2	0.974745053791956	0.94719621584276
CCC(=O)N1C[C@@H]2[C@@H]([C@H](CO)N2C(=O)C1)c1ccc(cc1)-c1ccc(cc1)C#N	23	PerturbNet-iso-free	holdout2	0.882373412669873	0.233399647254866
CCC(C)(C)C(=O)O[C@H]1C[C@@H](C)C=C2C=C[C@H](C)[C@H](CC[C@@H]3C[C@@H](O)CC(=O)O3)[C@@H]12	304	PerturbNet-iso-free	holdout2	0.934068416511048	0.778864931580899
CCCC#Cc1ccc(cc1)[C@H]1[C@H](CO)N2CCCCN(CCC)C[C@H]12	13	PerturbNet-iso-free	holdout2	0.792991154125742	-0.333894843975483
CCCN1[C@@H]([C@@H](CO)[C@@H]2Cn3c(ccc(-c4ccccc4F)c3=O)[C@H]12)C(=O)N1CCN(C)CC1	13	PerturbNet-iso-free	holdout2	0.808496471957291	0.482536432276768
CCCNC(=O)N1C[C@]2(CCN(CC2)C(=O)Nc2cccc(F)c2)c2c([C@@H]1CO)n(C)c1cc(OC)ccc21	12	PerturbNet-iso-free	holdout2	0.751397164567269	-0.502790571871015
CCCNC(=O)N1C[C@]2(CN(C2)C(=O)c2cnccn2)c2c([nH]c3cc(OC)ccc23)[C@H]1CO	12	PerturbNet-iso-free	holdout2	0.725041043575277	-0.922454621683455
CCCNC(=O)NC[C@H]1[C@@H]([C@@H](CO)N1C(C)=O)c1ccc(cc1)C1=CCCCC1	17	PerturbNet-iso-free	holdout2	0.738343590443993	-1.73760253353696
CCN(C[C@H]1[C@@H]([C@@H](CO)N1C(=O)C1CCC1)c1ccc(cc1)\C=C\C)C(=O)CC	27	PerturbNet-iso-free	holdout2	0.851710082830402	0.248268905491908
CCN(C[C@H]1[C@@H]([C@@H](CO)N1C(C)=O)c1ccc(cc1)-c1cccnc1)C(C)=O	27	PerturbNet-iso-free	holdout2	0.90499454325861	0.413501899070773
CCNC(=O)N(CCCN(C)C)C(=O)[C@@H]1C[C@H]2[C@@H](Cc3c[nH]c4cccc2c34)N(CC=C)C1	71	PerturbNet-iso-free	holdout2	0.984381362446459	0.980068197542448
CCS(=O)(=O)N1CC[C@@]2(CC1)CN([C@@H](CO)c1c2c2ccc(OC)cc2n1C)C(=O)c1cccc(F)c1	11	PerturbNet-iso-free	holdout2	0.731848914534871	-0.80548209369421
CCS(=O)(=O)N1C[C@@]2(C1)CN(CC1CCOCC1)[C@H](CO)c1c2c2ccc(OC)cc2n1C	11	PerturbNet-iso-free	holdout2	0.813610721790202	0.321847452956059
CC[C@@H](CO)NC(=O)[C@H]1CN(C)[C@@H]2Cc3cn(C)c4cccc(C2=C1)c34	82	PerturbNet-iso-free	holdout2	0.989804293728931	0.959677804120915
CC\C(c1ccc(O)cc1)=C(\CC)c1ccc(O)cc1	542	PerturbNet-iso-free	holdout2	0.653427067371046	0.368936781997775
CC\C(c1ccccc1)=C(/c1ccccc1)c1ccc(OCCN(C)C)cc1	883	PerturbNet-iso-free	holdout2	0.846205283589656	0.738365994911603
CN(C)C(=O)[C@H]1[C@H](CO)[C@H]2Cn3c(cccc3=O)[C@@H]1N2S(=O)(=O)c1cccc(C)c1	13	PerturbNet-iso-free	holdout2	0.839130951139129	0.0500764457277297
CN(C)C(=O)c1cc2CN([C@H](CCO)c2c(n1)-c1cccc(c1)-c1ccc(F)cc1)[S@](=O)C(C)(C)C	14	PerturbNet-iso-free	holdout2	0.872855152729873	0.180583187122183
CN(C)C(=O)c1ccc(cc1)-c1cccc(c1)-c1nc(cc2CN([C@@H](CCO)c12)[S@@](=O)C(C)(C)C)C(=O)NCc1ccccc1	33	PerturbNet-iso-free	holdout2	0.939258965351894	0.746513040015527
CN(C)C(=O)c1cccc(c1)-c1cccc(c1)-c1nc(cc2CN([C@@H](CCO)c12)[S@@](=O)C(C)(C)C)C(=O)NCc1ccccc1	14	PerturbNet-iso-free	holdout2	0.877463438075773	0.156768054284778
CN(C)CC#Cc1ccc(cc1)[C@@H]1[C@H](CO)N2CCCCN(C[C@@H]12)C(=O)C1CC1	24	PerturbNet-iso-free	holdout2	0.722172867295497	-1.56032343224966
CN1CCN2C(C1)c1ccccc1Cc1cccnc21	130	PerturbNet-iso-free	holdout2	0.990674570266623	0.981187674849783
CN1C[C@@H]2[C@@H]([C@@H](CO)N2S(=O)(=O)c2ccccc2)c2ccccc12	13	PerturbNet-iso-free	holdout2	0.707529702628147	-1.99389770192864
CN1[C@@H]2Cn3c(ccc(\C=C\c4ccccc4)c3=O)[C@H]1[C@H]([C@@H]2CO)C(=O)NC1Cc2ccccc2C1	13	PerturbNet-iso-free	holdout2	0.860304243629906	0.347383913498531
COC(=O)C[C@H]1O[C@H](CO)[C@@H](NC(=O)Nc2ccc(cc2)C(F)(F)F)C=C1	11	PerturbNet-iso-free	holdout2	0.889765996899866	0.247973199880067
COCC#Cc1ccc(cc1)[C@H]1[C@@H](CO)N2CCCCN(C[C@H]12)C(=O)NC1CCCC1	13	PerturbNet-iso-free	holdout2	0.763348497083247	-0.759092747972245
COCC(=O)Nc1ccc2OC[C@H]3O[C@H](CC(=O)N4CCc5ccccc5C4)CC[C@H]3N(C)C(=O)c2c1	13	PerturbNet-iso-free	holdout2	0.794252209462325	-0.606862932218314
COCCNC(=O)C[C@H]1CC[C@H]2[C@@H](COC[C@@H](O)CN2C(=O)c2cc(Cl)cc(Cl)c2)O1	40	PerturbNet-iso-free	holdout2	0.890998653892743	0.536448066087887
CO[C@@H]1CN(C)C(=O)c2ccc(NC(=O)Nc3ccccc3Cl)cc2OC[C@H](C)NC[C@H]1C	25	PerturbNet-iso-free	holdout2	0.912881958713872	0.364892037064597
CO[C@H]1CN(C)C(=O)c2cc(NC(=O)Nc3cc(F)ccc3F)ccc2OC[C@@H](C)NC[C@H]1C	26	PerturbNet-iso-free	holdout2	0.920718921728051	0.243425695201091
CO[C@H]1[C@@H](C[C@@H]2CN3CCc4c([nH]c5cc(OC)ccc45)[C@@H]3C[C@@H]2[C@@H]1C(=O)OC)OC(=O)c6cc(OC)c(OC)c(OC)c6	65	PerturbNet-iso-free	holdout2	0.962758101488744	0.942896062703835
COc1ccc(CN(C)C[C@@H]2Oc3ccc(NC(=O)Cc4ccccc4)cc3C(=O)N(C[C@@H]2C)[C@@H](C)CO)cc1	10	PerturbNet-iso-free	holdout2	0.831356385224951	0.370507941040365
COc1ccc(C[C@H](N)C(=O)N[C@H]2[C@@H](O)[C@@H](O[C@@H]2CO)n3cnc4c(ncnc34)N(C)C)cc1	79	PerturbNet-iso-free	holdout2	0.95034803673087	0.808968217575389
COc1ccc(NC(=O)N(C)C[C@H]2Oc3c(NC(=O)c4cc(C)nn4C)cccc3C(=O)N(C[C@@H]2C)[C@@H](C)CO)cc1	34	PerturbNet-iso-free	holdout2	0.931827677941118	0.669561290747716
COc1ccc(NC(=O)N2C[C@@]3(C2)CN([C@@H](CO)c2[nH]c4cc(OC)ccc4c32)C(C)=O)cc1	12	PerturbNet-iso-free	holdout2	0.713168578071436	-1.04127657736892
COc1ccc(NC(=O)Nc2ccc3O[C@@H](CN(C)C(=O)Nc4ccccc4)[C@H](C)CN([C@@H](C)CO)C(=O)Cc3c2)cc1	67	PerturbNet-iso-free	holdout2	0.944494769013527	0.810068563787058
COc1ccc(NC(=O)Nc2ccc3O[C@@H](CN(C)Cc4ccc5OCOc5c4)[C@@H](C)CN([C@@H](C)CO)C(=O)c3c2)cc1	440	PerturbNet-iso-free	holdout2	0.837796998583542	0.440945542084066
COc1ccc(NC(=O)Nc2ccc3O[C@@H]4[C@@H](C[C@H](CC(=O)NCc5ccccn5)O[C@@H]4CO)c3c2)cc1	26	PerturbNet-iso-free	holdout2	0.903438213298198	0.373143635791392
COc1ccc(NC(=O)Nc2ccc3O[C@H](CN(C)Cc4ccc(cc4)C(F)(F)F)[C@H](C)CN([C@@H](C)CO)C(=O)Cc3c2)cc1	12	PerturbNet-iso-free	holdout2	0.875231523662587	0.123050257569697
COc1ccc(OC(=O)N(C)C[C@H]2OCc3ccccc3-c4ccccc4C(=O)N(C[C@H]2C)[C@H](C)CO)cc1	29	PerturbNet-iso-free	holdout2	0.934445872049431	0.60659574636692
COc1ccc(cc1)-c1cccc(c1)-c1nc(cc2CN([C@H](CCO)c12)[S@](=O)C(C)(C)C)C(=O)NCC(F)(F)F	34	PerturbNet-iso-free	holdout2	0.929996138369851	0.652795467317026
COc1ccc(cc1)S(=O)(=O)Nc2ccc3O[C@H](CN(C)S(=O)(=O)c4ccc(OC)cc4)[C@H](C)CN([C@H](C)CO)C(=O)Cc3c2	52	PerturbNet-iso-free	holdout2	0.978195564764214	0.878059164959653
COc1ccc2c3c([C@@H](CO)N(C[C@]33CCN(CC3)C(=O)C3CCCC3)S(C)(=O)=O)n(C)c2c1	11	PerturbNet-iso-free	holdout2	0.690694948066354	-0.597762621443362
COc1ccc2c3c([C@@H](CO)N(C[C@]33CCN(Cc4cccnc4)CC3)S(=O)(=O)c3ccc(C)cc3)n(C)c2c1	12	PerturbNet-iso-free	holdout2	0.649908183195982	-2.01751771702139
COc1ccc2c3c([C@@H](CO)NC[C@]33CCN(Cc4ccc(cc4)-c4ccccn4)CC3)n(C)c2c1	16	PerturbNet-iso-free	holdout2	0.756806431883288	-0.0562608459299134
COc1ccc2c3c([C@H](CO)N(CC4CC4)C[C@]33CCN(CC3)C(=O)NC3CCCC3)n(C)c2c1	11	PerturbNet-iso-free	holdout2	0.74838426188651	-0.683843707525883
COc1ccc2c3c([C@H](CO)N(Cc4ccccc4Cl)C[C@]33CN(C3)C(=O)CC3CC3)n(C)c2c1	16	PerturbNet-iso-free	holdout2	0.834500194187068	0.462792745282038
COc1ccc2c3c([nH]c2c1)[C@@H](CO)N(C[C@]31CCN(CC1)C(=O)NC(C)C)C(=O)c1ccc(F)cc1	11	PerturbNet-iso-free	holdout2	0.757123302377925	-0.556938353136258
COc1ccc2c3c([nH]c2c1)[C@@H](CO)N(C[C@]31CCN(CC1)S(=O)(=O)c1cn(C)cn1)C(=O)Nc1ccc(F)cc1	11	PerturbNet-iso-free	holdout2	0.675353008071437	-0.00697199392879377
COc1ccc2c3c([nH]c2c1)[C@@H](CO)N(Cc1ccccc1F)C[C@]31CN(CC2CC2)C1	11	PerturbNet-iso-free	holdout2	0.78341223642525	-0.112801483811275
COc1ccc2c3c([nH]c2c1)[C@H](CO)N(Cc1ccccc1OC)C[C@]31CN(C1)C(C)=O	11	PerturbNet-iso-free	holdout2	0.749564341561955	-0.0143566071462937
COc1ccc2c3c([nH]c2c1)[C@H](CO)N(Cc1ccccn1)C[C@]31CN(C1)C(=O)CC1CC1	11	PerturbNet-iso-free	holdout2	0.748169891597453	-0.33079438433873
COc1cccc(CN2C[C@]3(CCN(Cc4ccccn4)CC3)c3c([nH]c4cc(OC)ccc34)[C@H]2CO)c1	11	PerturbNet-iso-free	holdout2	0.797601851974766	0.186584382492693
COc1cccc(NC(=O)N(C)C[C@@H]2OCc3ccccc3-c4ccccc4C(=O)N(C[C@H]2C)[C@@H](C)CO)c1	29	PerturbNet-iso-free	holdout2	0.911536982910383	0.370562468690054
COc1cccc(c1)c2cccc(c2)c3nc(cc4CN([C@@H](CCO)c43)S(=O)C(C)(C)C)C(=O)O	14	PerturbNet-iso-free	holdout2	0.880732946552767	0.257841455369955
COc1cccc2C(=O)c3c(O)c4C[C@](O)(C[C@H](OC5C[C@H](N)[C@H](O)[C@H](C)O5)c4c(O)c3C(=O)c12)C(=O)CO	200	PerturbNet-iso-free	holdout2	0.733222673294565	0.554508362525459
CS(=O)(=O)Nc1ccc2O[C@H]3[C@H](C[C@@H](CC(=O)NCc4cc(F)ccc4F)O[C@@H]3CO)c2c1	10	PerturbNet-iso-free	holdout2	0.85681544288546	0.158145092157079
C[C@@H](CO)N1C[C@@H](C)[C@@H](CN(C)C(=O)NC2CCCCC2)Oc3ccc(cc3C1=O)N(C)C	15	PerturbNet-iso-free	holdout2	0.803016595820418	0.45305270891699
C[C@@H](CO)N1C[C@@H](C)[C@@H](CN(C)C(=O)Nc2ccc(F)cc2)OCc3ccccc3-c4ccccc4C1=O	29	PerturbNet-iso-free	holdout2	0.834228165873357	0.438384385311545
C[C@@H](CO)N1C[C@@H](C)[C@@H](CN(C)CC2CCCCC2)Oc3ccc(NC(=O)Cc4cn(C)c5ccccc45)cc3CC1=O	17	PerturbNet-iso-free	holdout2	0.910931406004919	0.44741189316307
C[C@@H](CO)N1C[C@@H](C)[C@H](CN(C)C(=O)Nc2c(C)noc2C)Oc3ccc(NC(=O)Cc4ccccc4)cc3C1=O	10	PerturbNet-iso-free	holdout2	0.874474883711677	0.640540320818903
C[C@@H](CO)N1C[C@@H](C)[C@H](CN(C)CC2CC2)OCCCC[C@@H](C)Oc3ccc(NC(=O)Nc4ccc(F)cc4)cc3C1=O	11	PerturbNet-iso-free	holdout2	0.913444370820367	0.65242725619261
C[C@@H](CO)N1C[C@@H](C)[C@H](CN(C)Cc2ccc(Cl)c(Cl)c2)Oc3ccc(NC(=O)c4ccncc4)cc3CC1=O	46	PerturbNet-iso-free	holdout2	0.918775002200029	0.770870656422282
C[C@@H](CO)N1C[C@@H](C)[C@H](CN(C)Cc2ccc(cc2)C(F)(F)F)OCCCC[C@@H](C)Oc3ccc(NC(=O)c4ccncc4)cc3C1=O	17	PerturbNet-iso-free	holdout2	0.816157938518606	-1.1295761218001
C[C@@H](CO)N1C[C@@H](C)[C@H](CN(C)Cc2ccc(cc2)C(F)(F)F)Oc3ccc(NC(=O)Nc4ccc(F)cc4)cc3CC1=O	12	PerturbNet-iso-free	holdout2	0.867769476451148	0.235870599161203
C[C@@H](CO)N1C[C@H](C)[C@@H](CN(C)Cc2ccncc2)OCCCC[C@H](C)Oc3ccc(NC(=O)c4ccncc4)cc3C1=O	38	PerturbNet-iso-free	holdout2	0.87754584039661	0.759828778026526
C[C@@H](CO)N1C[C@H](C)[C@@H](CN(C)S(=O)(=O)C)OCCCC[C@H](C)Oc2ccc(NC(=O)c3ccncc3)cc2C1=O	46	PerturbNet-iso-free	holdout2	0.900095576779249	0.708029698004834
C[C@@H]1C[C@H]2[C@@H]3CCC4=CC(=O)C=C[C@]4(C)[C@@]3(Cl)[C@@H](O)C[C@]2(C)[C@@]1(OC(=O)c5ccco5)C(=O)CCl	68	PerturbNet-iso-free	holdout2	0.958116759339454	0.885329005930721
C[C@@H]1NCCc2cc(O)c(O)cc12	84	PerturbNet-iso-free	holdout2	0.989249902977512	0.966183899452754
C[C@H](CO)N1C[C@@H](C)[C@@H](CN(C)Cc2ccc3OCCOc3c2)OCc4cnnn4CCCC1=O	67	PerturbNet-iso-free	holdout2	0.936268876460398	0.830044298309838
C[C@H](CO)N1C[C@@H](C)[C@H](CN(C)Cc2ccc(Cl)c(Cl)c2)Oc3ccc(NS(=O)(=O)C)cc3CC1=O	35	PerturbNet-iso-free	holdout2	0.928686464478248	0.657779482222111
C[C@H](CO)N1C[C@H](C)[C@@H](CN(C)Cc2ccc(cc2)C(F)(F)F)OCCCC[C@H](C)Oc3ccc(NS(=O)(=O)C)cc3C1=O	12	PerturbNet-iso-free	holdout2	0.917020352579949	0.551544297067278
C[C@H](CO)N1C[C@H](C)[C@@H](CN(C)Cc2ccc3OCOc3c2)OCCCC[C@@H](C)Oc4ccc(NC(=O)C5CCCCC5)cc4C1=O	39	PerturbNet-iso-free	holdout2	0.824673753264352	0.272767862650145
C[C@H](CO)N1C[C@H](C)[C@H](CN(C)Cc2ccc(cc2)C(=O)O)Oc3c(NC(=O)Nc4cccc5ccccc45)cccc3C1=O	15	PerturbNet-iso-free	holdout2	0.874217160071384	0.779799979176541
C[C@H]1C[C@H](C)C(=O)[C@@H](C1)[C@H](O)CC1CC(=O)NC(=O)C1	165	PerturbNet-iso-free	holdout2	0.923506034693446	0.463812906355692
C\C(=C/c1ccc(cc1)C(O)=O)c1ccc2c(c1)C(C)(C)CCC2(C)C	85	PerturbNet-iso-free	holdout2	0.965221509825262	0.85786922563752
C\C=C\c1ccc(cc1)[C@H]1[C@@H](CO)N2[C@@H]1CN(CC2=O)C(=O)Nc1ccc(F)cc1	12	PerturbNet-iso-free	holdout2	0.774046669766132	-0.34257395664168
C\C=C\c1cccc(c1)-c1nc(cc2CN([C@@H](CCO)c12)[S@@](=O)C(C)(C)C)C(=O)NCc1ccccc1	14	PerturbNet-iso-free	holdout2	0.892326301567623	0.481437150179656
Cc1cc(Cl)ccc1OCC(=O)N\N=C\c1ccc[nH]1	51	PerturbNet-iso-free	holdout2	0.974271522458929	0.794402023009872
Cc1onc(c1C(=O)N[C@H]1[C@H]2SC(C)(C)C(N2C1=O)C(O)=O)-c1c(F)cccc1Cl	63	PerturbNet-iso-free	holdout2	0.976994695461145	0.922997700240788
Clc1ccc(cc1)S(=O)(=O)N[C@H]1CCCC[C@@H]1N1CCOCC1	90	PerturbNet-iso-free	holdout2	0.983997567869741	0.952270354798955
Cn1c2nc[nH]c2c(=O)n(C)c1=O	100	PerturbNet-iso-free	holdout2	0.972026509036584	0.935335293399663
Fc1ccc(cc1)S(=O)(=O)N1C[C@H]2N[C@@H](C1)[C@@H]2c1ccc(cc1)-c1ccc(cc1)C#N	22	PerturbNet-iso-free	holdout2	0.86955943711403	0.475555283149892
Fc1ccc(cc1)[C@@H]1CCNC[C@H]1COc1ccc2OCOc2c1	127	PerturbNet-iso-free	holdout2	0.982854028242336	0.877385544915157
OC[C@@H]1O[C@@H](CC(=O)NCCc2cscn2)C=C[C@@H]1NC(=O)C1CCOCC1	10	PerturbNet-iso-free	holdout2	0.836787033392644	0.439474502839992
OC[C@@H]1O[C@@H](CCNC(=O)Nc2ccc(cc2)C(F)(F)F)CC[C@H]1NC(=O)c1cccnc1	11	PerturbNet-iso-free	holdout2	0.87064587917569	0.0972755947123849
OC[C@H]1[C@@H]([C@@H]2CN(Cc3ccccn3)CCCCN12)c1ccc(Br)cc1	31	PerturbNet-iso-free	holdout2	0.89942633438699	0.465200541010347
OC[C@H]1[C@@H]([C@@H]2CN(Cc3cncnc3)CCCCN12)c1ccc(cc1)C#CC1(O)CCCC1	32	PerturbNet-iso-free	holdout2	0.896436415852671	0.199781915785197
OC[C@H]1[C@H]([C@@H]2CN(Cc3ccncc3)CCCCN12)c1ccc(cc1)C1=CCCC1	13	PerturbNet-iso-free	holdout2	0.763585472845823	-0.957313899566726
O[C@H]1COC[C@@H]2O[C@@H](CC(=O)Nc3ccc(cc3)-c3ccccc3)CC[C@H]2N(Cc2ccc3OCOc3c2)C1	53	PerturbNet-iso-free	holdout2	0.801765825951232	0.298556249812581
Oc1cc(O)cc(c1)\C=C\c1ccc(O)c(O)c1	143	PerturbNet-iso-free	holdout2	0.983086424313921	0.953236540394388
Oc1ccc(cc1O)\C=C(/C#N)C(=O)NCc1ccccc1	89	PerturbNet-iso-free	holdout2	0.95088286813545	0.804930065159867
C/C=C/c1ccc2c(O[C@H](CN(C)C(=O)c3cccc(F)c3)[C@H](C)CN([C@@H](C)CO)S2(=O)=O)c1	12	Chemcpa-iso-free	holdout2	0.780604147221581	0.0240153840487619
CC(=O)O[C@@]1(CC[C@H]2[C@@H]3C=C(Cl)C4=CC(=O)C5CC5[C@]4(C)[C@H]3CC[C@@]21C)C(=O)C	63	Chemcpa-iso-free	holdout2	0.980632295884567	0.981720668567818
CC(=O)[C@H]1CC[C@H]2[C@@H]3CC[C@H]4C[C@H](O)CC[C@]4(C)[C@H]3C(=O)C[C@]12C	53	Chemcpa-iso-free	holdout2	0.958215535184188	0.864557110726027
CC(C)(C)[S@@](=O)N1Cc2cc(nc(c2[C@H]1CCO)-c1cccc(c1)-c1ccccc1F)C(=O)N1CCOCC1	14	Chemcpa-iso-free	holdout2	0.827781223971658	0.0189146287476936
CC(C)(C)[S@](=O)N1Cc2cc(nc(c2[C@@H]1CCO)-c1cccc(c1)-c1cccnc1)C(=O)NCc1ccccc1F	34	Chemcpa-iso-free	holdout2	0.927883195769194	0.656333637260546
CC(C)(C)[S@](=O)N1Cc2cc(nc(c2[C@@H]1CCO)-c1cccc(c1)-c1cncnc1)C(=O)N1CCc2ccccc2C1	14	Chemcpa-iso-free	holdout2	0.852474786693944	0.429134745162879
CC(C)C#Cc1ccc(cc1)[C@H]1[C@@H](CO)N2[C@@H]1CN(CC2=O)C(=O)NC1CCCC1	12	Chemcpa-iso-free	holdout2	0.764141288989615	-0.692515077838164
CC(C)NC(=O)N1[C@H](CO)[C@H]([C@@H]1C#N)c1ccc(cc1)-c1ccc(F)cc1	12	Chemcpa-iso-free	holdout2	0.835601790163316	0.0563672457603228
CC(Cc1ccc(O)c(O)c1)(NN)C(=O)O	95	Chemcpa-iso-free	holdout2	0.960467374758025	0.900476953375529
CCC(=O)N1C[C@@H]2[C@@H]([C@H](CO)N2C(=O)C1)c1ccc(cc1)-c1ccc(cc1)C#N	23	Chemcpa-iso-free	holdout2	0.836747190198302	0.469106157552937
CCC(C)(C)C(=O)O[C@H]1C[C@@H](C)C=C2C=C[C@H](C)[C@H](CC[C@@H]3C[C@@H](O)CC(=O)O3)[C@@H]12	304	Chemcpa-iso-free	holdout2	0.984278294122592	0.95194625243639
CCCC#Cc1ccc(cc1)[C@H]1[C@H](CO)N2CCCCN(CCC)C[C@H]12	13	Chemcpa-iso-free	holdout2	0.814524739498211	-0.102804626712908
CCCN1[C@@H]([C@@H](CO)[C@@H]2Cn3c(ccc(-c4ccccc4F)c3=O)[C@H]12)C(=O)N1CCN(C)CC1	13	Chemcpa-iso-free	holdout2	0.836642837821352	0.496813639585412
CCCNC(=O)N1C[C@]2(CCN(CC2)C(=O)Nc2cccc(F)c2)c2c([C@@H]1CO)n(C)c1cc(OC)ccc21	12	Chemcpa-iso-free	holdout2	0.727489836077934	-0.673079968446703
CCCNC(=O)N1C[C@]2(CN(C2)C(=O)c2cnccn2)c2c([nH]c3cc(OC)ccc23)[C@H]1CO	12	Chemcpa-iso-free	holdout2	0.740271586325419	-0.796665102898331
CCCNC(=O)NC[C@H]1[C@@H]([C@@H](CO)N1C(C)=O)c1ccc(cc1)C1=CCCCC1	17	Chemcpa-iso-free	holdout2	0.685821064089971	-2.23137645872075
CCN(C[C@H]1[C@@H]([C@@H](CO)N1C(=O)C1CCC1)c1ccc(cc1)\C=C\C)C(=O)CC	27	Chemcpa-iso-free	holdout2	0.889462319746113	0.469250130100183
CCN(C[C@H]1[C@@H]([C@@H](CO)N1C(C)=O)c1ccc(cc1)-c1cccnc1)C(C)=O	27	Chemcpa-iso-free	holdout2	0.897177571449497	0.589298444318698
CCNC(=O)N(CCCN(C)C)C(=O)[C@@H]1C[C@H]2[C@@H](Cc3c[nH]c4cccc2c34)N(CC=C)C1	71	Chemcpa-iso-free	holdout2	0.978426392774048	0.984896914795963
CCS(=O)(=O)N1CC[C@@]2(CC1)CN([C@@H](CO)c1c2c2ccc(OC)cc2n1C)C(=O)c1cccc(F)c1	11	Chemcpa-iso-free	holdout2	0.812045345377625	0.219197076136217
CCS(=O)(=O)N1C[C@@]2(C1)CN(CC1CCOCC1)[C@H](CO)c1c2c2ccc(OC)cc2n1C	11	Chemcpa-iso-free	holdout2	0.803209745595944	0.348007542287094
CC[C@@H](CO)NC(=O)[C@H]1CN(C)[C@@H]2Cc3cn(C)c4cccc(C2=C1)c34	82	Chemcpa-iso-free	holdout2	0.986262202202258	0.978539293636986
CC\C(c1ccc(O)cc1)=C(\CC)c1ccc(O)cc1	542	Chemcpa-iso-free	holdout2	0.716337438075313	0.467873218312374
CC\C(c1ccccc1)=C(/c1ccccc1)c1ccc(OCCN(C)C)cc1	883	Chemcpa-iso-free	holdout2	0.880996896317266	0.77715450711159
CN(C)C(=O)[C@H]1[C@H](CO)[C@H]2Cn3c(cccc3=O)[C@@H]1N2S(=O)(=O)c1cccc(C)c1	13	Chemcpa-iso-free	holdout2	0.823692862456194	0.0982687008064022
CN(C)C(=O)c1cc2CN([C@H](CCO)c2c(n1)-c1cccc(c1)-c1ccc(F)cc1)[S@](=O)C(C)(C)C	14	Chemcpa-iso-free	holdout2	0.863081982696423	0.296798937907449
CN(C)C(=O)c1ccc(cc1)-c1cccc(c1)-c1nc(cc2CN([C@@H](CCO)c12)[S@@](=O)C(C)(C)C)C(=O)NCc1ccccc1	33	Chemcpa-iso-free	holdout2	0.922476880120176	0.83699340615553
CN(C)C(=O)c1cccc(c1)-c1cccc(c1)-c1nc(cc2CN([C@@H](CCO)c12)[S@@](=O)C(C)(C)C)C(=O)NCc1ccccc1	14	Chemcpa-iso-free	holdout2	0.861903620050343	0.224373678426384
CN(C)CC#Cc1ccc(cc1)[C@@H]1[C@H](CO)N2CCCCN(C[C@@H]12)C(=O)C1CC1	24	Chemcpa-iso-free	holdout2	0.72885004400937	-1.43014457690496
CN1CCN2C(C1)c1ccccc1Cc1cccnc21	130	Chemcpa-iso-free	holdout2	0.992184154462193	0.987613958416719
CN1C[C@@H]2[C@@H]([C@@H](CO)N2S(=O)(=O)c2ccccc2)c2ccccc12	13	Chemcpa-iso-free	holdout2	0.698812106754111	-2.04541225800617
CN1[C@@H]2Cn3c(ccc(\C=C\c4ccccc4)c3=O)[C@H]1[C@H]([C@@H]2CO)C(=O)NC1Cc2ccccc2C1	13	Chemcpa-iso-free	holdout2	0.828123500310274	0.28392464452398
COC(=O)C[C@H]1O[C@H](CO)[C@@H](NC(=O)Nc2ccc(cc2)C(F)(F)F)C=C1	11	Chemcpa-iso-free	holdout2	0.855078078095698	0.185443270680865
COCC#Cc1ccc(cc1)[C@H]1[C@@H](CO)N2CCCCN(C[C@H]12)C(=O)NC1CCCC1	13	Chemcpa-iso-free	holdout2	0.788511495589668	-0.247922986871132
COCC(=O)Nc1ccc2OC[C@H]3O[C@H](CC(=O)N4CCc5ccccc5C4)CC[C@H]3N(C)C(=O)c2c1	13	Chemcpa-iso-free	holdout2	0.851115094962096	-0.112763662160854
COCCNC(=O)C[C@H]1CC[C@H]2[C@@H](COC[C@@H](O)CN2C(=O)c2cc(Cl)cc(Cl)c2)O1	40	Chemcpa-iso-free	holdout2	0.922112488978853	0.769370222897504
CO[C@@H]1CN(C)C(=O)c2ccc(NC(=O)Nc3ccccc3Cl)cc2OC[C@H](C)NC[C@H]1C	25	Chemcpa-iso-free	holdout2	0.876084991513835	0.338362020055549
CO[C@H]1CN(C)C(=O)c2cc(NC(=O)Nc3cc(F)ccc3F)ccc2OC[C@@H](C)NC[C@H]1C	26	Chemcpa-iso-free	holdout2	0.884587600099368	0.423242889670646
CO[C@H]1[C@@H](C[C@@H]2CN3CCc4c([nH]c5cc(OC)ccc45)[C@@H]3C[C@@H]2[C@@H]1C(=O)OC)OC(=O)c6cc(OC)c(OC)c(OC)c6	65	Chemcpa-iso-free	holdout2	0.973590358017314	0.970155311097689
COc1ccc(CN(C)C[C@@H]2Oc3ccc(NC(=O)Cc4ccccc4)cc3C(=O)N(C[C@@H]2C)[C@@H](C)CO)cc1	10	Chemcpa-iso-free	holdout2	0.791051283849986	0.502164775903834
COc1ccc(C[C@H](N)C(=O)N[C@H]2[C@@H](O)[C@@H](O[C@@H]2CO)n3cnc4c(ncnc34)N(C)C)cc1	79	Chemcpa-iso-free	holdout2	0.934235201939974	0.775810403432006
COc1ccc(NC(=O)N(C)C[C@H]2Oc3c(NC(=O)c4cc(C)nn4C)cccc3C(=O)N(C[C@@H]2C)[C@@H](C)CO)cc1	34	Chemcpa-iso-free	holdout2	0.905479736311088	0.667533052668156
COc1ccc(NC(=O)N2C[C@@]3(C2)CN([C@@H](CO)c2[nH]c4cc(OC)ccc4c32)C(C)=O)cc1	12	Chemcpa-iso-free	holdout2	0.718483539101333	-0.915720473810053
COc1ccc(NC(=O)Nc2ccc3O[C@@H](CN(C)C(=O)Nc4ccccc4)[C@H](C)CN([C@@H](C)CO)C(=O)Cc3c2)cc1	67	Chemcpa-iso-free	holdout2	0.970295262559943	0.933985017944536
COc1ccc(NC(=O)Nc2ccc3O[C@@H](CN(C)Cc4ccc5OCOc5c4)[C@@H](C)CN([C@@H](C)CO)C(=O)c3c2)cc1	440	Chemcpa-iso-free	holdout2	0.854423534904437	0.515220880693743
COc1ccc(NC(=O)Nc2ccc3O[C@@H]4[C@@H](C[C@H](CC(=O)NCc5ccccn5)O[C@@H]4CO)c3c2)cc1	26	Chemcpa-iso-free	holdout2	0.872152201091584	0.338842546648507
COc1ccc(NC(=O)Nc2ccc3O[C@H](CN(C)Cc4ccc(cc4)C(F)(F)F)[C@H](C)CN([C@@H](C)CO)C(=O)Cc3c2)cc1	12	Chemcpa-iso-free	holdout2	0.803504464927633	0.102546968131709
COc1ccc(OC(=O)N(C)C[C@H]2OCc3ccccc3-c4ccccc4C(=O)N(C[C@H]2C)[C@H](C)CO)cc1	29	Chemcpa-iso-free	holdout2	0.919079513644297	0.736230154434474
COc1ccc(cc1)-c1cccc(c1)-c1nc(cc2CN([C@H](CCO)c12)[S@](=O)C(C)(C)C)C(=O)NCC(F)(F)F	34	Chemcpa-iso-free	holdout2	0.91964076151438	0.735918195898914
COc1ccc(cc1)S(=O)(=O)Nc2ccc3O[C@H](CN(C)S(=O)(=O)c4ccc(OC)cc4)[C@H](C)CN([C@H](C)CO)C(=O)Cc3c2	52	Chemcpa-iso-free	holdout2	0.966390084304944	0.879219196702748
COc1ccc2c3c([C@@H](CO)N(C[C@]33CCN(CC3)C(=O)C3CCCC3)S(C)(=O)=O)n(C)c2c1	11	Chemcpa-iso-free	holdout2	0.815260817241069	0.247188349128435
COc1ccc2c3c([C@@H](CO)N(C[C@]33CCN(Cc4cccnc4)CC3)S(=O)(=O)c3ccc(C)cc3)n(C)c2c1	12	Chemcpa-iso-free	holdout2	0.751592182124661	-0.786799422025185
COc1ccc2c3c([C@@H](CO)NC[C@]33CCN(Cc4ccc(cc4)-c4ccccn4)CC3)n(C)c2c1	16	Chemcpa-iso-free	holdout2	0.516285864255137	-0.726487273522105
COc1ccc2c3c([C@H](CO)N(CC4CC4)C[C@]33CCN(CC3)C(=O)NC3CCCC3)n(C)c2c1	11	Chemcpa-iso-free	holdout2	0.763465550318149	-0.311940579163872
COc1ccc2c3c([C@H](CO)N(Cc4ccccc4Cl)C[C@]33CN(C3)C(=O)CC3CC3)n(C)c2c1	16	Chemcpa-iso-free	holdout2	0.708976131205042	0.22324072325648
COc1ccc2c3c([nH]c2c1)[C@@H](CO)N(C[C@]31CCN(CC1)C(=O)NC(C)C)C(=O)c1ccc(F)cc1	11	Chemcpa-iso-free	holdout2	0.818859057097196	0.00946510373790743
COc1ccc2c3c([nH]c2c1)[C@@H](CO)N(C[C@]31CCN(CC1)S(=O)(=O)c1cn(C)cn1)C(=O)Nc1ccc(F)cc1	11	Chemcpa-iso-free	holdout2	0.809814543204813	0.481352518940008
COc1ccc2c3c([nH]c2c1)[C@@H](CO)N(Cc1ccccc1F)C[C@]31CN(CC2CC2)C1	11	Chemcpa-iso-free	holdout2	0.825640209110855	0.290228016639393
COc1ccc2c3c([nH]c2c1)[C@H](CO)N(Cc1ccccc1OC)C[C@]31CN(C1)C(C)=O	11	Chemcpa-iso-free	holdout2	0.810646040389934	0.397982015569184
COc1ccc2c3c([nH]c2c1)[C@H](CO)N(Cc1ccccn1)C[C@]31CN(C1)C(=O)CC1CC1	11	Chemcpa-iso-free	holdout2	0.806381514260544	0.259200452732539
COc1cccc(CN2C[C@]3(CCN(Cc4ccccn4)CC3)c3c([nH]c4cc(OC)ccc34)[C@H]2CO)c1	11	Chemcpa-iso-free	holdout2	0.834821406318843	0.437554715759264
COc1cccc(NC(=O)N(C)C[C@@H]2OCc3ccccc3-c4ccccc4C(=O)N(C[C@H]2C)[C@@H](C)CO)c1	29	Chemcpa-iso-free	holdout2	0.913881551432221	0.511458743612823
COc1cccc(c1)c2cccc(c2)c3nc(cc4CN([C@@H](CCO)c43)S(=O)C(C)(C)C)C(=O)O	14	Chemcpa-iso-free	holdout2	0.85097433051991	0.437394433131639
COc1cccc2C(=O)c3c(O)c4C[C@](O)(C[C@H](OC5C[C@H](N)[C@H](O)[C@H](C)O5)c4c(O)c3C(=O)c12)C(=O)CO	200	Chemcpa-iso-free	holdout2	0.712980301897035	0.503235230965242
CS(=O)(=O)Nc1ccc2O[C@H]3[C@H](C[C@@H](CC(=O)NCc4cc(F)ccc4F)O[C@@H]3CO)c2c1	10	Chemcpa-iso-free	holdout2	0.826301722307432	0.373416370919987
C[C@@H](CO)N1C[C@@H](C)[C@@H](CN(C)C(=O)NC2CCCCC2)Oc3ccc(cc3C1=O)N(C)C	15	Chemcpa-iso-free	holdout2	0.809077168956095	0.771797384612407
C[C@@H](CO)N1C[C@@H](C)[C@@H](CN(C)C(=O)Nc2ccc(F)cc2)OCc3ccccc3-c4ccccc4C1=O	29	Chemcpa-iso-free	holdout2	0.924183086230845	0.853022603411148
C[C@@H](CO)N1C[C@@H](C)[C@@H](CN(C)CC2CCCCC2)Oc3ccc(NC(=O)Cc4cn(C)c5ccccc45)cc3CC1=O	17	Chemcpa-iso-free	holdout2	0.794202862361838	0.0748289045712419
C[C@@H](CO)N1C[C@@H](C)[C@H](CN(C)C(=O)Nc2c(C)noc2C)Oc3ccc(NC(=O)Cc4ccccc4)cc3C1=O	10	Chemcpa-iso-free	holdout2	0.781412804796863	0.536494513067838
C[C@@H](CO)N1C[C@@H](C)[C@H](CN(C)CC2CC2)OCCCC[C@@H](C)Oc3ccc(NC(=O)Nc4ccc(F)cc4)cc3C1=O	11	Chemcpa-iso-free	holdout2	0.787477722917861	0.418528161392022
C[C@@H](CO)N1C[C@@H](C)[C@H](CN(C)Cc2ccc(Cl)c(Cl)c2)Oc3ccc(NC(=O)c4ccncc4)cc3CC1=O	46	Chemcpa-iso-free	holdout2	0.914872890364981	0.648075958336341
C[C@@H](CO)N1C[C@@H](C)[C@H](CN(C)Cc2ccc(cc2)C(F)(F)F)OCCCC[C@@H](C)Oc3ccc(NC(=O)c4ccncc4)cc3C1=O	17	Chemcpa-iso-free	holdout2	0.686681953903042	-3.16760359127072
C[C@@H](CO)N1C[C@@H](C)[C@H](CN(C)Cc2ccc(cc2)C(F)(F)F)Oc3ccc(NC(=O)Nc4ccc(F)cc4)cc3CC1=O	12	Chemcpa-iso-free	holdout2	0.791463526706143	0.213430096158457
C[C@@H](CO)N1C[C@H](C)[C@@H](CN(C)Cc2ccncc2)OCCCC[C@H](C)Oc3ccc(NC(=O)c4ccncc4)cc3C1=O	38	Chemcpa-iso-free	holdout2	0.889652908660049	0.858310063428917
C[C@@H](CO)N1C[C@H](C)[C@@H](CN(C)S(=O)(=O)C)OCCCC[C@H](C)Oc2ccc(NC(=O)c3ccncc3)cc2C1=O	46	Chemcpa-iso-free	holdout2	0.91226209275659	0.847663185750774
C[C@@H]1C[C@H]2[C@@H]3CCC4=CC(=O)C=C[C@]4(C)[C@@]3(Cl)[C@@H](O)C[C@]2(C)[C@@]1(OC(=O)c5ccco5)C(=O)CCl	68	Chemcpa-iso-free	holdout2	0.967191251109368	0.957718537234393
C[C@@H]1NCCc2cc(O)c(O)cc12	84	Chemcpa-iso-free	holdout2	0.980934152835862	0.982944521336332
C[C@H](CO)N1C[C@@H](C)[C@@H](CN(C)Cc2ccc3OCCOc3c2)OCc4cnnn4CCCC1=O	67	Chemcpa-iso-free	holdout2	0.914384594939087	0.402240396476413
C[C@H](CO)N1C[C@@H](C)[C@H](CN(C)Cc2ccc(Cl)c(Cl)c2)Oc3ccc(NS(=O)(=O)C)cc3CC1=O	35	Chemcpa-iso-free	holdout2	0.894948026487448	0.650464241484175
C[C@H](CO)N1C[C@H](C)[C@@H](CN(C)Cc2ccc(cc2)C(F)(F)F)OCCCC[C@H](C)Oc3ccc(NS(=O)(=O)C)cc3C1=O	12	Chemcpa-iso-free	holdout2	0.824081520641958	0.303076764618158
C[C@H](CO)N1C[C@H](C)[C@@H](CN(C)Cc2ccc3OCOc3c2)OCCCC[C@@H](C)Oc4ccc(NC(=O)C5CCCCC5)cc4C1=O	39	Chemcpa-iso-free	holdout2	0.784644905018968	0.16639849188776
C[C@H](CO)N1C[C@H](C)[C@H](CN(C)Cc2ccc(cc2)C(=O)O)Oc3c(NC(=O)Nc4cccc5ccccc45)cccc3C1=O	15	Chemcpa-iso-free	holdout2	0.825827824424543	0.835739284171241
C[C@H]1C[C@H](C)C(=O)[C@@H](C1)[C@H](O)CC1CC(=O)NC(=O)C1	165	Chemcpa-iso-free	holdout2	0.929989435731165	0.499155768097095
C\C(=C/c1ccc(cc1)C(O)=O)c1ccc2c(c1)C(C)(C)CCC2(C)C	85	Chemcpa-iso-free	holdout2	0.968125066839627	0.858362422847625
C\C=C\c1ccc(cc1)[C@H]1[C@@H](CO)N2[C@@H]1CN(CC2=O)C(=O)Nc1ccc(F)cc1	12	Chemcpa-iso-free	holdout2	0.740332992774466	-0.328850128699453
C\C=C\c1cccc(c1)-c1nc(cc2CN([C@@H](CCO)c12)[S@@](=O)C(C)(C)C)C(=O)NCc1ccccc1	14	Chemcpa-iso-free	holdout2	0.842404397373891	0.504551414893841
Cc1cc(Cl)ccc1OCC(=O)N\N=C\c1ccc[nH]1	51	Chemcpa-iso-free	holdout2	0.965916002454844	0.857256667387134
Cc1onc(c1C(=O)N[C@H]1[C@H]2SC(C)(C)C(N2C1=O)C(O)=O)-c1c(F)cccc1Cl	63	Chemcpa-iso-free	holdout2	0.981195273320926	0.977233391069629
Clc1ccc(cc1)S(=O)(=O)N[C@H]1CCCC[C@@H]1N1CCOCC1	90	Chemcpa-iso-free	holdout2	0.977406004984054	0.958002245419777
Cn1c2nc[nH]c2c(=O)n(C)c1=O	100	Chemcpa-iso-free	holdout2	0.972508238924721	0.951595500497359
Fc1ccc(cc1)S(=O)(=O)N1C[C@H]2N[C@@H](C1)[C@@H]2c1ccc(cc1)-c1ccc(cc1)C#N	22	Chemcpa-iso-free	holdout2	0.813445506337617	0.477444999458138
Fc1ccc(cc1)[C@@H]1CCNC[C@H]1COc1ccc2OCOc2c1	127	Chemcpa-iso-free	holdout2	0.984583927493605	0.924323501315477
OC[C@@H]1O[C@@H](CC(=O)NCCc2cscn2)C=C[C@@H]1NC(=O)C1CCOCC1	10	Chemcpa-iso-free	holdout2	0.804125207198962	0.453331465187277
OC[C@@H]1O[C@@H](CCNC(=O)Nc2ccc(cc2)C(F)(F)F)CC[C@H]1NC(=O)c1cccnc1	11	Chemcpa-iso-free	holdout2	0.85422134787481	0.335550592375392
OC[C@H]1[C@@H]([C@@H]2CN(Cc3ccccn3)CCCCN12)c1ccc(Br)cc1	31	Chemcpa-iso-free	holdout2	0.912274601227728	0.536025761084632
OC[C@H]1[C@@H]([C@@H]2CN(Cc3cncnc3)CCCCN12)c1ccc(cc1)C#CC1(O)CCCC1	32	Chemcpa-iso-free	holdout2	0.906331318202776	0.418328963899149
OC[C@H]1[C@H]([C@@H]2CN(Cc3ccncc3)CCCCN12)c1ccc(cc1)C1=CCCC1	13	Chemcpa-iso-free	holdout2	0.795589728347655	-0.414618734998429
O[C@H]1COC[C@@H]2O[C@@H](CC(=O)Nc3ccc(cc3)-c3ccccc3)CC[C@H]2N(Cc2ccc3OCOc3c2)C1	53	Chemcpa-iso-free	holdout2	0.930483447294897	0.639587860481196
Oc1cc(O)cc(c1)\C=C\c1ccc(O)c(O)c1	143	Chemcpa-iso-free	holdout2	0.988316831785648	0.978965741215605
Oc1ccc(cc1O)\C=C(/C#N)C(=O)NCc1ccccc1	89	Chemcpa-iso-free	holdout2	0.968462222344749	0.918006305751438
C/C=C/c1ccc2c(O[C@H](CN(C)C(=O)c3cccc(F)c3)[C@H](C)CN([C@@H](C)CO)S2(=O)=O)c1	12	PerturbNet-iso	holdout2	0.800496800507588	0.130049134363194
CC(=O)O[C@@]1(CC[C@H]2[C@@H]3C=C(Cl)C4=CC(=O)C5CC5[C@]4(C)[C@H]3CC[C@@]21C)C(=O)C	63	PerturbNet-iso	holdout2	0.962574580716986	0.942388172594929
CC(=O)[C@H]1CC[C@H]2[C@@H]3CC[C@H]4C[C@H](O)CC[C@]4(C)[C@H]3C(=O)C[C@]12C	53	PerturbNet-iso	holdout2	0.909925015412202	0.816974495738443
CC(C)(C)[S@@](=O)N1Cc2cc(nc(c2[C@H]1CCO)-c1cccc(c1)-c1ccccc1F)C(=O)N1CCOCC1	14	PerturbNet-iso	holdout2	0.968669056507183	0.913860261085373
CC(C)(C)[S@](=O)N1Cc2cc(nc(c2[C@@H]1CCO)-c1cccc(c1)-c1cccnc1)C(=O)NCc1ccccc1F	34	PerturbNet-iso	holdout2	0.895396213799711	0.778114905838451
CC(C)(C)[S@](=O)N1Cc2cc(nc(c2[C@@H]1CCO)-c1cccc(c1)-c1cncnc1)C(=O)N1CCc2ccccc2C1	14	PerturbNet-iso	holdout2	0.972858479659767	0.964427331234535
CC(C)C#Cc1ccc(cc1)[C@H]1[C@@H](CO)N2[C@@H]1CN(CC2=O)C(=O)NC1CCCC1	12	PerturbNet-iso	holdout2	0.932602525516771	0.655220162847941
CC(C)NC(=O)N1[C@H](CO)[C@H]([C@@H]1C#N)c1ccc(cc1)-c1ccc(F)cc1	12	PerturbNet-iso	holdout2	0.959388154653183	0.93902926110287
CC(Cc1ccc(O)c(O)c1)(NN)C(=O)O	95	PerturbNet-iso	holdout2	0.947082224636661	0.937936875970756
CCC(=O)N1C[C@@H]2[C@@H]([C@H](CO)N2C(=O)C1)c1ccc(cc1)-c1ccc(cc1)C#N	23	PerturbNet-iso	holdout2	0.562564047688764	0.423067138261283
CCC(C)(C)C(=O)O[C@H]1C[C@@H](C)C=C2C=C[C@H](C)[C@H](CC[C@@H]3C[C@@H](O)CC(=O)O3)[C@@H]12	304	PerturbNet-iso	holdout2	0.970167849903042	0.935510394932468
CCCC#Cc1ccc(cc1)[C@H]1[C@H](CO)N2CCCCN(CCC)C[C@H]12	13	PerturbNet-iso	holdout2	0.888665376508264	0.41710477153799
CCCN1[C@@H]([C@@H](CO)[C@@H]2Cn3c(ccc(-c4ccccc4F)c3=O)[C@H]12)C(=O)N1CCN(C)CC1	13	PerturbNet-iso	holdout2	0.948919394719248	0.885523559820564
CCCNC(=O)N1C[C@]2(CCN(CC2)C(=O)Nc2cccc(F)c2)c2c([C@@H]1CO)n(C)c1cc(OC)ccc21	12	PerturbNet-iso	holdout2	0.911729362969477	0.596442853511397
CCCNC(=O)N1C[C@]2(CN(C2)C(=O)c2cnccn2)c2c([nH]c3cc(OC)ccc23)[C@H]1CO	12	PerturbNet-iso	holdout2	0.932721458531328	0.793777199855704
CCCNC(=O)NC[C@H]1[C@@H]([C@@H](CO)N1C(C)=O)c1ccc(cc1)C1=CCCCC1	17	PerturbNet-iso	holdout2	0.454815619514515	-1.38554199020495
CCN(C[C@H]1[C@@H]([C@@H](CO)N1C(=O)C1CCC1)c1ccc(cc1)\C=C\C)C(=O)CC	27	PerturbNet-iso	holdout2	0.833716502466077	0.711650829184111
CCN(C[C@H]1[C@@H]([C@@H](CO)N1C(C)=O)c1ccc(cc1)-c1cccnc1)C(C)=O	27	PerturbNet-iso	holdout2	0.73052269254905	0.551518524752805
CCNC(=O)N(CCCN(C)C)C(=O)[C@@H]1C[C@H]2[C@@H](Cc3c[nH]c4cccc2c34)N(CC=C)C1	71	PerturbNet-iso	holdout2	0.918095877415235	0.900642199510411
CCS(=O)(=O)N1CC[C@@]2(CC1)CN([C@@H](CO)c1c2c2ccc(OC)cc2n1C)C(=O)c1cccc(F)c1	11	PerturbNet-iso	holdout2	0.918397806019383	0.671881187127259
CCS(=O)(=O)N1C[C@@]2(C1)CN(CC1CCOCC1)[C@H](CO)c1c2c2ccc(OC)cc2n1C	11	PerturbNet-iso	holdout2	0.933895236738867	0.807306057471546
CC[C@@H](CO)NC(=O)[C@H]1CN(C)[C@@H]2Cc3cn(C)c4cccc(C2=C1)c34	82	PerturbNet-iso	holdout2	0.961732925778109	0.904127101007961
CC\C(c1ccc(O)cc1)=C(\CC)c1ccc(O)cc1	542	PerturbNet-iso	holdout2	0.571095082557425	0.449680713284475
CC\C(c1ccccc1)=C(/c1ccccc1)c1ccc(OCCN(C)C)cc1	883	PerturbNet-iso	holdout2	0.795066434858995	0.771745440935243
CN(C)C(=O)[C@H]1[C@H](CO)[C@H]2Cn3c(cccc3=O)[C@@H]1N2S(=O)(=O)c1cccc(C)c1	13	PerturbNet-iso	holdout2	0.940894249273719	0.932882318746254
CN(C)C(=O)c1cc2CN([C@H](CCO)c2c(n1)-c1cccc(c1)-c1ccc(F)cc1)[S@](=O)C(C)(C)C	14	PerturbNet-iso	holdout2	0.935022327496004	0.902880142293519
CN(C)C(=O)c1ccc(cc1)-c1cccc(c1)-c1nc(cc2CN([C@@H](CCO)c12)[S@@](=O)C(C)(C)C)C(=O)NCc1ccccc1	33	PerturbNet-iso	holdout2	0.911834499202034	0.848510619277558
CN(C)C(=O)c1cccc(c1)-c1cccc(c1)-c1nc(cc2CN([C@@H](CCO)c12)[S@@](=O)C(C)(C)C)C(=O)NCc1ccccc1	14	PerturbNet-iso	holdout2	0.958623767686923	0.908461196014468
CN(C)CC#Cc1ccc(cc1)[C@@H]1[C@H](CO)N2CCCCN(C[C@@H]12)C(=O)C1CC1	24	PerturbNet-iso	holdout2	0.623435128949116	-0.896881138677104
CN1CCN2C(C1)c1ccccc1Cc1cccnc21	130	PerturbNet-iso	holdout2	0.980843673671036	0.968842988055123
CN1C[C@@H]2[C@@H]([C@@H](CO)N2S(=O)(=O)c2ccccc2)c2ccccc12	13	PerturbNet-iso	holdout2	0.914203126848486	0.377009942310691
CN1[C@@H]2Cn3c(ccc(\C=C\c4ccccc4)c3=O)[C@H]1[C@H]([C@@H]2CO)C(=O)NC1Cc2ccccc2C1	13	PerturbNet-iso	holdout2	0.957039772109354	0.948808339993332
COC(=O)C[C@H]1O[C@H](CO)[C@@H](NC(=O)Nc2ccc(cc2)C(F)(F)F)C=C1	11	PerturbNet-iso	holdout2	0.96842584969911	0.908812986044653
COCC#Cc1ccc(cc1)[C@H]1[C@@H](CO)N2CCCCN(C[C@H]12)C(=O)NC1CCCC1	13	PerturbNet-iso	holdout2	0.930379873117964	0.853022477699763
COCC(=O)Nc1ccc2OC[C@H]3O[C@H](CC(=O)N4CCc5ccccc5C4)CC[C@H]3N(C)C(=O)c2c1	13	PerturbNet-iso	holdout2	0.964818369146058	0.860217060504403
COCCNC(=O)C[C@H]1CC[C@H]2[C@@H](COC[C@@H](O)CN2C(=O)c2cc(Cl)cc(Cl)c2)O1	40	PerturbNet-iso	holdout2	0.912485865319434	0.873787535270578
CO[C@@H]1CN(C)C(=O)c2ccc(NC(=O)Nc3ccccc3Cl)cc2OC[C@H](C)NC[C@H]1C	25	PerturbNet-iso	holdout2	0.851795202240819	0.228078813387744
CO[C@H]1CN(C)C(=O)c2cc(NC(=O)Nc3cc(F)ccc3F)ccc2OC[C@@H](C)NC[C@H]1C	26	PerturbNet-iso	holdout2	0.888019076846472	0.244297024393751
CO[C@H]1[C@@H](C[C@@H]2CN3CCc4c([nH]c5cc(OC)ccc45)[C@@H]3C[C@@H]2[C@@H]1C(=O)OC)OC(=O)c6cc(OC)c(OC)c(OC)c6	65	PerturbNet-iso	holdout2	0.967705720610811	0.900408776929354
COc1ccc(CN(C)C[C@@H]2Oc3ccc(NC(=O)Cc4ccccc4)cc3C(=O)N(C[C@@H]2C)[C@@H](C)CO)cc1	10	PerturbNet-iso	holdout2	0.94645853830585	0.920691127430575
COc1ccc(C[C@H](N)C(=O)N[C@H]2[C@@H](O)[C@@H](O[C@@H]2CO)n3cnc4c(ncnc34)N(C)C)cc1	79	PerturbNet-iso	holdout2	0.829833341039153	0.708828134530462
COc1ccc(NC(=O)N(C)C[C@H]2Oc3c(NC(=O)c4cc(C)nn4C)cccc3C(=O)N(C[C@@H]2C)[C@@H](C)CO)cc1	34	PerturbNet-iso	holdout2	0.93420879043043	0.857549348339354
COc1ccc(NC(=O)N2C[C@@]3(C2)CN([C@@H](CO)c2[nH]c4cc(OC)ccc4c32)C(C)=O)cc1	12	PerturbNet-iso	holdout2	0.880443216343027	0.274591774876729
COc1ccc(NC(=O)Nc2ccc3O[C@@H](CN(C)C(=O)Nc4ccccc4)[C@H](C)CN([C@@H](C)CO)C(=O)Cc3c2)cc1	67	PerturbNet-iso	holdout2	0.982460275374973	0.988300614090391
COc1ccc(NC(=O)Nc2ccc3O[C@@H](CN(C)Cc4ccc5OCOc5c4)[C@@H](C)CN([C@@H](C)CO)C(=O)c3c2)cc1	440	PerturbNet-iso	holdout2	0.885430142387841	0.820288641778053
COc1ccc(NC(=O)Nc2ccc3O[C@@H]4[C@@H](C[C@H](CC(=O)NCc5ccccn5)O[C@@H]4CO)c3c2)cc1	26	PerturbNet-iso	holdout2	0.82187585439038	-0.138575305687287
COc1ccc(NC(=O)Nc2ccc3O[C@H](CN(C)Cc4ccc(cc4)C(F)(F)F)[C@H](C)CN([C@@H](C)CO)C(=O)Cc3c2)cc1	12	PerturbNet-iso	holdout2	0.882729997251478	0.365900678015756
COc1ccc(OC(=O)N(C)C[C@H]2OCc3ccccc3-c4ccccc4C(=O)N(C[C@H]2C)[C@H](C)CO)cc1	29	PerturbNet-iso	holdout2	0.883876480318881	0.615006952546861
COc1ccc(cc1)-c1cccc(c1)-c1nc(cc2CN([C@H](CCO)c12)[S@](=O)C(C)(C)C)C(=O)NCC(F)(F)F	34	PerturbNet-iso	holdout2	0.91971186123131	0.78344055775962
COc1ccc(cc1)S(=O)(=O)Nc2ccc3O[C@H](CN(C)S(=O)(=O)c4ccc(OC)cc4)[C@H](C)CN([C@H](C)CO)C(=O)Cc3c2	52	PerturbNet-iso	holdout2	0.981275945703997	0.910025390941135
COc1ccc2c3c([C@@H](CO)N(C[C@]33CCN(CC3)C(=O)C3CCCC3)S(C)(=O)=O)n(C)c2c1	11	PerturbNet-iso	holdout2	0.952260803204916	0.958429315729409
COc1ccc2c3c([C@@H](CO)N(C[C@]33CCN(Cc4cccnc4)CC3)S(=O)(=O)c3ccc(C)cc3)n(C)c2c1	12	PerturbNet-iso	holdout2	0.956787953378232	0.841053490662791
COc1ccc2c3c([C@@H](CO)NC[C@]33CCN(Cc4ccc(cc4)-c4ccccn4)CC3)n(C)c2c1	16	PerturbNet-iso	holdout2	-0.370362227292504	-0.97553108584382
COc1ccc2c3c([C@H](CO)N(CC4CC4)C[C@]33CCN(CC3)C(=O)NC3CCCC3)n(C)c2c1	11	PerturbNet-iso	holdout2	0.928147069651335	0.68491889905948
COc1ccc2c3c([C@H](CO)N(Cc4ccccc4Cl)C[C@]33CN(C3)C(=O)CC3CC3)n(C)c2c1	16	PerturbNet-iso	holdout2	0.559603318694312	0.180663803455671
COc1ccc2c3c([nH]c2c1)[C@@H](CO)N(C[C@]31CCN(CC1)C(=O)NC(C)C)C(=O)c1ccc(F)cc1	11	PerturbNet-iso	holdout2	0.963590920045943	0.948573148449785
COc1ccc2c3c([nH]c2c1)[C@@H](CO)N(C[C@]31CCN(CC1)S(=O)(=O)c1cn(C)cn1)C(=O)Nc1ccc(F)cc1	11	PerturbNet-iso	holdout2	0.946273503179253	0.960938030764073
COc1ccc2c3c([nH]c2c1)[C@@H](CO)N(Cc1ccccc1F)C[C@]31CN(CC2CC2)C1	11	PerturbNet-iso	holdout2	0.960976960510338	0.937500933317573
COc1ccc2c3c([nH]c2c1)[C@H](CO)N(Cc1ccccc1OC)C[C@]31CN(C1)C(C)=O	11	PerturbNet-iso	holdout2	0.959647897124658	0.963889573271988
COc1ccc2c3c([nH]c2c1)[C@H](CO)N(Cc1ccccn1)C[C@]31CN(C1)C(=O)CC1CC1	11	PerturbNet-iso	holdout2	0.934695677342106	0.957224393914055
COc1cccc(CN2C[C@]3(CCN(Cc4ccccn4)CC3)c3c([nH]c4cc(OC)ccc34)[C@H]2CO)c1	11	PerturbNet-iso	holdout2	0.938225688574005	0.800192848210229
COc1cccc(NC(=O)N(C)C[C@@H]2OCc3ccccc3-c4ccccc4C(=O)N(C[C@H]2C)[C@@H](C)CO)c1	29	PerturbNet-iso	holdout2	0.872252755446717	0.327156618900096
COc1cccc(c1)c2cccc(c2)c3nc(cc4CN([C@@H](CCO)c43)S(=O)C(C)(C)C)C(=O)O	14	PerturbNet-iso	holdout2	0.930760981053106	0.905682613153839
COc1cccc2C(=O)c3c(O)c4C[C@](O)(C[C@H](OC5C[C@H](N)[C@H](O)[C@H](C)O5)c4c(O)c3C(=O)c12)C(=O)CO	200	PerturbNet-iso	holdout2	0.609599886983383	0.562079676606088
CS(=O)(=O)Nc1ccc2O[C@H]3[C@H](C[C@@H](CC(=O)NCc4cc(F)ccc4F)O[C@@H]3CO)c2c1	10	PerturbNet-iso	holdout2	0.939768827554686	0.864882695538059
C[C@@H](CO)N1C[C@@H](C)[C@@H](CN(C)C(=O)NC2CCCCC2)Oc3ccc(cc3C1=O)N(C)C	15	PerturbNet-iso	holdout2	0.951997572417016	0.944263872419417
C[C@@H](CO)N1C[C@@H](C)[C@@H](CN(C)C(=O)Nc2ccc(F)cc2)OCc3ccccc3-c4ccccc4C1=O	29	PerturbNet-iso	holdout2	0.929621766652877	0.779602961426669
C[C@@H](CO)N1C[C@@H](C)[C@@H](CN(C)CC2CCCCC2)Oc3ccc(NC(=O)Cc4cn(C)c5ccccc45)cc3CC1=O	17	PerturbNet-iso	holdout2	0.866054480971024	0.374037968899104
C[C@@H](CO)N1C[C@@H](C)[C@H](CN(C)C(=O)Nc2c(C)noc2C)Oc3ccc(NC(=O)Cc4ccccc4)cc3C1=O	10	PerturbNet-iso	holdout2	0.953593132462184	0.91558767781327
C[C@@H](CO)N1C[C@@H](C)[C@H](CN(C)CC2CC2)OCCCC[C@@H](C)Oc3ccc(NC(=O)Nc4ccc(F)cc4)cc3C1=O	11	PerturbNet-iso	holdout2	0.829190123206923	0.362260482870999
C[C@@H](CO)N1C[C@@H](C)[C@H](CN(C)Cc2ccc(Cl)c(Cl)c2)Oc3ccc(NC(=O)c4ccncc4)cc3CC1=O	46	PerturbNet-iso	holdout2	0.939057617694278	0.831295597479572
C[C@@H](CO)N1C[C@@H](C)[C@H](CN(C)Cc2ccc(cc2)C(F)(F)F)OCCCC[C@@H](C)Oc3ccc(NC(=O)c4ccncc4)cc3C1=O	17	PerturbNet-iso	holdout2	0.763295745733951	-1.59290797505215
C[C@@H](CO)N1C[C@@H](C)[C@H](CN(C)Cc2ccc(cc2)C(F)(F)F)Oc3ccc(NC(=O)Nc4ccc(F)cc4)cc3CC1=O	12	PerturbNet-iso	holdout2	0.865888273638035	0.467948998938024
C[C@@H](CO)N1C[C@H](C)[C@@H](CN(C)Cc2ccncc2)OCCCC[C@H](C)Oc3ccc(NC(=O)c4ccncc4)cc3C1=O	38	PerturbNet-iso	holdout2	0.938824217977954	0.927757491618645
C[C@@H](CO)N1C[C@H](C)[C@@H](CN(C)S(=O)(=O)C)OCCCC[C@H](C)Oc2ccc(NC(=O)c3ccncc3)cc2C1=O	46	PerturbNet-iso	holdout2	0.940379584778796	0.88896961228737
C[C@@H]1C[C@H]2[C@@H]3CCC4=CC(=O)C=C[C@]4(C)[C@@]3(Cl)[C@@H](O)C[C@]2(C)[C@@]1(OC(=O)c5ccco5)C(=O)CCl	68	PerturbNet-iso	holdout2	0.96862677324777	0.977005598763693
C[C@@H]1NCCc2cc(O)c(O)cc12	84	PerturbNet-iso	holdout2	0.973762537878567	0.981418347100886
C[C@H](CO)N1C[C@@H](C)[C@@H](CN(C)Cc2ccc3OCCOc3c2)OCc4cnnn4CCCC1=O	67	PerturbNet-iso	holdout2	0.910719211853167	0.615357808430326
C[C@H](CO)N1C[C@@H](C)[C@H](CN(C)Cc2ccc(Cl)c(Cl)c2)Oc3ccc(NS(=O)(=O)C)cc3CC1=O	35	PerturbNet-iso	holdout2	0.915640894275862	0.831344317475172
C[C@H](CO)N1C[C@H](C)[C@@H](CN(C)Cc2ccc(cc2)C(F)(F)F)OCCCC[C@H](C)Oc3ccc(NS(=O)(=O)C)cc3C1=O	12	PerturbNet-iso	holdout2	0.885610279942689	0.508504596377922
C[C@H](CO)N1C[C@H](C)[C@@H](CN(C)Cc2ccc3OCOc3c2)OCCCC[C@@H](C)Oc4ccc(NC(=O)C5CCCCC5)cc4C1=O	39	PerturbNet-iso	holdout2	0.774700034128547	0.169805448897997
C[C@H](CO)N1C[C@H](C)[C@H](CN(C)Cc2ccc(cc2)C(=O)O)Oc3c(NC(=O)Nc4cccc5ccccc45)cccc3C1=O	15	PerturbNet-iso	holdout2	0.952259860863499	0.951640820850599
C[C@H]1C[C@H](C)C(=O)[C@@H](C1)[C@H](O)CC1CC(=O)NC(=O)C1	165	PerturbNet-iso	holdout2	0.88046640222648	0.43216351423618
C\C(=C/c1ccc(cc1)C(O)=O)c1ccc2c(c1)C(C)(C)CCC2(C)C	85	PerturbNet-iso	holdout2	0.968143872806211	0.929413538678986
C\C=C\c1ccc(cc1)[C@H]1[C@@H](CO)N2[C@@H]1CN(CC2=O)C(=O)Nc1ccc(F)cc1	12	PerturbNet-iso	holdout2	0.964065540994688	0.957700727355268
C\C=C\c1cccc(c1)-c1nc(cc2CN([C@@H](CCO)c12)[S@@](=O)C(C)(C)C)C(=O)NCc1ccccc1	14	PerturbNet-iso	holdout2	0.881660198055772	0.905916720763851
Cc1cc(Cl)ccc1OCC(=O)N\N=C\c1ccc[nH]1	51	PerturbNet-iso	holdout2	0.970237717407044	0.875147045914232
Cc1onc(c1C(=O)N[C@H]1[C@H]2SC(C)(C)C(N2C1=O)C(O)=O)-c1c(F)cccc1Cl	63	PerturbNet-iso	holdout2	0.893068228198632	0.832316422287401
Clc1ccc(cc1)S(=O)(=O)N[C@H]1CCCC[C@@H]1N1CCOCC1	90	PerturbNet-iso	holdout2	0.966199017489899	0.915645316207001
Cn1c2nc[nH]c2c(=O)n(C)c1=O	100	PerturbNet-iso	holdout2	0.963336962284989	0.976674651967868
Fc1ccc(cc1)S(=O)(=O)N1C[C@H]2N[C@@H](C1)[C@@H]2c1ccc(cc1)-c1ccc(cc1)C#N	22	PerturbNet-iso	holdout2	0.698107419079476	0.496777884096301
Fc1ccc(cc1)[C@@H]1CCNC[C@H]1COc1ccc2OCOc2c1	127	PerturbNet-iso	holdout2	0.94815636548098	0.723774753249565
OC[C@@H]1O[C@@H](CC(=O)NCCc2cscn2)C=C[C@@H]1NC(=O)C1CCOCC1	10	PerturbNet-iso	holdout2	0.956587243195173	0.951162631729131
OC[C@@H]1O[C@@H](CCNC(=O)Nc2ccc(cc2)C(F)(F)F)CC[C@H]1NC(=O)c1cccnc1	11	PerturbNet-iso	holdout2	0.971588099688267	0.935765116899988
OC[C@H]1[C@@H]([C@@H]2CN(Cc3ccccn3)CCCCN12)c1ccc(Br)cc1	31	PerturbNet-iso	holdout2	0.874130015664431	0.815380320336718
OC[C@H]1[C@@H]([C@@H]2CN(Cc3cncnc3)CCCCN12)c1ccc(cc1)C#CC1(O)CCCC1	32	PerturbNet-iso	holdout2	0.838561538258004	0.673622575778241
OC[C@H]1[C@H]([C@@H]2CN(Cc3ccncc3)CCCCN12)c1ccc(cc1)C1=CCCC1	13	PerturbNet-iso	holdout2	0.949458450838035	0.862812832444921
O[C@H]1COC[C@@H]2O[C@@H](CC(=O)Nc3ccc(cc3)-c3ccccc3)CC[C@H]2N(Cc2ccc3OCOc3c2)C1	53	PerturbNet-iso	holdout2	0.927976394915679	0.841889746169648
Oc1cc(O)cc(c1)\C=C\c1ccc(O)c(O)c1	143	PerturbNet-iso	holdout2	0.93340475322027	0.797492679898303
Oc1ccc(cc1O)\C=C(/C#N)C(=O)NCc1ccccc1	89	PerturbNet-iso	holdout2	0.894962685971857	0.761163951225861
C/C=C/c1ccc2c(O[C@H](CN(C)C(=O)c3cccc(F)c3)[C@H](C)CN([C@@H](C)CO)S2(=O)=O)c1	12	Chemcpa-iso	holdout2	0.760966309075933	0.127184538558772
CC(=O)O[C@@]1(CC[C@H]2[C@@H]3C=C(Cl)C4=CC(=O)C5CC5[C@]4(C)[C@H]3CC[C@@]21C)C(=O)C	63	Chemcpa-iso	holdout2	0.939577799406253	0.782661559084184
CC(=O)[C@H]1CC[C@H]2[C@@H]3CC[C@H]4C[C@H](O)CC[C@]4(C)[C@H]3C(=O)C[C@]12C	53	Chemcpa-iso	holdout2	0.937269626859379	0.713486524295283
CC(C)(C)[S@@](=O)N1Cc2cc(nc(c2[C@H]1CCO)-c1cccc(c1)-c1ccccc1F)C(=O)N1CCOCC1	14	Chemcpa-iso	holdout2	0.904796480488197	0.662721395173409
CC(C)(C)[S@](=O)N1Cc2cc(nc(c2[C@@H]1CCO)-c1cccc(c1)-c1cccnc1)C(=O)NCc1ccccc1F	34	Chemcpa-iso	holdout2	0.935535978337389	0.771996870719648
CC(C)(C)[S@](=O)N1Cc2cc(nc(c2[C@@H]1CCO)-c1cccc(c1)-c1cncnc1)C(=O)N1CCc2ccccc2C1	14	Chemcpa-iso	holdout2	0.920660447744865	0.801502445148091
CC(C)C#Cc1ccc(cc1)[C@H]1[C@@H](CO)N2[C@@H]1CN(CC2=O)C(=O)NC1CCCC1	12	Chemcpa-iso	holdout2	0.817446790521306	-0.14377453192605
CC(C)NC(=O)N1[C@H](CO)[C@H]([C@@H]1C#N)c1ccc(cc1)-c1ccc(F)cc1	12	Chemcpa-iso	holdout2	0.882470537933487	0.545846281703988
CC(Cc1ccc(O)c(O)c1)(NN)C(=O)O	95	Chemcpa-iso	holdout2	0.930348752964871	0.73744362311175
CCC(=O)N1C[C@@H]2[C@@H]([C@H](CO)N2C(=O)C1)c1ccc(cc1)-c1ccc(cc1)C#N	23	Chemcpa-iso	holdout2	0.828409629666209	0.393781940547016
CCC(C)(C)C(=O)O[C@H]1C[C@@H](C)C=C2C=C[C@H](C)[C@H](CC[C@@H]3C[C@@H](O)CC(=O)O3)[C@@H]12	304	Chemcpa-iso	holdout2	0.962085758343619	0.891025010795159
CCCC#Cc1ccc(cc1)[C@H]1[C@H](CO)N2CCCCN(CCC)C[C@H]12	13	Chemcpa-iso	holdout2	0.851559233456584	0.412871591264173
CCCN1[C@@H]([C@@H](CO)[C@@H]2Cn3c(ccc(-c4ccccc4F)c3=O)[C@H]12)C(=O)N1CCN(C)CC1	13	Chemcpa-iso	holdout2	0.879937409803943	0.710487209959631
CCCNC(=O)N1C[C@]2(CCN(CC2)C(=O)Nc2cccc(F)c2)c2c([C@@H]1CO)n(C)c1cc(OC)ccc21	12	Chemcpa-iso	holdout2	0.739175946353946	-0.154449500463371
CCCNC(=O)N1C[C@]2(CN(C2)C(=O)c2cnccn2)c2c([nH]c3cc(OC)ccc23)[C@H]1CO	12	Chemcpa-iso	holdout2	0.753374652469445	-0.292222429908287
CCCNC(=O)NC[C@H]1[C@@H]([C@@H](CO)N1C(C)=O)c1ccc(cc1)C1=CCCCC1	17	Chemcpa-iso	holdout2	0.723558065941269	-1.74686823050635
CCN(C[C@H]1[C@@H]([C@@H](CO)N1C(=O)C1CCC1)c1ccc(cc1)\C=C\C)C(=O)CC	27	Chemcpa-iso	holdout2	0.907546237028389	0.611106883802846
CCN(C[C@H]1[C@@H]([C@@H](CO)N1C(C)=O)c1ccc(cc1)-c1cccnc1)C(C)=O	27	Chemcpa-iso	holdout2	0.906350523781227	0.56241272717543
CCNC(=O)N(CCCN(C)C)C(=O)[C@@H]1C[C@H]2[C@@H](Cc3c[nH]c4cccc2c34)N(CC=C)C1	71	Chemcpa-iso	holdout2	0.957292079472885	0.905483175709414
CCS(=O)(=O)N1CC[C@@]2(CC1)CN([C@@H](CO)c1c2c2ccc(OC)cc2n1C)C(=O)c1cccc(F)c1	11	Chemcpa-iso	holdout2	0.835007153432676	0.218424288236895
CCS(=O)(=O)N1C[C@@]2(C1)CN(CC1CCOCC1)[C@H](CO)c1c2c2ccc(OC)cc2n1C	11	Chemcpa-iso	holdout2	0.846484932394146	0.500874663653159
CC[C@@H](CO)NC(=O)[C@H]1CN(C)[C@@H]2Cc3cn(C)c4cccc(C2=C1)c34	82	Chemcpa-iso	holdout2	0.953584473242103	0.728736598935758
CC\C(c1ccc(O)cc1)=C(\CC)c1ccc(O)cc1	542	Chemcpa-iso	holdout2	0.709613179182603	0.233759004393122
CC\C(c1ccccc1)=C(/c1ccccc1)c1ccc(OCCN(C)C)cc1	883	Chemcpa-iso	holdout2	0.854878482279408	0.666220915220135
CN(C)C(=O)[C@H]1[C@H](CO)[C@H]2Cn3c(cccc3=O)[C@@H]1N2S(=O)(=O)c1cccc(C)c1	13	Chemcpa-iso	holdout2	0.886733875725982	0.579929521784512
CN(C)C(=O)c1cc2CN([C@H](CCO)c2c(n1)-c1cccc(c1)-c1ccc(F)cc1)[S@](=O)C(C)(C)C	14	Chemcpa-iso	holdout2	0.911754045350536	0.756706455425047
CN(C)C(=O)c1ccc(cc1)-c1cccc(c1)-c1nc(cc2CN([C@@H](CCO)c12)[S@@](=O)C(C)(C)C)C(=O)NCc1ccccc1	33	Chemcpa-iso	holdout2	0.930921908382054	0.821315157584124
CN(C)C(=O)c1cccc(c1)-c1cccc(c1)-c1nc(cc2CN([C@@H](CCO)c12)[S@@](=O)C(C)(C)C)C(=O)NCc1ccccc1	14	Chemcpa-iso	holdout2	0.907376285681551	0.758646914831989
CN(C)CC#Cc1ccc(cc1)[C@@H]1[C@H](CO)N2CCCCN(C[C@@H]12)C(=O)C1CC1	24	Chemcpa-iso	holdout2	0.67901419134733	-1.45100116179846
CN1CCN2C(C1)c1ccccc1Cc1cccnc21	130	Chemcpa-iso	holdout2	0.962079109105974	0.810246563168819
CN1C[C@@H]2[C@@H]([C@@H](CO)N2S(=O)(=O)c2ccccc2)c2ccccc12	13	Chemcpa-iso	holdout2	0.77983038267414	-0.995621713205419
CN1[C@@H]2Cn3c(ccc(\C=C\c4ccccc4)c3=O)[C@H]1[C@H]([C@@H]2CO)C(=O)NC1Cc2ccccc2C1	13	Chemcpa-iso	holdout2	0.860039780460066	0.701903272806848
COC(=O)C[C@H]1O[C@H](CO)[C@@H](NC(=O)Nc2ccc(cc2)C(F)(F)F)C=C1	11	Chemcpa-iso	holdout2	0.898149213476727	0.636419155827032
COCC#Cc1ccc(cc1)[C@H]1[C@@H](CO)N2CCCCN(C[C@H]12)C(=O)NC1CCCC1	13	Chemcpa-iso	holdout2	0.810390771694034	0.122453052507524
COCC(=O)Nc1ccc2OC[C@H]3O[C@H](CC(=O)N4CCc5ccccc5C4)CC[C@H]3N(C)C(=O)c2c1	13	Chemcpa-iso	holdout2	0.874716393530639	0.385174831149044
COCCNC(=O)C[C@H]1CC[C@H]2[C@@H](COC[C@@H](O)CN2C(=O)c2cc(Cl)cc(Cl)c2)O1	40	Chemcpa-iso	holdout2	0.936920693396342	0.868196910963623
CO[C@@H]1CN(C)C(=O)c2ccc(NC(=O)Nc3ccccc3Cl)cc2OC[C@H](C)NC[C@H]1C	25	Chemcpa-iso	holdout2	0.886117254989091	-0.303031753702876
CO[C@H]1CN(C)C(=O)c2cc(NC(=O)Nc3cc(F)ccc3F)ccc2OC[C@@H](C)NC[C@H]1C	26	Chemcpa-iso	holdout2	0.880547790008492	-0.0895125675322936
CO[C@H]1[C@@H](C[C@@H]2CN3CCc4c([nH]c5cc(OC)ccc45)[C@@H]3C[C@@H]2[C@@H]1C(=O)OC)OC(=O)c6cc(OC)c(OC)c(OC)c6	65	Chemcpa-iso	holdout2	0.943339999343222	0.858576180835819
COc1ccc(CN(C)C[C@@H]2Oc3ccc(NC(=O)Cc4ccccc4)cc3C(=O)N(C[C@@H]2C)[C@@H](C)CO)cc1	10	Chemcpa-iso	holdout2	0.819249796327474	0.714225906731453
COc1ccc(C[C@H](N)C(=O)N[C@H]2[C@@H](O)[C@@H](O[C@@H]2CO)n3cnc4c(ncnc34)N(C)C)cc1	79	Chemcpa-iso	holdout2	0.907490917756063	0.691735480846342
COc1ccc(NC(=O)N(C)C[C@H]2Oc3c(NC(=O)c4cc(C)nn4C)cccc3C(=O)N(C[C@@H]2C)[C@@H](C)CO)cc1	34	Chemcpa-iso	holdout2	0.925979064755178	0.783448450765378
COc1ccc(NC(=O)N2C[C@@]3(C2)CN([C@@H](CO)c2[nH]c4cc(OC)ccc4c32)C(C)=O)cc1	12	Chemcpa-iso	holdout2	0.77614622336222	-0.349368110028315
COc1ccc(NC(=O)Nc2ccc3O[C@@H](CN(C)C(=O)Nc4ccccc4)[C@H](C)CN([C@@H](C)CO)C(=O)Cc3c2)cc1	67	Chemcpa-iso	holdout2	0.944966249678768	0.799161201717323
COc1ccc(NC(=O)Nc2ccc3O[C@@H](CN(C)Cc4ccc5OCOc5c4)[C@@H](C)CN([C@@H](C)CO)C(=O)c3c2)cc1	440	Chemcpa-iso	holdout2	0.802555463399108	0.406201932729692
COc1ccc(NC(=O)Nc2ccc3O[C@@H]4[C@@H](C[C@H](CC(=O)NCc5ccccn5)O[C@@H]4CO)c3c2)cc1	26	Chemcpa-iso	holdout2	0.856586016388444	-0.585026182838562
COc1ccc(NC(=O)Nc2ccc3O[C@H](CN(C)Cc4ccc(cc4)C(F)(F)F)[C@H](C)CN([C@@H](C)CO)C(=O)Cc3c2)cc1	12	Chemcpa-iso	holdout2	0.791121246502743	-0.21331441657862
COc1ccc(OC(=O)N(C)C[C@H]2OCc3ccccc3-c4ccccc4C(=O)N(C[C@H]2C)[C@H](C)CO)cc1	29	Chemcpa-iso	holdout2	0.915677728415958	0.446195359526231
COc1ccc(cc1)-c1cccc(c1)-c1nc(cc2CN([C@H](CCO)c12)[S@](=O)C(C)(C)C)C(=O)NCC(F)(F)F	34	Chemcpa-iso	holdout2	0.926350205170273	0.830109707184955
COc1ccc(cc1)S(=O)(=O)Nc2ccc3O[C@H](CN(C)S(=O)(=O)c4ccc(OC)cc4)[C@H](C)CN([C@H](C)CO)C(=O)Cc3c2	52	Chemcpa-iso	holdout2	0.96168503485814	0.823290396773724
COc1ccc2c3c([C@@H](CO)N(C[C@]33CCN(CC3)C(=O)C3CCCC3)S(C)(=O)=O)n(C)c2c1	11	Chemcpa-iso	holdout2	0.834635411416223	0.492675994589881
COc1ccc2c3c([C@@H](CO)N(C[C@]33CCN(Cc4cccnc4)CC3)S(=O)(=O)c3ccc(C)cc3)n(C)c2c1	12	Chemcpa-iso	holdout2	0.776241093116829	-0.277702404198551
COc1ccc2c3c([C@@H](CO)NC[C@]33CCN(Cc4ccc(cc4)-c4ccccn4)CC3)n(C)c2c1	16	Chemcpa-iso	holdout2	0.412691293555678	-0.957835664120272
COc1ccc2c3c([C@H](CO)N(CC4CC4)C[C@]33CCN(CC3)C(=O)NC3CCCC3)n(C)c2c1	11	Chemcpa-iso	holdout2	0.759948860929166	0.0540640065568986
COc1ccc2c3c([C@H](CO)N(Cc4ccccc4Cl)C[C@]33CN(C3)C(=O)CC3CC3)n(C)c2c1	16	Chemcpa-iso	holdout2	0.696479226174014	0.243697388081486
COc1ccc2c3c([nH]c2c1)[C@@H](CO)N(C[C@]31CCN(CC1)C(=O)NC(C)C)C(=O)c1ccc(F)cc1	11	Chemcpa-iso	holdout2	0.842672070235445	0.378415654542005
COc1ccc2c3c([nH]c2c1)[C@@H](CO)N(C[C@]31CCN(CC1)S(=O)(=O)c1cn(C)cn1)C(=O)Nc1ccc(F)cc1	11	Chemcpa-iso	holdout2	0.830018978647241	0.617189939477964
COc1ccc2c3c([nH]c2c1)[C@@H](CO)N(Cc1ccccc1F)C[C@]31CN(CC2CC2)C1	11	Chemcpa-iso	holdout2	0.838631367561735	0.506402293801904
COc1ccc2c3c([nH]c2c1)[C@H](CO)N(Cc1ccccc1OC)C[C@]31CN(C1)C(C)=O	11	Chemcpa-iso	holdout2	0.818671795563916	0.498067576503789
COc1ccc2c3c([nH]c2c1)[C@H](CO)N(Cc1ccccn1)C[C@]31CN(C1)C(=O)CC1CC1	11	Chemcpa-iso	holdout2	0.842459199232417	0.361454093424232
COc1cccc(CN2C[C@]3(CCN(Cc4ccccn4)CC3)c3c([nH]c4cc(OC)ccc34)[C@H]2CO)c1	11	Chemcpa-iso	holdout2	0.855533211697296	0.499954065801639
COc1cccc(NC(=O)N(C)C[C@@H]2OCc3ccccc3-c4ccccc4C(=O)N(C[C@H]2C)[C@@H](C)CO)c1	29	Chemcpa-iso	holdout2	0.922406561416857	0.247976181249093
COc1cccc(c1)c2cccc(c2)c3nc(cc4CN([C@@H](CCO)c43)S(=O)C(C)(C)C)C(=O)O	14	Chemcpa-iso	holdout2	0.921071220490866	0.753813329999566
COc1cccc2C(=O)c3c(O)c4C[C@](O)(C[C@H](OC5C[C@H](N)[C@H](O)[C@H](C)O5)c4c(O)c3C(=O)c12)C(=O)CO	200	Chemcpa-iso	holdout2	0.687172523847063	0.239893489274145
CS(=O)(=O)Nc1ccc2O[C@H]3[C@H](C[C@@H](CC(=O)NCc4cc(F)ccc4F)O[C@@H]3CO)c2c1	10	Chemcpa-iso	holdout2	0.883131725294511	0.672042194882159
C[C@@H](CO)N1C[C@@H](C)[C@@H](CN(C)C(=O)NC2CCCCC2)Oc3ccc(cc3C1=O)N(C)C	15	Chemcpa-iso	holdout2	0.88946170402687	0.858241254540222
C[C@@H](CO)N1C[C@@H](C)[C@@H](CN(C)C(=O)Nc2ccc(F)cc2)OCc3ccccc3-c4ccccc4C1=O	29	Chemcpa-iso	holdout2	0.918963351250417	0.712256538294039
C[C@@H](CO)N1C[C@@H](C)[C@@H](CN(C)CC2CCCCC2)Oc3ccc(NC(=O)Cc4cn(C)c5ccccc45)cc3CC1=O	17	Chemcpa-iso	holdout2	0.765959460948965	0.185685471096193
C[C@@H](CO)N1C[C@@H](C)[C@H](CN(C)C(=O)Nc2c(C)noc2C)Oc3ccc(NC(=O)Cc4ccccc4)cc3C1=O	10	Chemcpa-iso	holdout2	0.805162152582468	0.72062314185534
C[C@@H](CO)N1C[C@@H](C)[C@H](CN(C)CC2CC2)OCCCC[C@@H](C)Oc3ccc(NC(=O)Nc4ccc(F)cc4)cc3C1=O	11	Chemcpa-iso	holdout2	0.794346929478397	0.314372274434379
C[C@@H](CO)N1C[C@@H](C)[C@H](CN(C)Cc2ccc(Cl)c(Cl)c2)Oc3ccc(NC(=O)c4ccncc4)cc3CC1=O	46	Chemcpa-iso	holdout2	0.932782999313476	0.678931779931184
C[C@@H](CO)N1C[C@@H](C)[C@H](CN(C)Cc2ccc(cc2)C(F)(F)F)OCCCC[C@@H](C)Oc3ccc(NC(=O)c4ccncc4)cc3C1=O	17	Chemcpa-iso	holdout2	0.709922804215156	-1.85246501191906
C[C@@H](CO)N1C[C@@H](C)[C@H](CN(C)Cc2ccc(cc2)C(F)(F)F)Oc3ccc(NC(=O)Nc4ccc(F)cc4)cc3CC1=O	12	Chemcpa-iso	holdout2	0.750686242093006	0.102191035069552
C[C@@H](CO)N1C[C@H](C)[C@@H](CN(C)Cc2ccncc2)OCCCC[C@H](C)Oc3ccc(NC(=O)c4ccncc4)cc3C1=O	38	Chemcpa-iso	holdout2	0.923319996015834	0.931044964291432
C[C@@H](CO)N1C[C@H](C)[C@@H](CN(C)S(=O)(=O)C)OCCCC[C@H](C)Oc2ccc(NC(=O)c3ccncc3)cc2C1=O	46	Chemcpa-iso	holdout2	0.925791667691222	0.87222582345487
C[C@@H]1C[C@H]2[C@@H]3CCC4=CC(=O)C=C[C@]4(C)[C@@]3(Cl)[C@@H](O)C[C@]2(C)[C@@]1(OC(=O)c5ccco5)C(=O)CCl	68	Chemcpa-iso	holdout2	0.938748536980035	0.810914246285817
C[C@@H]1NCCc2cc(O)c(O)cc12	84	Chemcpa-iso	holdout2	0.945395567074823	0.739824908826735
C[C@H](CO)N1C[C@@H](C)[C@@H](CN(C)Cc2ccc3OCCOc3c2)OCc4cnnn4CCCC1=O	67	Chemcpa-iso	holdout2	0.875409155086751	0.191612198801005
C[C@H](CO)N1C[C@@H](C)[C@H](CN(C)Cc2ccc(Cl)c(Cl)c2)Oc3ccc(NS(=O)(=O)C)cc3CC1=O	35	Chemcpa-iso	holdout2	0.927483055134536	0.777667006949627
C[C@H](CO)N1C[C@H](C)[C@@H](CN(C)Cc2ccc(cc2)C(F)(F)F)OCCCC[C@H](C)Oc3ccc(NS(=O)(=O)C)cc3C1=O	12	Chemcpa-iso	holdout2	0.775093916992931	0.19553741167471
C[C@H](CO)N1C[C@H](C)[C@@H](CN(C)Cc2ccc3OCOc3c2)OCCCC[C@@H](C)Oc4ccc(NC(=O)C5CCCCC5)cc4C1=O	39	Chemcpa-iso	holdout2	0.723953555398601	0.00538181194946219
C[C@H](CO)N1C[C@H](C)[C@H](CN(C)Cc2ccc(cc2)C(=O)O)Oc3c(NC(=O)Nc4cccc5ccccc45)cccc3C1=O	15	Chemcpa-iso	holdout2	0.908937722163464	0.945785117673095
C[C@H]1C[C@H](C)C(=O)[C@@H](C1)[C@H](O)CC1CC(=O)NC(=O)C1	165	Chemcpa-iso	holdout2	0.91236395225928	0.496766790788769
C\C(=C/c1ccc(cc1)C(O)=O)c1ccc2c(c1)C(C)(C)CCC2(C)C	85	Chemcpa-iso	holdout2	0.94044730883174	0.736867946192131
C\C=C\c1ccc(cc1)[C@H]1[C@@H](CO)N2[C@@H]1CN(CC2=O)C(=O)Nc1ccc(F)cc1	12	Chemcpa-iso	holdout2	0.790150175505066	-0.0638719463660999
C\C=C\c1cccc(c1)-c1nc(cc2CN([C@@H](CCO)c12)[S@@](=O)C(C)(C)C)C(=O)NCc1ccccc1	14	Chemcpa-iso	holdout2	0.89960690841087	0.777314829862722
Cc1cc(Cl)ccc1OCC(=O)N\N=C\c1ccc[nH]1	51	Chemcpa-iso	holdout2	0.959644638516172	0.71137713667738
Cc1onc(c1C(=O)N[C@H]1[C@H]2SC(C)(C)C(N2C1=O)C(O)=O)-c1c(F)cccc1Cl	63	Chemcpa-iso	holdout2	0.954517585386624	0.846464034080188
Clc1ccc(cc1)S(=O)(=O)N[C@H]1CCCC[C@@H]1N1CCOCC1	90	Chemcpa-iso	holdout2	0.958834234543624	0.823290219125202
Cn1c2nc[nH]c2c(=O)n(C)c1=O	100	Chemcpa-iso	holdout2	0.965288250006081	0.946343209101027
Fc1ccc(cc1)S(=O)(=O)N1C[C@H]2N[C@@H](C1)[C@@H]2c1ccc(cc1)-c1ccc(cc1)C#N	22	Chemcpa-iso	holdout2	0.796850393518676	0.550855066849933
Fc1ccc(cc1)[C@@H]1CCNC[C@H]1COc1ccc2OCOc2c1	127	Chemcpa-iso	holdout2	0.960125250641017	0.648439765290167
OC[C@@H]1O[C@@H](CC(=O)NCCc2cscn2)C=C[C@@H]1NC(=O)C1CCOCC1	10	Chemcpa-iso	holdout2	0.882609542302548	0.820702749660767
OC[C@@H]1O[C@@H](CCNC(=O)Nc2ccc(cc2)C(F)(F)F)CC[C@H]1NC(=O)c1cccnc1	11	Chemcpa-iso	holdout2	0.890722077859438	0.567934990110294
OC[C@H]1[C@@H]([C@@H]2CN(Cc3ccccn3)CCCCN12)c1ccc(Br)cc1	31	Chemcpa-iso	holdout2	0.921149638017956	0.73962899391542
OC[C@H]1[C@@H]([C@@H]2CN(Cc3cncnc3)CCCCN12)c1ccc(cc1)C#CC1(O)CCCC1	32	Chemcpa-iso	holdout2	0.913785104390204	0.534899726259066
OC[C@H]1[C@H]([C@@H]2CN(Cc3ccncc3)CCCCN12)c1ccc(cc1)C1=CCCC1	13	Chemcpa-iso	holdout2	0.822340565612997	0.000330058595529814
O[C@H]1COC[C@@H]2O[C@@H](CC(=O)Nc3ccc(cc3)-c3ccccc3)CC[C@H]2N(Cc2ccc3OCOc3c2)C1	53	Chemcpa-iso	holdout2	0.952616213196629	0.835039398060049
Oc1cc(O)cc(c1)\C=C\c1ccc(O)c(O)c1	143	Chemcpa-iso	holdout2	0.963740611886772	0.83777090437832
Oc1ccc(cc1O)\C=C(/C#N)C(=O)NCc1ccccc1	89	Chemcpa-iso	holdout2	0.9347683174494	0.661755181925603
CC(/C=C/C1=C(C)CCCC1(C)C)=C\C=C\C(C)=C\C(=O)Nc1ccc(O)cc1	181	PerturbNet-iso-free	holdout3	0.967372261258381	0.856386251807741
CC(=O)N1[C@@H]([C@@H](CO)[C@@H]2Cn3c(ccc(-c4cncnc4)c3=O)[C@H]12)C(=O)NCc1ccccc1Cl	13	PerturbNet-iso-free	holdout3	0.844284559483712	-0.161244492259226
CC(=O)N1[C@@H]([C@@H](CO)[C@@H]2Cn3c(ccc(\C=C\c4ccccc4)c3=O)[C@H]12)C(=O)Nc1nccs1	13	PerturbNet-iso-free	holdout3	0.85097914732609	0.134906508143674
CC(=O)N1[C@H]2Cn3c(ccc(-c4cccnc4)c3=O)[C@@H]1[C@@H]([C@H]2CO)C(=O)N1CCc2ccccc2C1	13	PerturbNet-iso-free	holdout3	0.830122313440238	0.287704799119818
CC(=O)OCC(=O)[C@@]1(O)CCC2C3CCC4=CC(=O)CC[C@]4(C)C3C(=O)C[C@]12C	83	PerturbNet-iso-free	holdout3	0.98208942008616	0.970153036263584
CC(=O)O[C@H]1[C@H](C[C@@H]2[C@H]3CC[C@@H]4C[C@H](OC(C)=O)[C@H](C[C@@]4(C)[C@@H]3CC[C@@]12C)N1CCCCC1)[N+]1(C)CCCCC1	65	PerturbNet-iso-free	holdout3	0.973800379173069	0.905189663058902
CC(C)(C)[S@](=O)N1Cc2cc(nc(c2[C@@H]1CCO)-c1cccc(c1)-c1cccnc1)C(=O)N1CCc2ccccc2C1	31	PerturbNet-iso-free	holdout3	0.868797631135282	-0.415751537254514
CC(C)CC#Cc1ccc(cc1)[C@H]1[C@@H](CO)N2CCCCN(C[C@H]12)C(=O)Cc1ccccn1	13	PerturbNet-iso-free	holdout3	0.77053076849326	-0.780643926101685
CC(C)NC(=O)N(C)C[C@H]1Oc2ccc(NC(=O)Cc3cn(C)c4ccccc34)cc2CC(=O)N(C[C@@H]1C)[C@H](C)CO	10	PerturbNet-iso-free	holdout3	0.769856068406388	0.198548638503446
CC(C)NC(=O)NCC[C@H]1CC[C@H](NC(=O)CCN2CCCCC2)[C@H](CO)O1	10	PerturbNet-iso-free	holdout3	0.826701266435036	0.572371607479274
CC(C)NC(=O)Nc1ccc2O[C@H](C)CCCCO[C@@H](CN(C)C(=O)Nc3ccccc3)[C@H](C)CN([C@H](C)CO)C(=O)c2c1	36	PerturbNet-iso-free	holdout3	0.856952262871324	0.757336611147932
CC1CCC\C=C/C2CC(O)CC2C(O)\C=C/C(=O)O1	174	PerturbNet-iso-free	holdout3	0.936632108389999	0.66837889241418
CCC(=O)N1C[C@H]2[C@@H]([C@H](CO)N2C(=O)C1)c1ccc(cc1)C#CCC(C)C	12	PerturbNet-iso-free	holdout3	0.700115650971589	-1.33069294015362
CCC(=O)N1C[C@]2(CCN(CC2)C(=O)Cc2ccccc2)c2c([C@H]1CO)n(C)c1cc(OC)ccc21	12	PerturbNet-iso-free	holdout3	0.756452047399364	-0.748506897963864
CCC(=O)O[C@H]1CC[C@H]2[C@@H]3CCC4=CC(=O)CC[C@]4(C)[C@H]3CC[C@]12C	67	PerturbNet-iso-free	holdout3	0.984601695423295	0.981201964966228
CCC(C)(C)C(=O)O[C@H]1C[C@@H](C)C=C2C=C[C@H](C)[C@H](CC[C@@H]3C[C@@H](O)CC(=O)O3)[C@@H]12	304	PerturbNet-iso-free	holdout3	0.953266367678973	0.867802390250296
CCCCC/C=C\C/C=C\CCCCCCCCCC(=O)O	53	PerturbNet-iso-free	holdout3	0.941065503166354	0.882186591267346
CCCN1[C@H]([C@H](CO)[C@H]2Cn3c(ccc(-c4cncnc4)c3=O)[C@@H]12)C(=O)OC	13	PerturbNet-iso-free	holdout3	0.854834530206236	0.232076049414099
CCCNC(=O)N1C[C@@H]2[C@@H]([C@H](CO)N2CC2CCCCC2)c2ccccc12	13	PerturbNet-iso-free	holdout3	0.73636215652612	-1.00599064004954
CCCNC(=O)N1C[C@H]2[C@H]([C@@H](CO)N2C(=O)CN2CCOCC2)c2ccccc12	13	PerturbNet-iso-free	holdout3	0.680202350596407	-1.07840957027173
CCCNC(=O)N1C[C@]2(CN(C2)C(=O)CN(C)C)c2c([C@@H]1CO)n(C)c1cc(OC)ccc21	11	PerturbNet-iso-free	holdout3	0.726094849358006	-0.714843306418096
CCNC(=O)C[C@H]1CC[C@H]2[C@@H](COC[C@@H](O)CN2C(=O)C2CCOCC2)O1	11	PerturbNet-iso-free	holdout3	0.801615540477868	0.0495809117502751
CCS(=O)(=O)Nc1ccc2OC[C@H]3O[C@H](CC(=O)N4CCN(C)CC4)CC[C@@H]3N(C)C(=O)c2c1	33	PerturbNet-iso-free	holdout3	0.922022008336207	0.309655853827725
CC[C@H]([C@H]1O[C@@](CC)(C[C@@H]1C)[C@H]2CC[C@](O)(CC)[C@H](C)O2)C(=O)[C@@H](C)[C@@H](O)[C@H](C)CCc3ccc(C)c(O)c3C(=O)O	63	PerturbNet-iso-free	holdout3	0.947176321923454	0.807574815235026
CN(C)C(=O)C[C@H]1CC[C@H]2[C@H](COc3ccc(NC(=O)c4ccc(F)cc4)cc3C(=O)N2C)O1	33	PerturbNet-iso-free	holdout3	0.924306946360886	0.539580354172393
CN(C)C(=O)c1ccc(cc1)-c1cccc(c1)-c1nc(cc2CN([C@H](CCO)c12)[S@](=O)C(C)(C)C)C(=O)N1CCN(C)CC1	34	PerturbNet-iso-free	holdout3	0.925049622217608	0.687059283355402
CN(C)C(=O)c1cccc(c1)-c1ccc(cc1)[C@H]1[C@H](CO)N([C@@H]1C#N)C(=O)C1CC1	12	PerturbNet-iso-free	holdout3	0.856675432293974	0.0960246604570646
CN(C)CC#Cc1ccc(cc1)[C@@H]1[C@H](CO)N2CCCCN(C[C@@H]12)C(=O)Nc1ccccc1F	13	PerturbNet-iso-free	holdout3	0.728573648671416	-1.00789240386236
CN1CCN(CC1)C(=O)C[C@H]1CC[C@@H]2[C@H](COC[C@H](O)CN2S(=O)(=O)c2ccccc2C)O1	11	PerturbNet-iso-free	holdout3	0.855232720688959	0.421536812995785
CN1[C@@H](CO)[C@@H]2[C@H]1CN(C(=O)c1ccc(F)cc1)c1ccccc21	13	PerturbNet-iso-free	holdout3	0.73946078102982	-0.853696381718247
CN1[C@H]2CC[C@H](CC(=O)NC3Cc4ccccc4C3)O[C@H]2COc2ccc(NC(=O)c3ccc(cc3)C(F)(F)F)cc2C1=O	49	PerturbNet-iso-free	holdout3	0.756902086518593	-1.02160779599394
CN1[C@H]2CC[C@H]1C[C@H](C2)OC(=O)C(O)c1ccccc1	152	PerturbNet-iso-free	holdout3	0.656795446370977	0.115429478050131
COC(=O)[C@@H]1[C@@H](CO)[C@@H]2Cn3c(cccc3=O)[C@H]1N2Cc1nccs1	13	PerturbNet-iso-free	holdout3	0.826294050283426	0.195255397080739
COC1CC(C)CC2=C(NCCN(C)C)C(=O)C=C(NC(=O)\C(C)=C\C=C\C(OC)C(OC(N)=O)\C(C)=C\C(C)C1O)C2=O	141	PerturbNet-iso-free	holdout3	0.823713961553838	0.335855959350599
COC1CC(C)CC2=C(OC)C(=O)C=C(NC(=O)\C(C)=C\C=C\C(OC)C(OC(N)=O)\C(C)=C\C(C)C1O)C2=O	1000	PerturbNet-iso-free	holdout3	0.951794575271435	0.769392312396518
COCC#Cc1ccc(cc1)[C@H]1[C@@H](CO)N2CCCCN(C[C@H]12)C(=O)NC1CCCC1	13	PerturbNet-iso-free	holdout3	0.794077276538766	-0.350793149333489
COCC#Cc1ccc(cc1)[C@H]1[C@@H](CO)N2[C@@H]1CN(CC2=O)C(=O)c1ccncc1	12	PerturbNet-iso-free	holdout3	0.762228515902854	-0.971709468240912
COCC(=O)N(C[C@H]1[C@@H]([C@@H](CO)N1C(C)=O)c1ccc(cc1)\C=C\C)C(C)C	27	PerturbNet-iso-free	holdout3	0.919392878949478	0.496948638971669
COCC(=O)N1C[C@@]2(C1)CN([C@@H](CO)c1[nH]c3cc(OC)ccc3c21)C(=O)Nc1ccccc1F	11	PerturbNet-iso-free	holdout3	0.662594325987405	-0.937968784733773
COCC(=O)N1C[C@H]2[C@H]([C@@H](CO)N2C(=O)C1)c1ccc(cc1)C#CC1CC1	32	PerturbNet-iso-free	holdout3	0.908369956401298	0.266001694786983
COCC(=O)N[C@@H]1C=C[C@H](O[C@H]1CO)CC(=O)NCc1ccc(Cl)cc1	11	PerturbNet-iso-free	holdout3	0.881953121796275	0.198225546090811
COCCNC(=O)C[C@H]1CC[C@@H]2[C@@H](COc3ccc(NC(=O)Cc4ccccc4)cc3C(=O)N2C)O1	13	PerturbNet-iso-free	holdout3	0.830598736652853	-0.741583239694491
COc1cc(cc(OC)c1OC)[C@H]1[C@@H]2[C@H](COC2=O)[C@@H](O)c2cc3OCOc3cc12	144	PerturbNet-iso-free	holdout3	0.963011705541117	0.849117452169117
COc1ccc(CN(C)C[C@H]2OCCCC[C@@H](C)Oc3ccc(NC(=O)c4ccncc4)cc3C(=O)N(C[C@@H]2C)[C@@H](C)CO)cc1	17	PerturbNet-iso-free	holdout3	0.738669320884559	-2.18798434885415
COc1ccc(CN2C[C@]3(CN(C3)C(=O)c3ccccc3)c3c([nH]c4cc(OC)ccc34)[C@@H]2CO)cc1	10	PerturbNet-iso-free	holdout3	0.732520091298163	-0.343376669485114
COc1ccc(CNC(=O)C[C@@H]2CC[C@@H]3[C@@H](COc4ccc(NC(=O)C(C)C)cc4C(=O)N3C)O2)cc1	13	PerturbNet-iso-free	holdout3	0.855872284597272	-0.156207099798264
COc1ccc(NC(=O)N(C)C[C@@H]2OCCCC[C@@H](C)Oc3ccc(NC(=O)C4CCCCC4)cc3C(=O)N(C[C@@H]2C)[C@H](C)CO)cc1	12	PerturbNet-iso-free	holdout3	0.779271709734684	-0.195055424087422
COc1ccc(cc1)-c1ccc(cc1)[C@@H]1[C@@H](CO)N([C@@H]1C#N)C(=O)NC1CCCCC1	12	PerturbNet-iso-free	holdout3	0.844400880216921	0.101884035655887
COc1ccc(cc1)-c1ccc2N[C@@H](CO)[C@H]3CCN([C@H]3c2c1)C(=O)CN1CCOCC1	27	PerturbNet-iso-free	holdout3	0.91778798901562	0.619912228090952
COc1ccc(cc1)C#Cc1ccc(cc1)[C@H]1[C@@H](CO)N2[C@@H]1CN(CC2=O)C(=O)NC(C)C	32	PerturbNet-iso-free	holdout3	0.92579834474699	0.46615439938254
COc1ccc(cc1)S(=O)(=O)Nc2ccc3O[C@H](CN(C)S(=O)(=O)c4ccc(OC)cc4)[C@H](C)CN([C@H](C)CO)C(=O)Cc3c2	52	PerturbNet-iso-free	holdout3	0.970380529856953	0.822296069209992
COc1ccc2c3c([C@@H](CO)N(C[C@]33CCN(CC3)C(=O)Nc3cccc(F)c3)S(C)(=O)=O)n(C)c2c1	11	PerturbNet-iso-free	holdout3	0.761431842769417	-0.60978794522086
COc1ccc2c3c([C@@H](CO)N(C[C@]33CN(Cc4nccs4)C3)C(=O)CN(C)C)n(C)c2c1	12	PerturbNet-iso-free	holdout3	0.726043560489683	-2.45008136797376
COc1ccc2c3c([C@H](CO)N(C[C@]33CCN(CC3)C(=O)NC3CCCC3)C(=O)Nc3ccc(F)cc3)n(C)c2c1	12	PerturbNet-iso-free	holdout3	0.700946650832089	-3.63122260921407
COc1ccc2c3c([nH]c2c1)[C@@H](CO)N(C[C@]31CCN(CC1)C(=O)CC1CC1)C(=O)CC1CC1	11	PerturbNet-iso-free	holdout3	0.80155875689425	0.189789820129259
COc1ccc2c3c([nH]c2c1)[C@H](CO)N(Cc1nccs1)C[C@]31CCN(Cc2cccnc2)CC1	12	PerturbNet-iso-free	holdout3	0.671581965323901	-2.15523505817233
COc1ccc2c3c([nH]c2c1)[C@H](CO)N(Cc1nccs1)C[C@]31CN(Cc2ccncc2)C1	12	PerturbNet-iso-free	holdout3	0.648226177374603	-3.20271697790414
COc1ccc2cc(ccc2c1)C(C)C(=O)O	82	PerturbNet-iso-free	holdout3	0.988362919060913	0.983519179804942
COc1cccc(NC(=O)N[C@H]2CC[C@H](CC(=O)N3CCCCC3)O[C@H]2CO)c1	11	PerturbNet-iso-free	holdout3	0.870047475081888	0.229393897755183
COc1cccc(c1)S(=O)(=O)N1C[C@]2(CCN(C)CC2)c2c([nH]c3cc(OC)ccc23)[C@H]1CO	11	PerturbNet-iso-free	holdout3	0.823781489169812	0.0132762424527042
COc1ccccc1-c1cccc(c1)-c1nc(cc2CN([C@H](CCO)c12)[S@](=O)C(C)(C)C)C(=O)N1CCCCC1	14	PerturbNet-iso-free	holdout3	0.863801432601723	0.096104685884646
COc1ccccc1S(=O)(=O)N[C@H]1C=C[C@H](CC(=O)N2CCCCC2)O[C@H]1CO	31	PerturbNet-iso-free	holdout3	0.901692701859174	0.623275892236587
CSc1ccc(cc1)[C@@H]1CN2CCC[C@@H]2c2ccccc12	18	PerturbNet-iso-free	holdout3	0.710715647955257	-0.541330580832439
C[C@@H](CO)N1C[C@@H](C)[C@H](CN(C)C(=O)Nc2ccc(cc2)C(F)(F)F)OCCCC[C@@H](C)Oc3ccc(NS(=O)(=O)C)cc3C1=O	66	PerturbNet-iso-free	holdout3	0.962585555120788	0.863591951743108
C[C@@H](CO)N1C[C@H](C)[C@@H](CN(C)C)OCCCC[C@H](C)Oc2ccc(NC(=O)CCCCCC(=O)Nc3ccccc3N)cc2C1=O	12	PerturbNet-iso-free	holdout3	0.890821943273583	0.527629019798736
C[C@@H](CO)N1C[C@H](C)[C@@H](CN(C)CC2CC2)Oc3c(NC(=O)Nc4ccc(cc4)C(F)(F)F)cccc3C1=O	66	PerturbNet-iso-free	holdout3	0.934918188731875	0.879292586810696
C[C@@H](CO)N1C[C@H](C)[C@H](CN(C)C(=O)Cc2ccccc2)OCCCC[C@@H](C)Oc3ccc(NC(=O)Nc4ccc(cc4)C(F)(F)F)cc3C1=O	17	PerturbNet-iso-free	holdout3	0.820900045929008	-0.73348235492539
C[C@@H](CO)N1C[C@H](C)[C@H](CN(C)Cc2ccc3OCOc3c2)Oc4ccc(NC(=O)Cc5ccccc5)cc4C1=O	30	PerturbNet-iso-free	holdout3	0.929270423463437	0.681965038865717
C[C@H](CCCC(C)(C)O)[C@H]1CC[C@@H]2[C@]1(C)CCC\C2=C/C=C1/C[C@@H](O)CCC1=C	83	PerturbNet-iso-free	holdout3	0.951931131420107	0.71292657340359
C[C@H](CO)N1C[C@@H](C)[C@@H](CN(C)CC2CCCCC2)Oc3ccc(NS(=O)(=O)c4ccc(C)cc4)cc3C1=O	12	PerturbNet-iso-free	holdout3	0.914976483498066	0.477032893285799
C[C@H](CO)N1C[C@@H](C)[C@@H](CN(C)Cc2ccc3OCOc3c2)OCCCC[C@@H](C)Oc4ccc(cc4C1=O)N(C)C	92	PerturbNet-iso-free	holdout3	0.934293880717528	0.7051038189589
C[C@H](CO)N1C[C@@H](C)[C@@H](CN(C)Cc2ccncc2)Oc3ccc(NC(=O)Nc4cccc5ccccc45)cc3CC1=O	10	PerturbNet-iso-free	holdout3	0.862473086705084	0.465684994040352
C[C@H](CO)N1C[C@@H](C)[C@@H](CN(C)S(=O)(=O)c2ccc(C)cc2)OCCCC[C@H](C)Oc3ccc(NC(=O)Nc4ccccc4)cc3C1=O	12	PerturbNet-iso-free	holdout3	0.898897878050432	0.293905692885116
C[C@H](CO)N1C[C@@H](C)[C@H](CN(C)C(=O)Nc2ccc3OCOc3c2)Oc4cc(ccc4S1(=O)=O)C5=CCCCC5	22	PerturbNet-iso-free	holdout3	0.7745608947616	-1.36088353011992
C[C@H](CO)N1C[C@H](C)[C@@H](CN(C)C(=O)Nc2cccc(c2)C(F)(F)F)OCc3cn(CCCC1=O)nn3	27	PerturbNet-iso-free	holdout3	0.911557259436901	0.701716946619369
C[C@H](CO)N1C[C@H](C)[C@@H](CN(C)Cc2ccc(cc2)C(F)(F)F)Oc3ccc(NC(=O)CCCN(C)C)cc3CC1=O	22	PerturbNet-iso-free	holdout3	0.919820380355259	0.593711737399046
C[C@H](CO)N1C[C@H](C)[C@H](CN(C)C(=O)Cc2ccccc2)OCCCC[C@H](C)Oc3ccc(cc3C1=O)N(C)C	24	PerturbNet-iso-free	holdout3	0.360540696853378	-1.79704578877254
C[C@H]1C[C@H]2[C@@H]3CC[C@H](C(=O)C)[C@@]3(C)C[C@H](O)[C@@H]2[C@@]4(C)CCC(=O)C=C14	112	PerturbNet-iso-free	holdout3	0.978336391098511	0.983460660354978
C[C@H]1C[C@H]2[C@@H]3C[C@H](F)C4=CC(=O)C=C[C@]4(C)[C@@]3(F)[C@@H](O)C[C@]2(C)[C@@]1(OC(=O)C)C(=O)COC(=O)C	64	PerturbNet-iso-free	holdout3	0.979172266251232	0.940195060018853
C\C=C\c1ccc(cc1)[C@H]1[C@H](CO)N([C@H]1C#N)C(=O)CN1CCOCC1	12	PerturbNet-iso-free	holdout3	0.853174749516034	0.162112525414367
C\C=C\c1ccc(cc1)[C@H]1[C@H](CO)N([C@H]1CN(C)C(=O)c1ccccn1)C(C)=O	27	PerturbNet-iso-free	holdout3	0.893665318869638	0.373921839320152
Cc1ccccc1S(=O)(=O)NCC[C@@H]1CC[C@@H](NS(=O)(=O)c2ccccc2C)[C@H](CO)O1	26	PerturbNet-iso-free	holdout3	0.907829593404759	0.604268261624215
Cn1c2nc[nH]c2c(=O)n(C)c1=O	100	PerturbNet-iso-free	holdout3	0.970651751857977	0.929364232023962
Fc1ccccc1NC(=O)N1[C@H]2CNC[C@@H]1[C@@H]2c1ccc(cc1)-c1ccncc1	22	PerturbNet-iso-free	holdout3	0.83420494607865	0.402222177385949
NC1C[C@H]1c1ccccc1	52	PerturbNet-iso-free	holdout3	0.908105660677415	0.800722994787328
N[C@@H](Cc1ccc(O)cc1O)C(O)=O	18	PerturbNet-iso-free	holdout3	0.750341192372849	-0.48013508850659
OC(=O)[C@H]1C[C@H](NC(=O)Nc2ccccc2)c2c(Cl)cc(Cl)cc2N1	71	PerturbNet-iso-free	holdout3	0.980712201114005	0.968328967135205
OC[C@@H](O)CONC(=O)c1ccc(F)c(F)c1Nc1ccc(I)cc1F	261	PerturbNet-iso-free	holdout3	0.939384268979523	0.715230272463079
OC[C@@H]1N[C@@H](C#N)[C@@H]1c1ccc(cc1)-c1cccc(F)c1	12	PerturbNet-iso-free	holdout3	0.832420746980051	0.142849144099685
OC[C@@H]1O[C@H](CC(=O)Nc2ccc(cc2)-c2ccccc2)CC[C@H]1NC(=O)Cc1cccnc1	26	PerturbNet-iso-free	holdout3	0.895551252859649	0.615666536422163
OC[C@@H]1[C@@H]2[C@@H](CNc3ccccc23)N1Cc1ccccc1Cl	33	PerturbNet-iso-free	holdout3	0.916537859691073	0.482135459973753
OC[C@@H]1[C@H]([C@H]2CN(CC(=O)N12)C(=O)C1CCC1)c1ccc(Br)cc1	12	PerturbNet-iso-free	holdout3	0.693713764801686	-1.22673759134783
OC[C@H]1O[C@@H](CC(=O)N2CCc3ccccc3C2)C[C@@H]4[C@H]1Oc5ccc(NS(=O)(=O)c6ccc(F)cc6)cc45	10	PerturbNet-iso-free	holdout3	0.87333396060371	0.462399012687811
OC[C@H]1O[C@H](C=C[C@@H]1NC(=O)Cc1cccnc1)CC(=O)Nc1ccccc1	31	PerturbNet-iso-free	holdout3	0.918892579972355	0.655401428992862
O[C@@H]1COC[C@@H]2O[C@H](CC(=O)N3CCOCC3)CC[C@H]2N(Cc2cccc(c2)-c2ccncc2)C1	21	PerturbNet-iso-free	holdout3	0.787972034172248	-0.375418138361108
O[C@@H]1COC[C@@H]2O[C@H](CC(=O)NCc3cccc(F)c3)CC[C@H]2N(C1)C(=O)c1ccncc1	28	PerturbNet-iso-free	holdout3	0.88256442030928	0.655821839206145
O[C@@H]1COC[C@H]2O[C@@H](CC(=O)Nc3nccs3)CC[C@@H]2N(Cc2cc(F)cc(F)c2)C1	21	PerturbNet-iso-free	holdout3	0.856213958104461	0.324158496475458
O[C@H]1COC[C@@H]2O[C@H](CC(=O)NCCN3CCCCC3)CC[C@H]2N(C1)S(=O)(=O)c1ccccc1	11	PerturbNet-iso-free	holdout3	0.843990230758014	-0.139839536172056
O[C@H]1COC[C@@H]2O[C@H](CC(=O)NCCc3ccccc3)CC[C@H]2N(Cc2ccc(cc2)C(F)(F)F)C1	23	PerturbNet-iso-free	holdout3	0.819911732498876	-0.335270899953732
Oc1ccc(C[C@@H]2N3[C@H](CN(Cc4cccc5ccccc45)C2=O)N(CCC3=O)C(=O)NCc2ccccc2)cc1	169	PerturbNet-iso-free	holdout3	0.932745329977353	0.780637426990365
CC(/C=C/C1=C(C)CCCC1(C)C)=C\C=C\C(C)=C\C(=O)Nc1ccc(O)cc1	181	Chemcpa-iso-free	holdout3	0.958732098442548	0.793326694811344
CC(=O)N1[C@@H]([C@@H](CO)[C@@H]2Cn3c(ccc(-c4cncnc4)c3=O)[C@H]12)C(=O)NCc1ccccc1Cl	13	Chemcpa-iso-free	holdout3	0.80200471731736	-0.175306835041263
CC(=O)N1[C@@H]([C@@H](CO)[C@@H]2Cn3c(ccc(\C=C\c4ccccc4)c3=O)[C@H]12)C(=O)Nc1nccs1	13	Chemcpa-iso-free	holdout3	0.816730275600322	-0.037114299343735
CC(=O)N1[C@H]2Cn3c(ccc(-c4cccnc4)c3=O)[C@@H]1[C@@H]([C@H]2CO)C(=O)N1CCc2ccccc2C1	13	Chemcpa-iso-free	holdout3	0.826579214839581	0.306807906936835
CC(=O)OCC(=O)[C@@]1(O)CCC2C3CCC4=CC(=O)CC[C@]4(C)C3C(=O)C[C@]12C	83	Chemcpa-iso-free	holdout3	0.983814479876847	0.969383099619804
CC(=O)O[C@H]1[C@H](C[C@@H]2[C@H]3CC[C@@H]4C[C@H](OC(C)=O)[C@H](C[C@@]4(C)[C@@H]3CC[C@@]12C)N1CCCCC1)[N+]1(C)CCCCC1	65	Chemcpa-iso-free	holdout3	0.972997960330089	0.899349409386845
CC(C)(C)[S@](=O)N1Cc2cc(nc(c2[C@@H]1CCO)-c1cccc(c1)-c1cccnc1)C(=O)N1CCc2ccccc2C1	31	Chemcpa-iso-free	holdout3	0.833866160993248	-0.767407632870909
CC(C)CC#Cc1ccc(cc1)[C@H]1[C@@H](CO)N2CCCCN(C[C@H]12)C(=O)Cc1ccccn1	13	Chemcpa-iso-free	holdout3	0.782816824646946	-0.565307681163809
CC(C)NC(=O)N(C)C[C@H]1Oc2ccc(NC(=O)Cc3cn(C)c4ccccc34)cc2CC(=O)N(C[C@@H]1C)[C@H](C)CO	10	Chemcpa-iso-free	holdout3	0.785160265188535	0.475276815283705
CC(C)NC(=O)NCC[C@H]1CC[C@H](NC(=O)CCN2CCCCC2)[C@H](CO)O1	10	Chemcpa-iso-free	holdout3	0.816695464649704	0.536254738983405
CC(C)NC(=O)Nc1ccc2O[C@H](C)CCCCO[C@@H](CN(C)C(=O)Nc3ccccc3)[C@H](C)CN([C@H](C)CO)C(=O)c2c1	36	Chemcpa-iso-free	holdout3	0.881376143567164	0.836846085165442
CC1CCC\C=C/C2CC(O)CC2C(O)\C=C/C(=O)O1	174	Chemcpa-iso-free	holdout3	0.954631590531392	0.627260423468434
CCC(=O)N1C[C@H]2[C@@H]([C@H](CO)N2C(=O)C1)c1ccc(cc1)C#CCC(C)C	12	Chemcpa-iso-free	holdout3	0.731415559324084	-1.02333760261035
CCC(=O)N1C[C@]2(CCN(CC2)C(=O)Cc2ccccc2)c2c([C@H]1CO)n(C)c1cc(OC)ccc21	12	Chemcpa-iso-free	holdout3	0.721698454111775	-0.941201373908513
CCC(=O)O[C@H]1CC[C@H]2[C@@H]3CCC4=CC(=O)CC[C@]4(C)[C@H]3CC[C@]12C	67	Chemcpa-iso-free	holdout3	0.981499321886837	0.972684625084445
CCC(C)(C)C(=O)O[C@H]1C[C@@H](C)C=C2C=C[C@H](C)[C@H](CC[C@@H]3C[C@@H](O)CC(=O)O3)[C@@H]12	304	Chemcpa-iso-free	holdout3	0.984258306062958	0.952315987123828
CCCCC/C=C\C/C=C\CCCCCCCCCC(=O)O	53	Chemcpa-iso-free	holdout3	0.951193564861584	0.90148254254459
CCCN1[C@H]([C@H](CO)[C@H]2Cn3c(ccc(-c4cncnc4)c3=O)[C@@H]12)C(=O)OC	13	Chemcpa-iso-free	holdout3	0.834763602344229	0.216216511243638
CCCNC(=O)N1C[C@@H]2[C@@H]([C@H](CO)N2CC2CCCCC2)c2ccccc12	13	Chemcpa-iso-free	holdout3	0.718684382933489	-1.13898690848006
CCCNC(=O)N1C[C@H]2[C@H]([C@@H](CO)N2C(=O)CN2CCOCC2)c2ccccc12	13	Chemcpa-iso-free	holdout3	0.731233157994824	-0.602719187206298
CCCNC(=O)N1C[C@]2(CN(C2)C(=O)CN(C)C)c2c([C@@H]1CO)n(C)c1cc(OC)ccc21	11	Chemcpa-iso-free	holdout3	0.758266552002939	-0.218151940959174
CCNC(=O)C[C@H]1CC[C@H]2[C@@H](COC[C@@H](O)CN2C(=O)C2CCOCC2)O1	11	Chemcpa-iso-free	holdout3	0.856910652769453	0.576955947827065
CCS(=O)(=O)Nc1ccc2OC[C@H]3O[C@H](CC(=O)N4CCN(C)CC4)CC[C@@H]3N(C)C(=O)c2c1	33	Chemcpa-iso-free	holdout3	0.930405721168376	0.466727958634151
CC[C@H]([C@H]1O[C@@](CC)(C[C@@H]1C)[C@H]2CC[C@](O)(CC)[C@H](C)O2)C(=O)[C@@H](C)[C@@H](O)[C@H](C)CCc3ccc(C)c(O)c3C(=O)O	63	Chemcpa-iso-free	holdout3	0.964017617136132	0.863546877976406
CN(C)C(=O)C[C@H]1CC[C@H]2[C@H](COc3ccc(NC(=O)c4ccc(F)cc4)cc3C(=O)N2C)O1	33	Chemcpa-iso-free	holdout3	0.916451941620731	0.607793438271498
CN(C)C(=O)c1ccc(cc1)-c1cccc(c1)-c1nc(cc2CN([C@H](CCO)c12)[S@](=O)C(C)(C)C)C(=O)N1CCN(C)CC1	34	Chemcpa-iso-free	holdout3	0.929337086594194	0.75001441497887
CN(C)C(=O)c1cccc(c1)-c1ccc(cc1)[C@H]1[C@H](CO)N([C@@H]1C#N)C(=O)C1CC1	12	Chemcpa-iso-free	holdout3	0.83040259605079	0.0359873858490565
CN(C)CC#Cc1ccc(cc1)[C@@H]1[C@H](CO)N2CCCCN(C[C@@H]12)C(=O)Nc1ccccc1F	13	Chemcpa-iso-free	holdout3	0.780124909954209	-0.461631925239932
CN1CCN(CC1)C(=O)C[C@H]1CC[C@@H]2[C@H](COC[C@H](O)CN2S(=O)(=O)c2ccccc2C)O1	11	Chemcpa-iso-free	holdout3	0.818284455021086	0.479006488846886
CN1[C@@H](CO)[C@@H]2[C@H]1CN(C(=O)c1ccc(F)cc1)c1ccccc21	13	Chemcpa-iso-free	holdout3	0.72220599883142	-0.932644219946388
CN1[C@H]2CC[C@H](CC(=O)NC3Cc4ccccc4C3)O[C@H]2COc2ccc(NC(=O)c3ccc(cc3)C(F)(F)F)cc2C1=O	49	Chemcpa-iso-free	holdout3	0.703593320238848	-1.42313778843242
CN1[C@H]2CC[C@H]1C[C@H](C2)OC(=O)C(O)c1ccccc1	152	Chemcpa-iso-free	holdout3	0.718046549216055	-0.0650885268523484
COC(=O)[C@@H]1[C@@H](CO)[C@@H]2Cn3c(cccc3=O)[C@H]1N2Cc1nccs1	13	Chemcpa-iso-free	holdout3	0.796192242966621	0.188234539968532
COC1CC(C)CC2=C(NCCN(C)C)C(=O)C=C(NC(=O)\C(C)=C\C=C\C(OC)C(OC(N)=O)\C(C)=C\C(C)C1O)C2=O	141	Chemcpa-iso-free	holdout3	0.859349987828644	0.326394230737052
COC1CC(C)CC2=C(OC)C(=O)C=C(NC(=O)\C(C)=C\C=C\C(OC)C(OC(N)=O)\C(C)=C\C(C)C1O)C2=O	1000	Chemcpa-iso-free	holdout3	0.965286964998362	0.800025798366843
COCC#Cc1ccc(cc1)[C@H]1[C@@H](CO)N2CCCCN(C[C@H]12)C(=O)NC1CCCC1	13	Chemcpa-iso-free	holdout3	0.780239066411868	-0.455538881481493
COCC#Cc1ccc(cc1)[C@H]1[C@@H](CO)N2[C@@H]1CN(CC2=O)C(=O)c1ccncc1	12	Chemcpa-iso-free	holdout3	0.698465413833502	-1.50539531041102
COCC(=O)N(C[C@H]1[C@@H]([C@@H](CO)N1C(C)=O)c1ccc(cc1)\C=C\C)C(C)C	27	Chemcpa-iso-free	holdout3	0.921689329484154	0.612336017820165
COCC(=O)N1C[C@@]2(C1)CN([C@@H](CO)c1[nH]c3cc(OC)ccc3c21)C(=O)Nc1ccccc1F	11	Chemcpa-iso-free	holdout3	0.763814425149954	-0.261002619086241
COCC(=O)N1C[C@H]2[C@H]([C@@H](CO)N2C(=O)C1)c1ccc(cc1)C#CC1CC1	32	Chemcpa-iso-free	holdout3	0.925497749121556	0.46339246285016
COCC(=O)N[C@@H]1C=C[C@H](O[C@H]1CO)CC(=O)NCc1ccc(Cl)cc1	11	Chemcpa-iso-free	holdout3	0.846746165720782	0.0284220967321424
COCCNC(=O)C[C@H]1CC[C@@H]2[C@@H](COc3ccc(NC(=O)Cc4ccccc4)cc3C(=O)N2C)O1	13	Chemcpa-iso-free	holdout3	0.836279688622626	-0.72478817596865
COc1cc(cc(OC)c1OC)[C@H]1[C@@H]2[C@H](COC2=O)[C@@H](O)c2cc3OCOc3cc12	144	Chemcpa-iso-free	holdout3	0.96806894516853	0.868523220233695
COc1ccc(CN(C)C[C@H]2OCCCC[C@@H](C)Oc3ccc(NC(=O)c4ccncc4)cc3C(=O)N(C[C@@H]2C)[C@@H](C)CO)cc1	17	Chemcpa-iso-free	holdout3	0.729853042602506	-2.1197222710134
COc1ccc(CN2C[C@]3(CN(C3)C(=O)c3ccccc3)c3c([nH]c4cc(OC)ccc34)[C@@H]2CO)cc1	10	Chemcpa-iso-free	holdout3	0.722208001627991	-0.199307397257845
COc1ccc(CNC(=O)C[C@@H]2CC[C@@H]3[C@@H](COc4ccc(NC(=O)C(C)C)cc4C(=O)N3C)O2)cc1	13	Chemcpa-iso-free	holdout3	0.824693536264934	-0.282105626206853
COc1ccc(NC(=O)N(C)C[C@@H]2OCCCC[C@@H](C)Oc3ccc(NC(=O)C4CCCCC4)cc3C(=O)N(C[C@@H]2C)[C@H](C)CO)cc1	12	Chemcpa-iso-free	holdout3	0.785603128483532	-0.247805930948697
COc1ccc(cc1)-c1ccc(cc1)[C@@H]1[C@@H](CO)N([C@@H]1C#N)C(=O)NC1CCCCC1	12	Chemcpa-iso-free	holdout3	0.828653614933959	0.0181971495414666
COc1ccc(cc1)-c1ccc2N[C@@H](CO)[C@H]3CCN([C@H]3c2c1)C(=O)CN1CCOCC1	27	Chemcpa-iso-free	holdout3	0.908326029985378	0.61062795227644
COc1ccc(cc1)C#Cc1ccc(cc1)[C@H]1[C@@H](CO)N2[C@@H]1CN(CC2=O)C(=O)NC(C)C	32	Chemcpa-iso-free	holdout3	0.921745817228698	0.505108377617381
COc1ccc(cc1)S(=O)(=O)Nc2ccc3O[C@H](CN(C)S(=O)(=O)c4ccc(OC)cc4)[C@H](C)CN([C@H](C)CO)C(=O)Cc3c2	52	Chemcpa-iso-free	holdout3	0.971101488981426	0.863979021213893
COc1ccc2c3c([C@@H](CO)N(C[C@]33CCN(CC3)C(=O)Nc3cccc(F)c3)S(C)(=O)=O)n(C)c2c1	11	Chemcpa-iso-free	holdout3	0.789232148050473	-0.0671347581853858
COc1ccc2c3c([C@@H](CO)N(C[C@]33CN(Cc4nccs4)C3)C(=O)CN(C)C)n(C)c2c1	12	Chemcpa-iso-free	holdout3	0.728226093264521	-1.81114881752982
COc1ccc2c3c([C@H](CO)N(C[C@]33CCN(CC3)C(=O)NC3CCCC3)C(=O)Nc3ccc(F)cc3)n(C)c2c1	12	Chemcpa-iso-free	holdout3	0.735635324075029	-2.46615901315171
COc1ccc2c3c([nH]c2c1)[C@@H](CO)N(C[C@]31CCN(CC1)C(=O)CC1CC1)C(=O)CC1CC1	11	Chemcpa-iso-free	holdout3	0.764076559833236	0.240465400477508
COc1ccc2c3c([nH]c2c1)[C@H](CO)N(Cc1nccs1)C[C@]31CCN(Cc2cccnc2)CC1	12	Chemcpa-iso-free	holdout3	0.714073398334665	-1.38031280354502
COc1ccc2c3c([nH]c2c1)[C@H](CO)N(Cc1nccs1)C[C@]31CN(Cc2ccncc2)C1	12	Chemcpa-iso-free	holdout3	0.708502911756054	-1.97888826538126
COc1ccc2cc(ccc2c1)C(C)C(=O)O	82	Chemcpa-iso-free	holdout3	0.986258877068889	0.967055173090581
COc1cccc(NC(=O)N[C@H]2CC[C@H](CC(=O)N3CCCCC3)O[C@H]2CO)c1	11	Chemcpa-iso-free	holdout3	0.848760214483393	0.0723805617540016
COc1cccc(c1)S(=O)(=O)N1C[C@]2(CCN(C)CC2)c2c([nH]c3cc(OC)ccc23)[C@H]1CO	11	Chemcpa-iso-free	holdout3	0.778770181368221	-0.185891150561357
COc1ccccc1-c1cccc(c1)-c1nc(cc2CN([C@H](CCO)c12)[S@](=O)C(C)(C)C)C(=O)N1CCCCC1	14	Chemcpa-iso-free	holdout3	0.850461757803709	0.102638448420985
COc1ccccc1S(=O)(=O)N[C@H]1C=C[C@H](CC(=O)N2CCCCC2)O[C@H]1CO	31	Chemcpa-iso-free	holdout3	0.893085157193075	0.616108615803969
CSc1ccc(cc1)[C@@H]1CN2CCC[C@@H]2c2ccccc12	18	Chemcpa-iso-free	holdout3	0.706276011391812	-0.533618071344196
C[C@@H](CO)N1C[C@@H](C)[C@H](CN(C)C(=O)Nc2ccc(cc2)C(F)(F)F)OCCCC[C@@H](C)Oc3ccc(NS(=O)(=O)C)cc3C1=O	66	Chemcpa-iso-free	holdout3	0.97289555856393	0.897875193624512
C[C@@H](CO)N1C[C@H](C)[C@@H](CN(C)C)OCCCC[C@H](C)Oc2ccc(NC(=O)CCCCCC(=O)Nc3ccccc3N)cc2C1=O	12	Chemcpa-iso-free	holdout3	0.785595451474837	-0.00922890641315277
C[C@@H](CO)N1C[C@H](C)[C@@H](CN(C)CC2CC2)Oc3c(NC(=O)Nc4ccc(cc4)C(F)(F)F)cccc3C1=O	66	Chemcpa-iso-free	holdout3	0.979891077293691	0.947923315156576
C[C@@H](CO)N1C[C@H](C)[C@H](CN(C)C(=O)Cc2ccccc2)OCCCC[C@@H](C)Oc3ccc(NC(=O)Nc4ccc(cc4)C(F)(F)F)cc3C1=O	17	Chemcpa-iso-free	holdout3	0.702618274149197	-2.17956720150701
C[C@@H](CO)N1C[C@H](C)[C@H](CN(C)Cc2ccc3OCOc3c2)Oc4ccc(NC(=O)Cc5ccccc5)cc4C1=O	30	Chemcpa-iso-free	holdout3	0.900583322497535	0.607305948385314
C[C@H](CCCC(C)(C)O)[C@H]1CC[C@@H]2[C@]1(C)CCC\C2=C/C=C1/C[C@@H](O)CCC1=C	83	Chemcpa-iso-free	holdout3	0.963170702496649	0.751047457053802
C[C@H](CO)N1C[C@@H](C)[C@@H](CN(C)CC2CCCCC2)Oc3ccc(NS(=O)(=O)c4ccc(C)cc4)cc3C1=O	12	Chemcpa-iso-free	holdout3	0.817517392578903	0.0261862026944066
C[C@H](CO)N1C[C@@H](C)[C@@H](CN(C)Cc2ccc3OCOc3c2)OCCCC[C@@H](C)Oc4ccc(cc4C1=O)N(C)C	92	Chemcpa-iso-free	holdout3	0.972995779008934	0.956206978791042
C[C@H](CO)N1C[C@@H](C)[C@@H](CN(C)Cc2ccncc2)Oc3ccc(NC(=O)Nc4cccc5ccccc45)cc3CC1=O	10	Chemcpa-iso-free	holdout3	0.807547731046536	0.504438557372265
C[C@H](CO)N1C[C@@H](C)[C@@H](CN(C)S(=O)(=O)c2ccc(C)cc2)OCCCC[C@H](C)Oc3ccc(NC(=O)Nc4ccccc4)cc3C1=O	12	Chemcpa-iso-free	holdout3	0.847883977292345	-0.0648079016050453
C[C@H](CO)N1C[C@@H](C)[C@H](CN(C)C(=O)Nc2ccc3OCOc3c2)Oc4cc(ccc4S1(=O)=O)C5=CCCCC5	22	Chemcpa-iso-free	holdout3	0.707951319402876	-2.06613648401981
C[C@H](CO)N1C[C@H](C)[C@@H](CN(C)C(=O)Nc2cccc(c2)C(F)(F)F)OCc3cn(CCCC1=O)nn3	27	Chemcpa-iso-free	holdout3	0.898395246208879	0.691461310298567
C[C@H](CO)N1C[C@H](C)[C@@H](CN(C)Cc2ccc(cc2)C(F)(F)F)Oc3ccc(NC(=O)CCCN(C)C)cc3CC1=O	22	Chemcpa-iso-free	holdout3	0.853931214129077	0.197145054796453
C[C@H](CO)N1C[C@H](C)[C@H](CN(C)C(=O)Cc2ccccc2)OCCCC[C@H](C)Oc3ccc(cc3C1=O)N(C)C	24	Chemcpa-iso-free	holdout3	0.256639728825607	-2.3967918305466
C[C@H]1C[C@H]2[C@@H]3CC[C@H](C(=O)C)[C@@]3(C)C[C@H](O)[C@@H]2[C@@]4(C)CCC(=O)C=C14	112	Chemcpa-iso-free	holdout3	0.983209538499697	0.983427631873235
C[C@H]1C[C@H]2[C@@H]3C[C@H](F)C4=CC(=O)C=C[C@]4(C)[C@@]3(F)[C@@H](O)C[C@]2(C)[C@@]1(OC(=O)C)C(=O)COC(=O)C	64	Chemcpa-iso-free	holdout3	0.977770275972021	0.953423747735978
C\C=C\c1ccc(cc1)[C@H]1[C@H](CO)N([C@H]1C#N)C(=O)CN1CCOCC1	12	Chemcpa-iso-free	holdout3	0.827746779660815	0.0365394996670623
C\C=C\c1ccc(cc1)[C@H]1[C@H](CO)N([C@H]1CN(C)C(=O)c1ccccn1)C(C)=O	27	Chemcpa-iso-free	holdout3	0.91695287493606	0.525545746448627
Cc1ccccc1S(=O)(=O)NCC[C@@H]1CC[C@@H](NS(=O)(=O)c2ccccc2C)[C@H](CO)O1	26	Chemcpa-iso-free	holdout3	0.90545643121002	0.503414033255128
Cn1c2nc[nH]c2c(=O)n(C)c1=O	100	Chemcpa-iso-free	holdout3	0.97716925059879	0.95426666608045
Fc1ccccc1NC(=O)N1[C@H]2CNC[C@@H]1[C@@H]2c1ccc(cc1)-c1ccncc1	22	Chemcpa-iso-free	holdout3	0.817325422882619	0.247205513861562
NC1C[C@H]1c1ccccc1	52	Chemcpa-iso-free	holdout3	0.949322877428123	0.88380906830889
N[C@@H](Cc1ccc(O)cc1O)C(O)=O	18	Chemcpa-iso-free	holdout3	0.713326903927772	-0.636642034778093
OC(=O)[C@H]1C[C@H](NC(=O)Nc2ccccc2)c2c(Cl)cc(Cl)cc2N1	71	Chemcpa-iso-free	holdout3	0.981349517170256	0.985062727506121
OC[C@@H](O)CONC(=O)c1ccc(F)c(F)c1Nc1ccc(I)cc1F	261	Chemcpa-iso-free	holdout3	0.92777816154031	0.636268068572278
OC[C@@H]1N[C@@H](C#N)[C@@H]1c1ccc(cc1)-c1cccc(F)c1	12	Chemcpa-iso-free	holdout3	0.827835034808099	0.254184338336336
OC[C@@H]1O[C@H](CC(=O)Nc2ccc(cc2)-c2ccccc2)CC[C@H]1NC(=O)Cc1cccnc1	26	Chemcpa-iso-free	holdout3	0.885209943806359	0.626520199477827
OC[C@@H]1[C@@H]2[C@@H](CNc3ccccc23)N1Cc1ccccc1Cl	33	Chemcpa-iso-free	holdout3	0.916522524213635	0.525363371924453
OC[C@@H]1[C@H]([C@H]2CN(CC(=O)N12)C(=O)C1CCC1)c1ccc(Br)cc1	12	Chemcpa-iso-free	holdout3	0.737278068770241	-0.610234331614494
OC[C@H]1O[C@@H](CC(=O)N2CCc3ccccc3C2)C[C@@H]4[C@H]1Oc5ccc(NS(=O)(=O)c6ccc(F)cc6)cc45	10	Chemcpa-iso-free	holdout3	0.83578752415843	0.375654117693712
OC[C@H]1O[C@H](C=C[C@@H]1NC(=O)Cc1cccnc1)CC(=O)Nc1ccccc1	31	Chemcpa-iso-free	holdout3	0.918195098708356	0.685107202891808
O[C@@H]1COC[C@@H]2O[C@H](CC(=O)N3CCOCC3)CC[C@H]2N(Cc2cccc(c2)-c2ccncc2)C1	21	Chemcpa-iso-free	holdout3	0.853623027178921	0.357133330748638
O[C@@H]1COC[C@@H]2O[C@H](CC(=O)NCc3cccc(F)c3)CC[C@H]2N(C1)C(=O)c1ccncc1	28	Chemcpa-iso-free	holdout3	0.910989831428193	0.720523483144079
O[C@@H]1COC[C@H]2O[C@@H](CC(=O)Nc3nccs3)CC[C@@H]2N(Cc2cc(F)cc(F)c2)C1	21	Chemcpa-iso-free	holdout3	0.849131458551498	0.3984614649297
O[C@H]1COC[C@@H]2O[C@H](CC(=O)NCCN3CCCCC3)CC[C@H]2N(C1)S(=O)(=O)c1ccccc1	11	Chemcpa-iso-free	holdout3	0.864515466481197	0.207347320601097
O[C@H]1COC[C@@H]2O[C@H](CC(=O)NCCc3ccccc3)CC[C@H]2N(Cc2ccc(cc2)C(F)(F)F)C1	23	Chemcpa-iso-free	holdout3	0.771030009039473	-0.803018968165833
Oc1ccc(C[C@@H]2N3[C@H](CN(Cc4cccc5ccccc45)C2=O)N(CCC3=O)C(=O)NCc2ccccc2)cc1	169	Chemcpa-iso-free	holdout3	0.949653794230359	0.700107484550329
CC(/C=C/C1=C(C)CCCC1(C)C)=C\C=C\C(C)=C\C(=O)Nc1ccc(O)cc1	181	PerturbNet-iso	holdout3	0.964147908761216	0.850560337672638
CC(=O)N1[C@@H]([C@@H](CO)[C@@H]2Cn3c(ccc(-c4cncnc4)c3=O)[C@H]12)C(=O)NCc1ccccc1Cl	13	PerturbNet-iso	holdout3	0.925304364638379	0.727095826927108
CC(=O)N1[C@@H]([C@@H](CO)[C@@H]2Cn3c(ccc(\C=C\c4ccccc4)c3=O)[C@H]12)C(=O)Nc1nccs1	13	PerturbNet-iso	holdout3	0.942827797007408	0.860338614215312
CC(=O)N1[C@H]2Cn3c(ccc(-c4cccnc4)c3=O)[C@@H]1[C@@H]([C@H]2CO)C(=O)N1CCc2ccccc2C1	13	PerturbNet-iso	holdout3	0.904066217880414	0.6164157334552
CC(=O)OCC(=O)[C@@]1(O)CCC2C3CCC4=CC(=O)CC[C@]4(C)C3C(=O)C[C@]12C	83	PerturbNet-iso	holdout3	0.984645733895949	0.982072196608689
CC(=O)O[C@H]1[C@H](C[C@@H]2[C@H]3CC[C@@H]4C[C@H](OC(C)=O)[C@H](C[C@@]4(C)[C@@H]3CC[C@@]12C)N1CCCCC1)[N+]1(C)CCCCC1	65	PerturbNet-iso	holdout3	0.935411081336534	0.691199546775408
CC(C)(C)[S@](=O)N1Cc2cc(nc(c2[C@@H]1CCO)-c1cccc(c1)-c1cccnc1)C(=O)N1CCc2ccccc2C1	31	PerturbNet-iso	holdout3	0.947143124637993	0.783960315251028
CC(C)CC#Cc1ccc(cc1)[C@H]1[C@@H](CO)N2CCCCN(C[C@H]12)C(=O)Cc1ccccn1	13	PerturbNet-iso	holdout3	0.954011035220954	0.800294310332675
CC(C)NC(=O)N(C)C[C@H]1Oc2ccc(NC(=O)Cc3cn(C)c4ccccc34)cc2CC(=O)N(C[C@@H]1C)[C@H](C)CO	10	PerturbNet-iso	holdout3	0.923355644624279	0.785336371678854
CC(C)NC(=O)NCC[C@H]1CC[C@H](NC(=O)CCN2CCCCC2)[C@H](CO)O1	10	PerturbNet-iso	holdout3	0.938731569017688	0.888289999296761
CC(C)NC(=O)Nc1ccc2O[C@H](C)CCCCO[C@@H](CN(C)C(=O)Nc3ccccc3)[C@H](C)CN([C@H](C)CO)C(=O)c2c1	36	PerturbNet-iso	holdout3	0.942742971810834	0.894773691667995
CC1CCC\C=C/C2CC(O)CC2C(O)\C=C/C(=O)O1	174	PerturbNet-iso	holdout3	0.933822407355737	0.64826340612129
CCC(=O)N1C[C@H]2[C@@H]([C@H](CO)N2C(=O)C1)c1ccc(cc1)C#CCC(C)C	12	PerturbNet-iso	holdout3	0.963663138256064	0.865577866513779
CCC(=O)N1C[C@]2(CCN(CC2)C(=O)Cc2ccccc2)c2c([C@H]1CO)n(C)c1cc(OC)ccc21	12	PerturbNet-iso	holdout3	0.938549416992072	0.675896148132818
CCC(=O)O[C@H]1CC[C@H]2[C@@H]3CCC4=CC(=O)CC[C@]4(C)[C@H]3CC[C@]12C	67	PerturbNet-iso	holdout3	0.944238150649742	0.833279057574169
CCC(C)(C)C(=O)O[C@H]1C[C@@H](C)C=C2C=C[C@H](C)[C@H](CC[C@@H]3C[C@@H](O)CC(=O)O3)[C@@H]12	304	PerturbNet-iso	holdout3	0.964625098791088	0.891856478781163
CCCCC/C=C\C/C=C\CCCCCCCCCC(=O)O	53	PerturbNet-iso	holdout3	0.94554871481685	0.875586956840816
CCCN1[C@H]([C@H](CO)[C@H]2Cn3c(ccc(-c4cncnc4)c3=O)[C@@H]12)C(=O)OC	13	PerturbNet-iso	holdout3	0.91662961915057	0.711243303745624
CCCNC(=O)N1C[C@@H]2[C@@H]([C@H](CO)N2CC2CCCCC2)c2ccccc12	13	PerturbNet-iso	holdout3	0.95020350716836	0.694380845079069
CCCNC(=O)N1C[C@H]2[C@H]([C@@H](CO)N2C(=O)CN2CCOCC2)c2ccccc12	13	PerturbNet-iso	holdout3	0.945678565609642	0.748834777217033
CCCNC(=O)N1C[C@]2(CN(C2)C(=O)CN(C)C)c2c([C@@H]1CO)n(C)c1cc(OC)ccc21	11	PerturbNet-iso	holdout3	0.900948600871014	0.520054269806564
CCNC(=O)C[C@H]1CC[C@H]2[C@@H](COC[C@@H](O)CN2C(=O)C2CCOCC2)O1	11	PerturbNet-iso	holdout3	0.969770737744343	0.904321001098689
CCS(=O)(=O)Nc1ccc2OC[C@H]3O[C@H](CC(=O)N4CCN(C)CC4)CC[C@@H]3N(C)C(=O)c2c1	33	PerturbNet-iso	holdout3	0.928994726184869	0.54558194885982
CC[C@H]([C@H]1O[C@@](CC)(C[C@@H]1C)[C@H]2CC[C@](O)(CC)[C@H](C)O2)C(=O)[C@@H](C)[C@@H](O)[C@H](C)CCc3ccc(C)c(O)c3C(=O)O	63	PerturbNet-iso	holdout3	0.963147716382125	0.871990339040052
CN(C)C(=O)C[C@H]1CC[C@H]2[C@H](COc3ccc(NC(=O)c4ccc(F)cc4)cc3C(=O)N2C)O1	33	PerturbNet-iso	holdout3	0.918864621811184	0.643653267182004
CN(C)C(=O)c1ccc(cc1)-c1cccc(c1)-c1nc(cc2CN([C@H](CCO)c12)[S@](=O)C(C)(C)C)C(=O)N1CCN(C)CC1	34	PerturbNet-iso	holdout3	0.931819710151039	0.777910607855621
CN(C)C(=O)c1cccc(c1)-c1ccc(cc1)[C@H]1[C@H](CO)N([C@@H]1C#N)C(=O)C1CC1	12	PerturbNet-iso	holdout3	0.949894422287727	0.805160532300028
CN(C)CC#Cc1ccc(cc1)[C@@H]1[C@H](CO)N2CCCCN(C[C@@H]12)C(=O)Nc1ccccc1F	13	PerturbNet-iso	holdout3	0.946339108727576	0.747952979275873
CN1CCN(CC1)C(=O)C[C@H]1CC[C@@H]2[C@H](COC[C@H](O)CN2S(=O)(=O)c2ccccc2C)O1	11	PerturbNet-iso	holdout3	0.957174337837423	0.884797711958827
CN1[C@@H](CO)[C@@H]2[C@H]1CN(C(=O)c1ccc(F)cc1)c1ccccc21	13	PerturbNet-iso	holdout3	0.897332793623927	0.44481243577301
CN1[C@H]2CC[C@H](CC(=O)NC3Cc4ccccc4C3)O[C@H]2COc2ccc(NC(=O)c3ccc(cc3)C(F)(F)F)cc2C1=O	49	PerturbNet-iso	holdout3	0.794831867813088	-0.348425493955401
CN1[C@H]2CC[C@H]1C[C@H](C2)OC(=O)C(O)c1ccccc1	152	PerturbNet-iso	holdout3	0.64355649155313	0.0611524277385161
COC(=O)[C@@H]1[C@@H](CO)[C@@H]2Cn3c(cccc3=O)[C@H]1N2Cc1nccs1	13	PerturbNet-iso	holdout3	0.906155699172599	0.710037956841371
COC1CC(C)CC2=C(NCCN(C)C)C(=O)C=C(NC(=O)\C(C)=C\C=C\C(OC)C(OC(N)=O)\C(C)=C\C(C)C1O)C2=O	141	PerturbNet-iso	holdout3	0.860685638057589	0.439107302276464
COC1CC(C)CC2=C(OC)C(=O)C=C(NC(=O)\C(C)=C\C=C\C(OC)C(OC(N)=O)\C(C)=C\C(C)C1O)C2=O	1000	PerturbNet-iso	holdout3	0.92739542750673	0.595033903723164
COCC#Cc1ccc(cc1)[C@H]1[C@@H](CO)N2CCCCN(C[C@H]12)C(=O)NC1CCCC1	13	PerturbNet-iso	holdout3	0.93771083793079	0.705004357312081
COCC#Cc1ccc(cc1)[C@H]1[C@@H](CO)N2[C@@H]1CN(CC2=O)C(=O)c1ccncc1	12	PerturbNet-iso	holdout3	0.963587659790153	0.839069874823492
COCC(=O)N(C[C@H]1[C@@H]([C@@H](CO)N1C(C)=O)c1ccc(cc1)\C=C\C)C(C)C	27	PerturbNet-iso	holdout3	0.845514115129469	0.585840576057784
COCC(=O)N1C[C@@]2(C1)CN([C@@H](CO)c1[nH]c3cc(OC)ccc3c21)C(=O)Nc1ccccc1F	11	PerturbNet-iso	holdout3	0.902455596840472	0.860663617476013
COCC(=O)N1C[C@H]2[C@H]([C@@H](CO)N2C(=O)C1)c1ccc(cc1)C#CC1CC1	32	PerturbNet-iso	holdout3	0.844740825390389	0.744634904044941
COCC(=O)N[C@@H]1C=C[C@H](O[C@H]1CO)CC(=O)NCc1ccc(Cl)cc1	11	PerturbNet-iso	holdout3	0.964688700247341	0.82359404095569
COCCNC(=O)C[C@H]1CC[C@@H]2[C@@H](COc3ccc(NC(=O)Cc4ccccc4)cc3C(=O)N2C)O1	13	PerturbNet-iso	holdout3	0.949890883529197	0.658051814002758
COc1cc(cc(OC)c1OC)[C@H]1[C@@H]2[C@H](COC2=O)[C@@H](O)c2cc3OCOc3cc12	144	PerturbNet-iso	holdout3	0.928290491157086	0.720381796629816
COc1ccc(CN(C)C[C@H]2OCCCC[C@@H](C)Oc3ccc(NC(=O)c4ccncc4)cc3C(=O)N(C[C@@H]2C)[C@@H](C)CO)cc1	17	PerturbNet-iso	holdout3	0.777755558019942	-1.21185211531184
COc1ccc(CN2C[C@]3(CN(C3)C(=O)c3ccccc3)c3c([nH]c4cc(OC)ccc34)[C@@H]2CO)cc1	10	PerturbNet-iso	holdout3	0.877268115193921	0.50063741383717
COc1ccc(CNC(=O)C[C@@H]2CC[C@@H]3[C@@H](COc4ccc(NC(=O)C(C)C)cc4C(=O)N3C)O2)cc1	13	PerturbNet-iso	holdout3	0.955393018955116	0.768360102694557
COc1ccc(NC(=O)N(C)C[C@@H]2OCCCC[C@@H](C)Oc3ccc(NC(=O)C4CCCCC4)cc3C(=O)N(C[C@@H]2C)[C@H](C)CO)cc1	12	PerturbNet-iso	holdout3	0.857216393827061	-0.0249494503911114
COc1ccc(cc1)-c1ccc(cc1)[C@@H]1[C@@H](CO)N([C@@H]1C#N)C(=O)NC1CCCCC1	12	PerturbNet-iso	holdout3	0.931350594347631	0.812158473161264
COc1ccc(cc1)-c1ccc2N[C@@H](CO)[C@H]3CCN([C@H]3c2c1)C(=O)CN1CCOCC1	27	PerturbNet-iso	holdout3	0.874139425228067	0.673574191460147
COc1ccc(cc1)C#Cc1ccc(cc1)[C@H]1[C@@H](CO)N2[C@@H]1CN(CC2=O)C(=O)NC(C)C	32	PerturbNet-iso	holdout3	0.91433683450448	0.888783933813411
COc1ccc(cc1)S(=O)(=O)Nc2ccc3O[C@H](CN(C)S(=O)(=O)c4ccc(OC)cc4)[C@H](C)CN([C@H](C)CO)C(=O)Cc3c2	52	PerturbNet-iso	holdout3	0.983966575334354	0.901699042410277
COc1ccc2c3c([C@@H](CO)N(C[C@]33CCN(CC3)C(=O)Nc3cccc(F)c3)S(C)(=O)=O)n(C)c2c1	11	PerturbNet-iso	holdout3	0.958094814507897	0.897218256863387
COc1ccc2c3c([C@@H](CO)N(C[C@]33CN(Cc4nccs4)C3)C(=O)CN(C)C)n(C)c2c1	12	PerturbNet-iso	holdout3	0.952629968565074	0.563151526306584
COc1ccc2c3c([C@H](CO)N(C[C@]33CCN(CC3)C(=O)NC3CCCC3)C(=O)Nc3ccc(F)cc3)n(C)c2c1	12	PerturbNet-iso	holdout3	0.958568601540754	0.639993234879022
COc1ccc2c3c([nH]c2c1)[C@@H](CO)N(C[C@]31CCN(CC1)C(=O)CC1CC1)C(=O)CC1CC1	11	PerturbNet-iso	holdout3	0.96012928878143	0.950922845393225
COc1ccc2c3c([nH]c2c1)[C@H](CO)N(Cc1nccs1)C[C@]31CCN(Cc2cccnc2)CC1	12	PerturbNet-iso	holdout3	0.934883450555163	0.621257408273406
COc1ccc2c3c([nH]c2c1)[C@H](CO)N(Cc1nccs1)C[C@]31CN(Cc2ccncc2)C1	12	PerturbNet-iso	holdout3	0.913874054570505	0.695338665218269
COc1ccc2cc(ccc2c1)C(C)C(=O)O	82	PerturbNet-iso	holdout3	0.976819806380245	0.932423493556487
COc1cccc(NC(=O)N[C@H]2CC[C@H](CC(=O)N3CCCCC3)O[C@H]2CO)c1	11	PerturbNet-iso	holdout3	0.934226004183421	0.801331551502149
COc1cccc(c1)S(=O)(=O)N1C[C@]2(CCN(C)CC2)c2c([nH]c3cc(OC)ccc23)[C@H]1CO	11	PerturbNet-iso	holdout3	0.953799443958152	0.855702705287984
COc1ccccc1-c1cccc(c1)-c1nc(cc2CN([C@H](CCO)c12)[S@](=O)C(C)(C)C)C(=O)N1CCCCC1	14	PerturbNet-iso	holdout3	0.926213523219356	0.69354179274041
COc1ccccc1S(=O)(=O)N[C@H]1C=C[C@H](CC(=O)N2CCCCC2)O[C@H]1CO	31	PerturbNet-iso	holdout3	0.89686348724709	0.746056358667606
CSc1ccc(cc1)[C@@H]1CN2CCC[C@@H]2c2ccccc12	18	PerturbNet-iso	holdout3	0.697733644377121	-0.290618550170585
C[C@@H](CO)N1C[C@@H](C)[C@H](CN(C)C(=O)Nc2ccc(cc2)C(F)(F)F)OCCCC[C@@H](C)Oc3ccc(NS(=O)(=O)C)cc3C1=O	66	PerturbNet-iso	holdout3	0.980254790613378	0.965002680772074
C[C@@H](CO)N1C[C@H](C)[C@@H](CN(C)C)OCCCC[C@H](C)Oc2ccc(NC(=O)CCCCCC(=O)Nc3ccccc3N)cc2C1=O	12	PerturbNet-iso	holdout3	0.856495578491414	0.200237236261541
C[C@@H](CO)N1C[C@H](C)[C@@H](CN(C)CC2CC2)Oc3c(NC(=O)Nc4ccc(cc4)C(F)(F)F)cccc3C1=O	66	PerturbNet-iso	holdout3	0.92768663374716	0.715122143442393
C[C@@H](CO)N1C[C@H](C)[C@H](CN(C)C(=O)Cc2ccccc2)OCCCC[C@@H](C)Oc3ccc(NC(=O)Nc4ccc(cc4)C(F)(F)F)cc3C1=O	17	PerturbNet-iso	holdout3	0.810257996489447	-0.810854204791041
C[C@@H](CO)N1C[C@H](C)[C@H](CN(C)Cc2ccc3OCOc3c2)Oc4ccc(NC(=O)Cc5ccccc5)cc4C1=O	30	PerturbNet-iso	holdout3	0.936742572508955	0.579911633886996
C[C@H](CCCC(C)(C)O)[C@H]1CC[C@@H]2[C@]1(C)CCC\C2=C/C=C1/C[C@@H](O)CCC1=C	83	PerturbNet-iso	holdout3	0.918105872511407	0.430888541989673
C[C@H](CO)N1C[C@@H](C)[C@@H](CN(C)CC2CCCCC2)Oc3ccc(NS(=O)(=O)c4ccc(C)cc4)cc3C1=O	12	PerturbNet-iso	holdout3	0.901171252762237	0.455123833328162
C[C@H](CO)N1C[C@@H](C)[C@@H](CN(C)Cc2ccc3OCOc3c2)OCCCC[C@@H](C)Oc4ccc(cc4C1=O)N(C)C	92	PerturbNet-iso	holdout3	0.985376935922705	0.98187620056669
C[C@H](CO)N1C[C@@H](C)[C@@H](CN(C)Cc2ccncc2)Oc3ccc(NC(=O)Nc4cccc5ccccc45)cc3CC1=O	10	PerturbNet-iso	holdout3	0.923955674551495	0.784844204545404
C[C@H](CO)N1C[C@@H](C)[C@@H](CN(C)S(=O)(=O)c2ccc(C)cc2)OCCCC[C@H](C)Oc3ccc(NC(=O)Nc4ccccc4)cc3C1=O	12	PerturbNet-iso	holdout3	0.898272221125628	0.194015827837352
C[C@H](CO)N1C[C@@H](C)[C@H](CN(C)C(=O)Nc2ccc3OCOc3c2)Oc4cc(ccc4S1(=O)=O)C5=CCCCC5	22	PerturbNet-iso	holdout3	0.829627822996584	-0.510859871319544
C[C@H](CO)N1C[C@H](C)[C@@H](CN(C)C(=O)Nc2cccc(c2)C(F)(F)F)OCc3cn(CCCC1=O)nn3	27	PerturbNet-iso	holdout3	0.92200435180531	0.644008648904852
C[C@H](CO)N1C[C@H](C)[C@@H](CN(C)Cc2ccc(cc2)C(F)(F)F)Oc3ccc(NC(=O)CCCN(C)C)cc3CC1=O	22	PerturbNet-iso	holdout3	0.881766976572856	0.451035627564513
C[C@H](CO)N1C[C@H](C)[C@H](CN(C)C(=O)Cc2ccccc2)OCCCC[C@H](C)Oc3ccc(cc3C1=O)N(C)C	24	PerturbNet-iso	holdout3	0.410013416253349	-1.73509410912093
C[C@H]1C[C@H]2[C@@H]3CC[C@H](C(=O)C)[C@@]3(C)C[C@H](O)[C@@H]2[C@@]4(C)CCC(=O)C=C14	112	PerturbNet-iso	holdout3	0.977603769774726	0.957434327751729
C[C@H]1C[C@H]2[C@@H]3C[C@H](F)C4=CC(=O)C=C[C@]4(C)[C@@]3(F)[C@@H](O)C[C@]2(C)[C@@]1(OC(=O)C)C(=O)COC(=O)C	64	PerturbNet-iso	holdout3	0.943750045355957	0.794460024639884
C\C=C\c1ccc(cc1)[C@H]1[C@H](CO)N([C@H]1C#N)C(=O)CN1CCOCC1	12	PerturbNet-iso	holdout3	0.945158707522694	0.775028027295825
C\C=C\c1ccc(cc1)[C@H]1[C@H](CO)N([C@H]1CN(C)C(=O)c1ccccn1)C(C)=O	27	PerturbNet-iso	holdout3	0.886276562287221	0.65246763595862
Cc1ccccc1S(=O)(=O)NCC[C@@H]1CC[C@@H](NS(=O)(=O)c2ccccc2C)[C@H](CO)O1	26	PerturbNet-iso	holdout3	0.888839590512615	0.470987117330605
Cn1c2nc[nH]c2c(=O)n(C)c1=O	100	PerturbNet-iso	holdout3	0.978294177334208	0.96586990962264
Fc1ccccc1NC(=O)N1[C@H]2CNC[C@@H]1[C@@H]2c1ccc(cc1)-c1ccncc1	22	PerturbNet-iso	holdout3	0.348809587921089	0.335819071144782
NC1C[C@H]1c1ccccc1	52	PerturbNet-iso	holdout3	0.939459420845981	0.846353144026283
N[C@@H](Cc1ccc(O)cc1O)C(O)=O	18	PerturbNet-iso	holdout3	0.749777493409889	-0.481428813445961
OC(=O)[C@H]1C[C@H](NC(=O)Nc2ccccc2)c2c(Cl)cc(Cl)cc2N1	71	PerturbNet-iso	holdout3	0.95376959680852	0.889879015844137
OC[C@@H](O)CONC(=O)c1ccc(F)c(F)c1Nc1ccc(I)cc1F	261	PerturbNet-iso	holdout3	0.899977768109513	0.455131606609754
OC[C@@H]1N[C@@H](C#N)[C@@H]1c1ccc(cc1)-c1cccc(F)c1	12	PerturbNet-iso	holdout3	0.938436974517437	0.837213264087058
OC[C@@H]1O[C@H](CC(=O)Nc2ccc(cc2)-c2ccccc2)CC[C@H]1NC(=O)Cc1cccnc1	26	PerturbNet-iso	holdout3	0.861986629508561	0.57949593404962
OC[C@@H]1[C@@H]2[C@@H](CNc3ccccc23)N1Cc1ccccc1Cl	33	PerturbNet-iso	holdout3	0.797455290581011	0.724528507838086
OC[C@@H]1[C@H]([C@H]2CN(CC(=O)N12)C(=O)C1CCC1)c1ccc(Br)cc1	12	PerturbNet-iso	holdout3	0.967673798210006	0.885129790329074
OC[C@H]1O[C@@H](CC(=O)N2CCc3ccccc3C2)C[C@@H]4[C@H]1Oc5ccc(NS(=O)(=O)c6ccc(F)cc6)cc45	10	PerturbNet-iso	holdout3	0.955102036714299	0.847491684550915
OC[C@H]1O[C@H](C=C[C@@H]1NC(=O)Cc1cccnc1)CC(=O)Nc1ccccc1	31	PerturbNet-iso	holdout3	0.916854566415148	0.667970984612742
O[C@@H]1COC[C@@H]2O[C@H](CC(=O)N3CCOCC3)CC[C@H]2N(Cc2cccc(c2)-c2ccncc2)C1	21	PerturbNet-iso	holdout3	0.979825903260202	0.958494984282615
O[C@@H]1COC[C@@H]2O[C@H](CC(=O)NCc3cccc(F)c3)CC[C@H]2N(C1)C(=O)c1ccncc1	28	PerturbNet-iso	holdout3	0.912673176770505	0.719760275946918
O[C@@H]1COC[C@H]2O[C@@H](CC(=O)Nc3nccs3)CC[C@@H]2N(Cc2cc(F)cc(F)c2)C1	21	PerturbNet-iso	holdout3	0.965680635340325	0.915808797225123
O[C@H]1COC[C@@H]2O[C@H](CC(=O)NCCN3CCCCC3)CC[C@H]2N(C1)S(=O)(=O)c1ccccc1	11	PerturbNet-iso	holdout3	0.947559915092162	0.705547685590193
O[C@H]1COC[C@@H]2O[C@H](CC(=O)NCCc3ccccc3)CC[C@H]2N(Cc2ccc(cc2)C(F)(F)F)C1	23	PerturbNet-iso	holdout3	0.713905708138543	-0.984897275477815
Oc1ccc(C[C@@H]2N3[C@H](CN(Cc4cccc5ccccc45)C2=O)N(CCC3=O)C(=O)NCc2ccccc2)cc1	169	PerturbNet-iso	holdout3	0.925204324383587	0.738722993220863
CC(/C=C/C1=C(C)CCCC1(C)C)=C\C=C\C(C)=C\C(=O)Nc1ccc(O)cc1	181	Chemcpa-iso	holdout3	0.924774716417509	0.641321669566752
CC(=O)N1[C@@H]([C@@H](CO)[C@@H]2Cn3c(ccc(-c4cncnc4)c3=O)[C@H]12)C(=O)NCc1ccccc1Cl	13	Chemcpa-iso	holdout3	0.90336087742277	0.706362129388866
CC(=O)N1[C@@H]([C@@H](CO)[C@@H]2Cn3c(ccc(\C=C\c4ccccc4)c3=O)[C@H]12)C(=O)Nc1nccs1	13	Chemcpa-iso	holdout3	0.896553061834646	0.573665699576471
CC(=O)N1[C@H]2Cn3c(ccc(-c4cccnc4)c3=O)[C@@H]1[C@@H]([C@H]2CO)C(=O)N1CCc2ccccc2C1	13	Chemcpa-iso	holdout3	0.880537374899071	0.779732868148797
CC(=O)OCC(=O)[C@@]1(O)CCC2C3CCC4=CC(=O)CC[C@]4(C)C3C(=O)C[C@]12C	83	Chemcpa-iso	holdout3	0.948923327533847	0.782820139447367
CC(=O)O[C@H]1[C@H](C[C@@H]2[C@H]3CC[C@@H]4C[C@H](OC(C)=O)[C@H](C[C@@]4(C)[C@@H]3CC[C@@]12C)N1CCCCC1)[N+]1(C)CCCCC1	65	Chemcpa-iso	holdout3	0.952798087617784	0.816964454681053
CC(C)(C)[S@](=O)N1Cc2cc(nc(c2[C@@H]1CCO)-c1cccc(c1)-c1cccnc1)C(=O)N1CCc2ccccc2C1	31	Chemcpa-iso	holdout3	0.912375380684226	0.422413585672923
CC(C)CC#Cc1ccc(cc1)[C@H]1[C@@H](CO)N2CCCCN(C[C@H]12)C(=O)Cc1ccccn1	13	Chemcpa-iso	holdout3	0.837985176340848	0.142386025017565
CC(C)NC(=O)N(C)C[C@H]1Oc2ccc(NC(=O)Cc3cn(C)c4ccccc34)cc2CC(=O)N(C[C@@H]1C)[C@H](C)CO	10	Chemcpa-iso	holdout3	0.802508326358944	0.786877292191404
CC(C)NC(=O)NCC[C@H]1CC[C@H](NC(=O)CCN2CCCCC2)[C@H](CO)O1	10	Chemcpa-iso	holdout3	0.879823811362343	0.833876015914907
CC(C)NC(=O)Nc1ccc2O[C@H](C)CCCCO[C@@H](CN(C)C(=O)Nc3ccccc3)[C@H](C)CN([C@H](C)CO)C(=O)c2c1	36	Chemcpa-iso	holdout3	0.904624425763455	0.900072195631704
CC1CCC\C=C/C2CC(O)CC2C(O)\C=C/C(=O)O1	174	Chemcpa-iso	holdout3	0.933427773723352	0.640352833722739
CCC(=O)N1C[C@H]2[C@@H]([C@H](CO)N2C(=O)C1)c1ccc(cc1)C#CCC(C)C	12	Chemcpa-iso	holdout3	0.77960560500132	-0.379916320525423
CCC(=O)N1C[C@]2(CCN(CC2)C(=O)Cc2ccccc2)c2c([C@H]1CO)n(C)c1cc(OC)ccc21	12	Chemcpa-iso	holdout3	0.760335553292897	-0.33826502584053
CCC(=O)O[C@H]1CC[C@H]2[C@@H]3CCC4=CC(=O)CC[C@]4(C)[C@H]3CC[C@]12C	67	Chemcpa-iso	holdout3	0.944556433039816	0.773104855981477
CCC(C)(C)C(=O)O[C@H]1C[C@@H](C)C=C2C=C[C@H](C)[C@H](CC[C@@H]3C[C@@H](O)CC(=O)O3)[C@@H]12	304	Chemcpa-iso	holdout3	0.963259173733642	0.880470096774247
CCCCC/C=C\C/C=C\CCCCCCCCCC(=O)O	53	Chemcpa-iso	holdout3	0.926664813069648	0.804846209399298
CCCN1[C@H]([C@H](CO)[C@H]2Cn3c(ccc(-c4cncnc4)c3=O)[C@@H]12)C(=O)OC	13	Chemcpa-iso	holdout3	0.922081720923304	0.730874317738777
CCCNC(=O)N1C[C@@H]2[C@@H]([C@H](CO)N2CC2CCCCC2)c2ccccc12	13	Chemcpa-iso	holdout3	0.794585829839505	-0.668633625597441
CCCNC(=O)N1C[C@H]2[C@H]([C@@H](CO)N2C(=O)CN2CCOCC2)c2ccccc12	13	Chemcpa-iso	holdout3	0.776953095481365	-0.176798098634825
CCCNC(=O)N1C[C@]2(CN(C2)C(=O)CN(C)C)c2c([C@@H]1CO)n(C)c1cc(OC)ccc21	11	Chemcpa-iso	holdout3	0.837426297145671	0.318497413463916
CCNC(=O)C[C@H]1CC[C@H]2[C@@H](COC[C@@H](O)CN2C(=O)C2CCOCC2)O1	11	Chemcpa-iso	holdout3	0.915744809107828	0.833738968796964
CCS(=O)(=O)Nc1ccc2OC[C@H]3O[C@H](CC(=O)N4CCN(C)CC4)CC[C@@H]3N(C)C(=O)c2c1	33	Chemcpa-iso	holdout3	0.937754286932221	0.617862374210602
CC[C@H]([C@H]1O[C@@](CC)(C[C@@H]1C)[C@H]2CC[C@](O)(CC)[C@H](C)O2)C(=O)[C@@H](C)[C@@H](O)[C@H](C)CCc3ccc(C)c(O)c3C(=O)O	63	Chemcpa-iso	holdout3	0.92447628436682	0.599941666803109
CN(C)C(=O)C[C@H]1CC[C@H]2[C@H](COc3ccc(NC(=O)c4ccc(F)cc4)cc3C(=O)N2C)O1	33	Chemcpa-iso	holdout3	0.931947679583337	0.655433376478142
CN(C)C(=O)c1ccc(cc1)-c1cccc(c1)-c1nc(cc2CN([C@H](CCO)c12)[S@](=O)C(C)(C)C)C(=O)N1CCN(C)CC1	34	Chemcpa-iso	holdout3	0.925498986649655	0.800482226327355
CN(C)C(=O)c1cccc(c1)-c1ccc(cc1)[C@H]1[C@H](CO)N([C@@H]1C#N)C(=O)C1CC1	12	Chemcpa-iso	holdout3	0.9020318032003	0.535985447000481
CN(C)CC#Cc1ccc(cc1)[C@@H]1[C@H](CO)N2CCCCN(C[C@@H]12)C(=O)Nc1ccccc1F	13	Chemcpa-iso	holdout3	0.830997741707413	0.140438133959842
CN1CCN(CC1)C(=O)C[C@H]1CC[C@@H]2[C@H](COC[C@H](O)CN2S(=O)(=O)c2ccccc2C)O1	11	Chemcpa-iso	holdout3	0.903073956151381	0.824127261345261
CN1[C@@H](CO)[C@@H]2[C@H]1CN(C(=O)c1ccc(F)cc1)c1ccccc21	13	Chemcpa-iso	holdout3	0.770327843889753	-0.214693733031404
CN1[C@H]2CC[C@H](CC(=O)NC3Cc4ccccc4C3)O[C@H]2COc2ccc(NC(=O)c3ccc(cc3)C(F)(F)F)cc2C1=O	49	Chemcpa-iso	holdout3	0.748591037487238	-0.76499983555228
CN1[C@H]2CC[C@H]1C[C@H](C2)OC(=O)C(O)c1ccccc1	152	Chemcpa-iso	holdout3	0.69435945565648	-0.233576301397026
COC(=O)[C@@H]1[C@@H](CO)[C@@H]2Cn3c(cccc3=O)[C@H]1N2Cc1nccs1	13	Chemcpa-iso	holdout3	0.880529218271659	0.758807418881006
COC1CC(C)CC2=C(NCCN(C)C)C(=O)C=C(NC(=O)\C(C)=C\C=C\C(OC)C(OC(N)=O)\C(C)=C\C(C)C1O)C2=O	141	Chemcpa-iso	holdout3	0.810465831415864	0.166687026857041
COC1CC(C)CC2=C(OC)C(=O)C=C(NC(=O)\C(C)=C\C=C\C(OC)C(OC(N)=O)\C(C)=C\C(C)C1O)C2=O	1000	Chemcpa-iso	holdout3	0.950205759263185	0.688257605865413
COCC#Cc1ccc(cc1)[C@H]1[C@@H](CO)N2CCCCN(C[C@H]12)C(=O)NC1CCCC1	13	Chemcpa-iso	holdout3	0.829169237956387	0.139064483432456
COCC#Cc1ccc(cc1)[C@H]1[C@@H](CO)N2[C@@H]1CN(CC2=O)C(=O)c1ccncc1	12	Chemcpa-iso	holdout3	0.771357937662629	-0.46012413707234
COCC(=O)N(C[C@H]1[C@@H]([C@@H](CO)N1C(C)=O)c1ccc(cc1)\C=C\C)C(C)C	27	Chemcpa-iso	holdout3	0.904998746450254	0.602599802676488
COCC(=O)N1C[C@@]2(C1)CN([C@@H](CO)c1[nH]c3cc(OC)ccc3c21)C(=O)Nc1ccccc1F	11	Chemcpa-iso	holdout3	0.815567989771366	0.203216551248809
COCC(=O)N1C[C@H]2[C@H]([C@@H](CO)N2C(=O)C1)c1ccc(cc1)C#CC1CC1	32	Chemcpa-iso	holdout3	0.937033176028661	0.695391056883354
COCC(=O)N[C@@H]1C=C[C@H](O[C@H]1CO)CC(=O)NCc1ccc(Cl)cc1	11	Chemcpa-iso	holdout3	0.912737404624563	0.667765507667669
COCCNC(=O)C[C@H]1CC[C@@H]2[C@@H](COc3ccc(NC(=O)Cc4ccccc4)cc3C(=O)N2C)O1	13	Chemcpa-iso	holdout3	0.887547766667229	0.478272228958948
COc1cc(cc(OC)c1OC)[C@H]1[C@@H]2[C@H](COC2=O)[C@@H](O)c2cc3OCOc3cc12	144	Chemcpa-iso	holdout3	0.949615222928139	0.782058167844763
COc1ccc(CN(C)C[C@H]2OCCCC[C@@H](C)Oc3ccc(NC(=O)c4ccncc4)cc3C(=O)N(C[C@@H]2C)[C@@H](C)CO)cc1	17	Chemcpa-iso	holdout3	0.765544991891565	-1.15380943285145
COc1ccc(CN2C[C@]3(CN(C3)C(=O)c3ccccc3)c3c([nH]c4cc(OC)ccc34)[C@@H]2CO)cc1	10	Chemcpa-iso	holdout3	0.770891375135928	0.178114254507045
COc1ccc(CNC(=O)C[C@@H]2CC[C@@H]3[C@@H](COc4ccc(NC(=O)C(C)C)cc4C(=O)N3C)O2)cc1	13	Chemcpa-iso	holdout3	0.916647011389692	0.58743720012836
COc1ccc(NC(=O)N(C)C[C@@H]2OCCCC[C@@H](C)Oc3ccc(NC(=O)C4CCCCC4)cc3C(=O)N(C[C@@H]2C)[C@H](C)CO)cc1	12	Chemcpa-iso	holdout3	0.759144906065813	-0.187795712348904
COc1ccc(cc1)-c1ccc(cc1)[C@@H]1[C@@H](CO)N([C@@H]1C#N)C(=O)NC1CCCCC1	12	Chemcpa-iso	holdout3	0.887325114147778	0.695458714535513
COc1ccc(cc1)-c1ccc2N[C@@H](CO)[C@H]3CCN([C@H]3c2c1)C(=O)CN1CCOCC1	27	Chemcpa-iso	holdout3	0.913895148343834	0.667709143780769
COc1ccc(cc1)C#Cc1ccc(cc1)[C@H]1[C@@H](CO)N2[C@@H]1CN(CC2=O)C(=O)NC(C)C	32	Chemcpa-iso	holdout3	0.925301623546759	0.785982380231281
COc1ccc(cc1)S(=O)(=O)Nc2ccc3O[C@H](CN(C)S(=O)(=O)c4ccc(OC)cc4)[C@H](C)CN([C@H](C)CO)C(=O)Cc3c2	52	Chemcpa-iso	holdout3	0.971393332710933	0.883172896860888
COc1ccc2c3c([C@@H](CO)N(C[C@]33CCN(CC3)C(=O)Nc3cccc(F)c3)S(C)(=O)=O)n(C)c2c1	11	Chemcpa-iso	holdout3	0.844005262416396	0.383235361971979
COc1ccc2c3c([C@@H](CO)N(C[C@]33CN(Cc4nccs4)C3)C(=O)CN(C)C)n(C)c2c1	12	Chemcpa-iso	holdout3	0.765771759527752	-1.65452426913431
COc1ccc2c3c([C@H](CO)N(C[C@]33CCN(CC3)C(=O)NC3CCCC3)C(=O)Nc3ccc(F)cc3)n(C)c2c1	12	Chemcpa-iso	holdout3	0.784420663048772	-1.71979611291263
COc1ccc2c3c([nH]c2c1)[C@@H](CO)N(C[C@]31CCN(CC1)C(=O)CC1CC1)C(=O)CC1CC1	11	Chemcpa-iso	holdout3	0.829727852281164	0.648690183299292
COc1ccc2c3c([nH]c2c1)[C@H](CO)N(Cc1nccs1)C[C@]31CCN(Cc2cccnc2)CC1	12	Chemcpa-iso	holdout3	0.764468803233727	-0.542411807239559
COc1ccc2c3c([nH]c2c1)[C@H](CO)N(Cc1nccs1)C[C@]31CN(Cc2ccncc2)C1	12	Chemcpa-iso	holdout3	0.701413712454214	-1.20996397187838
COc1ccc2cc(ccc2c1)C(C)C(=O)O	82	Chemcpa-iso	holdout3	0.961093888425106	0.764783780010023
COc1cccc(NC(=O)N[C@H]2CC[C@H](CC(=O)N3CCCCC3)O[C@H]2CO)c1	11	Chemcpa-iso	holdout3	0.899821551130615	0.766255740990219
COc1cccc(c1)S(=O)(=O)N1C[C@]2(CCN(C)CC2)c2c([nH]c3cc(OC)ccc23)[C@H]1CO	11	Chemcpa-iso	holdout3	0.84654893157733	0.36948544103973
COc1ccccc1-c1cccc(c1)-c1nc(cc2CN([C@H](CCO)c12)[S@](=O)C(C)(C)C)C(=O)N1CCCCC1	14	Chemcpa-iso	holdout3	0.917203919539363	0.707741778119736
COc1ccccc1S(=O)(=O)N[C@H]1C=C[C@H](CC(=O)N2CCCCC2)O[C@H]1CO	31	Chemcpa-iso	holdout3	0.902661073353285	0.400784468759559
CSc1ccc(cc1)[C@@H]1CN2CCC[C@@H]2c2ccccc12	18	Chemcpa-iso	holdout3	0.673320690587858	-0.55388925998316
C[C@@H](CO)N1C[C@@H](C)[C@H](CN(C)C(=O)Nc2ccc(cc2)C(F)(F)F)OCCCC[C@@H](C)Oc3ccc(NS(=O)(=O)C)cc3C1=O	66	Chemcpa-iso	holdout3	0.938440303952265	0.738455357135313
C[C@@H](CO)N1C[C@H](C)[C@@H](CN(C)C)OCCCC[C@H](C)Oc2ccc(NC(=O)CCCCCC(=O)Nc3ccccc3N)cc2C1=O	12	Chemcpa-iso	holdout3	0.733222750242555	-0.0913143290051646
C[C@@H](CO)N1C[C@H](C)[C@@H](CN(C)CC2CC2)Oc3c(NC(=O)Nc4ccc(cc4)C(F)(F)F)cccc3C1=O	66	Chemcpa-iso	holdout3	0.946922503894817	0.81904862298557
C[C@@H](CO)N1C[C@H](C)[C@H](CN(C)C(=O)Cc2ccccc2)OCCCC[C@@H](C)Oc3ccc(NC(=O)Nc4ccc(cc4)C(F)(F)F)cc3C1=O	17	Chemcpa-iso	holdout3	0.749520513833498	-1.12705434203728
C[C@@H](CO)N1C[C@H](C)[C@H](CN(C)Cc2ccc3OCOc3c2)Oc4ccc(NC(=O)Cc5ccccc5)cc4C1=O	30	Chemcpa-iso	holdout3	0.924389712053294	0.505910623090023
C[C@H](CCCC(C)(C)O)[C@H]1CC[C@@H]2[C@]1(C)CCC\C2=C/C=C1/C[C@@H](O)CCC1=C	83	Chemcpa-iso	holdout3	0.932501840989728	0.508078304941242
C[C@H](CO)N1C[C@@H](C)[C@@H](CN(C)CC2CCCCC2)Oc3ccc(NS(=O)(=O)c4ccc(C)cc4)cc3C1=O	12	Chemcpa-iso	holdout3	0.812581988964782	0.335569123366556
C[C@H](CO)N1C[C@@H](C)[C@@H](CN(C)Cc2ccc3OCOc3c2)OCCCC[C@@H](C)Oc4ccc(cc4C1=O)N(C)C	92	Chemcpa-iso	holdout3	0.981284881412177	0.965070068140692
C[C@H](CO)N1C[C@@H](C)[C@@H](CN(C)Cc2ccncc2)Oc3ccc(NC(=O)Nc4cccc5ccccc45)cc3CC1=O	10	Chemcpa-iso	holdout3	0.869611958370106	0.84429315239734
C[C@H](CO)N1C[C@@H](C)[C@@H](CN(C)S(=O)(=O)c2ccc(C)cc2)OCCCC[C@H](C)Oc3ccc(NC(=O)Nc4ccccc4)cc3C1=O	12	Chemcpa-iso	holdout3	0.744742934777273	-0.213162287892948
C[C@H](CO)N1C[C@@H](C)[C@H](CN(C)C(=O)Nc2ccc3OCOc3c2)Oc4cc(ccc4S1(=O)=O)C5=CCCCC5	22	Chemcpa-iso	holdout3	0.767027758749387	-1.05078728628529
C[C@H](CO)N1C[C@H](C)[C@@H](CN(C)C(=O)Nc2cccc(c2)C(F)(F)F)OCc3cn(CCCC1=O)nn3	27	Chemcpa-iso	holdout3	0.8728227981774	0.423671348187477
C[C@H](CO)N1C[C@H](C)[C@@H](CN(C)Cc2ccc(cc2)C(F)(F)F)Oc3ccc(NC(=O)CCCN(C)C)cc3CC1=O	22	Chemcpa-iso	holdout3	0.881668611317416	0.652525639961384
C[C@H](CO)N1C[C@H](C)[C@H](CN(C)C(=O)Cc2ccccc2)OCCCC[C@H](C)Oc3ccc(cc3C1=O)N(C)C	24	Chemcpa-iso	holdout3	0.273452018905784	-2.11920645504518
C[C@H]1C[C@H]2[C@@H]3CC[C@H](C(=O)C)[C@@]3(C)C[C@H](O)[C@@H]2[C@@]4(C)CCC(=O)C=C14	112	Chemcpa-iso	holdout3	0.965459195861787	0.901918310485966
C[C@H]1C[C@H]2[C@@H]3C[C@H](F)C4=CC(=O)C=C[C@]4(C)[C@@]3(F)[C@@H](O)C[C@]2(C)[C@@]1(OC(=O)C)C(=O)COC(=O)C	64	Chemcpa-iso	holdout3	0.947062383765181	0.836648713896814
C\C=C\c1ccc(cc1)[C@H]1[C@H](CO)N([C@H]1C#N)C(=O)CN1CCOCC1	12	Chemcpa-iso	holdout3	0.901937981207651	0.720747659359032
C\C=C\c1ccc(cc1)[C@H]1[C@H](CO)N([C@H]1CN(C)C(=O)c1ccccn1)C(C)=O	27	Chemcpa-iso	holdout3	0.920316581297646	0.600947497072139
Cc1ccccc1S(=O)(=O)NCC[C@@H]1CC[C@@H](NS(=O)(=O)c2ccccc2C)[C@H](CO)O1	26	Chemcpa-iso	holdout3	0.881727132947169	0.0528626850886261
Cn1c2nc[nH]c2c(=O)n(C)c1=O	100	Chemcpa-iso	holdout3	0.971924106484016	0.952806722240164
Fc1ccccc1NC(=O)N1[C@H]2CNC[C@@H]1[C@@H]2c1ccc(cc1)-c1ccncc1	22	Chemcpa-iso	holdout3	0.799396339279751	0.452169197328816
NC1C[C@H]1c1ccccc1	52	Chemcpa-iso	holdout3	0.922400095936818	0.737023026117792
N[C@@H](Cc1ccc(O)cc1O)C(O)=O	18	Chemcpa-iso	holdout3	0.699125455025487	-0.598066884743744
OC(=O)[C@H]1C[C@H](NC(=O)Nc2ccccc2)c2c(Cl)cc(Cl)cc2N1	71	Chemcpa-iso	holdout3	0.959750375457984	0.920139178581476
OC[C@@H](O)CONC(=O)c1ccc(F)c(F)c1Nc1ccc(I)cc1F	261	Chemcpa-iso	holdout3	0.924791651227329	0.599785119690207
OC[C@@H]1N[C@@H](C#N)[C@@H]1c1ccc(cc1)-c1cccc(F)c1	12	Chemcpa-iso	holdout3	0.853248914348562	0.700432497403156
OC[C@@H]1O[C@H](CC(=O)Nc2ccc(cc2)-c2ccccc2)CC[C@H]1NC(=O)Cc1cccnc1	26	Chemcpa-iso	holdout3	0.876123909513199	0.464066623935423
OC[C@@H]1[C@@H]2[C@@H](CNc3ccccc23)N1Cc1ccccc1Cl	33	Chemcpa-iso	holdout3	0.924328424234721	0.767699979029343
OC[C@@H]1[C@H]([C@H]2CN(CC(=O)N12)C(=O)C1CCC1)c1ccc(Br)cc1	12	Chemcpa-iso	holdout3	0.815681042280118	0.00874232752587989
OC[C@H]1O[C@@H](CC(=O)N2CCc3ccccc3C2)C[C@@H]4[C@H]1Oc5ccc(NS(=O)(=O)c6ccc(F)cc6)cc45	10	Chemcpa-iso	holdout3	0.877014000076193	0.727013730289223
OC[C@H]1O[C@H](C=C[C@@H]1NC(=O)Cc1cccnc1)CC(=O)Nc1ccccc1	31	Chemcpa-iso	holdout3	0.914815798297242	0.428787209703046
O[C@@H]1COC[C@@H]2O[C@H](CC(=O)N3CCOCC3)CC[C@H]2N(Cc2cccc(c2)-c2ccncc2)C1	21	Chemcpa-iso	holdout3	0.912945167905615	0.84892987841963
O[C@@H]1COC[C@@H]2O[C@H](CC(=O)NCc3cccc(F)c3)CC[C@H]2N(C1)C(=O)c1ccncc1	28	Chemcpa-iso	holdout3	0.924157224062319	0.675411615117953
O[C@@H]1COC[C@H]2O[C@@H](CC(=O)Nc3nccs3)CC[C@@H]2N(Cc2cc(F)cc(F)c2)C1	21	Chemcpa-iso	holdout3	0.900923682909716	0.828694311307311
O[C@H]1COC[C@@H]2O[C@H](CC(=O)NCCN3CCCCC3)CC[C@H]2N(C1)S(=O)(=O)c1ccccc1	11	Chemcpa-iso	holdout3	0.890629163629125	0.686633483034527
O[C@H]1COC[C@@H]2O[C@H](CC(=O)NCCc3ccccc3)CC[C@H]2N(Cc2ccc(cc2)C(F)(F)F)C1	23	Chemcpa-iso	holdout3	0.695991103901608	-1.00819409981307
Oc1ccc(C[C@@H]2N3[C@H](CN(Cc4cccc5ccccc45)C2=O)N(CCC3=O)C(=O)NCc2ccccc2)cc1	169	Chemcpa-iso	holdout3	0.930433185944789	0.665454744324698
C/C=C/c1ccc2c(O[C@@H](CN(C)C(=O)Cc3cccnc3)[C@H](C)CN([C@H](C)CO)S2(=O)=O)c1	26	PerturbNet-iso-free	holdout4	0.891332213165197	0.509409897976398
CC(=O)N1[C@@H](CO)[C@@H]([C@@H]1CNC(=O)CN1CCOCC1)c1ccccc1	27	PerturbNet-iso-free	holdout4	0.910132748742825	0.617425490851456
CC(=O)[C@H]1CC[C@H]2[C@@H]3CC=C4C[C@@H](O)CC[C@]4(C)[C@H]3CC[C@]12C	85	PerturbNet-iso-free	holdout4	0.968341881538693	0.870609011234402
CC(C)=CCC\C(C)=C\CC\C(C)=C\CC\C(C)=C\COP(O)(=O)OP(O)(O)=O	17	PerturbNet-iso-free	holdout4	0.701006839628832	-0.806295389765222
CC(C)NC(=O)N(C)C[C@@H]1OCCCC[C@@H](C)Oc2ccc(NC(=O)c3ccccc3)cc2C(=O)N(C[C@@H]1C)[C@H](C)CO	38	PerturbNet-iso-free	holdout4	0.817669448764416	0.745634188588967
CC(C)NC(=O)Nc1ccc2O[C@@H](CN(C)S(=O)(=O)C)[C@H](C)CN([C@@H](C)CO)C(=O)c2c1	10	PerturbNet-iso-free	holdout4	0.825062234846928	0.639117876566208
CC(C)c1c(C(=O)Nc2ccccc2)c(c(-c2ccc(F)cc2)n1CCC(O)CC(O)CC(O)=O)-c1ccccc1	252	PerturbNet-iso-free	holdout4	0.95696109684193	0.915901040927591
CC1(C)N2[C@@H](Cc3c1[nH]c4ccccc34)C(=O)N(Cc5ccccc5F)C2=O	57	PerturbNet-iso-free	holdout4	0.973528884496725	0.926032621614193
CCC(=O)N1CC2(C1)[C@H]([C@@H](CO)N2CC1CCCC1)c1ccc(cc1)\C=C\C	22	PerturbNet-iso-free	holdout4	0.847190784565197	0.607947780088009
CCC(=O)Nc1ccc2OC[C@@H](C)N(C[C@H](C)[C@@H](CN(C)C(=O)c2c1)OC)C(=O)CC	28	PerturbNet-iso-free	holdout4	0.904915456174561	0.608486871277395
CCCNC(=O)N1C[C@H]2[C@H]([C@@H](CO)N2C(=O)CN2CCOCC2)c2ccccc12	13	PerturbNet-iso-free	holdout4	0.749828981110508	-0.479046370811933
CCCNC(=O)N1[C@H](CO)[C@H]2[C@@H]1CN(C(=O)C1CCC1)c1ccccc21	13	PerturbNet-iso-free	holdout4	0.790226166208682	-0.737123274280924
CCCNC(=O)[C@@H]1[C@@H](CO)[C@@H]2Cn3c(cccc3=O)[C@@H]2N1C	13	PerturbNet-iso-free	holdout4	0.866384998103441	0.267819868476323
CCN(C[C@H]1N[C@H](CO)[C@@H]1c1ccccc1)C(=O)c1ccncc1	32	PerturbNet-iso-free	holdout4	0.900588041928554	0.631214372376242
CCOC(=O)[C@H](CCc1ccccc1)N[C@@H](C)C(=O)N1CCC[C@H]1C(O)=O	181	PerturbNet-iso-free	holdout4	0.962359039716288	0.722401219680405
CCS(=O)(=O)N1CC[C@@]2(CC1)CN([C@@H](CO)c1[nH]c3cc(OC)ccc3c21)S(=O)(=O)c1ccc(C)cc1	32	PerturbNet-iso-free	holdout4	0.889870077297441	0.254389415229502
CC[C@H](C)C(=O)O[C@H]1C[C@H](O)C=C2C=C[C@H](C)[C@H](CC[C@@H](O)C[C@@H](O)CC(O)=O)[C@@H]12	145	PerturbNet-iso-free	holdout4	0.966605156911	0.97077948385065
CC[N+](C)(CC)CC(=O)Nc1c(C)cccc1C	68	PerturbNet-iso-free	holdout4	0.951278771247525	0.983095035107395
CN(C)C(=O)C[C@@H]1CC[C@H]2[C@@H](COC[C@H](O)CN2C(=O)C2CCCC2)O1	21	PerturbNet-iso-free	holdout4	0.858317982898519	0.384254878475008
CN(C)C(=O)c1cc2CN([C@@H](CCO)c2c(n1)-c1cccc(c1)C1=CCCC1)[S@@](=O)C(C)(C)C	14	PerturbNet-iso-free	holdout4	0.881667385199989	0.41963459063035
CN(C)CCCNC(=O)C[C@@H]1CC[C@@H]2[C@H](COC[C@H](O)CN2S(=O)(=O)c2ccc(Cl)cc2)O1	21	PerturbNet-iso-free	holdout4	0.881788095278447	0.314958886738956
CN(C)Cc1cn(CC[C@@H]2CC[C@@H](NC(=O)Cc3cccnc3)[C@@H](CO)O2)nn1	31	PerturbNet-iso-free	holdout4	0.915925885237798	0.717479336393631
CN1CCN(CC1)C(=O)C[C@@H]1CC[C@@H]2[C@H](COC[C@@H](O)CN2CC2CCOCC2)O1	21	PerturbNet-iso-free	holdout4	0.844105842942095	0.391496189283139
CN1CCN(CC1)C(=O)C[C@H]1CC[C@H]2[C@@H](COC[C@@H](O)CN2C(=O)c2ccccc2F)O1	34	PerturbNet-iso-free	holdout4	0.854841829859646	0.28025996307263
CN1[C@@H]2CC[C@@H](CC(=O)NCc3ccc(Cl)c(Cl)c3)O[C@H]2COc2ccc(NC(=O)c3cscn3)cc2C1=O	13	PerturbNet-iso-free	holdout4	0.831474596489531	0.138572744079238
CN1[C@H]2CC[C@@H](CC(=O)N[C@H]3CCN(Cc4ccccc4)C3)O[C@H]2COc2ccc(NC(=O)c3cnccn3)cc2C1=O	20	PerturbNet-iso-free	holdout4	0.701547083476153	-0.929496334287853
CNC[C@@H]1OCCCC[C@@H](C)Oc2ccc(NS(=O)(=O)c3cccs3)cc2C(=O)N(C[C@H]1C)[C@H](C)CO	40	PerturbNet-iso-free	holdout4	0.876793910049808	0.856055576609529
COCC(=O)N1C[C@@H]2[C@@H]([C@@H](CO)N2C(=O)c2ccccc2F)c2ccccc12	13	PerturbNet-iso-free	holdout4	0.732431544071472	-0.236958643572952
COCC(=O)N1C[C@H]2[C@H]([C@@H](CO)N2C(=O)C1)c1ccc(cc1)C#CC1CC1	32	PerturbNet-iso-free	holdout4	0.932120767933642	0.493973474671907
COCC(=O)NC[C@H]1N[C@H](CO)[C@@H]1c1ccc(cc1)-c1ccccc1F	26	PerturbNet-iso-free	holdout4	0.901563477349402	0.466632688349465
COCCNC(=O)C[C@H]1C[C@H]2[C@H](Oc3ccc(NC(=O)CN(C)C)cc23)[C@@H](CO)O1	10	PerturbNet-iso-free	holdout4	0.89096977820876	0.467183833666108
COCCNC(=O)c1cc2CN([C@@H](CCO)c2c(n1)-c1cccc(c1)C1=CCCC1)[S@@](=O)C(C)(C)C	14	PerturbNet-iso-free	holdout4	0.873036791280508	0.343765150155473
CO[C@]12C[C@@H](COC(=O)c3cncc(Br)c3)CN(C)[C@@H]1Cc1cn(C)c3cccc2c13	83	PerturbNet-iso-free	holdout4	0.980158480968562	0.978801852876443
COc1cc(CN2C[C@H]3N[C@@H](C2)[C@@H]3c2ccc(cc2)-c2cncnc2)cc(OC)c1	22	PerturbNet-iso-free	holdout4	0.771946365693014	0.569739770867431
COc1ccc(NC(=O)Nc2ccc3O[C@@H]4[C@@H](C[C@H](CC(=O)NCc5ccccn5)O[C@@H]4CO)c3c2)cc1	26	PerturbNet-iso-free	holdout4	0.895913458660949	0.616034166492068
COc1ccc(cc1)-c1ccc2[C@@H]3[C@H](Cn2c1=O)[C@@H](CO)[C@@H](N3C(=O)NC(C)C)C(=O)NCC1CC1	13	PerturbNet-iso-free	holdout4	0.888947801455053	0.51736673457292
COc1ccc(cc1)C#Cc1ccc(cc1)[C@H]1[C@@H](CO)N2[C@@H]1CN(CC2=O)C(=O)NC(C)C	32	PerturbNet-iso-free	holdout4	0.925602301474639	0.596160315800673
COc1ccc(cc1)S(=O)(=O)N(C)C[C@@H]2Oc3c(cccc3C(=O)N(C[C@H]2C)[C@H](C)CO)N(C)C	35	PerturbNet-iso-free	holdout4	0.90822159572441	0.858902524148576
COc1ccc2c3c([C@@H](CO)N(C[C@]33CN(Cc4nccs4)C3)C(=O)CN(C)C)n(C)c2c1	12	PerturbNet-iso-free	holdout4	0.738893119637172	-2.3224398466633
COc1ccc2c3c([C@@H](CO)N(Cc4cc(F)ccc4F)C[C@]33CN(C3)C(=O)C3CC3)n(C)c2c1	32	PerturbNet-iso-free	holdout4	0.919103587900841	0.404567223291299
COc1ccc2c3c([C@@H](CO)N(Cc4ccccc4)C[C@]33CN(C3)C(=O)c3ccccc3F)n(C)c2c1	10	PerturbNet-iso-free	holdout4	0.702773370745298	-1.25232339260389
COc1ccc2c3c([C@@H](CO)NC[C@]33CCN(Cc4ccccc4F)CC3)n(C)c2c1	27	PerturbNet-iso-free	holdout4	0.787379763435214	-0.161926563942965
COc1ccc2c3c([C@H](CO)N(C)C[C@]33CCN(CC3)C(=O)NC(C)C)n(C)c2c1	11	PerturbNet-iso-free	holdout4	0.854299949972865	0.389802735292903
COc1ccc2c3c([nH]c2c1)[C@@H](CO)N(C[C@]31CCN(Cc2cccnc2)CC1)C(=O)c1ccc(F)cc1	11	PerturbNet-iso-free	holdout4	0.775405475969249	-0.0968871215445555
COc1ccc2c3c([nH]c2c1)[C@@H](CO)N(C[C@]31CN(C1)C(=O)c1ccccn1)C(=O)C1CCC1	11	PerturbNet-iso-free	holdout4	0.745464901896081	-0.29572876903289
COc1ccc2c3c([nH]c2c1)[C@H](CO)N(C[C@]31CCN(CC1)C(=O)C1CCCC1)C(=O)NC(C)C	12	PerturbNet-iso-free	holdout4	0.669802014543717	-1.26823031007459
COc1cccc(C#Cc2ccc3c(O[C@@H](CN(C)C)[C@H](C)CN([C@@H](C)CO)S3(=O)=O)c2)c1	12	PerturbNet-iso-free	holdout4	0.817275971660122	0.272511131910556
COc1cccc(CN2CCCCN3[C@@H](CO)[C@H]([C@H]3C2)c2ccc(cc2)-c2cccnc2)c1	13	PerturbNet-iso-free	holdout4	0.784331614393058	-0.33817606222866
COc1cccc(CNC(=O)C[C@H]2CC[C@@H]3[C@@H](COc4ccc(NS(=O)(=O)c5ccccc5F)cc4C(=O)N3C)O2)c1	13	PerturbNet-iso-free	holdout4	0.806183018065972	-0.690294990968468
COc1ccccc1-c1cccc(c1)-c1nc(cc2CN([C@@H](CCO)c12)[S@@](=O)C(C)(C)C)C(=O)NCc1ccncc1	14	PerturbNet-iso-free	holdout4	0.896084091603976	0.383879726240787
COc1ccccc1CNC(=O)C[C@H]1CC[C@H]2[C@@H](COc3ccc(NS(=O)(=O)c4ccc(C)cc4)cc3C(=O)N2C)O1	13	PerturbNet-iso-free	holdout4	0.79868677354915	-0.30855590827851
COc1ccccc1NC(=O)N1C[C@H](O)COC[C@@H]2O[C@H](CC(=O)N3CCC(Cc4ccccc4)CC3)CC[C@@H]12	38	PerturbNet-iso-free	holdout4	0.861734718887488	0.473191949227575
COc1nccc(n1)-c1c(ncn1[C@H]1CC[C@H](O)CC1)-c1ccc(F)cc1	235	PerturbNet-iso-free	holdout4	0.910893865912352	0.678604279448634
CS(=O)(=O)Nc1ccc2O[C@H]3[C@H](C[C@@H](CC(=O)NCc4cc(F)ccc4F)O[C@@H]3CO)c2c1	10	PerturbNet-iso-free	holdout4	0.867536946960058	0.353572956657467
C[C@@H](CO)N1C[C@@H](C)[C@@H](CN(C)C(=O)C2CCCCC2)OCCCC[C@H](C)Oc3ccc(NS(=O)(=O)c4ccccc4)cc3C1=O	66	PerturbNet-iso-free	holdout4	0.919563415930896	0.858131626632736
C[C@@H](CO)N1C[C@@H](C)[C@H](CN(C)CC2CCCCC2)OCCCC[C@H](C)Oc3ccc(NC(=O)c4ccccc4)cc3C1=O	66	PerturbNet-iso-free	holdout4	0.871578555941443	0.489147398598358
C[C@@H](CO)N1C[C@@H](C)[C@H](CN(C)Cc2ccc(Cl)c(Cl)c2)Oc3c(NC(=O)CCCCCC(=O)Nc4ccccc4N)cccc3C1=O	16	PerturbNet-iso-free	holdout4	0.69252190011536	0.141006909647104
C[C@@H](CO)N1C[C@@H](C)[C@H](CN(C)Cc2ccccn2)Oc3cc(ccc3S1(=O)=O)C4=CCCC4	10	PerturbNet-iso-free	holdout4	0.80185963167839	-0.728358257721789
C[C@@H](CO)N1C[C@H](C)[C@@H](CN(C)C(=O)Cc2ccncc2)Oc3cc(ccc3S1(=O)=O)C4=CCCCC4	10	PerturbNet-iso-free	holdout4	0.831108306277638	-0.225035098456906
C[C@@H](CO)N1C[C@H](C)[C@@H](CN(C)C(=O)c2ccncc2)OCCCC[C@H](C)Oc3ccc(NC(=O)c4ccncc4)cc3C1=O	20	PerturbNet-iso-free	holdout4	0.826119826795852	0.719216847394214
C[C@@H](CO)N1C[C@H](C)[C@@H](CN(C)Cc2ccc(Cl)c(Cl)c2)OCCCC[C@@H](C)Oc3ccc(cc3C1=O)N(C)C	32	PerturbNet-iso-free	holdout4	0.904338361267514	0.871956755018363
C[C@@H](CO)N1C[C@H](C)[C@@H](CN(C)Cc2ccc(cc2)C(=O)Nc3ccccc3N)Oc4c(NC(=O)c5ccc(cc5)c6nccs6)cccc4C1=O	66	PerturbNet-iso-free	holdout4	0.922425774897833	0.768373583542546
C[C@@H](CO)N1C[C@H](C)[C@@H](CN(C)Cc2ccc(cc2)C(F)(F)F)Oc3ccc(NC(=O)Nc4ccccc4)cc3C1=O	64	PerturbNet-iso-free	holdout4	0.928731313358856	0.772502169677809
C[C@@H](CO)N1C[C@H](C)[C@@H](CN(C)Cc2cccnc2)Oc3cc(ccc3S1(=O)=O)C4=CCCC4	17	PerturbNet-iso-free	holdout4	0.797339789654959	-0.833914547905446
C[C@@H](CO)N1C[C@H](C)[C@H](CN(C)C(=O)C2CCCCC2)Oc3cc(ccc3S1(=O)=O)C4=CCCC4	16	PerturbNet-iso-free	holdout4	0.805198683119691	-0.382556027943511
C[C@@H](CO)N1C[C@H](C)[C@H](CN(C)C(=O)Nc2ccc(cc2)C(F)(F)F)Oc3ccc(NC(=O)NC4CCCCC4)cc3C1=O	64	PerturbNet-iso-free	holdout4	0.93409353092686	0.93768398127609
C[C@@H]1C[C@H]2[C@@H]3CCC4=CC(=O)C=C[C@]4(C)[C@@]3(Cl)[C@@H](O)C[C@]2(C)[C@@]1(OC(=O)c5ccco5)C(=O)CCl	68	PerturbNet-iso-free	holdout4	0.953404803900218	0.934278959958552
C[C@@H]1C[C@H]2[C@@H]3C[C@H](F)C4=CC(=O)C=C[C@]4(C)[C@@]3(F)[C@@H](O)C[C@]2(C)[C@@]1(O)C(=O)CO	64	PerturbNet-iso-free	holdout4	0.973747263725273	0.950890106578471
C[C@H](CCC(=O)NCC(O)=O)[C@H]1CC[C@H]2[C@@H]3CC[C@@H]4C[C@H](O)CC[C@]4(C)[C@H]3C[C@H](O)[C@]12C	85	PerturbNet-iso-free	holdout4	0.968076171693434	0.90058247248257
C[C@H](CO)N1C[C@H](C)[C@@H](CN(C)Cc2ccc3OCOc3c2)Oc4cc(C#CCN(C)C)ccc4S1(=O)=O	17	PerturbNet-iso-free	holdout4	0.822030412986786	-0.686240204758925
C[C@H](CO)N1C[C@H](C)[C@H](CN(C)Cc2ccc(F)cc2)Oc3ncc(C#Cc4cccnc4)cc3C1=O	17	PerturbNet-iso-free	holdout4	0.786981106307398	-0.878565140415529
C[C@H](CO)N1C[C@H](C)[C@H](CN(C)S(=O)(=O)c2ccccc2)Oc3ccc(NC(=O)Nc4ccc(cc4)C(F)(F)F)cc3C1=O	64	PerturbNet-iso-free	holdout4	0.972460459028734	0.928810305763017
C[C@]12C[C@H](O)C3C(CCC4=CC(=O)CC[C@]34C)C1CC[C@]2(O)C(=O)COC(=O)CCC(O)=O	52	PerturbNet-iso-free	holdout4	0.94886677154413	0.907040703094032
C[C@]12NC(Cc3ccccc13)c1ccc(I)cc21	18	PerturbNet-iso-free	holdout4	0.746204892948321	-0.316836412651795
Cc1ccc(cc1)-c1nn(cc1\C=C1/SC(=S)N(CCS(O)(=O)=O)C1=O)-c1ccccc1	66	PerturbNet-iso-free	holdout4	0.976331161676905	0.955750427405425
Cc1nnc(SCC2=C(N3C(SC2)C(NC(=O)Cn4cnnn4)C3=O)C(=O)O)s1	45	PerturbNet-iso-free	holdout4	0.963137180326787	0.946776327956889
Cn1cnc(CCNC(=O)C[C@@H]2CC[C@@H]3[C@H](COC[C@H](O)CN3C(=O)Nc3ccc(cc3)C(F)(F)F)O2)c1	40	PerturbNet-iso-free	holdout4	0.877640814496755	0.609159560727581
Cn1cnc(c1)S(=O)(=O)N[C@H]1C=C[C@@H](CC(=O)N2CCN(CC2)c2ccccc2)O[C@H]1CO	29	PerturbNet-iso-free	holdout4	0.88816188389637	0.722806780255594
Cn1cnc(c1)S(=O)(=O)N[C@H]1CC[C@H](CC(=O)NCC2CCCCC2)O[C@@H]1CO	10	PerturbNet-iso-free	holdout4	0.837162825793487	0.52836778693232
Fc1ccccc1NC(=O)N1[C@H]2CNC[C@@H]1[C@@H]2c1ccc(cc1)-c1ccncc1	22	PerturbNet-iso-free	holdout4	0.806620385178934	0.472401439771566
N[C@@H]1CONC1=O	93	PerturbNet-iso-free	holdout4	0.954918397316291	0.935530350739124
O=C(N1C[C@H]2N[C@@H](C1)[C@@H]2c1ccc(cc1)-c1cccc(c1)C#N)c1cccnc1	34	PerturbNet-iso-free	holdout4	0.866680070313096	0.347696837712731
OC(=O)COCCN1CCN(CC1)C(c1ccccc1)c1ccc(Cl)cc1	121	PerturbNet-iso-free	holdout4	0.980907087451633	0.986814045963104
OC[C@@H]1O[C@H](CC(=O)NCc2ccc(Cl)cc2)C[C@H]3[C@@H]1Oc4ccc(NC(=O)Nc5ccc(cc5)C(F)(F)F)cc34	25	PerturbNet-iso-free	holdout4	0.877075276458112	0.636568359091688
OC[C@@H]1O[C@H](CC(=O)NCc2cccnc2)C[C@H]3[C@@H]1Oc4ccc(NC(=O)C5CCOCC5)cc34	29	PerturbNet-iso-free	holdout4	0.910088997238602	0.811411974663058
OC[C@@H]1[C@@H]([C@@H]2CN(CC(=O)N12)C(=O)C1CCCCC1)c1ccc(cc1)-c1ccc(cc1)C#N	16	PerturbNet-iso-free	holdout4	0.613273589201782	0.14603476180946
OC[C@@H]1[C@@H]([C@H](C#N)N1C(=O)c1cccc(F)c1)c1ccc(cc1)C1=CCCCC1	29	PerturbNet-iso-free	holdout4	0.847008813009048	-0.157554739107811
OC[C@@H]1[C@@H]2[C@@H](CN(C(=O)CC(F)(F)F)c3ccccc23)N1C(=O)C1CC1	13	PerturbNet-iso-free	holdout4	0.711700898129472	-0.463798406109919
OC[C@@H]1[C@H]([C@@H]2CN(CC(=O)N12)C(=O)Cc1cccnc1)c1ccc(cc1)C1=CCCCC1	39	PerturbNet-iso-free	holdout4	0.863324829854992	0.259537512611892
OC[C@@H]1[C@H]([C@H]2CN(Cc3ccccn3)CCCCN12)c1ccc(cc1)-c1cccnc1	12	PerturbNet-iso-free	holdout4	0.808543126774221	-0.0736199367138142
OC[C@@H]1[C@H]2Cn3c(ccc(C4=CCCCC4)c3=O)[C@H]2N(Cc2cocn2)[C@H]1C(=O)Nc1ccccc1	13	PerturbNet-iso-free	holdout4	0.87388767396365	0.0988234739435708
OC[C@H]1O[C@@H](CC(=O)NCc2ccc3OCOc3c2)C[C@H]4[C@@H]1Oc5ccc(NC(=O)Nc6ccc(cc6)C(F)(F)F)cc45	12	PerturbNet-iso-free	holdout4	0.809066864048881	0.219857998178511
OC[C@H]1[C@@H]([C@H]2CN(CCCCN12)S(=O)(=O)c1ccc(F)cc1)c1ccc(cc1)-c1cncnc1	13	PerturbNet-iso-free	holdout4	0.697955290824815	-1.33129628467745
OC[C@H]1[C@H]([C@@H]2CN(CC3CCOCC3)CCCCN12)c1ccc(cc1)C#Cc1ccccc1F	13	PerturbNet-iso-free	holdout4	0.710417120578571	-1.0089071436235
OC[C@H]1[C@H]2[C@H](CN(C(=O)CC(F)(F)F)c3ccccc23)N1CC1CCOCC1	13	PerturbNet-iso-free	holdout4	0.776976209415205	-0.826196809273651
OS(=O)(=O)CCN1C(=S)S\C(=C/c2cn(nc2-c2ccc(OCc3ccccc3F)cc2)-c2ccccc2)C1=O	67	PerturbNet-iso-free	holdout4	0.978043076269103	0.96963511610878
O[C@H]1COC[C@@H]2O[C@@H](CC(=O)NCc3ccc(Cl)cc3)CC[C@H]2N(CC2CCCC2)C1	12	PerturbNet-iso-free	holdout4	0.885021003794453	0.634924018579554
O[C@H]1COC[C@@H]2O[C@@H](CC(=O)NCc3cccc(F)c3)CC[C@H]2N(Cc2cocn2)C1	31	PerturbNet-iso-free	holdout4	0.898648005518817	0.609827568605373
O[C@H]1COC[C@@H]2O[C@H](CC(=O)NCCc3ccccc3)CC[C@H]2N(Cc2ccc(cc2)C(F)(F)F)C1	23	PerturbNet-iso-free	holdout4	0.872824226425732	0.206326009699148
Oc1ccc(cc1O)\C=C(/C#N)C(=O)Nc1ccccc1	72	PerturbNet-iso-free	holdout4	0.961220677677199	0.968777412020405
C/C=C/c1ccc2c(O[C@@H](CN(C)C(=O)Cc3cccnc3)[C@H](C)CN([C@H](C)CO)S2(=O)=O)c1	26	Chemcpa-iso-free	holdout4	0.919438396070457	0.429620857187291
CC(=O)N1[C@@H](CO)[C@@H]([C@@H]1CNC(=O)CN1CCOCC1)c1ccccc1	27	Chemcpa-iso-free	holdout4	0.92794811432838	0.591410855066623
CC(=O)[C@H]1CC[C@H]2[C@@H]3CC=C4C[C@@H](O)CC[C@]4(C)[C@H]3CC[C@]12C	85	Chemcpa-iso-free	holdout4	0.97873204509897	0.872807745407699
CC(C)=CCC\C(C)=C\CC\C(C)=C\CC\C(C)=C\COP(O)(=O)OP(O)(O)=O	17	Chemcpa-iso-free	holdout4	0.71566905523468	-0.940600596540616
CC(C)NC(=O)N(C)C[C@@H]1OCCCC[C@@H](C)Oc2ccc(NC(=O)c3ccccc3)cc2C(=O)N(C[C@@H]1C)[C@H](C)CO	38	Chemcpa-iso-free	holdout4	0.911968084417033	0.746322953183346
CC(C)NC(=O)Nc1ccc2O[C@@H](CN(C)S(=O)(=O)C)[C@H](C)CN([C@@H](C)CO)C(=O)c2c1	10	Chemcpa-iso-free	holdout4	0.851450055628001	0.634085147790403
CC(C)c1c(C(=O)Nc2ccccc2)c(c(-c2ccc(F)cc2)n1CCC(O)CC(O)CC(O)=O)-c1ccccc1	252	Chemcpa-iso-free	holdout4	0.982755783323304	0.954334704473978
CC1(C)N2[C@@H](Cc3c1[nH]c4ccccc34)C(=O)N(Cc5ccccc5F)C2=O	57	Chemcpa-iso-free	holdout4	0.980712932345621	0.892093211313478
CCC(=O)N1CC2(C1)[C@H]([C@@H](CO)N2CC1CCCC1)c1ccc(cc1)\C=C\C	22	Chemcpa-iso-free	holdout4	0.829488282434595	0.318699317937696
CCC(=O)Nc1ccc2OC[C@@H](C)N(C[C@H](C)[C@@H](CN(C)C(=O)c2c1)OC)C(=O)CC	28	Chemcpa-iso-free	holdout4	0.921739447522868	0.481418544983494
CCCNC(=O)N1C[C@H]2[C@H]([C@@H](CO)N2C(=O)CN2CCOCC2)c2ccccc12	13	Chemcpa-iso-free	holdout4	0.73769352589971	-0.659356844640503
CCCNC(=O)N1[C@H](CO)[C@H]2[C@@H]1CN(C(=O)C1CCC1)c1ccccc21	13	Chemcpa-iso-free	holdout4	0.740510808851403	-1.22498649227991
CCCNC(=O)[C@@H]1[C@@H](CO)[C@@H]2Cn3c(cccc3=O)[C@@H]2N1C	13	Chemcpa-iso-free	holdout4	0.813986792890973	0.185742437781409
CCN(C[C@H]1N[C@H](CO)[C@@H]1c1ccccc1)C(=O)c1ccncc1	32	Chemcpa-iso-free	holdout4	0.92847318278583	0.609297272412292
CCOC(=O)[C@H](CCc1ccccc1)N[C@@H](C)C(=O)N1CCC[C@H]1C(O)=O	181	Chemcpa-iso-free	holdout4	0.9492851217081	0.640737008211566
CCS(=O)(=O)N1CC[C@@]2(CC1)CN([C@@H](CO)c1[nH]c3cc(OC)ccc3c21)S(=O)(=O)c1ccc(C)cc1	32	Chemcpa-iso-free	holdout4	0.924962265123931	0.485140903633866
CC[C@H](C)C(=O)O[C@H]1C[C@H](O)C=C2C=C[C@H](C)[C@H](CC[C@@H](O)C[C@@H](O)CC(O)=O)[C@@H]12	145	Chemcpa-iso-free	holdout4	0.991058554616869	0.986290392051387
CC[N+](C)(CC)CC(=O)Nc1c(C)cccc1C	68	Chemcpa-iso-free	holdout4	0.983470625983623	0.983651634257632
CN(C)C(=O)C[C@@H]1CC[C@H]2[C@@H](COC[C@H](O)CN2C(=O)C2CCCC2)O1	21	Chemcpa-iso-free	holdout4	0.903046514668578	0.484880256789515
CN(C)C(=O)c1cc2CN([C@@H](CCO)c2c(n1)-c1cccc(c1)C1=CCCC1)[S@@](=O)C(C)(C)C	14	Chemcpa-iso-free	holdout4	0.880234348485337	0.474707162295214
CN(C)CCCNC(=O)C[C@@H]1CC[C@@H]2[C@H](COC[C@H](O)CN2S(=O)(=O)c2ccc(Cl)cc2)O1	21	Chemcpa-iso-free	holdout4	0.905994678239108	0.481904188151097
CN(C)Cc1cn(CC[C@@H]2CC[C@@H](NC(=O)Cc3cccnc3)[C@@H](CO)O2)nn1	31	Chemcpa-iso-free	holdout4	0.9379255252847	0.653144246042306
CN1CCN(CC1)C(=O)C[C@@H]1CC[C@@H]2[C@H](COC[C@@H](O)CN2CC2CCOCC2)O1	21	Chemcpa-iso-free	holdout4	0.893568315680043	0.537862951111317
CN1CCN(CC1)C(=O)C[C@H]1CC[C@H]2[C@@H](COC[C@@H](O)CN2C(=O)c2ccccc2F)O1	34	Chemcpa-iso-free	holdout4	0.896953718120004	0.291888623338132
CN1[C@@H]2CC[C@@H](CC(=O)NCc3ccc(Cl)c(Cl)c3)O[C@H]2COc2ccc(NC(=O)c3cscn3)cc2C1=O	13	Chemcpa-iso-free	holdout4	0.837959268375361	0.183922342377833
CN1[C@H]2CC[C@@H](CC(=O)N[C@H]3CCN(Cc4ccccc4)C3)O[C@H]2COc2ccc(NC(=O)c3cnccn3)cc2C1=O	20	Chemcpa-iso-free	holdout4	0.691811626180915	-1.47328027223134
CNC[C@@H]1OCCCC[C@@H](C)Oc2ccc(NS(=O)(=O)c3cccs3)cc2C(=O)N(C[C@H]1C)[C@H](C)CO	40	Chemcpa-iso-free	holdout4	0.923443733301042	0.838824426747041
COCC(=O)N1C[C@@H]2[C@@H]([C@@H](CO)N2C(=O)c2ccccc2F)c2ccccc12	13	Chemcpa-iso-free	holdout4	0.74585387903869	-0.301300729336471
COCC(=O)N1C[C@H]2[C@H]([C@@H](CO)N2C(=O)C1)c1ccc(cc1)C#CC1CC1	32	Chemcpa-iso-free	holdout4	0.938127252521156	0.475135939247022
COCC(=O)NC[C@H]1N[C@H](CO)[C@@H]1c1ccc(cc1)-c1ccccc1F	26	Chemcpa-iso-free	holdout4	0.906384165943834	0.376251153863415
COCCNC(=O)C[C@H]1C[C@H]2[C@H](Oc3ccc(NC(=O)CN(C)C)cc23)[C@@H](CO)O1	10	Chemcpa-iso-free	holdout4	0.875230183926195	0.431487898702507
COCCNC(=O)c1cc2CN([C@@H](CCO)c2c(n1)-c1cccc(c1)C1=CCCC1)[S@@](=O)C(C)(C)C	14	Chemcpa-iso-free	holdout4	0.877332837071376	0.428247328862745
CO[C@]12C[C@@H](COC(=O)c3cncc(Br)c3)CN(C)[C@@H]1Cc1cn(C)c3cccc2c13	83	Chemcpa-iso-free	holdout4	0.987684500267977	0.971952103088627
COc1cc(CN2C[C@H]3N[C@@H](C2)[C@@H]3c2ccc(cc2)-c2cncnc2)cc(OC)c1	22	Chemcpa-iso-free	holdout4	0.806201450701642	0.41247366204224
COc1ccc(NC(=O)Nc2ccc3O[C@@H]4[C@@H](C[C@H](CC(=O)NCc5ccccn5)O[C@@H]4CO)c3c2)cc1	26	Chemcpa-iso-free	holdout4	0.906870790413921	0.373557696935228
COc1ccc(cc1)-c1ccc2[C@@H]3[C@H](Cn2c1=O)[C@@H](CO)[C@@H](N3C(=O)NC(C)C)C(=O)NCC1CC1	13	Chemcpa-iso-free	holdout4	0.842967440616944	0.353461664800847
COc1ccc(cc1)C#Cc1ccc(cc1)[C@H]1[C@@H](CO)N2[C@@H]1CN(CC2=O)C(=O)NC(C)C	32	Chemcpa-iso-free	holdout4	0.932888477174715	0.592058986914098
COc1ccc(cc1)S(=O)(=O)N(C)C[C@@H]2Oc3c(cccc3C(=O)N(C[C@H]2C)[C@H](C)CO)N(C)C	35	Chemcpa-iso-free	holdout4	0.934844959195187	0.837918042647093
COc1ccc2c3c([C@@H](CO)N(C[C@]33CN(Cc4nccs4)C3)C(=O)CN(C)C)n(C)c2c1	12	Chemcpa-iso-free	holdout4	0.708588198470759	-2.32956033904721
COc1ccc2c3c([C@@H](CO)N(Cc4cc(F)ccc4F)C[C@]33CN(C3)C(=O)C3CC3)n(C)c2c1	32	Chemcpa-iso-free	holdout4	0.933211800149775	0.47326075432545
COc1ccc2c3c([C@@H](CO)N(Cc4ccccc4)C[C@]33CN(C3)C(=O)c3ccccc3F)n(C)c2c1	10	Chemcpa-iso-free	holdout4	0.723896636616865	-0.918485655719561
COc1ccc2c3c([C@@H](CO)NC[C@]33CCN(Cc4ccccc4F)CC3)n(C)c2c1	27	Chemcpa-iso-free	holdout4	0.817679243055874	-0.310729730011668
COc1ccc2c3c([C@H](CO)N(C)C[C@]33CCN(CC3)C(=O)NC(C)C)n(C)c2c1	11	Chemcpa-iso-free	holdout4	0.808944096018173	0.308512501526181
COc1ccc2c3c([nH]c2c1)[C@@H](CO)N(C[C@]31CCN(Cc2cccnc2)CC1)C(=O)c1ccc(F)cc1	11	Chemcpa-iso-free	holdout4	0.80547075942587	0.29837516710582
COc1ccc2c3c([nH]c2c1)[C@@H](CO)N(C[C@]31CN(C1)C(=O)c1ccccn1)C(=O)C1CCC1	11	Chemcpa-iso-free	holdout4	0.795686878126204	0.157337439910891
COc1ccc2c3c([nH]c2c1)[C@H](CO)N(C[C@]31CCN(CC1)C(=O)C1CCCC1)C(=O)NC(C)C	12	Chemcpa-iso-free	holdout4	0.715094222328366	-0.745054274305711
COc1cccc(C#Cc2ccc3c(O[C@@H](CN(C)C)[C@H](C)CN([C@@H](C)CO)S3(=O)=O)c2)c1	12	Chemcpa-iso-free	holdout4	0.801887448535474	0.14732547204278
COc1cccc(CN2CCCCN3[C@@H](CO)[C@H]([C@H]3C2)c2ccc(cc2)-c2cccnc2)c1	13	Chemcpa-iso-free	holdout4	0.809509584493535	-0.153654497979282
COc1cccc(CNC(=O)C[C@H]2CC[C@@H]3[C@@H](COc4ccc(NS(=O)(=O)c5ccccc5F)cc4C(=O)N3C)O2)c1	13	Chemcpa-iso-free	holdout4	0.829763601867051	-0.365938965169367
COc1ccccc1-c1cccc(c1)-c1nc(cc2CN([C@@H](CCO)c12)[S@@](=O)C(C)(C)C)C(=O)NCc1ccncc1	14	Chemcpa-iso-free	holdout4	0.881983383765418	0.339312279186691
COc1ccccc1CNC(=O)C[C@H]1CC[C@H]2[C@@H](COc3ccc(NS(=O)(=O)c4ccc(C)cc4)cc3C(=O)N2C)O1	13	Chemcpa-iso-free	holdout4	0.855703916200694	0.120712526733041
COc1ccccc1NC(=O)N1C[C@H](O)COC[C@@H]2O[C@H](CC(=O)N3CCC(Cc4ccccc4)CC3)CC[C@@H]12	38	Chemcpa-iso-free	holdout4	0.931912782215277	0.595624286671626
COc1nccc(n1)-c1c(ncn1[C@H]1CC[C@H](O)CC1)-c1ccc(F)cc1	235	Chemcpa-iso-free	holdout4	0.926898717504877	0.590908844612646
CS(=O)(=O)Nc1ccc2O[C@H]3[C@H](C[C@@H](CC(=O)NCc4cc(F)ccc4F)O[C@@H]3CO)c2c1	10	Chemcpa-iso-free	holdout4	0.884299610819743	0.477600082428715
C[C@@H](CO)N1C[C@@H](C)[C@@H](CN(C)C(=O)C2CCCCC2)OCCCC[C@H](C)Oc3ccc(NS(=O)(=O)c4ccccc4)cc3C1=O	66	Chemcpa-iso-free	holdout4	0.976888351466989	0.922368456247486
C[C@@H](CO)N1C[C@@H](C)[C@H](CN(C)CC2CCCCC2)OCCCC[C@H](C)Oc3ccc(NC(=O)c4ccccc4)cc3C1=O	66	Chemcpa-iso-free	holdout4	0.961025492274513	0.785162175705075
C[C@@H](CO)N1C[C@@H](C)[C@H](CN(C)Cc2ccc(Cl)c(Cl)c2)Oc3c(NC(=O)CCCCCC(=O)Nc4ccccc4N)cccc3C1=O	16	Chemcpa-iso-free	holdout4	0.585362451054111	-0.792127748393813
C[C@@H](CO)N1C[C@@H](C)[C@H](CN(C)Cc2ccccn2)Oc3cc(ccc3S1(=O)=O)C4=CCCC4	10	Chemcpa-iso-free	holdout4	0.719262487398741	-1.6140688538949
C[C@@H](CO)N1C[C@H](C)[C@@H](CN(C)C(=O)Cc2ccncc2)Oc3cc(ccc3S1(=O)=O)C4=CCCCC4	10	Chemcpa-iso-free	holdout4	0.727896707504895	-1.53945527834265
C[C@@H](CO)N1C[C@H](C)[C@@H](CN(C)C(=O)c2ccncc2)OCCCC[C@H](C)Oc3ccc(NC(=O)c4ccncc4)cc3C1=O	20	Chemcpa-iso-free	holdout4	0.869107385613979	0.805528871495647
C[C@@H](CO)N1C[C@H](C)[C@@H](CN(C)Cc2ccc(Cl)c(Cl)c2)OCCCC[C@@H](C)Oc3ccc(cc3C1=O)N(C)C	32	Chemcpa-iso-free	holdout4	0.940683018487983	0.889495413430069
C[C@@H](CO)N1C[C@H](C)[C@@H](CN(C)Cc2ccc(cc2)C(=O)Nc3ccccc3N)Oc4c(NC(=O)c5ccc(cc5)c6nccs6)cccc4C1=O	66	Chemcpa-iso-free	holdout4	0.966973768248778	0.849241769005988
C[C@@H](CO)N1C[C@H](C)[C@@H](CN(C)Cc2ccc(cc2)C(F)(F)F)Oc3ccc(NC(=O)Nc4ccccc4)cc3C1=O	64	Chemcpa-iso-free	holdout4	0.988127900137289	0.950851935096388
C[C@@H](CO)N1C[C@H](C)[C@@H](CN(C)Cc2cccnc2)Oc3cc(ccc3S1(=O)=O)C4=CCCC4	17	Chemcpa-iso-free	holdout4	0.745618162729875	-1.61898822722918
C[C@@H](CO)N1C[C@H](C)[C@H](CN(C)C(=O)C2CCCCC2)Oc3cc(ccc3S1(=O)=O)C4=CCCC4	16	Chemcpa-iso-free	holdout4	0.691980702114628	-1.55810747333794
C[C@@H](CO)N1C[C@H](C)[C@H](CN(C)C(=O)Nc2ccc(cc2)C(F)(F)F)Oc3ccc(NC(=O)NC4CCCCC4)cc3C1=O	64	Chemcpa-iso-free	holdout4	0.979174862320375	0.942702236623844
C[C@@H]1C[C@H]2[C@@H]3CCC4=CC(=O)C=C[C@]4(C)[C@@]3(Cl)[C@@H](O)C[C@]2(C)[C@@]1(OC(=O)c5ccco5)C(=O)CCl	68	Chemcpa-iso-free	holdout4	0.981496365397259	0.966133380333402
C[C@@H]1C[C@H]2[C@@H]3C[C@H](F)C4=CC(=O)C=C[C@]4(C)[C@@]3(F)[C@@H](O)C[C@]2(C)[C@@]1(O)C(=O)CO	64	Chemcpa-iso-free	holdout4	0.984332985018297	0.965986758752702
C[C@H](CCC(=O)NCC(O)=O)[C@H]1CC[C@H]2[C@@H]3CC[C@@H]4C[C@H](O)CC[C@]4(C)[C@H]3C[C@H](O)[C@]12C	85	Chemcpa-iso-free	holdout4	0.982438437778912	0.90913053020921
C[C@H](CO)N1C[C@H](C)[C@@H](CN(C)Cc2ccc3OCOc3c2)Oc4cc(C#CCN(C)C)ccc4S1(=O)=O	17	Chemcpa-iso-free	holdout4	0.719239378737643	-2.17796034816875
C[C@H](CO)N1C[C@H](C)[C@H](CN(C)Cc2ccc(F)cc2)Oc3ncc(C#Cc4cccnc4)cc3C1=O	17	Chemcpa-iso-free	holdout4	0.744271170101169	-1.76057400744188
C[C@H](CO)N1C[C@H](C)[C@H](CN(C)S(=O)(=O)c2ccccc2)Oc3ccc(NC(=O)Nc4ccc(cc4)C(F)(F)F)cc3C1=O	64	Chemcpa-iso-free	holdout4	0.988308653125383	0.95337594796024
C[C@]12C[C@H](O)C3C(CCC4=CC(=O)CC[C@]34C)C1CC[C@]2(O)C(=O)COC(=O)CCC(O)=O	52	Chemcpa-iso-free	holdout4	0.981371061131041	0.938400162096249
C[C@]12NC(Cc3ccccc13)c1ccc(I)cc21	18	Chemcpa-iso-free	holdout4	0.72482373888743	-0.597799810678996
Cc1ccc(cc1)-c1nn(cc1\C=C1/SC(=S)N(CCS(O)(=O)=O)C1=O)-c1ccccc1	66	Chemcpa-iso-free	holdout4	0.974150438271083	0.90384049980357
Cc1nnc(SCC2=C(N3C(SC2)C(NC(=O)Cn4cnnn4)C3=O)C(=O)O)s1	45	Chemcpa-iso-free	holdout4	0.984256450853853	0.94133635830771
Cn1cnc(CCNC(=O)C[C@@H]2CC[C@@H]3[C@H](COC[C@H](O)CN3C(=O)Nc3ccc(cc3)C(F)(F)F)O2)c1	40	Chemcpa-iso-free	holdout4	0.930207743503755	0.679317192288397
Cn1cnc(c1)S(=O)(=O)N[C@H]1C=C[C@@H](CC(=O)N2CCN(CC2)c2ccccc2)O[C@H]1CO	29	Chemcpa-iso-free	holdout4	0.927344888538476	0.699897205663658
Cn1cnc(c1)S(=O)(=O)N[C@H]1CC[C@H](CC(=O)NCC2CCCCC2)O[C@@H]1CO	10	Chemcpa-iso-free	holdout4	0.859409508081194	0.503366579902129
Fc1ccccc1NC(=O)N1[C@H]2CNC[C@@H]1[C@@H]2c1ccc(cc1)-c1ccncc1	22	Chemcpa-iso-free	holdout4	0.829348393942923	0.36419732734296
N[C@@H]1CONC1=O	93	Chemcpa-iso-free	holdout4	0.991021216434387	0.982555548273353
O=C(N1C[C@H]2N[C@@H](C1)[C@@H]2c1ccc(cc1)-c1cccc(c1)C#N)c1cccnc1	34	Chemcpa-iso-free	holdout4	0.882255239394542	0.276522663509403
OC(=O)COCCN1CCN(CC1)C(c1ccccc1)c1ccc(Cl)cc1	121	Chemcpa-iso-free	holdout4	0.991755783997342	0.983823315475197
OC[C@@H]1O[C@H](CC(=O)NCc2ccc(Cl)cc2)C[C@H]3[C@@H]1Oc4ccc(NC(=O)Nc5ccc(cc5)C(F)(F)F)cc34	25	Chemcpa-iso-free	holdout4	0.912147619119033	0.554511965714271
OC[C@@H]1O[C@H](CC(=O)NCc2cccnc2)C[C@H]3[C@@H]1Oc4ccc(NC(=O)C5CCOCC5)cc34	29	Chemcpa-iso-free	holdout4	0.937994807130648	0.708193233538136
OC[C@@H]1[C@@H]([C@@H]2CN(CC(=O)N12)C(=O)C1CCCCC1)c1ccc(cc1)-c1ccc(cc1)C#N	16	Chemcpa-iso-free	holdout4	0.559189222133224	-0.056199630291333
OC[C@@H]1[C@@H]([C@H](C#N)N1C(=O)c1cccc(F)c1)c1ccc(cc1)C1=CCCCC1	29	Chemcpa-iso-free	holdout4	0.852430926661988	-0.445592470156882
OC[C@@H]1[C@@H]2[C@@H](CN(C(=O)CC(F)(F)F)c3ccccc23)N1C(=O)C1CC1	13	Chemcpa-iso-free	holdout4	0.71869403151293	-0.403149828821406
OC[C@@H]1[C@H]([C@@H]2CN(CC(=O)N12)C(=O)Cc1cccnc1)c1ccc(cc1)C1=CCCCC1	39	Chemcpa-iso-free	holdout4	0.913565097221001	0.359613861213756
OC[C@@H]1[C@H]([C@H]2CN(Cc3ccccn3)CCCCN12)c1ccc(cc1)-c1cccnc1	12	Chemcpa-iso-free	holdout4	0.832038411219245	0.150781961664316
OC[C@@H]1[C@H]2Cn3c(ccc(C4=CCCCC4)c3=O)[C@H]2N(Cc2cocn2)[C@H]1C(=O)Nc1ccccc1	13	Chemcpa-iso-free	holdout4	0.851793902090106	0.106334909624674
OC[C@H]1O[C@@H](CC(=O)NCc2ccc3OCOc3c2)C[C@H]4[C@@H]1Oc5ccc(NC(=O)Nc6ccc(cc6)C(F)(F)F)cc45	12	Chemcpa-iso-free	holdout4	0.824211750497289	0.263982637980169
OC[C@H]1[C@@H]([C@H]2CN(CCCCN12)S(=O)(=O)c1ccc(F)cc1)c1ccc(cc1)-c1cncnc1	13	Chemcpa-iso-free	holdout4	0.787535748653438	-0.321772324946794
OC[C@H]1[C@H]([C@@H]2CN(CC3CCOCC3)CCCCN12)c1ccc(cc1)C#Cc1ccccc1F	13	Chemcpa-iso-free	holdout4	0.802214624630023	-0.219715834638892
OC[C@H]1[C@H]2[C@H](CN(C(=O)CC(F)(F)F)c3ccccc23)N1CC1CCOCC1	13	Chemcpa-iso-free	holdout4	0.740673216348151	-1.34652908212924
OS(=O)(=O)CCN1C(=S)S\C(=C/c2cn(nc2-c2ccc(OCc3ccccc3F)cc2)-c2ccccc2)C1=O	67	Chemcpa-iso-free	holdout4	0.978127425998355	0.909948939147265
O[C@H]1COC[C@@H]2O[C@@H](CC(=O)NCc3ccc(Cl)cc3)CC[C@H]2N(CC2CCCC2)C1	12	Chemcpa-iso-free	holdout4	0.825330839574667	0.186071576928622
O[C@H]1COC[C@@H]2O[C@@H](CC(=O)NCc3cccc(F)c3)CC[C@H]2N(Cc2cocn2)C1	31	Chemcpa-iso-free	holdout4	0.928978021605361	0.602448312922861
O[C@H]1COC[C@@H]2O[C@H](CC(=O)NCCc3ccccc3)CC[C@H]2N(Cc2ccc(cc2)C(F)(F)F)C1	23	Chemcpa-iso-free	holdout4	0.769142019018731	-0.855919200739849
Oc1ccc(cc1O)\C=C(/C#N)C(=O)Nc1ccccc1	72	Chemcpa-iso-free	holdout4	0.98574257027578	0.987240214965459
C/C=C/c1ccc2c(O[C@@H](CN(C)C(=O)Cc3cccnc3)[C@H](C)CN([C@H](C)CO)S2(=O)=O)c1	26	PerturbNet-iso	holdout4	0.889379755515943	0.223837710906267
CC(=O)N1[C@@H](CO)[C@@H]([C@@H]1CNC(=O)CN1CCOCC1)c1ccccc1	27	PerturbNet-iso	holdout4	0.850094617383889	0.747939314584776
CC(=O)[C@H]1CC[C@H]2[C@@H]3CC=C4C[C@@H](O)CC[C@]4(C)[C@H]3CC[C@]12C	85	PerturbNet-iso	holdout4	0.962639148358775	0.836483937638906
CC(C)=CCC\C(C)=C\CC\C(C)=C\CC\C(C)=C\COP(O)(=O)OP(O)(O)=O	17	PerturbNet-iso	holdout4	0.719107938246757	-0.780215612690505
CC(C)NC(=O)N(C)C[C@@H]1OCCCC[C@@H](C)Oc2ccc(NC(=O)c3ccccc3)cc2C(=O)N(C[C@@H]1C)[C@H](C)CO	38	PerturbNet-iso	holdout4	0.931745970642408	0.900606051355307
CC(C)NC(=O)Nc1ccc2O[C@@H](CN(C)S(=O)(=O)C)[C@H](C)CN([C@@H](C)CO)C(=O)c2c1	10	PerturbNet-iso	holdout4	0.949663770632446	0.923490451194302
CC(C)c1c(C(=O)Nc2ccccc2)c(c(-c2ccc(F)cc2)n1CCC(O)CC(O)CC(O)=O)-c1ccccc1	252	PerturbNet-iso	holdout4	0.949841295569964	0.895753886587313
CC1(C)N2[C@@H](Cc3c1[nH]c4ccccc34)C(=O)N(Cc5ccccc5F)C2=O	57	PerturbNet-iso	holdout4	0.965527817700531	0.890683082344454
CCC(=O)N1CC2(C1)[C@H]([C@@H](CO)N2CC1CCCC1)c1ccc(cc1)\C=C\C	22	PerturbNet-iso	holdout4	0.691527521288846	0.588545320433256
CCC(=O)Nc1ccc2OC[C@@H](C)N(C[C@H](C)[C@@H](CN(C)C(=O)c2c1)OC)C(=O)CC	28	PerturbNet-iso	holdout4	0.868575197666752	0.56528331254296
CCCNC(=O)N1C[C@H]2[C@H]([C@@H](CO)N2C(=O)CN2CCOCC2)c2ccccc12	13	PerturbNet-iso	holdout4	0.958137221911973	0.862424470560779
CCCNC(=O)N1[C@H](CO)[C@H]2[C@@H]1CN(C(=O)C1CCC1)c1ccccc21	13	PerturbNet-iso	holdout4	0.835955045806255	-0.187495071283348
CCCNC(=O)[C@@H]1[C@@H](CO)[C@@H]2Cn3c(cccc3=O)[C@@H]2N1C	13	PerturbNet-iso	holdout4	0.937337614603396	0.737593428968362
CCN(C[C@H]1N[C@H](CO)[C@@H]1c1ccccc1)C(=O)c1ccncc1	32	PerturbNet-iso	holdout4	0.770210259230816	0.566938001415271
CCOC(=O)[C@H](CCc1ccccc1)N[C@@H](C)C(=O)N1CCC[C@H]1C(O)=O	181	PerturbNet-iso	holdout4	0.915869879948275	0.246698410786443
CCS(=O)(=O)N1CC[C@@]2(CC1)CN([C@@H](CO)c1[nH]c3cc(OC)ccc3c21)S(=O)(=O)c1ccc(C)cc1	32	PerturbNet-iso	holdout4	0.949315360924025	0.78777207766616
CC[C@H](C)C(=O)O[C@H]1C[C@H](O)C=C2C=C[C@H](C)[C@H](CC[C@@H](O)C[C@@H](O)CC(O)=O)[C@@H]12	145	PerturbNet-iso	holdout4	0.976024850480101	0.972259152866606
CC[N+](C)(CC)CC(=O)Nc1c(C)cccc1C	68	PerturbNet-iso	holdout4	0.964272118518001	0.968679876143387
CN(C)C(=O)C[C@@H]1CC[C@H]2[C@@H](COC[C@H](O)CN2C(=O)C2CCCC2)O1	21	PerturbNet-iso	holdout4	0.966284203515146	0.957583841885046
CN(C)C(=O)c1cc2CN([C@@H](CCO)c2c(n1)-c1cccc(c1)C1=CCCC1)[S@@](=O)C(C)(C)C	14	PerturbNet-iso	holdout4	0.942757973364463	0.857141066283045
CN(C)CCCNC(=O)C[C@@H]1CC[C@@H]2[C@H](COC[C@H](O)CN2S(=O)(=O)c2ccc(Cl)cc2)O1	21	PerturbNet-iso	holdout4	0.97949204311724	0.938821159149157
CN(C)Cc1cn(CC[C@@H]2CC[C@@H](NC(=O)Cc3cccnc3)[C@@H](CO)O2)nn1	31	PerturbNet-iso	holdout4	0.891315351579033	0.711413611257688
CN1CCN(CC1)C(=O)C[C@@H]1CC[C@@H]2[C@H](COC[C@@H](O)CN2CC2CCOCC2)O1	21	PerturbNet-iso	holdout4	0.969865946519877	0.948682562329632
CN1CCN(CC1)C(=O)C[C@H]1CC[C@H]2[C@@H](COC[C@@H](O)CN2C(=O)c2ccccc2F)O1	34	PerturbNet-iso	holdout4	0.779541068134504	0.164569913762194
CN1[C@@H]2CC[C@@H](CC(=O)NCc3ccc(Cl)c(Cl)c3)O[C@H]2COc2ccc(NC(=O)c3cscn3)cc2C1=O	13	PerturbNet-iso	holdout4	0.937628375091221	0.760686986642248
CN1[C@H]2CC[C@@H](CC(=O)N[C@H]3CCN(Cc4ccccc4)C3)O[C@H]2COc2ccc(NC(=O)c3cnccn3)cc2C1=O	20	PerturbNet-iso	holdout4	0.74151183613006	-0.446498865936735
CNC[C@@H]1OCCCC[C@@H](C)Oc2ccc(NS(=O)(=O)c3cccs3)cc2C(=O)N(C[C@H]1C)[C@H](C)CO	40	PerturbNet-iso	holdout4	0.937739491235589	0.876213893818411
COCC(=O)N1C[C@@H]2[C@@H]([C@@H](CO)N2C(=O)c2ccccc2F)c2ccccc12	13	PerturbNet-iso	holdout4	0.972912272318323	0.971493986502396
COCC(=O)N1C[C@H]2[C@H]([C@@H](CO)N2C(=O)C1)c1ccc(cc1)C#CC1CC1	32	PerturbNet-iso	holdout4	0.791270433635181	0.703036946629832
COCC(=O)NC[C@H]1N[C@H](CO)[C@@H]1c1ccc(cc1)-c1ccccc1F	26	PerturbNet-iso	holdout4	0.72545115392793	0.576800706849022
COCCNC(=O)C[C@H]1C[C@H]2[C@H](Oc3ccc(NC(=O)CN(C)C)cc23)[C@@H](CO)O1	10	PerturbNet-iso	holdout4	0.949998819143243	0.876356476202242
COCCNC(=O)c1cc2CN([C@@H](CCO)c2c(n1)-c1cccc(c1)C1=CCCC1)[S@@](=O)C(C)(C)C	14	PerturbNet-iso	holdout4	0.949510936736886	0.862816595600153
CO[C@]12C[C@@H](COC(=O)c3cncc(Br)c3)CN(C)[C@@H]1Cc1cn(C)c3cccc2c13	83	PerturbNet-iso	holdout4	0.914428891113922	0.873500591039559
COc1cc(CN2C[C@H]3N[C@@H](C2)[C@@H]3c2ccc(cc2)-c2cncnc2)cc(OC)c1	22	PerturbNet-iso	holdout4	0.541740097823628	0.609823697099795
COc1ccc(NC(=O)Nc2ccc3O[C@@H]4[C@@H](C[C@H](CC(=O)NCc5ccccn5)O[C@@H]4CO)c3c2)cc1	26	PerturbNet-iso	holdout4	0.88726850800533	0.246463634552027
COc1ccc(cc1)-c1ccc2[C@@H]3[C@H](Cn2c1=O)[C@@H](CO)[C@@H](N3C(=O)NC(C)C)C(=O)NCC1CC1	13	PerturbNet-iso	holdout4	0.9525499164105	0.889726921862416
COc1ccc(cc1)C#Cc1ccc(cc1)[C@H]1[C@@H](CO)N2[C@@H]1CN(CC2=O)C(=O)NC(C)C	32	PerturbNet-iso	holdout4	0.878953110911451	0.855321334643291
COc1ccc(cc1)S(=O)(=O)N(C)C[C@@H]2Oc3c(cccc3C(=O)N(C[C@H]2C)[C@H](C)CO)N(C)C	35	PerturbNet-iso	holdout4	0.93690539554491	0.874418217304331
COc1ccc2c3c([C@@H](CO)N(C[C@]33CN(Cc4nccs4)C3)C(=O)CN(C)C)n(C)c2c1	12	PerturbNet-iso	holdout4	0.947808339201313	0.521952457376129
COc1ccc2c3c([C@@H](CO)N(Cc4cc(F)ccc4F)C[C@]33CN(C3)C(=O)C3CC3)n(C)c2c1	32	PerturbNet-iso	holdout4	0.939857321084382	0.739571684533475
COc1ccc2c3c([C@@H](CO)N(Cc4ccccc4)C[C@]33CN(C3)C(=O)c3ccccc3F)n(C)c2c1	10	PerturbNet-iso	holdout4	0.9213854539578	0.59233166814382
COc1ccc2c3c([C@@H](CO)NC[C@]33CCN(Cc4ccccc4F)CC3)n(C)c2c1	27	PerturbNet-iso	holdout4	0.507410046766561	-0.674692161216549
COc1ccc2c3c([C@H](CO)N(C)C[C@]33CCN(CC3)C(=O)NC(C)C)n(C)c2c1	11	PerturbNet-iso	holdout4	0.958633962949026	0.911252793658387
COc1ccc2c3c([nH]c2c1)[C@@H](CO)N(C[C@]31CCN(Cc2cccnc2)CC1)C(=O)c1ccc(F)cc1	11	PerturbNet-iso	holdout4	0.943805297011129	0.809347373557799
COc1ccc2c3c([nH]c2c1)[C@@H](CO)N(C[C@]31CN(C1)C(=O)c1ccccn1)C(=O)C1CCC1	11	PerturbNet-iso	holdout4	0.938732021965217	0.875456779976347
COc1ccc2c3c([nH]c2c1)[C@H](CO)N(C[C@]31CCN(CC1)C(=O)C1CCCC1)C(=O)NC(C)C	12	PerturbNet-iso	holdout4	0.941140525436438	0.757308918161714
COc1cccc(C#Cc2ccc3c(O[C@@H](CN(C)C)[C@H](C)CN([C@@H](C)CO)S3(=O)=O)c2)c1	12	PerturbNet-iso	holdout4	0.815268914806517	0.279471060702698
COc1cccc(CN2CCCCN3[C@@H](CO)[C@H]([C@H]3C2)c2ccc(cc2)-c2cccnc2)c1	13	PerturbNet-iso	holdout4	0.956069454565731	0.860274611320557
COc1cccc(CNC(=O)C[C@H]2CC[C@@H]3[C@@H](COc4ccc(NS(=O)(=O)c5ccccc5F)cc4C(=O)N3C)O2)c1	13	PerturbNet-iso	holdout4	0.955479167559529	0.769332221524114
COc1ccccc1-c1cccc(c1)-c1nc(cc2CN([C@@H](CCO)c12)[S@@](=O)C(C)(C)C)C(=O)NCc1ccncc1	14	PerturbNet-iso	holdout4	0.961016730881359	0.853330448376699
COc1ccccc1CNC(=O)C[C@H]1CC[C@H]2[C@@H](COc3ccc(NS(=O)(=O)c4ccc(C)cc4)cc3C(=O)N2C)O1	13	PerturbNet-iso	holdout4	0.949867492294194	0.741627412725955
COc1ccccc1NC(=O)N1C[C@H](O)COC[C@@H]2O[C@H](CC(=O)N3CCC(Cc4ccccc4)CC3)CC[C@@H]12	38	PerturbNet-iso	holdout4	0.908004957411515	0.763972135707061
COc1nccc(n1)-c1c(ncn1[C@H]1CC[C@H](O)CC1)-c1ccc(F)cc1	235	PerturbNet-iso	holdout4	0.909675626428416	0.456622909444397
CS(=O)(=O)Nc1ccc2O[C@H]3[C@H](C[C@@H](CC(=O)NCc4cc(F)ccc4F)O[C@@H]3CO)c2c1	10	PerturbNet-iso	holdout4	0.938311290726261	0.871525545389632
C[C@@H](CO)N1C[C@@H](C)[C@@H](CN(C)C(=O)C2CCCCC2)OCCCC[C@H](C)Oc3ccc(NS(=O)(=O)c4ccccc4)cc3C1=O	66	PerturbNet-iso	holdout4	0.950880621033887	0.824903480286477
C[C@@H](CO)N1C[C@@H](C)[C@H](CN(C)CC2CCCCC2)OCCCC[C@H](C)Oc3ccc(NC(=O)c4ccccc4)cc3C1=O	66	PerturbNet-iso	holdout4	0.888430964621803	0.313350283091724
C[C@@H](CO)N1C[C@@H](C)[C@H](CN(C)Cc2ccc(Cl)c(Cl)c2)Oc3c(NC(=O)CCCCCC(=O)Nc4ccccc4N)cccc3C1=O	16	PerturbNet-iso	holdout4	0.654961673635408	-0.0940972411559253
C[C@@H](CO)N1C[C@@H](C)[C@H](CN(C)Cc2ccccn2)Oc3cc(ccc3S1(=O)=O)C4=CCCC4	10	PerturbNet-iso	holdout4	0.842792302253171	-0.133523959833521
C[C@@H](CO)N1C[C@H](C)[C@@H](CN(C)C(=O)Cc2ccncc2)Oc3cc(ccc3S1(=O)=O)C4=CCCCC4	10	PerturbNet-iso	holdout4	0.866082205079073	0.157633761345882
C[C@@H](CO)N1C[C@H](C)[C@@H](CN(C)C(=O)c2ccncc2)OCCCC[C@H](C)Oc3ccc(NC(=O)c4ccncc4)cc3C1=O	20	PerturbNet-iso	holdout4	0.980303141283826	0.987391228669281
C[C@@H](CO)N1C[C@H](C)[C@@H](CN(C)Cc2ccc(Cl)c(Cl)c2)OCCCC[C@@H](C)Oc3ccc(cc3C1=O)N(C)C	32	PerturbNet-iso	holdout4	0.970139543800073	0.963470024734024
C[C@@H](CO)N1C[C@H](C)[C@@H](CN(C)Cc2ccc(cc2)C(=O)Nc3ccccc3N)Oc4c(NC(=O)c5ccc(cc5)c6nccs6)cccc4C1=O	66	PerturbNet-iso	holdout4	0.97615448581974	0.918653781605126
C[C@@H](CO)N1C[C@H](C)[C@@H](CN(C)Cc2ccc(cc2)C(F)(F)F)Oc3ccc(NC(=O)Nc4ccccc4)cc3C1=O	64	PerturbNet-iso	holdout4	0.982045576580731	0.974505105364654
C[C@@H](CO)N1C[C@H](C)[C@@H](CN(C)Cc2cccnc2)Oc3cc(ccc3S1(=O)=O)C4=CCCC4	17	PerturbNet-iso	holdout4	0.847545488612999	-0.210986136760163
C[C@@H](CO)N1C[C@H](C)[C@H](CN(C)C(=O)C2CCCCC2)Oc3cc(ccc3S1(=O)=O)C4=CCCC4	16	PerturbNet-iso	holdout4	0.820090678169559	-0.214196622330214
C[C@@H](CO)N1C[C@H](C)[C@H](CN(C)C(=O)Nc2ccc(cc2)C(F)(F)F)Oc3ccc(NC(=O)NC4CCCCC4)cc3C1=O	64	PerturbNet-iso	holdout4	0.925881075006384	0.794286257737993
C[C@@H]1C[C@H]2[C@@H]3CCC4=CC(=O)C=C[C@]4(C)[C@@]3(Cl)[C@@H](O)C[C@]2(C)[C@@]1(OC(=O)c5ccco5)C(=O)CCl	68	PerturbNet-iso	holdout4	0.974727707109239	0.968021456209899
C[C@@H]1C[C@H]2[C@@H]3C[C@H](F)C4=CC(=O)C=C[C@]4(C)[C@@]3(F)[C@@H](O)C[C@]2(C)[C@@]1(O)C(=O)CO	64	PerturbNet-iso	holdout4	0.970702208096168	0.961591824240702
C[C@H](CCC(=O)NCC(O)=O)[C@H]1CC[C@H]2[C@@H]3CC[C@@H]4C[C@H](O)CC[C@]4(C)[C@H]3C[C@H](O)[C@]12C	85	PerturbNet-iso	holdout4	0.973622183947281	0.9227319658521
C[C@H](CO)N1C[C@H](C)[C@@H](CN(C)Cc2ccc3OCOc3c2)Oc4cc(C#CCN(C)C)ccc4S1(=O)=O	17	PerturbNet-iso	holdout4	0.850376886870909	-0.361521781476014
C[C@H](CO)N1C[C@H](C)[C@H](CN(C)Cc2ccc(F)cc2)Oc3ncc(C#Cc4cccnc4)cc3C1=O	17	PerturbNet-iso	holdout4	0.810394606541932	-0.481373566713891
C[C@H](CO)N1C[C@H](C)[C@H](CN(C)S(=O)(=O)c2ccccc2)Oc3ccc(NC(=O)Nc4ccc(cc4)C(F)(F)F)cc3C1=O	64	PerturbNet-iso	holdout4	0.979158280387486	0.905413884526663
C[C@]12C[C@H](O)C3C(CCC4=CC(=O)CC[C@]34C)C1CC[C@]2(O)C(=O)COC(=O)CCC(O)=O	52	PerturbNet-iso	holdout4	0.934343943129684	0.818258262839919
C[C@]12NC(Cc3ccccc13)c1ccc(I)cc21	18	PerturbNet-iso	holdout4	0.686114105420941	-0.235630398137567
Cc1ccc(cc1)-c1nn(cc1\C=C1/SC(=S)N(CCS(O)(=O)=O)C1=O)-c1ccccc1	66	PerturbNet-iso	holdout4	0.948678413802038	0.945757237858936
Cc1nnc(SCC2=C(N3C(SC2)C(NC(=O)Cn4cnnn4)C3=O)C(=O)O)s1	45	PerturbNet-iso	holdout4	0.958258768172636	0.909606159750716
Cn1cnc(CCNC(=O)C[C@@H]2CC[C@@H]3[C@H](COC[C@H](O)CN3C(=O)Nc3ccc(cc3)C(F)(F)F)O2)c1	40	PerturbNet-iso	holdout4	0.927079628105423	0.926506287716246
Cn1cnc(c1)S(=O)(=O)N[C@H]1C=C[C@@H](CC(=O)N2CCN(CC2)c2ccccc2)O[C@H]1CO	29	PerturbNet-iso	holdout4	0.859445623764256	0.732778550966286
Cn1cnc(c1)S(=O)(=O)N[C@H]1CC[C@H](CC(=O)NCC2CCCCC2)O[C@@H]1CO	10	PerturbNet-iso	holdout4	0.974332804585756	0.968560482327529
Fc1ccccc1NC(=O)N1[C@H]2CNC[C@@H]1[C@@H]2c1ccc(cc1)-c1ccncc1	22	PerturbNet-iso	holdout4	0.511449633098594	0.499213907002237
N[C@@H]1CONC1=O	93	PerturbNet-iso	holdout4	0.981866978502413	0.980486696150801
O=C(N1C[C@H]2N[C@@H](C1)[C@@H]2c1ccc(cc1)-c1cccc(c1)C#N)c1cccnc1	34	PerturbNet-iso	holdout4	0.6960180022077	0.338456061994588
OC(=O)COCCN1CCN(CC1)C(c1ccccc1)c1ccc(Cl)cc1	121	PerturbNet-iso	holdout4	0.946279359782792	0.891755649882005
OC[C@@H]1O[C@H](CC(=O)NCc2ccc(Cl)cc2)C[C@H]3[C@@H]1Oc4ccc(NC(=O)Nc5ccc(cc5)C(F)(F)F)cc34	25	PerturbNet-iso	holdout4	0.886095543979767	0.488253783693503
OC[C@@H]1O[C@H](CC(=O)NCc2cccnc2)C[C@H]3[C@@H]1Oc4ccc(NC(=O)C5CCOCC5)cc34	29	PerturbNet-iso	holdout4	0.885538112412556	0.608573855094391
OC[C@@H]1[C@@H]([C@@H]2CN(CC(=O)N12)C(=O)C1CCCCC1)c1ccc(cc1)-c1ccc(cc1)C#N	16	PerturbNet-iso	holdout4	0.170301738781156	-0.155670490167217
OC[C@@H]1[C@@H]([C@H](C#N)N1C(=O)c1cccc(F)c1)c1ccc(cc1)C1=CCCCC1	29	PerturbNet-iso	holdout4	0.78165454060789	0.251153258900031
OC[C@@H]1[C@@H]2[C@@H](CN(C(=O)CC(F)(F)F)c3ccccc23)N1C(=O)C1CC1	13	PerturbNet-iso	holdout4	0.955239524091312	0.888587417128416
OC[C@@H]1[C@H]([C@@H]2CN(CC(=O)N12)C(=O)Cc1cccnc1)c1ccc(cc1)C1=CCCCC1	39	PerturbNet-iso	holdout4	0.784555817732793	0.506046002547696
OC[C@@H]1[C@H]([C@H]2CN(Cc3ccccn3)CCCCN12)c1ccc(cc1)-c1cccnc1	12	PerturbNet-iso	holdout4	0.649350707348287	-0.19502567617434
OC[C@@H]1[C@H]2Cn3c(ccc(C4=CCCCC4)c3=O)[C@H]2N(Cc2cocn2)[C@H]1C(=O)Nc1ccccc1	13	PerturbNet-iso	holdout4	0.952491176204241	0.808149593467457
OC[C@H]1O[C@@H](CC(=O)NCc2ccc3OCOc3c2)C[C@H]4[C@@H]1Oc5ccc(NC(=O)Nc6ccc(cc6)C(F)(F)F)cc45	12	PerturbNet-iso	holdout4	0.80816913344842	0.196157417033944
OC[C@H]1[C@@H]([C@H]2CN(CCCCN12)S(=O)(=O)c1ccc(F)cc1)c1ccc(cc1)-c1cncnc1	13	PerturbNet-iso	holdout4	0.951125343693184	0.929916114866858
OC[C@H]1[C@H]([C@@H]2CN(CC3CCOCC3)CCCCN12)c1ccc(cc1)C#Cc1ccccc1F	13	PerturbNet-iso	holdout4	0.960842952327587	0.899215449338899
OC[C@H]1[C@H]2[C@H](CN(C(=O)CC(F)(F)F)c3ccccc23)N1CC1CCOCC1	13	PerturbNet-iso	holdout4	0.919786564670044	0.495997140797881
OS(=O)(=O)CCN1C(=S)S\C(=C/c2cn(nc2-c2ccc(OCc3ccccc3F)cc2)-c2ccccc2)C1=O	67	PerturbNet-iso	holdout4	0.955987118203774	0.849840277600158
O[C@H]1COC[C@@H]2O[C@@H](CC(=O)NCc3ccc(Cl)cc3)CC[C@H]2N(CC2CCCC2)C1	12	PerturbNet-iso	holdout4	0.775142369067976	0.205698583966203
O[C@H]1COC[C@@H]2O[C@@H](CC(=O)NCc3cccc(F)c3)CC[C@H]2N(Cc2cocn2)C1	31	PerturbNet-iso	holdout4	0.912707140854011	0.679566762256806
O[C@H]1COC[C@@H]2O[C@H](CC(=O)NCCc3ccccc3)CC[C@H]2N(Cc2ccc(cc2)C(F)(F)F)C1	23	PerturbNet-iso	holdout4	0.804861370799038	-0.281030049901471
Oc1ccc(cc1O)\C=C(/C#N)C(=O)Nc1ccccc1	72	PerturbNet-iso	holdout4	0.914666543639471	0.890095501171201
C/C=C/c1ccc2c(O[C@@H](CN(C)C(=O)Cc3cccnc3)[C@H](C)CN([C@H](C)CO)S2(=O)=O)c1	26	Chemcpa-iso	holdout4	0.891012892082669	0.201025578569615
CC(=O)N1[C@@H](CO)[C@@H]([C@@H]1CNC(=O)CN1CCOCC1)c1ccccc1	27	Chemcpa-iso	holdout4	0.905335957285179	0.66967398714494
CC(=O)[C@H]1CC[C@H]2[C@@H]3CC=C4C[C@@H](O)CC[C@]4(C)[C@H]3CC[C@]12C	85	Chemcpa-iso	holdout4	0.942109712445569	0.508061876045772
CC(C)=CCC\C(C)=C\CC\C(C)=C\CC\C(C)=C\COP(O)(=O)OP(O)(O)=O	17	Chemcpa-iso	holdout4	0.660258810918462	-1.21816528641478
CC(C)NC(=O)N(C)C[C@@H]1OCCCC[C@@H](C)Oc2ccc(NC(=O)c3ccccc3)cc2C(=O)N(C[C@@H]1C)[C@H](C)CO	38	Chemcpa-iso	holdout4	0.915535447394593	0.910940990442154
CC(C)NC(=O)Nc1ccc2O[C@@H](CN(C)S(=O)(=O)C)[C@H](C)CN([C@@H](C)CO)C(=O)c2c1	10	Chemcpa-iso	holdout4	0.840399692803298	0.787468661870868
CC(C)c1c(C(=O)Nc2ccccc2)c(c(-c2ccc(F)cc2)n1CCC(O)CC(O)CC(O)=O)-c1ccccc1	252	Chemcpa-iso	holdout4	0.961797479132298	0.878463156010769
CC1(C)N2[C@@H](Cc3c1[nH]c4ccccc34)C(=O)N(Cc5ccccc5F)C2=O	57	Chemcpa-iso	holdout4	0.95454226895528	0.697604423282346
CCC(=O)N1CC2(C1)[C@H]([C@@H](CO)N2CC1CCCC1)c1ccc(cc1)\C=C\C	22	Chemcpa-iso	holdout4	0.825416326489984	0.484469031233682
CCC(=O)Nc1ccc2OC[C@@H](C)N(C[C@H](C)[C@@H](CN(C)C(=O)c2c1)OC)C(=O)CC	28	Chemcpa-iso	holdout4	0.905365980878526	0.485245059096471
CCCNC(=O)N1C[C@H]2[C@H]([C@@H](CO)N2C(=O)CN2CCOCC2)c2ccccc12	13	Chemcpa-iso	holdout4	0.768265425938245	-0.268164361135203
CCCNC(=O)N1[C@H](CO)[C@H]2[C@@H]1CN(C(=O)C1CCC1)c1ccccc21	13	Chemcpa-iso	holdout4	0.792470946616664	-0.840263238621107
CCCNC(=O)[C@@H]1[C@@H](CO)[C@@H]2Cn3c(cccc3=O)[C@@H]2N1C	13	Chemcpa-iso	holdout4	0.885142939887827	0.530554160964566
CCN(C[C@H]1N[C@H](CO)[C@@H]1c1ccccc1)C(=O)c1ccncc1	32	Chemcpa-iso	holdout4	0.93179298732793	0.67068705212916
CCOC(=O)[C@H](CCc1ccccc1)N[C@@H](C)C(=O)N1CCC[C@H]1C(O)=O	181	Chemcpa-iso	holdout4	0.91149661609176	0.222619966887958
CCS(=O)(=O)N1CC[C@@]2(CC1)CN([C@@H](CO)c1[nH]c3cc(OC)ccc3c21)S(=O)(=O)c1ccc(C)cc1	32	Chemcpa-iso	holdout4	0.928723886213693	0.700705646927854
CC[C@H](C)C(=O)O[C@H]1C[C@H](O)C=C2C=C[C@H](C)[C@H](CC[C@@H](O)C[C@@H](O)CC(O)=O)[C@@H]12	145	Chemcpa-iso	holdout4	0.960203120696609	0.842412217401909
CC[N+](C)(CC)CC(=O)Nc1c(C)cccc1C	68	Chemcpa-iso	holdout4	0.948266853768023	0.925688597437093
CN(C)C(=O)C[C@@H]1CC[C@H]2[C@@H](COC[C@H](O)CN2C(=O)C2CCCC2)O1	21	Chemcpa-iso	holdout4	0.932997877378237	0.870174259187426
CN(C)C(=O)c1cc2CN([C@@H](CCO)c2c(n1)-c1cccc(c1)C1=CCCC1)[S@@](=O)C(C)(C)C	14	Chemcpa-iso	holdout4	0.907372592216514	0.75195442976145
CN(C)CCCNC(=O)C[C@@H]1CC[C@@H]2[C@H](COC[C@H](O)CN2S(=O)(=O)c2ccc(Cl)cc2)O1	21	Chemcpa-iso	holdout4	0.940926140440202	0.829697714892217
CN(C)Cc1cn(CC[C@@H]2CC[C@@H](NC(=O)Cc3cccnc3)[C@@H](CO)O2)nn1	31	Chemcpa-iso	holdout4	0.919320043615021	0.676679714743512
CN1CCN(CC1)C(=O)C[C@@H]1CC[C@@H]2[C@H](COC[C@@H](O)CN2CC2CCOCC2)O1	21	Chemcpa-iso	holdout4	0.925617427018228	0.8568953267419
CN1CCN(CC1)C(=O)C[C@H]1CC[C@H]2[C@@H](COC[C@@H](O)CN2C(=O)c2ccccc2F)O1	34	Chemcpa-iso	holdout4	0.845623661655377	-0.0689188621812511
CN1[C@@H]2CC[C@@H](CC(=O)NCc3ccc(Cl)c(Cl)c3)O[C@H]2COc2ccc(NC(=O)c3cscn3)cc2C1=O	13	Chemcpa-iso	holdout4	0.897379515651007	0.72005418556402
CN1[C@H]2CC[C@@H](CC(=O)N[C@H]3CCN(Cc4ccccc4)C3)O[C@H]2COc2ccc(NC(=O)c3cnccn3)cc2C1=O	20	Chemcpa-iso	holdout4	0.626236925997337	-1.65737229008382
CNC[C@@H]1OCCCC[C@@H](C)Oc2ccc(NS(=O)(=O)c3cccs3)cc2C(=O)N(C[C@H]1C)[C@H](C)CO	40	Chemcpa-iso	holdout4	0.926902538522475	0.885497117231221
COCC(=O)N1C[C@@H]2[C@@H]([C@@H](CO)N2C(=O)c2ccccc2F)c2ccccc12	13	Chemcpa-iso	holdout4	0.805519117207371	0.0127198931999168
COCC(=O)N1C[C@H]2[C@H]([C@@H](CO)N2C(=O)C1)c1ccc(cc1)C#CC1CC1	32	Chemcpa-iso	holdout4	0.93969617939699	0.729444748017152
COCC(=O)NC[C@H]1N[C@H](CO)[C@@H]1c1ccc(cc1)-c1ccccc1F	26	Chemcpa-iso	holdout4	0.913813044723847	0.540832705288522
COCCNC(=O)C[C@H]1C[C@H]2[C@H](Oc3ccc(NC(=O)CN(C)C)cc23)[C@@H](CO)O1	10	Chemcpa-iso	holdout4	0.905649846837361	0.699481022136604
COCCNC(=O)c1cc2CN([C@@H](CCO)c2c(n1)-c1cccc(c1)C1=CCCC1)[S@@](=O)C(C)(C)C	14	Chemcpa-iso	holdout4	0.91803969242482	0.796482345811419
CO[C@]12C[C@@H](COC(=O)c3cncc(Br)c3)CN(C)[C@@H]1Cc1cn(C)c3cccc2c13	83	Chemcpa-iso	holdout4	0.956301253029974	0.898778513724038
COc1cc(CN2C[C@H]3N[C@@H](C2)[C@@H]3c2ccc(cc2)-c2cncnc2)cc(OC)c1	22	Chemcpa-iso	holdout4	0.786736934197829	0.576702582656032
COc1ccc(NC(=O)Nc2ccc3O[C@@H]4[C@@H](C[C@H](CC(=O)NCc5ccccn5)O[C@@H]4CO)c3c2)cc1	26	Chemcpa-iso	holdout4	0.879017092738102	0.117077722593174
COc1ccc(cc1)-c1ccc2[C@@H]3[C@H](Cn2c1=O)[C@@H](CO)[C@@H](N3C(=O)NC(C)C)C(=O)NCC1CC1	13	Chemcpa-iso	holdout4	0.89727370906496	0.728062261438863
COc1ccc(cc1)C#Cc1ccc(cc1)[C@H]1[C@@H](CO)N2[C@@H]1CN(CC2=O)C(=O)NC(C)C	32	Chemcpa-iso	holdout4	0.940452326616838	0.790654983635405
COc1ccc(cc1)S(=O)(=O)N(C)C[C@@H]2Oc3c(cccc3C(=O)N(C[C@H]2C)[C@H](C)CO)N(C)C	35	Chemcpa-iso	holdout4	0.930036415891662	0.875632783957274
COc1ccc2c3c([C@@H](CO)N(C[C@]33CN(Cc4nccs4)C3)C(=O)CN(C)C)n(C)c2c1	12	Chemcpa-iso	holdout4	0.76364052157141	-1.33318773559519
COc1ccc2c3c([C@@H](CO)N(Cc4cc(F)ccc4F)C[C@]33CN(C3)C(=O)C3CC3)n(C)c2c1	32	Chemcpa-iso	holdout4	0.937451311230984	0.662560572574172
COc1ccc2c3c([C@@H](CO)N(Cc4ccccc4)C[C@]33CN(C3)C(=O)c3ccccc3F)n(C)c2c1	10	Chemcpa-iso	holdout4	0.779341655682594	-0.299205949796488
COc1ccc2c3c([C@@H](CO)NC[C@]33CCN(Cc4ccccc4F)CC3)n(C)c2c1	27	Chemcpa-iso	holdout4	0.81545143764619	-0.136352223551048
COc1ccc2c3c([C@H](CO)N(C)C[C@]33CCN(CC3)C(=O)NC(C)C)n(C)c2c1	11	Chemcpa-iso	holdout4	0.844143352607821	0.484735902264954
COc1ccc2c3c([nH]c2c1)[C@@H](CO)N(C[C@]31CCN(Cc2cccnc2)CC1)C(=O)c1ccc(F)cc1	11	Chemcpa-iso	holdout4	0.858134563923221	0.545581684149217
COc1ccc2c3c([nH]c2c1)[C@@H](CO)N(C[C@]31CN(C1)C(=O)c1ccccn1)C(=O)C1CCC1	11	Chemcpa-iso	holdout4	0.844021000076682	0.467119875528229
COc1ccc2c3c([nH]c2c1)[C@H](CO)N(C[C@]31CCN(CC1)C(=O)C1CCCC1)C(=O)NC(C)C	12	Chemcpa-iso	holdout4	0.781639731540086	-0.391778266611031
COc1cccc(C#Cc2ccc3c(O[C@@H](CN(C)C)[C@H](C)CN([C@@H](C)CO)S3(=O)=O)c2)c1	12	Chemcpa-iso	holdout4	0.764610205744432	0.0468387134353667
COc1cccc(CN2CCCCN3[C@@H](CO)[C@H]([C@H]3C2)c2ccc(cc2)-c2cccnc2)c1	13	Chemcpa-iso	holdout4	0.851682703696145	0.279562545522155
COc1cccc(CNC(=O)C[C@H]2CC[C@@H]3[C@@H](COc4ccc(NS(=O)(=O)c5ccccc5F)cc4C(=O)N3C)O2)c1	13	Chemcpa-iso	holdout4	0.914380133939826	0.518746656132005
COc1ccccc1-c1cccc(c1)-c1nc(cc2CN([C@@H](CCO)c12)[S@@](=O)C(C)(C)C)C(=O)NCc1ccncc1	14	Chemcpa-iso	holdout4	0.935332205646222	0.779672122122832
COc1ccccc1CNC(=O)C[C@H]1CC[C@H]2[C@@H](COc3ccc(NS(=O)(=O)c4ccc(C)cc4)cc3C(=O)N2C)O1	13	Chemcpa-iso	holdout4	0.912904166591939	0.598413754993836
COc1ccccc1NC(=O)N1C[C@H](O)COC[C@@H]2O[C@H](CC(=O)N3CCC(Cc4ccccc4)CC3)CC[C@@H]12	38	Chemcpa-iso	holdout4	0.936822228672346	0.792367655985712
COc1nccc(n1)-c1c(ncn1[C@H]1CC[C@H](O)CC1)-c1ccc(F)cc1	235	Chemcpa-iso	holdout4	0.848033389705017	0.0897554502598225
CS(=O)(=O)Nc1ccc2O[C@H]3[C@H](C[C@@H](CC(=O)NCc4cc(F)ccc4F)O[C@@H]3CO)c2c1	10	Chemcpa-iso	holdout4	0.877662366222218	0.752043637934895
C[C@@H](CO)N1C[C@@H](C)[C@@H](CN(C)C(=O)C2CCCCC2)OCCCC[C@H](C)Oc3ccc(NS(=O)(=O)c4ccccc4)cc3C1=O	66	Chemcpa-iso	holdout4	0.936424226625598	0.796000979161175
C[C@@H](CO)N1C[C@@H](C)[C@H](CN(C)CC2CCCCC2)OCCCC[C@H](C)Oc3ccc(NC(=O)c4ccccc4)cc3C1=O	66	Chemcpa-iso	holdout4	0.912552789725915	0.421667144711185
C[C@@H](CO)N1C[C@@H](C)[C@H](CN(C)Cc2ccc(Cl)c(Cl)c2)Oc3c(NC(=O)CCCCCC(=O)Nc4ccccc4N)cccc3C1=O	16	Chemcpa-iso	holdout4	0.53507823179914	-1.20841821934768
C[C@@H](CO)N1C[C@@H](C)[C@H](CN(C)Cc2ccccn2)Oc3cc(ccc3S1(=O)=O)C4=CCCC4	10	Chemcpa-iso	holdout4	0.700832487138935	-1.1845611133017
C[C@@H](CO)N1C[C@H](C)[C@@H](CN(C)C(=O)Cc2ccncc2)Oc3cc(ccc3S1(=O)=O)C4=CCCCC4	10	Chemcpa-iso	holdout4	0.721400585570386	-1.06648019768064
C[C@@H](CO)N1C[C@H](C)[C@@H](CN(C)C(=O)c2ccncc2)OCCCC[C@H](C)Oc3ccc(NC(=O)c4ccncc4)cc3C1=O	20	Chemcpa-iso	holdout4	0.88303350820188	0.891210213095038
C[C@@H](CO)N1C[C@H](C)[C@@H](CN(C)Cc2ccc(Cl)c(Cl)c2)OCCCC[C@@H](C)Oc3ccc(cc3C1=O)N(C)C	32	Chemcpa-iso	holdout4	0.943048788307096	0.963437236747084
C[C@@H](CO)N1C[C@H](C)[C@@H](CN(C)Cc2ccc(cc2)C(=O)Nc3ccccc3N)Oc4c(NC(=O)c5ccc(cc5)c6nccs6)cccc4C1=O	66	Chemcpa-iso	holdout4	0.919144315991972	0.601438707695144
C[C@@H](CO)N1C[C@H](C)[C@@H](CN(C)Cc2ccc(cc2)C(F)(F)F)Oc3ccc(NC(=O)Nc4ccccc4)cc3C1=O	64	Chemcpa-iso	holdout4	0.971463834814928	0.869706111380614
C[C@@H](CO)N1C[C@H](C)[C@@H](CN(C)Cc2cccnc2)Oc3cc(ccc3S1(=O)=O)C4=CCCC4	17	Chemcpa-iso	holdout4	0.759391095467596	-1.24961209813678
C[C@@H](CO)N1C[C@H](C)[C@H](CN(C)C(=O)C2CCCCC2)Oc3cc(ccc3S1(=O)=O)C4=CCCC4	16	Chemcpa-iso	holdout4	0.731084222130603	-0.94957145765981
C[C@@H](CO)N1C[C@H](C)[C@H](CN(C)C(=O)Nc2ccc(cc2)C(F)(F)F)Oc3ccc(NC(=O)NC4CCCCC4)cc3C1=O	64	Chemcpa-iso	holdout4	0.946554198018412	0.818447998487862
C[C@@H]1C[C@H]2[C@@H]3CCC4=CC(=O)C=C[C@]4(C)[C@@]3(Cl)[C@@H](O)C[C@]2(C)[C@@]1(OC(=O)c5ccco5)C(=O)CCl	68	Chemcpa-iso	holdout4	0.943214984957849	0.810930788500085
C[C@@H]1C[C@H]2[C@@H]3C[C@H](F)C4=CC(=O)C=C[C@]4(C)[C@@]3(F)[C@@H](O)C[C@]2(C)[C@@]1(O)C(=O)CO	64	Chemcpa-iso	holdout4	0.951186698454028	0.88179343540406
C[C@H](CCC(=O)NCC(O)=O)[C@H]1CC[C@H]2[C@@H]3CC[C@@H]4C[C@H](O)CC[C@]4(C)[C@H]3C[C@H](O)[C@]12C	85	Chemcpa-iso	holdout4	0.935646469034001	0.643419065677018
C[C@H](CO)N1C[C@H](C)[C@@H](CN(C)Cc2ccc3OCOc3c2)Oc4cc(C#CCN(C)C)ccc4S1(=O)=O	17	Chemcpa-iso	holdout4	0.728125730237844	-1.66990295128244
C[C@H](CO)N1C[C@H](C)[C@H](CN(C)Cc2ccc(F)cc2)Oc3ncc(C#Cc4cccnc4)cc3C1=O	17	Chemcpa-iso	holdout4	0.760960238869387	-1.42815976391911
C[C@H](CO)N1C[C@H](C)[C@H](CN(C)S(=O)(=O)c2ccccc2)Oc3ccc(NC(=O)Nc4ccc(cc4)C(F)(F)F)cc3C1=O	64	Chemcpa-iso	holdout4	0.975216314529515	0.904045750934465
C[C@]12C[C@H](O)C3C(CCC4=CC(=O)CC[C@]34C)C1CC[C@]2(O)C(=O)COC(=O)CCC(O)=O	52	Chemcpa-iso	holdout4	0.939228397902697	0.862849051126322
C[C@]12NC(Cc3ccccc13)c1ccc(I)cc21	18	Chemcpa-iso	holdout4	0.664453622200975	-0.594323516131124
Cc1ccc(cc1)-c1nn(cc1\C=C1/SC(=S)N(CCS(O)(=O)=O)C1=O)-c1ccccc1	66	Chemcpa-iso	holdout4	0.949887688243769	0.789897870822708
Cc1nnc(SCC2=C(N3C(SC2)C(NC(=O)Cn4cnnn4)C3=O)C(=O)O)s1	45	Chemcpa-iso	holdout4	0.961401169993599	0.886077318701483
Cn1cnc(CCNC(=O)C[C@@H]2CC[C@@H]3[C@H](COC[C@H](O)CN3C(=O)Nc3ccc(cc3)C(F)(F)F)O2)c1	40	Chemcpa-iso	holdout4	0.936310509828541	0.873010594852533
Cn1cnc(c1)S(=O)(=O)N[C@H]1C=C[C@@H](CC(=O)N2CCN(CC2)c2ccccc2)O[C@H]1CO	29	Chemcpa-iso	holdout4	0.900828269630812	0.701159102152498
Cn1cnc(c1)S(=O)(=O)N[C@H]1CC[C@H](CC(=O)NCC2CCCCC2)O[C@@H]1CO	10	Chemcpa-iso	holdout4	0.881033132188386	0.78892646914082
Fc1ccccc1NC(=O)N1[C@H]2CNC[C@@H]1[C@@H]2c1ccc(cc1)-c1ccncc1	22	Chemcpa-iso	holdout4	0.816025028134371	0.540091624401433
N[C@@H]1CONC1=O	93	Chemcpa-iso	holdout4	0.969482407673287	0.871840317785886
O=C(N1C[C@H]2N[C@@H](C1)[C@@H]2c1ccc(cc1)-c1cccc(c1)C#N)c1cccnc1	34	Chemcpa-iso	holdout4	0.883718874986724	0.427947878870322
OC(=O)COCCN1CCN(CC1)C(c1ccccc1)c1ccc(Cl)cc1	121	Chemcpa-iso	holdout4	0.970478399678072	0.888877606749635
OC[C@@H]1O[C@H](CC(=O)NCc2ccc(Cl)cc2)C[C@H]3[C@@H]1Oc4ccc(NC(=O)Nc5ccc(cc5)C(F)(F)F)cc34	25	Chemcpa-iso	holdout4	0.869478654085106	0.322491692797998
OC[C@@H]1O[C@H](CC(=O)NCc2cccnc2)C[C@H]3[C@@H]1Oc4ccc(NC(=O)C5CCOCC5)cc34	29	Chemcpa-iso	holdout4	0.917392095101455	0.621609476464193
OC[C@@H]1[C@@H]([C@@H]2CN(CC(=O)N12)C(=O)C1CCCCC1)c1ccc(cc1)-c1ccc(cc1)C#N	16	Chemcpa-iso	holdout4	0.526060772391041	-0.116481388208184
OC[C@@H]1[C@@H]([C@H](C#N)N1C(=O)c1cccc(F)c1)c1ccc(cc1)C1=CCCCC1	29	Chemcpa-iso	holdout4	0.837165074953421	-0.283701873735036
OC[C@@H]1[C@@H]2[C@@H](CN(C(=O)CC(F)(F)F)c3ccccc23)N1C(=O)C1CC1	13	Chemcpa-iso	holdout4	0.749236577263899	-0.0679010389357286
OC[C@@H]1[C@H]([C@@H]2CN(CC(=O)N12)C(=O)Cc1cccnc1)c1ccc(cc1)C1=CCCCC1	39	Chemcpa-iso	holdout4	0.922598166392992	0.545560001441261
OC[C@@H]1[C@H]([C@H]2CN(Cc3ccccn3)CCCCN12)c1ccc(cc1)-c1cccnc1	12	Chemcpa-iso	holdout4	0.78444675553164	0.0999364924117403
OC[C@@H]1[C@H]2Cn3c(ccc(C4=CCCCC4)c3=O)[C@H]2N(Cc2cocn2)[C@H]1C(=O)Nc1ccccc1	13	Chemcpa-iso	holdout4	0.912312350004713	0.643874991983344
OC[C@H]1O[C@@H](CC(=O)NCc2ccc3OCOc3c2)C[C@H]4[C@@H]1Oc5ccc(NC(=O)Nc6ccc(cc6)C(F)(F)F)cc45	12	Chemcpa-iso	holdout4	0.790793332927328	0.115222276400621
OC[C@H]1[C@@H]([C@H]2CN(CCCCN12)S(=O)(=O)c1ccc(F)cc1)c1ccc(cc1)-c1cncnc1	13	Chemcpa-iso	holdout4	0.828356505817907	0.106162402646369
OC[C@H]1[C@H]([C@@H]2CN(CC3CCOCC3)CCCCN12)c1ccc(cc1)C#Cc1ccccc1F	13	Chemcpa-iso	holdout4	0.859077325603028	0.267240051650662
OC[C@H]1[C@H]2[C@H](CN(C(=O)CC(F)(F)F)c3ccccc23)N1CC1CCOCC1	13	Chemcpa-iso	holdout4	0.805630938219105	-0.792002530265613
OS(=O)(=O)CCN1C(=S)S\C(=C/c2cn(nc2-c2ccc(OCc3ccccc3F)cc2)-c2ccccc2)C1=O	67	Chemcpa-iso	holdout4	0.939418429179197	0.720630132768258
O[C@H]1COC[C@@H]2O[C@@H](CC(=O)NCc3ccc(Cl)cc3)CC[C@H]2N(CC2CCCC2)C1	12	Chemcpa-iso	holdout4	0.798996212055138	0.105027081618998
O[C@H]1COC[C@@H]2O[C@@H](CC(=O)NCc3cccc(F)c3)CC[C@H]2N(Cc2cocn2)C1	31	Chemcpa-iso	holdout4	0.920072429143786	0.616196199220516
O[C@H]1COC[C@@H]2O[C@H](CC(=O)NCCc3ccccc3)CC[C@H]2N(Cc2ccc(cc2)C(F)(F)F)C1	23	Chemcpa-iso	holdout4	0.715066091734723	-0.987302525789159
Oc1ccc(cc1O)\C=C(/C#N)C(=O)Nc1ccccc1	72	Chemcpa-iso	holdout4	0.955008375042291	0.851298956953259
CC(=O)[C@H]1CC[C@H]2[C@@H]3C=CC4=CC(=O)CC[C@@]4(C)[C@@H]3CC[C@]12C	72	PerturbNet-iso-free	holdout5	0.977372397820722	0.950487039294142
CC(C)(C)NCC(O)COc1cccc2C[C@@H](O)[C@@H](O)Cc12	138	PerturbNet-iso-free	holdout5	0.938828425037734	0.941669908431102
CC(C)NC(=O)N(C)C[C@H]1OCCCC[C@H](C)Oc2ccc(NC(=O)Nc3ccccc3)cc2C(=O)N(C[C@H]1C)[C@@H](C)CO	38	PerturbNet-iso-free	holdout5	0.89214043820787	0.780809566029545
CC(C)NC(=O)N(C[C@H]1[C@H]([C@H](CO)N1C(C)=O)c1ccccc1)C1CCCC1	34	PerturbNet-iso-free	holdout5	0.887241224458989	0.249594249351671
CC(C)[C@@]1(NC(=O)[C@@H]2C[C@H]3[C@@H](Cc4c[nH]c5cccc3c45)N(C)C2)O[C@@]2(O)[C@@H]3CCCN3C(=O)[C@H](Cc3ccccc3)N2C1=O	64	PerturbNet-iso-free	holdout5	0.96027321806528	0.919193023631066
CC(N\C(Nc1ccncc1)=N\C#N)C(C)(C)C	72	PerturbNet-iso-free	holdout5	0.981513356585955	0.967928953722771
CC1OC(CC1O)n1cnc2c(N)ncnc12	174	PerturbNet-iso-free	holdout5	0.964132316965766	0.933122020325555
CCC(=O)N1CC2(C1)[C@H]([C@@H](CO)N2CC1CCCC1)c1ccc(cc1)\C=C\C	22	PerturbNet-iso-free	holdout5	0.875379368681929	0.541487600190842
CCCC#Cc1ccc(cc1)[C@H]1[C@H](CO)N2[C@@H]1CN(CC2=O)C(=O)Nc1cccc(F)c1	12	PerturbNet-iso-free	holdout5	0.766280144537455	-0.10115530915725
CCCC(=O)N1CC[C@@]2(CC1)CN([C@@H](CO)c1c2c2ccc(OC)cc2n1C)C(C)=O	11	PerturbNet-iso-free	holdout5	0.725273974533553	-2.40018384738722
CCCC(=O)N1C[C@]2(CCN(CC2)S(=O)(=O)CC)c2c([C@H]1CO)n(C)c1cc(OC)ccc21	12	PerturbNet-iso-free	holdout5	0.721801042193646	-0.54283737441094
CCCCC/C=C\C/C=C\CCCCCCCCCC(=O)O	53	PerturbNet-iso-free	holdout5	0.883688478405659	0.74436092364191
CCCCCCCCCCCCCC(=O)OC1C(C)C2(O)C3C=C(C)C(=O)C3(O)CC(=CC2C4C(C)(C)C41OC(=O)C)CO	281	PerturbNet-iso-free	holdout5	0.936790458519896	0.569596850293636
CCCN(C)C[C@@H]1OCCCC[C@@H](C)Oc2ccc(NS(=O)(=O)c3ccc(OC)cc3)cc2C(=O)N(C[C@@H]1C)[C@H](C)CO	123	PerturbNet-iso-free	holdout5	0.973961870137012	0.859829453030579
CCCNC(=O)N[C@H]1CC[C@@H](CCn2cc(nn2)-c2cccc(F)c2)O[C@H]1CO	11	PerturbNet-iso-free	holdout5	0.885490629221995	0.460076342323896
CCCNC(=O)[C@@H]1[C@@H](CO)[C@@H]2Cn3c(cccc3=O)[C@@H]2N1C	13	PerturbNet-iso-free	holdout5	0.851225823153414	0.12100459213601
CCN(C[C@H]1[C@H]([C@@H](CO)N1C(=O)COC)c1ccccc1)S(C)(=O)=O	27	PerturbNet-iso-free	holdout5	0.904547729544901	0.479362302997684
CCN1[C@@H]([C@@H](CO)[C@@H]2Cn3c(ccc(C4=CCCC4)c3=O)[C@H]12)C(=O)NCc1cccc(OC)c1	13	PerturbNet-iso-free	holdout5	0.863581154178041	0.371652612763823
CCOC(=O)c1cc2CN([C@@H](CCO)c2c(n1)c3cccc(c3)c4cccc(OC)c4)S(=O)C(C)(C)C	34	PerturbNet-iso-free	holdout5	0.943538433892367	0.797957498170929
CCS(=O)(=O)Nc1ccc2OC[C@H]3O[C@H](CC(=O)NCc4ccccc4F)CC[C@@H]3N(C)C(=O)c2c1	13	PerturbNet-iso-free	holdout5	0.888568210191656	0.404612693265854
CC[N+](C)(CC)CC(=O)Nc1c(C)cccc1C	68	PerturbNet-iso-free	holdout5	0.972543583007672	0.966890756907426
CN(C)C(=O)c1ccc(cc1)-c1cccc(c1)-c1nc(cc2CN([C@H](CCO)c12)[S@](=O)C(C)(C)C)C(=O)NC1CCCCC1	165	PerturbNet-iso-free	holdout5	0.768080450916951	-0.259565397579338
CN(C)CC(=O)N1C[C@@H]2N[C@H](C1)[C@H]2c1ccc(cc1)-c1ccncc1	22	PerturbNet-iso-free	holdout5	0.874901767131333	0.534101939470932
CN1C[C@H](CNC(=O)OCc2ccccc2)C[C@H]2[C@H]1Cc1cn(C)c3cccc2c13	80	PerturbNet-iso-free	holdout5	0.988361609157097	0.960984212515505
CN1[C@H]2CC[C@@H](CC(=O)NCCc3ccncc3)O[C@H]2COc2ccc(NS(=O)(=O)c3ccc(C)cc3)cc2C1=O	33	PerturbNet-iso-free	holdout5	0.943048930840312	0.580264479240713
CN1[C@H]2CC[C@H](CC(=O)NC3Cc4ccccc4C3)O[C@@H]2COc2ccc(NS(=O)(=O)c3ccccc3F)cc2C1=O	13	PerturbNet-iso-free	holdout5	0.899500869269296	0.327879315908593
CN1[C@H]2CC[C@H](CC(=O)Nc3cn(C)nc3C)O[C@H]2COc2ccc(NC(=O)c3cccc(F)c3)cc2C1=O	13	PerturbNet-iso-free	holdout5	0.871082416468606	-0.457176228249981
CNC(=O)Oc1ccc2N(C)[C@H]3N(C)CC[C@@]3(C)c2c1	83	PerturbNet-iso-free	holdout5	0.986465928709115	0.956621568264967
CN[C@@H](C)C(=O)N[C@@H](C(C)C)C(=O)N1CCC[C@@H]1C(=O)Nc1cccc2ncccc12	236	PerturbNet-iso-free	holdout5	0.939108447841814	0.749301439252242
CN\C(NC#N)=N/c1ccc(cc1)C1=NNC(=O)CC1C	67	PerturbNet-iso-free	holdout5	0.979610555202751	0.968056725910669
COC(=O)C[C@@H]1CC[C@@H]2[C@H](COC[C@@H](O)CN2S(=O)(=O)c2cn(C)cn2)O1	21	PerturbNet-iso-free	holdout5	0.870345454401621	0.314020874676718
COC(=O)[C@@H]1[C@@H](CO)[C@@H]2Cn3c(ccc(-c4cccc(OC)c4)c3=O)[C@@H]2N1Cc1nccs1	13	PerturbNet-iso-free	holdout5	0.81917352411077	-0.00720337359963685
COCC(=O)N1CC[C@@]2(CC1)CN(Cc1cc(F)ccc1F)[C@H](CO)c1c2c2ccc(OC)cc2n1C	11	PerturbNet-iso-free	holdout5	0.746254445372665	-0.204278136356552
COCC(=O)N1C[C@H]2[C@H]([C@H](CO)N2C(=O)C1)c1ccc(cc1)-c1ccncc1	11	PerturbNet-iso-free	holdout5	0.715244665277861	-1.65611934602071
COCC(=O)N1[C@H]2Cn3c(ccc(\C=C\c4ccccc4)c3=O)[C@@H]1[C@@H]([C@H]2CO)C(=O)N1CCOCC1	13	PerturbNet-iso-free	holdout5	0.873211408488441	0.390302879785436
COCCNC(=O)C[C@@H]1CC[C@@H]2[C@H](COC[C@H](O)CN2S(=O)(=O)c2ccccc2F)O1	11	PerturbNet-iso-free	holdout5	0.833317494061457	0.127839509945465
CO[C@H]1CC[C@H]2CCOc3c(cccc3C(=O)N(C)C[C@H](OC)[C@H](C)C(=O)N(C)C[C@@H]1O2)C#N	24	PerturbNet-iso-free	holdout5	0.907913479935178	0.400410638092214
CO[C@]12C[C@@H](COC(=O)c3cncc(Br)c3)CN(C)[C@@H]1Cc1cn(C)c3cccc2c13	83	PerturbNet-iso-free	holdout5	0.95770666564373	0.941250630025254
COc1cc(C)c(\C=C\C(C)=C\C=C\C(C)=C\C(O)=O)c(C)c1C	84	PerturbNet-iso-free	holdout5	0.964276951871788	0.808507286231999
COc1ccc(cc1)-c1ccc(cc1)[C@@H]1[C@@H](CO)N2[C@@H]1CN(Cc1ccccc1)CC2=O	28	PerturbNet-iso-free	holdout5	0.931029485118317	0.639542301970078
COc1ccc(cc1)S(=O)(=O)N(C)C[C@H]2Oc3c(NC(=O)NC4CCCCC4)cccc3C(=O)N(C[C@H]2C)[C@H](C)CO	52	PerturbNet-iso-free	holdout5	0.974238351817131	0.860084588192718
COc1ccc(cc1)S(=O)(=O)N1CCCCN2[C@@H](CO)[C@@H]([C@H]2C1)c1ccc(cc1)\C=C\C	33	PerturbNet-iso-free	holdout5	0.907087311537227	0.230076687472792
COc1ccc2c3c([C@@H](CO)N(CC4CC4)C[C@]33CN(C3)C(=O)c3ccc4OCOc4c3)n(C)c2c1	11	PerturbNet-iso-free	holdout5	0.798629230590059	0.123828027633344
COc1ccc2c3c([C@@H](CO)N(C[C@]33CCN(Cc4ccccn4)CC3)C(=O)Nc3ccc(F)cc3)n(C)c2c1	11	PerturbNet-iso-free	holdout5	0.782909333057541	-0.161979831943394
COc1ccc2c3c([C@@H](CO)N(Cc4cc(OC)cc(OC)c4)C[C@]33CCN(CC3)S(=O)(=O)c3cn(C)cn3)n(C)c2c1	11	PerturbNet-iso-free	holdout5	0.778459342813478	-0.478881369181366
COc1ccc2c3c([C@@H](CO)N(Cc4ccncc4)C[C@]33CCN(CC3)C(=O)Cc3ccncc3)n(C)c2c1	32	PerturbNet-iso-free	holdout5	0.913402144406243	0.439423737272601
COc1ccc2c3c([C@H](CO)N(C[C@]33CCN(CC3)C(=O)c3ccccc3F)C(=O)Nc3ccc(F)cc3)n(C)c2c1	12	PerturbNet-iso-free	holdout5	0.697181612127655	-1.34037857792449
COc1ccc2c3c([C@H](CO)N(C[C@]33CN(C3)C(=O)Cc3ccncc3)C(=O)Nc3ccc(F)cc3)n(C)c2c1	11	PerturbNet-iso-free	holdout5	0.808624136820989	-0.102350703573305
COc1ccc2c3c([C@H](CO)NC[C@]33CCN(Cc4ccccc4Cl)CC3)n(C)c2c1	28	PerturbNet-iso-free	holdout5	0.752983155987288	-0.276516688633243
COc1ccc2c3c([C@H](CO)NC[C@]33CN(C3)S(=O)(=O)c3ccc(C)cc3)n(C)c2c1	11	PerturbNet-iso-free	holdout5	0.794891369472411	-0.221114528847037
COc1ccc2c3c([nH]c2c1)[C@@H](CO)N(C[C@]31CCN(CC1)C(=O)CC1CC1)C(=O)CC1CC1	11	PerturbNet-iso-free	holdout5	0.756422048593738	0.0878584574904419
COc1ccc2c3c([nH]c2c1)[C@H](CO)N(C)C[C@]31CCN(CC1)S(=O)(=O)c1cn(C)cn1	12	PerturbNet-iso-free	holdout5	0.738270523259975	-1.8311194623602
COc1cccc(CNC(=O)C[C@@H]2CC[C@@H]3[C@H](COc4ccc(NC(=O)c5cccs5)cc4C(=O)N3C)O2)c1	33	PerturbNet-iso-free	holdout5	0.934746308980126	0.40672021220696
COc1ccccc1CNC(=O)C[C@@H]1O[C@@H](CO)[C@@H](NC(=O)CN(C)C)C=C1	30	PerturbNet-iso-free	holdout5	0.926830896632164	0.706469806287858
COc1ccccc1CNC(=O)C[C@@H]2C[C@@H]3[C@@H](Oc4ccc(NC(=O)CN(C)C)cc34)[C@H](CO)O2	26	PerturbNet-iso-free	holdout5	0.90937669395654	0.58004302752594
COc1ccccc1NC(=O)N1C[C@@H](O)COC[C@@H]2O[C@H](CC(=O)NCCc3ccncc3)CC[C@@H]12	11	PerturbNet-iso-free	holdout5	0.886069754833339	0.320545641943751
C[C@@H](CO)N1C[C@@H](C)[C@@H](CN(C)C(=O)[C@H]2CCCN2C)OCc3ccccc3-c4c(C1=O)n(C)c5ccccc45	28	PerturbNet-iso-free	holdout5	0.865052690726091	0.398203333617154
C[C@@H](CO)N1C[C@@H](C)[C@@H](CN(C)Cc2ccc(cc2)C(F)(F)F)Oc3ccc(NC(=O)Cc4cn(C)c5ccccc45)cc3CC1=O	12	PerturbNet-iso-free	holdout5	0.880436161522764	0.220799276096602
C[C@@H](CO)N1C[C@@H](C)[C@H](CN(C)C(=O)C2CCCCC2)Oc3ncc(C#CC4CCCCC4)cc3C1=O	12	PerturbNet-iso-free	holdout5	0.866299717069589	0.297900029497339
C[C@@H](CO)N1C[C@@H](C)[C@H](CN(C)CC2CC2)Oc3ccc(NC(=O)CCCCCC(=O)Nc4ccccc4N)cc3CC1=O	24	PerturbNet-iso-free	holdout5	0.828609539682349	-0.448645168813789
C[C@@H](CO)N1C[C@@H](C)[C@H](CN(C)Cc2ccc(Cl)c(Cl)c2)Oc3ccc(NC(=O)C4CC4)cc3CC1=O	20	PerturbNet-iso-free	holdout5	0.933397649253592	0.711899707366186
C[C@@H](CO)N1C[C@@H](C)[C@H](CN(C)Cc2ccc(Cl)c(Cl)c2)Oc3ccc(NC(=O)Cc4cn(C)c5ccccc45)cc3CC1=O	17	PerturbNet-iso-free	holdout5	0.809446845075674	-1.36306402271174
C[C@@H](CO)N1C[C@H](C)[C@@H](CN(C)C(=O)c2ccc(F)cc2)Oc3cc(ccc3S1(=O)=O)C4=CCCC4	26	PerturbNet-iso-free	holdout5	0.886871613636266	0.466049373606081
C[C@@H](CO)N1C[C@H](C)[C@@H](CN(C)Cc2ccc(cc2)C(F)(F)F)Oc3c(NC(=O)NC4CCCCC4)cccc3C1=O	12	PerturbNet-iso-free	holdout5	0.919880205525147	0.566681012210043
C[C@@H](CO)N1C[C@H](C)[C@@H](CN(C)Cc2ccncc2)Oc3ccc(NC(=O)CCN4CCOCC4)cc3C1=O	15	PerturbNet-iso-free	holdout5	0.848034775021978	0.512921909104317
C[C@@H](CO)N1C[C@H](C)[C@H](CN(C)C(=O)C2CC2)Oc3cc(ccc3S1(=O)=O)c4cccc(C#N)c4	12	PerturbNet-iso-free	holdout5	0.861436035419067	0.0878770052222264
C[C@@H](CO)N1C[C@H](C)[C@H](CN(C)CC2CC2)OCCCC[C@H](C)Oc3ccc(NS(=O)(=O)c4ccccc4)cc3C1=O	52	PerturbNet-iso-free	holdout5	0.907054589924534	0.87211810661848
C[C@@H]1C[C@H]2[C@@H]3CCC4=CC(=O)C=C[C@]4(C)[C@@]3(Cl)[C@@H](O)C[C@]2(C)[C@@]1(OC(=O)c5ccco5)C(=O)CCl	68	PerturbNet-iso-free	holdout5	0.946524920362871	0.903044109643436
C[C@@]12CC[C@H]3[C@@H](CCC4=Cc5oncc5C[C@]34C)[C@@H]2CC[C@@]1(O)C#C	114	PerturbNet-iso-free	holdout5	0.974462339651919	0.962088265662733
C[C@H](CCC(=O)NCC(O)=O)[C@H]1CC[C@H]2[C@@H]3CC[C@@H]4C[C@H](O)CC[C@]4(C)[C@H]3C[C@H](O)[C@]12C	85	PerturbNet-iso-free	holdout5	0.987882393430247	0.968089078105549
C[C@H](CO)N1C[C@@H](C)[C@H](CN(C)Cc2ccccn2)Oc3cc(C#CCN(C)C)ccc3S1(=O)=O	10	PerturbNet-iso-free	holdout5	0.872973728327961	0.227910850814554
C[C@H](CO)N1C[C@H](C)[C@@H](CN(C)Cc2ccc3OCOc3c2)Oc4ccc(NC(=O)Cc5cn(C)c6ccccc56)cc4C1=O	88	PerturbNet-iso-free	holdout5	0.940432611783223	0.827566997169729
C[C@H](CO)N1C[C@H](C)[C@H](CN(C)Cc2ccc(cc2)C(=O)Nc3ccccc3N)Oc4ccc(NC(=O)C5CCCCC5)cc4CC1=O	24	PerturbNet-iso-free	holdout5	0.682496724928196	-1.05622064363414
C[C@H](CO)N1C[C@H](C)[C@H](CN(C)S(=O)(=O)c2ccccc2)Oc3ccc(NC(=O)Nc4ccc(cc4)C(F)(F)F)cc3C1=O	64	PerturbNet-iso-free	holdout5	0.978304306580253	0.885559906694016
C[C@H](O)C#Cc1ccc(cc1)[C@H]1[C@H](CO)N2CCCCN(C[C@H]12)C(=O)Nc1ccccc1	33	PerturbNet-iso-free	holdout5	0.924060730658013	0.634335460626332
C[C@]12CCC3C(C=CC4=CC(=O)CC[C@]34C)C1CC[C@@]2(O)CCC(O)=O	82	PerturbNet-iso-free	holdout5	0.982768928383879	0.978454215122259
C\C=C\c1cccc(c1)-c1nc(cc2CN([C@@H](CCO)c12)[S@@](=O)C(C)(C)C)C(=O)NCc1ccccc1	14	PerturbNet-iso-free	holdout5	0.861754671272153	0.260778668677102
Cc1nc(sc1C)N1[C@H](CO)[C@H]([C@H]1C#N)c1ccccc1	12	PerturbNet-iso-free	holdout5	0.874416929378152	0.261798268376798
N#Cc1cccc(c1)-c1ccc(cc1)[C@H]1[C@H]2CN(Cc3ccccc3)C[C@@H]1N2	22	PerturbNet-iso-free	holdout5	0.888892679960778	0.514135126604022
N[C@@H]1CC[C@@H](CCn2cc(nn2)-c2ccccn2)O[C@H]1CO	11	PerturbNet-iso-free	holdout5	0.73952966532366	-1.1769182038262
Nc1ccn([C@@H]2O[C@H](CO)[C@@H](O)[C@@H]2O)c(=O)n1	48	PerturbNet-iso-free	holdout5	0.922589295262338	0.808318143599867
Nc1nc(cs1)C(=N\OCC(O)=O)\C(=O)N[C@H]1[C@H]2SCC(C=C)=C(N2C1=O)C(O)=O	60	PerturbNet-iso-free	holdout5	0.974669057122117	0.910446636379076
OC(CC[C@@H]1[C@H](N(C1=O)c1ccc(F)cc1)c1ccc(O)cc1)c1ccc(F)cc1	82	PerturbNet-iso-free	holdout5	0.976994940505746	0.94340827975117
OC[C@@H]1O[C@H](CC(=O)Nc2nccs2)CC[C@H]1NC(=O)CCN1CCCCC1	11	PerturbNet-iso-free	holdout5	0.886449997375012	0.458408490830797
OC[C@@H]1[C@@H]2[C@@H](CNc3ccccc23)N1Cc1ccccc1Cl	33	PerturbNet-iso-free	holdout5	0.895113842979572	0.417873741353226
OC[C@@H]1[C@H]([C@@H]2CN(CC(=O)N12)C(=O)Cc1cccnc1)c1ccc(cc1)C#CC1CCCCC1	12	PerturbNet-iso-free	holdout5	0.573996062197324	-2.18458415171293
OC[C@@H]1[C@H]2Cn3c(ccc(-c4cccc(F)c4)c3=O)[C@H]2N([C@H]1C(O)=O)C(=O)c1ccccn1	13	PerturbNet-iso-free	holdout5	0.878944858745518	0.0513393164161247
OC[C@@H]1[C@H]2Cn3c(ccc(-c4ccncc4)c3=O)[C@H]2N(Cc2cocn2)[C@H]1C(=O)N1CCCCC1	13	PerturbNet-iso-free	holdout5	0.879450265808408	0.395873848072282
OC[C@@H]1[C@H]2Cn3c(ccc(C4=CCCC4)c3=O)[C@@H]([C@H]1C(=O)NCc1ccccn1)N2Cc1cccnc1	13	PerturbNet-iso-free	holdout5	0.774982524048414	-0.338186897239108
OC[C@@H]1[C@H]2Cn3c(cccc3=O)[C@@H]([C@H]1C(=O)N1CCOCC1)N2S(=O)(=O)c1ccccc1F	13	PerturbNet-iso-free	holdout5	0.867460946698421	0.42078728614089
OC[C@@H]1[C@H]2Cn3c(cccc3=O)[C@H]2N(Cc2ccccn2)[C@H]1C(=O)NCCN1CCCCC1	13	PerturbNet-iso-free	holdout5	0.870839309505087	0.262687200886025
OC[C@H]1O[C@@H](CC(=O)NC2CCCCC2)C=C[C@H]1NS(=O)(=O)c1ccc(F)cc1	11	PerturbNet-iso-free	holdout5	0.884543341316788	0.160085930124019
OC[C@H]1O[C@H](CC(=O)NCCCN2CCOCC2)CC[C@H]1NC(=O)Nc1ccc2OCOc2c1	10	PerturbNet-iso-free	holdout5	0.842441172243025	0.429677885386565
OC[C@H]1[C@@H]([C@@H]2CN(CC(=O)N12)C(=O)c1cccc(F)c1)c1ccc(cc1)C1=CCCC1	16	PerturbNet-iso-free	holdout5	0.824968527954464	0.460867174597489
OC[C@H]1[C@@H]2Cn3c(cccc3=O)[C@@H]2N[C@@H]1C(=O)NC1Cc2ccccc2C1	13	PerturbNet-iso-free	holdout5	0.852713747966542	0.118045724788731
OC[C@H]1[C@@H]2[C@@H](CN(C(=O)CC(F)(F)F)c3ccccc23)N1Cc1cccnc1	33	PerturbNet-iso-free	holdout5	0.864511924970241	0.20035179386132
OC[C@H]1[C@H]([C@H](C#N)N1C(=O)NC1CCCCC1)c1ccc(cc1)C1=CCCCC1	16	PerturbNet-iso-free	holdout5	0.761566216004797	-1.30878978020386
OC[C@H]1[C@H]2[C@H](CN(C(=O)c3cccnc3)c3ccccc23)N1Cc1ccc2OCOc2c1	13	PerturbNet-iso-free	holdout5	0.713071170325201	-1.48716624441579
OS(=O)(=O)CCN1C(=S)S\C(=C/c2cn(nc2-c2ccc(OCc3ccccc3)cc2)-c2ccccc2)C1=O	67	PerturbNet-iso-free	holdout5	0.977292366753032	0.94793715637729
O[C@H]1CN[C@@H]2CC[C@H](CC(=O)Nc3nccs3)O[C@H]2COC1	31	PerturbNet-iso-free	holdout5	0.92089932780734	0.466727162517841
CC(=O)[C@H]1CC[C@H]2[C@@H]3C=CC4=CC(=O)CC[C@@]4(C)[C@@H]3CC[C@]12C	72	Chemcpa-iso-free	holdout5	0.98590069310636	0.977294708772689
CC(C)(C)NCC(O)COc1cccc2C[C@@H](O)[C@@H](O)Cc12	138	Chemcpa-iso-free	holdout5	0.993722502153041	0.983169713454928
CC(C)NC(=O)N(C)C[C@H]1OCCCC[C@H](C)Oc2ccc(NC(=O)Nc3ccccc3)cc2C(=O)N(C[C@H]1C)[C@@H](C)CO	38	Chemcpa-iso-free	holdout5	0.901087513787308	0.739530057160415
CC(C)NC(=O)N(C[C@H]1[C@H]([C@H](CO)N1C(C)=O)c1ccccc1)C1CCCC1	34	Chemcpa-iso-free	holdout5	0.922815155440053	0.426064160069816
CC(C)[C@@]1(NC(=O)[C@@H]2C[C@H]3[C@@H](Cc4c[nH]c5cccc3c45)N(C)C2)O[C@@]2(O)[C@@H]3CCCN3C(=O)[C@H](Cc3ccccc3)N2C1=O	64	Chemcpa-iso-free	holdout5	0.981262457206536	0.971569895199408
CC(N\C(Nc1ccncc1)=N\C#N)C(C)(C)C	72	Chemcpa-iso-free	holdout5	0.985529196238465	0.960440905257337
CC1OC(CC1O)n1cnc2c(N)ncnc12	174	Chemcpa-iso-free	holdout5	0.967201315358045	0.879277576773389
CCC(=O)N1CC2(C1)[C@H]([C@@H](CO)N2CC1CCCC1)c1ccc(cc1)\C=C\C	22	Chemcpa-iso-free	holdout5	0.824238077618443	0.285067640179411
CCCC#Cc1ccc(cc1)[C@H]1[C@H](CO)N2[C@@H]1CN(CC2=O)C(=O)Nc1cccc(F)c1	12	Chemcpa-iso-free	holdout5	0.706764593179288	-0.346116232062351
CCCC(=O)N1CC[C@@]2(CC1)CN([C@@H](CO)c1c2c2ccc(OC)cc2n1C)C(C)=O	11	Chemcpa-iso-free	holdout5	0.703820350874505	-2.22828187722023
CCCC(=O)N1C[C@]2(CCN(CC2)S(=O)(=O)CC)c2c([C@H]1CO)n(C)c1cc(OC)ccc21	12	Chemcpa-iso-free	holdout5	0.704251147972059	-0.357478558964176
CCCCC/C=C\C/C=C\CCCCCCCCCC(=O)O	53	Chemcpa-iso-free	holdout5	0.95462156385654	0.903512425614255
CCCCCCCCCCCCCC(=O)OC1C(C)C2(O)C3C=C(C)C(=O)C3(O)CC(=CC2C4C(C)(C)C41OC(=O)C)CO	281	Chemcpa-iso-free	holdout5	0.934718789975629	0.459552961269841
CCCN(C)C[C@@H]1OCCCC[C@@H](C)Oc2ccc(NS(=O)(=O)c3ccc(OC)cc3)cc2C(=O)N(C[C@@H]1C)[C@H](C)CO	123	Chemcpa-iso-free	holdout5	0.976716798495029	0.924310845806317
CCCNC(=O)N[C@H]1CC[C@@H](CCn2cc(nn2)-c2cccc(F)c2)O[C@H]1CO	11	Chemcpa-iso-free	holdout5	0.860177143291098	0.460917976897583
CCCNC(=O)[C@@H]1[C@@H](CO)[C@@H]2Cn3c(cccc3=O)[C@@H]2N1C	13	Chemcpa-iso-free	holdout5	0.784164399865406	0.0170093670691636
CCN(C[C@H]1[C@H]([C@@H](CO)N1C(=O)COC)c1ccccc1)S(C)(=O)=O	27	Chemcpa-iso-free	holdout5	0.900000306495585	0.420735400095803
CCN1[C@@H]([C@@H](CO)[C@@H]2Cn3c(ccc(C4=CCCC4)c3=O)[C@H]12)C(=O)NCc1cccc(OC)c1	13	Chemcpa-iso-free	holdout5	0.825852619297909	0.279033687741541
CCOC(=O)c1cc2CN([C@@H](CCO)c2c(n1)c3cccc(c3)c4cccc(OC)c4)S(=O)C(C)(C)C	34	Chemcpa-iso-free	holdout5	0.932025408717498	0.714784791703857
CCS(=O)(=O)Nc1ccc2OC[C@H]3O[C@H](CC(=O)NCc4ccccc4F)CC[C@@H]3N(C)C(=O)c2c1	13	Chemcpa-iso-free	holdout5	0.875809869641143	0.257411718642058
CC[N+](C)(CC)CC(=O)Nc1c(C)cccc1C	68	Chemcpa-iso-free	holdout5	0.975865943754821	0.971938553771078
CN(C)C(=O)c1ccc(cc1)-c1cccc(c1)-c1nc(cc2CN([C@H](CCO)c12)[S@](=O)C(C)(C)C)C(=O)NC1CCCCC1	165	Chemcpa-iso-free	holdout5	0.808532370087431	0.0330756742674586
CN(C)CC(=O)N1C[C@@H]2N[C@H](C1)[C@H]2c1ccc(cc1)-c1ccncc1	22	Chemcpa-iso-free	holdout5	0.857791219422889	0.545175346610596
CN1C[C@H](CNC(=O)OCc2ccccc2)C[C@H]2[C@H]1Cc1cn(C)c3cccc2c13	80	Chemcpa-iso-free	holdout5	0.987494152816074	0.970155555580815
CN1[C@H]2CC[C@@H](CC(=O)NCCc3ccncc3)O[C@H]2COc2ccc(NS(=O)(=O)c3ccc(C)cc3)cc2C1=O	33	Chemcpa-iso-free	holdout5	0.925794907257293	0.60188660350159
CN1[C@H]2CC[C@H](CC(=O)NC3Cc4ccccc4C3)O[C@@H]2COc2ccc(NS(=O)(=O)c3ccccc3F)cc2C1=O	13	Chemcpa-iso-free	holdout5	0.864993147071857	0.157669204374987
CN1[C@H]2CC[C@H](CC(=O)Nc3cn(C)nc3C)O[C@H]2COc2ccc(NC(=O)c3cccc(F)c3)cc2C1=O	13	Chemcpa-iso-free	holdout5	0.811127673913825	-1.0726919234513
CNC(=O)Oc1ccc2N(C)[C@H]3N(C)CC[C@@]3(C)c2c1	83	Chemcpa-iso-free	holdout5	0.988747870082536	0.962035547169595
CN[C@@H](C)C(=O)N[C@@H](C(C)C)C(=O)N1CCC[C@@H]1C(=O)Nc1cccc2ncccc12	236	Chemcpa-iso-free	holdout5	0.98162347869464	0.949062922719623
CN\C(NC#N)=N/c1ccc(cc1)C1=NNC(=O)CC1C	67	Chemcpa-iso-free	holdout5	0.983409196436048	0.977316083535386
COC(=O)C[C@@H]1CC[C@@H]2[C@H](COC[C@@H](O)CN2S(=O)(=O)c2cn(C)cn2)O1	21	Chemcpa-iso-free	holdout5	0.849803159051932	0.314887089669136
COC(=O)[C@@H]1[C@@H](CO)[C@@H]2Cn3c(ccc(-c4cccc(OC)c4)c3=O)[C@@H]2N1Cc1nccs1	13	Chemcpa-iso-free	holdout5	0.787723352566699	0.00864999899351071
COCC(=O)N1CC[C@@]2(CC1)CN(Cc1cc(F)ccc1F)[C@H](CO)c1c2c2ccc(OC)cc2n1C	11	Chemcpa-iso-free	holdout5	0.807129256017541	0.357003731939558
COCC(=O)N1C[C@H]2[C@H]([C@H](CO)N2C(=O)C1)c1ccc(cc1)-c1ccncc1	11	Chemcpa-iso-free	holdout5	0.728571091464818	-0.799249899795626
COCC(=O)N1[C@H]2Cn3c(ccc(\C=C\c4ccccc4)c3=O)[C@@H]1[C@@H]([C@H]2CO)C(=O)N1CCOCC1	13	Chemcpa-iso-free	holdout5	0.822284716649035	0.113163255289832
COCCNC(=O)C[C@@H]1CC[C@@H]2[C@H](COC[C@H](O)CN2S(=O)(=O)c2ccccc2F)O1	11	Chemcpa-iso-free	holdout5	0.82104107040093	0.319044707487752
CO[C@H]1CC[C@H]2CCOc3c(cccc3C(=O)N(C)C[C@H](OC)[C@H](C)C(=O)N(C)C[C@@H]1O2)C#N	24	Chemcpa-iso-free	holdout5	0.890979282798807	0.410907067318659
CO[C@]12C[C@@H](COC(=O)c3cncc(Br)c3)CN(C)[C@@H]1Cc1cn(C)c3cccc2c13	83	Chemcpa-iso-free	holdout5	0.986324558205916	0.974799502057691
COc1cc(C)c(\C=C\C(C)=C\C=C\C(C)=C\C(O)=O)c(C)c1C	84	Chemcpa-iso-free	holdout5	0.97910177191042	0.917538146518593
COc1ccc(cc1)-c1ccc(cc1)[C@@H]1[C@@H](CO)N2[C@@H]1CN(Cc1ccccc1)CC2=O	28	Chemcpa-iso-free	holdout5	0.901756180181617	0.500115435179715
COc1ccc(cc1)S(=O)(=O)N(C)C[C@H]2Oc3c(NC(=O)NC4CCCCC4)cccc3C(=O)N(C[C@H]2C)[C@H](C)CO	52	Chemcpa-iso-free	holdout5	0.971367476170302	0.911986873839105
COc1ccc(cc1)S(=O)(=O)N1CCCCN2[C@@H](CO)[C@@H]([C@H]2C1)c1ccc(cc1)\C=C\C	33	Chemcpa-iso-free	holdout5	0.918433736898852	0.371604978625715
COc1ccc2c3c([C@@H](CO)N(CC4CC4)C[C@]33CN(C3)C(=O)c3ccc4OCOc4c3)n(C)c2c1	11	Chemcpa-iso-free	holdout5	0.7729103690253	0.19825927928532
COc1ccc2c3c([C@@H](CO)N(C[C@]33CCN(Cc4ccccn4)CC3)C(=O)Nc3ccc(F)cc3)n(C)c2c1	11	Chemcpa-iso-free	holdout5	0.788082338648537	0.0672342738663902
COc1ccc2c3c([C@@H](CO)N(Cc4cc(OC)cc(OC)c4)C[C@]33CCN(CC3)S(=O)(=O)c3cn(C)cn3)n(C)c2c1	11	Chemcpa-iso-free	holdout5	0.80392462412034	-0.057298305348259
COc1ccc2c3c([C@@H](CO)N(Cc4ccncc4)C[C@]33CCN(CC3)C(=O)Cc3ccncc3)n(C)c2c1	32	Chemcpa-iso-free	holdout5	0.922633732790379	0.428940606766087
COc1ccc2c3c([C@H](CO)N(C[C@]33CCN(CC3)C(=O)c3ccccc3F)C(=O)Nc3ccc(F)cc3)n(C)c2c1	12	Chemcpa-iso-free	holdout5	0.689378553758961	-1.51643843918339
COc1ccc2c3c([C@H](CO)N(C[C@]33CN(C3)C(=O)Cc3ccncc3)C(=O)Nc3ccc(F)cc3)n(C)c2c1	11	Chemcpa-iso-free	holdout5	0.78612304422856	0.123358914772107
COc1ccc2c3c([C@H](CO)NC[C@]33CCN(Cc4ccccc4Cl)CC3)n(C)c2c1	28	Chemcpa-iso-free	holdout5	0.761349188408713	-0.300251780027186
COc1ccc2c3c([C@H](CO)NC[C@]33CN(C3)S(=O)(=O)c3ccc(C)cc3)n(C)c2c1	11	Chemcpa-iso-free	holdout5	0.781803609592252	-0.00950850222919852
COc1ccc2c3c([nH]c2c1)[C@@H](CO)N(C[C@]31CCN(CC1)C(=O)CC1CC1)C(=O)CC1CC1	11	Chemcpa-iso-free	holdout5	0.802398558603007	0.376054774074842
COc1ccc2c3c([nH]c2c1)[C@H](CO)N(C)C[C@]31CCN(CC1)S(=O)(=O)c1cn(C)cn1	12	Chemcpa-iso-free	holdout5	0.731279746614051	-1.6234230334461
COc1cccc(CNC(=O)C[C@@H]2CC[C@@H]3[C@H](COc4ccc(NC(=O)c5cccs5)cc4C(=O)N3C)O2)c1	33	Chemcpa-iso-free	holdout5	0.933693103955484	0.490994416893525
COc1ccccc1CNC(=O)C[C@@H]1O[C@@H](CO)[C@@H](NC(=O)CN(C)C)C=C1	30	Chemcpa-iso-free	holdout5	0.922712068629148	0.732379018224855
COc1ccccc1CNC(=O)C[C@@H]2C[C@@H]3[C@@H](Oc4ccc(NC(=O)CN(C)C)cc34)[C@H](CO)O2	26	Chemcpa-iso-free	holdout5	0.890283158823299	0.487072979431949
COc1ccccc1NC(=O)N1C[C@@H](O)COC[C@@H]2O[C@H](CC(=O)NCCc3ccncc3)CC[C@@H]12	11	Chemcpa-iso-free	holdout5	0.863756130093644	0.381094669619978
C[C@@H](CO)N1C[C@@H](C)[C@@H](CN(C)C(=O)[C@H]2CCCN2C)OCc3ccccc3-c4c(C1=O)n(C)c5ccccc45	28	Chemcpa-iso-free	holdout5	0.89067447922339	0.396391250782302
C[C@@H](CO)N1C[C@@H](C)[C@@H](CN(C)Cc2ccc(cc2)C(F)(F)F)Oc3ccc(NC(=O)Cc4cn(C)c5ccccc45)cc3CC1=O	12	Chemcpa-iso-free	holdout5	0.83481434746207	0.0595751817161346
C[C@@H](CO)N1C[C@@H](C)[C@H](CN(C)C(=O)C2CCCCC2)Oc3ncc(C#CC4CCCCC4)cc3C1=O	12	Chemcpa-iso-free	holdout5	0.824451073048764	0.28059122508738
C[C@@H](CO)N1C[C@@H](C)[C@H](CN(C)CC2CC2)Oc3ccc(NC(=O)CCCCCC(=O)Nc4ccccc4N)cc3CC1=O	24	Chemcpa-iso-free	holdout5	0.750276676646106	-0.856066853769076
C[C@@H](CO)N1C[C@@H](C)[C@H](CN(C)Cc2ccc(Cl)c(Cl)c2)Oc3ccc(NC(=O)C4CC4)cc3CC1=O	20	Chemcpa-iso-free	holdout5	0.878139683414936	0.536253949243966
C[C@@H](CO)N1C[C@@H](C)[C@H](CN(C)Cc2ccc(Cl)c(Cl)c2)Oc3ccc(NC(=O)Cc4cn(C)c5ccccc45)cc3CC1=O	17	Chemcpa-iso-free	holdout5	0.750077634587356	-2.00516925153832
C[C@@H](CO)N1C[C@H](C)[C@@H](CN(C)C(=O)c2ccc(F)cc2)Oc3cc(ccc3S1(=O)=O)C4=CCCC4	26	Chemcpa-iso-free	holdout5	0.880994639432827	0.270448128182779
C[C@@H](CO)N1C[C@H](C)[C@@H](CN(C)Cc2ccc(cc2)C(F)(F)F)Oc3c(NC(=O)NC4CCCCC4)cccc3C1=O	12	Chemcpa-iso-free	holdout5	0.798306684795589	0.13930979401051
C[C@@H](CO)N1C[C@H](C)[C@@H](CN(C)Cc2ccncc2)Oc3ccc(NC(=O)CCN4CCOCC4)cc3C1=O	15	Chemcpa-iso-free	holdout5	0.831715407510357	0.5834140806682
C[C@@H](CO)N1C[C@H](C)[C@H](CN(C)C(=O)C2CC2)Oc3cc(ccc3S1(=O)=O)c4cccc(C#N)c4	12	Chemcpa-iso-free	holdout5	0.783222652250323	-0.36408216734152
C[C@@H](CO)N1C[C@H](C)[C@H](CN(C)CC2CC2)OCCCC[C@H](C)Oc3ccc(NS(=O)(=O)c4ccccc4)cc3C1=O	52	Chemcpa-iso-free	holdout5	0.88897783136449	0.844498049520502
C[C@@H]1C[C@H]2[C@@H]3CCC4=CC(=O)C=C[C@]4(C)[C@@]3(Cl)[C@@H](O)C[C@]2(C)[C@@]1(OC(=O)c5ccco5)C(=O)CCl	68	Chemcpa-iso-free	holdout5	0.97444823683793	0.954613554580672
C[C@@]12CC[C@H]3[C@@H](CCC4=Cc5oncc5C[C@]34C)[C@@H]2CC[C@@]1(O)C#C	114	Chemcpa-iso-free	holdout5	0.985069142522823	0.97810706700996
C[C@H](CCC(=O)NCC(O)=O)[C@H]1CC[C@H]2[C@@H]3CC[C@@H]4C[C@H](O)CC[C@]4(C)[C@H]3C[C@H](O)[C@]12C	85	Chemcpa-iso-free	holdout5	0.978701858571739	0.902075598706414
C[C@H](CO)N1C[C@@H](C)[C@H](CN(C)Cc2ccccn2)Oc3cc(C#CCN(C)C)ccc3S1(=O)=O	10	Chemcpa-iso-free	holdout5	0.802814144912303	0.0987549260017575
C[C@H](CO)N1C[C@H](C)[C@@H](CN(C)Cc2ccc3OCOc3c2)Oc4ccc(NC(=O)Cc5cn(C)c6ccccc56)cc4C1=O	88	Chemcpa-iso-free	holdout5	0.968415881974487	0.874160802825868
C[C@H](CO)N1C[C@H](C)[C@H](CN(C)Cc2ccc(cc2)C(=O)Nc3ccccc3N)Oc4ccc(NC(=O)C5CCCCC5)cc4CC1=O	24	Chemcpa-iso-free	holdout5	0.716125143786521	-0.691748405558279
C[C@H](CO)N1C[C@H](C)[C@H](CN(C)S(=O)(=O)c2ccccc2)Oc3ccc(NC(=O)Nc4ccc(cc4)C(F)(F)F)cc3C1=O	64	Chemcpa-iso-free	holdout5	0.980682821301279	0.919244784985278
C[C@H](O)C#Cc1ccc(cc1)[C@H]1[C@H](CO)N2CCCCN(C[C@H]12)C(=O)Nc1ccccc1	33	Chemcpa-iso-free	holdout5	0.912949598332288	0.619582298924346
C[C@]12CCC3C(C=CC4=CC(=O)CC[C@]34C)C1CC[C@@]2(O)CCC(O)=O	82	Chemcpa-iso-free	holdout5	0.986957868415072	0.978280124336781
C\C=C\c1cccc(c1)-c1nc(cc2CN([C@@H](CCO)c12)[S@@](=O)C(C)(C)C)C(=O)NCc1ccccc1	14	Chemcpa-iso-free	holdout5	0.868223153181414	0.384957123731109
Cc1nc(sc1C)N1[C@H](CO)[C@H]([C@H]1C#N)c1ccccc1	12	Chemcpa-iso-free	holdout5	0.821878231246636	0.0874667529143955
N#Cc1cccc(c1)-c1ccc(cc1)[C@H]1[C@H]2CN(Cc3ccccc3)C[C@@H]1N2	22	Chemcpa-iso-free	holdout5	0.855737653312342	0.496463025829889
N[C@@H]1CC[C@@H](CCn2cc(nn2)-c2ccccn2)O[C@H]1CO	11	Chemcpa-iso-free	holdout5	0.736693571410909	-1.23360140908803
Nc1ccn([C@@H]2O[C@H](CO)[C@@H](O)[C@@H]2O)c(=O)n1	48	Chemcpa-iso-free	holdout5	0.952751060787564	0.885828962141683
Nc1nc(cs1)C(=N\OCC(O)=O)\C(=O)N[C@H]1[C@H]2SCC(C=C)=C(N2C1=O)C(O)=O	60	Chemcpa-iso-free	holdout5	0.971873826296403	0.902873861345947
OC(CC[C@@H]1[C@H](N(C1=O)c1ccc(F)cc1)c1ccc(O)cc1)c1ccc(F)cc1	82	Chemcpa-iso-free	holdout5	0.979716314182595	0.92091624235631
OC[C@@H]1O[C@H](CC(=O)Nc2nccs2)CC[C@H]1NC(=O)CCN1CCCCC1	11	Chemcpa-iso-free	holdout5	0.865508297506927	0.140345608142745
OC[C@@H]1[C@@H]2[C@@H](CNc3ccccc23)N1Cc1ccccc1Cl	33	Chemcpa-iso-free	holdout5	0.916828292127121	0.464861330832707
OC[C@@H]1[C@H]([C@@H]2CN(CC(=O)N12)C(=O)Cc1cccnc1)c1ccc(cc1)C#CC1CCCCC1	12	Chemcpa-iso-free	holdout5	0.719979731420288	-0.776472445526385
OC[C@@H]1[C@H]2Cn3c(ccc(-c4cccc(F)c4)c3=O)[C@H]2N([C@H]1C(O)=O)C(=O)c1ccccn1	13	Chemcpa-iso-free	holdout5	0.817073926289133	-0.0991433648437248
OC[C@@H]1[C@H]2Cn3c(ccc(-c4ccncc4)c3=O)[C@H]2N(Cc2cocn2)[C@H]1C(=O)N1CCCCC1	13	Chemcpa-iso-free	holdout5	0.816569211477839	0.239430116955524
OC[C@@H]1[C@H]2Cn3c(ccc(C4=CCCC4)c3=O)[C@@H]([C@H]1C(=O)NCc1ccccn1)N2Cc1cccnc1	13	Chemcpa-iso-free	holdout5	0.825270453837068	0.150567990982962
OC[C@@H]1[C@H]2Cn3c(cccc3=O)[C@@H]([C@H]1C(=O)N1CCOCC1)N2S(=O)(=O)c1ccccc1F	13	Chemcpa-iso-free	holdout5	0.834770508791892	0.298122693552303
OC[C@@H]1[C@H]2Cn3c(cccc3=O)[C@H]2N(Cc2ccccn2)[C@H]1C(=O)NCCN1CCCCC1	13	Chemcpa-iso-free	holdout5	0.850737351762766	0.298418316607397
OC[C@H]1O[C@@H](CC(=O)NC2CCCCC2)C=C[C@H]1NS(=O)(=O)c1ccc(F)cc1	11	Chemcpa-iso-free	holdout5	0.860154489057992	0.203376018724058
OC[C@H]1O[C@H](CC(=O)NCCCN2CCOCC2)CC[C@H]1NC(=O)Nc1ccc2OCOc2c1	10	Chemcpa-iso-free	holdout5	0.820882924521287	0.516707046289564
OC[C@H]1[C@@H]([C@@H]2CN(CC(=O)N12)C(=O)c1cccc(F)c1)c1ccc(cc1)C1=CCCC1	16	Chemcpa-iso-free	holdout5	0.598725812264004	0.0139237291804555
OC[C@H]1[C@@H]2Cn3c(cccc3=O)[C@@H]2N[C@@H]1C(=O)NC1Cc2ccccc2C1	13	Chemcpa-iso-free	holdout5	0.832776320425344	0.140320228093597
OC[C@H]1[C@@H]2[C@@H](CN(C(=O)CC(F)(F)F)c3ccccc23)N1Cc1cccnc1	33	Chemcpa-iso-free	holdout5	0.919178147977775	0.407016493248564
OC[C@H]1[C@H]([C@H](C#N)N1C(=O)NC1CCCCC1)c1ccc(cc1)C1=CCCCC1	16	Chemcpa-iso-free	holdout5	0.732213751364625	-1.43919061768
OC[C@H]1[C@H]2[C@H](CN(C(=O)c3cccnc3)c3ccccc23)N1Cc1ccc2OCOc2c1	13	Chemcpa-iso-free	holdout5	0.737229315778821	-1.17146675320058
OS(=O)(=O)CCN1C(=S)S\C(=C/c2cn(nc2-c2ccc(OCc3ccccc3)cc2)-c2ccccc2)C1=O	67	Chemcpa-iso-free	holdout5	0.981980455550807	0.965236761375579
O[C@H]1CN[C@@H]2CC[C@H](CC(=O)Nc3nccs3)O[C@H]2COC1	31	Chemcpa-iso-free	holdout5	0.909422870309826	0.471293409949375
CC(=O)[C@H]1CC[C@H]2[C@@H]3C=CC4=CC(=O)CC[C@@]4(C)[C@@H]3CC[C@]12C	72	PerturbNet-iso	holdout5	0.943048716644962	0.826238236545055
CC(C)(C)NCC(O)COc1cccc2C[C@@H](O)[C@@H](O)Cc12	138	PerturbNet-iso	holdout5	0.984602543987254	0.978930564429898
CC(C)NC(=O)N(C)C[C@H]1OCCCC[C@H](C)Oc2ccc(NC(=O)Nc3ccccc3)cc2C(=O)N(C[C@H]1C)[C@@H](C)CO	38	PerturbNet-iso	holdout5	0.967534407897896	0.92133121263747
CC(C)NC(=O)N(C[C@H]1[C@H]([C@H](CO)N1C(C)=O)c1ccccc1)C1CCCC1	34	PerturbNet-iso	holdout5	0.84567560634823	0.834640903120981
CC(C)[C@@]1(NC(=O)[C@@H]2C[C@H]3[C@@H](Cc4c[nH]c5cccc3c45)N(C)C2)O[C@@]2(O)[C@@H]3CCCN3C(=O)[C@H](Cc3ccccc3)N2C1=O	64	PerturbNet-iso	holdout5	0.975949744958186	0.944939055181171
CC(N\C(Nc1ccncc1)=N\C#N)C(C)(C)C	72	PerturbNet-iso	holdout5	0.977846386476815	0.959221366679575
CC1OC(CC1O)n1cnc2c(N)ncnc12	174	PerturbNet-iso	holdout5	0.911885425023448	0.807451305922358
CCC(=O)N1CC2(C1)[C@H]([C@@H](CO)N2CC1CCCC1)c1ccc(cc1)\C=C\C	22	PerturbNet-iso	holdout5	0.547168903330404	0.389653640465849
CCCC#Cc1ccc(cc1)[C@H]1[C@H](CO)N2[C@@H]1CN(CC2=O)C(=O)Nc1cccc(F)c1	12	PerturbNet-iso	holdout5	0.947441234778094	0.890573877975495
CCCC(=O)N1CC[C@@]2(CC1)CN([C@@H](CO)c1c2c2ccc(OC)cc2n1C)C(C)=O	11	PerturbNet-iso	holdout5	0.922628591188622	0.193281484099497
CCCC(=O)N1C[C@]2(CCN(CC2)S(=O)(=O)CC)c2c([C@H]1CO)n(C)c1cc(OC)ccc21	12	PerturbNet-iso	holdout5	0.867934621365045	0.39911029927026
CCCCC/C=C\C/C=C\CCCCCCCCCC(=O)O	53	PerturbNet-iso	holdout5	0.90506154877653	0.818398599389526
CCCCCCCCCCCCCC(=O)OC1C(C)C2(O)C3C=C(C)C(=O)C3(O)CC(=CC2C4C(C)(C)C41OC(=O)C)CO	281	PerturbNet-iso	holdout5	0.910562393093203	0.455887545506225
CCCN(C)C[C@@H]1OCCCC[C@@H](C)Oc2ccc(NS(=O)(=O)c3ccc(OC)cc3)cc2C(=O)N(C[C@@H]1C)[C@H](C)CO	123	PerturbNet-iso	holdout5	0.986541978327041	0.954019988727719
CCCNC(=O)N[C@H]1CC[C@@H](CCn2cc(nn2)-c2cccc(F)c2)O[C@H]1CO	11	PerturbNet-iso	holdout5	0.967990288000276	0.897052856220403
CCCNC(=O)[C@@H]1[C@@H](CO)[C@@H]2Cn3c(cccc3=O)[C@@H]2N1C	13	PerturbNet-iso	holdout5	0.922116453678909	0.671767658502547
CCN(C[C@H]1[C@H]([C@@H](CO)N1C(=O)COC)c1ccccc1)S(C)(=O)=O	27	PerturbNet-iso	holdout5	0.867797570008305	0.667214026735905
CCN1[C@@H]([C@@H](CO)[C@@H]2Cn3c(ccc(C4=CCCC4)c3=O)[C@H]12)C(=O)NCc1cccc(OC)c1	13	PerturbNet-iso	holdout5	0.925024086754346	0.823659762938925
CCOC(=O)c1cc2CN([C@@H](CCO)c2c(n1)c3cccc(c3)c4cccc(OC)c4)S(=O)C(C)(C)C	34	PerturbNet-iso	holdout5	0.922229546304905	0.866084400060507
CCS(=O)(=O)Nc1ccc2OC[C@H]3O[C@H](CC(=O)NCc4ccccc4F)CC[C@@H]3N(C)C(=O)c2c1	13	PerturbNet-iso	holdout5	0.96189395330782	0.900274098160545
CC[N+](C)(CC)CC(=O)Nc1c(C)cccc1C	68	PerturbNet-iso	holdout5	0.966469638495786	0.947124165222304
CN(C)C(=O)c1ccc(cc1)-c1cccc(c1)-c1nc(cc2CN([C@H](CCO)c12)[S@](=O)C(C)(C)C)C(=O)NC1CCCCC1	165	PerturbNet-iso	holdout5	0.626824465269316	-0.0483529570952708
CN(C)CC(=O)N1C[C@@H]2N[C@H](C1)[C@H]2c1ccc(cc1)-c1ccncc1	22	PerturbNet-iso	holdout5	0.739779675006505	0.577378440838846
CN1C[C@H](CNC(=O)OCc2ccccc2)C[C@H]2[C@H]1Cc1cn(C)c3cccc2c13	80	PerturbNet-iso	holdout5	0.975801493346785	0.937998635574728
CN1[C@H]2CC[C@@H](CC(=O)NCCc3ccncc3)O[C@H]2COc2ccc(NS(=O)(=O)c3ccc(C)cc3)cc2C1=O	33	PerturbNet-iso	holdout5	0.925775558250202	0.769486193864833
CN1[C@H]2CC[C@H](CC(=O)NC3Cc4ccccc4C3)O[C@@H]2COc2ccc(NS(=O)(=O)c3ccccc3F)cc2C1=O	13	PerturbNet-iso	holdout5	0.966276210784653	0.864452089212484
CN1[C@H]2CC[C@H](CC(=O)Nc3cn(C)nc3C)O[C@H]2COc2ccc(NC(=O)c3cccc(F)c3)cc2C1=O	13	PerturbNet-iso	holdout5	0.937410081362753	0.474863557368306
CNC(=O)Oc1ccc2N(C)[C@H]3N(C)CC[C@@]3(C)c2c1	83	PerturbNet-iso	holdout5	0.955528271206833	0.844089202986259
CN[C@@H](C)C(=O)N[C@@H](C(C)C)C(=O)N1CCC[C@@H]1C(=O)Nc1cccc2ncccc12	236	PerturbNet-iso	holdout5	0.970771395321636	0.92661781152174
CN\C(NC#N)=N/c1ccc(cc1)C1=NNC(=O)CC1C	67	PerturbNet-iso	holdout5	0.964345364014492	0.931049467020304
COC(=O)C[C@@H]1CC[C@@H]2[C@H](COC[C@@H](O)CN2S(=O)(=O)c2cn(C)cn2)O1	21	PerturbNet-iso	holdout5	0.946783750524444	0.911284237726304
COC(=O)[C@@H]1[C@@H](CO)[C@@H]2Cn3c(ccc(-c4cccc(OC)c4)c3=O)[C@@H]2N1Cc1nccs1	13	PerturbNet-iso	holdout5	0.922029709725255	0.662200827681451
COCC(=O)N1CC[C@@]2(CC1)CN(Cc1cc(F)ccc1F)[C@H](CO)c1c2c2ccc(OC)cc2n1C	11	PerturbNet-iso	holdout5	0.931507587653191	0.707818161192096
COCC(=O)N1C[C@H]2[C@H]([C@H](CO)N2C(=O)C1)c1ccc(cc1)-c1ccncc1	11	PerturbNet-iso	holdout5	0.94298161874738	0.754672652359002
COCC(=O)N1[C@H]2Cn3c(ccc(\C=C\c4ccccc4)c3=O)[C@@H]1[C@@H]([C@H]2CO)C(=O)N1CCOCC1	13	PerturbNet-iso	holdout5	0.951378284240126	0.836717271993306
COCCNC(=O)C[C@@H]1CC[C@@H]2[C@H](COC[C@H](O)CN2S(=O)(=O)c2ccccc2F)O1	11	PerturbNet-iso	holdout5	0.967965410154203	0.889880098028515
CO[C@H]1CC[C@H]2CCOc3c(cccc3C(=O)N(C)C[C@H](OC)[C@H](C)C(=O)N(C)C[C@@H]1O2)C#N	24	PerturbNet-iso	holdout5	0.857792741829202	0.2067221723305
CO[C@]12C[C@@H](COC(=O)c3cncc(Br)c3)CN(C)[C@@H]1Cc1cn(C)c3cccc2c13	83	PerturbNet-iso	holdout5	0.943904227639218	0.900359183619026
COc1cc(C)c(\C=C\C(C)=C\C=C\C(C)=C\C(O)=O)c(C)c1C	84	PerturbNet-iso	holdout5	0.980961530905905	0.950395543670649
COc1ccc(cc1)-c1ccc(cc1)[C@@H]1[C@@H](CO)N2[C@@H]1CN(Cc1ccccc1)CC2=O	28	PerturbNet-iso	holdout5	0.890924862593587	0.865767780231939
COc1ccc(cc1)S(=O)(=O)N(C)C[C@H]2Oc3c(NC(=O)NC4CCCCC4)cccc3C(=O)N(C[C@H]2C)[C@H](C)CO	52	PerturbNet-iso	holdout5	0.977326774492337	0.960102727434593
COc1ccc(cc1)S(=O)(=O)N1CCCCN2[C@@H](CO)[C@@H]([C@H]2C1)c1ccc(cc1)\C=C\C	33	PerturbNet-iso	holdout5	0.914770364325758	0.745185732893108
COc1ccc2c3c([C@@H](CO)N(CC4CC4)C[C@]33CN(C3)C(=O)c3ccc4OCOc4c3)n(C)c2c1	11	PerturbNet-iso	holdout5	0.938368796339873	0.835446754460156
COc1ccc2c3c([C@@H](CO)N(C[C@]33CCN(Cc4ccccn4)CC3)C(=O)Nc3ccc(F)cc3)n(C)c2c1	11	PerturbNet-iso	holdout5	0.960424429363709	0.904758915479944
COc1ccc2c3c([C@@H](CO)N(Cc4cc(OC)cc(OC)c4)C[C@]33CCN(CC3)S(=O)(=O)c3cn(C)cn3)n(C)c2c1	11	PerturbNet-iso	holdout5	0.883188233412138	0.411480055388818
COc1ccc2c3c([C@@H](CO)N(Cc4ccncc4)C[C@]33CCN(CC3)C(=O)Cc3ccncc3)n(C)c2c1	32	PerturbNet-iso	holdout5	0.914877837775812	0.834171067985114
COc1ccc2c3c([C@H](CO)N(C[C@]33CCN(CC3)C(=O)c3ccccc3F)C(=O)Nc3ccc(F)cc3)n(C)c2c1	12	PerturbNet-iso	holdout5	0.941428985360551	0.838115760427124
COc1ccc2c3c([C@H](CO)N(C[C@]33CN(C3)C(=O)Cc3ccncc3)C(=O)Nc3ccc(F)cc3)n(C)c2c1	11	PerturbNet-iso	holdout5	0.95865571386142	0.849136797751376
COc1ccc2c3c([C@H](CO)NC[C@]33CCN(Cc4ccccc4Cl)CC3)n(C)c2c1	28	PerturbNet-iso	holdout5	0.602969915992145	-0.328688631796047
COc1ccc2c3c([C@H](CO)NC[C@]33CN(C3)S(=O)(=O)c3ccc(C)cc3)n(C)c2c1	11	PerturbNet-iso	holdout5	0.949061828572029	0.813802505485926
COc1ccc2c3c([nH]c2c1)[C@@H](CO)N(C[C@]31CCN(CC1)C(=O)CC1CC1)C(=O)CC1CC1	11	PerturbNet-iso	holdout5	0.95930823476712	0.921245704781773
COc1ccc2c3c([nH]c2c1)[C@H](CO)N(C)C[C@]31CCN(CC1)S(=O)(=O)c1cn(C)cn1	12	PerturbNet-iso	holdout5	0.938042291388296	0.526597438629218
COc1cccc(CNC(=O)C[C@@H]2CC[C@@H]3[C@H](COc4ccc(NC(=O)c5cccs5)cc4C(=O)N3C)O2)c1	33	PerturbNet-iso	holdout5	0.915036583093758	0.640072441765002
COc1ccccc1CNC(=O)C[C@@H]1O[C@@H](CO)[C@@H](NC(=O)CN(C)C)C=C1	30	PerturbNet-iso	holdout5	0.915479151196731	0.774818013177096
COc1ccccc1CNC(=O)C[C@@H]2C[C@@H]3[C@@H](Oc4ccc(NC(=O)CN(C)C)cc34)[C@H](CO)O2	26	PerturbNet-iso	holdout5	0.883163924258149	0.451411254583665
COc1ccccc1NC(=O)N1C[C@@H](O)COC[C@@H]2O[C@H](CC(=O)NCCc3ccncc3)CC[C@@H]12	11	PerturbNet-iso	holdout5	0.974769922651272	0.936813576721603
C[C@@H](CO)N1C[C@@H](C)[C@@H](CN(C)C(=O)[C@H]2CCCN2C)OCc3ccccc3-c4c(C1=O)n(C)c5ccccc45	28	PerturbNet-iso	holdout5	0.919938261093709	0.394829561780962
C[C@@H](CO)N1C[C@@H](C)[C@@H](CN(C)Cc2ccc(cc2)C(F)(F)F)Oc3ccc(NC(=O)Cc4cn(C)c5ccccc45)cc3CC1=O	12	PerturbNet-iso	holdout5	0.879057701000998	0.219031579496038
C[C@@H](CO)N1C[C@@H](C)[C@H](CN(C)C(=O)C2CCCCC2)Oc3ncc(C#CC4CCCCC4)cc3C1=O	12	PerturbNet-iso	holdout5	0.860721876851258	0.289023482906217
C[C@@H](CO)N1C[C@@H](C)[C@H](CN(C)CC2CC2)Oc3ccc(NC(=O)CCCCCC(=O)Nc4ccccc4N)cc3CC1=O	24	PerturbNet-iso	holdout5	0.746906037268788	-0.977287741631267
C[C@@H](CO)N1C[C@@H](C)[C@H](CN(C)Cc2ccc(Cl)c(Cl)c2)Oc3ccc(NC(=O)C4CC4)cc3CC1=O	20	PerturbNet-iso	holdout5	0.949822940306279	0.843493442335134
C[C@@H](CO)N1C[C@@H](C)[C@H](CN(C)Cc2ccc(Cl)c(Cl)c2)Oc3ccc(NC(=O)Cc4cn(C)c5ccccc45)cc3CC1=O	17	PerturbNet-iso	holdout5	0.795597073569319	-1.47499836691753
C[C@@H](CO)N1C[C@H](C)[C@@H](CN(C)C(=O)c2ccc(F)cc2)Oc3cc(ccc3S1(=O)=O)C4=CCCC4	26	PerturbNet-iso	holdout5	0.890441068546717	0.11797229639642
C[C@@H](CO)N1C[C@H](C)[C@@H](CN(C)Cc2ccc(cc2)C(F)(F)F)Oc3c(NC(=O)NC4CCCCC4)cccc3C1=O	12	PerturbNet-iso	holdout5	0.857707031741804	0.181160182520882
C[C@@H](CO)N1C[C@H](C)[C@@H](CN(C)Cc2ccncc2)Oc3ccc(NC(=O)CCN4CCOCC4)cc3C1=O	15	PerturbNet-iso	holdout5	0.963140583784271	0.940067929286662
C[C@@H](CO)N1C[C@H](C)[C@H](CN(C)C(=O)C2CC2)Oc3cc(ccc3S1(=O)=O)c4cccc(C#N)c4	12	PerturbNet-iso	holdout5	0.839380955151428	-0.167228735071414
C[C@@H](CO)N1C[C@H](C)[C@H](CN(C)CC2CC2)OCCCC[C@H](C)Oc3ccc(NS(=O)(=O)c4ccccc4)cc3C1=O	52	PerturbNet-iso	holdout5	0.985300897282572	0.982256066649913
C[C@@H]1C[C@H]2[C@@H]3CCC4=CC(=O)C=C[C@]4(C)[C@@]3(Cl)[C@@H](O)C[C@]2(C)[C@@]1(OC(=O)c5ccco5)C(=O)CCl	68	PerturbNet-iso	holdout5	0.942517209005367	0.912255103283474
C[C@@]12CC[C@H]3[C@@H](CCC4=Cc5oncc5C[C@]34C)[C@@H]2CC[C@@]1(O)C#C	114	PerturbNet-iso	holdout5	0.964793609339685	0.961996943563353
C[C@H](CCC(=O)NCC(O)=O)[C@H]1CC[C@H]2[C@@H]3CC[C@@H]4C[C@H](O)CC[C@]4(C)[C@H]3C[C@H](O)[C@]12C	85	PerturbNet-iso	holdout5	0.976694181559431	0.946171424709746
C[C@H](CO)N1C[C@@H](C)[C@H](CN(C)Cc2ccccn2)Oc3cc(C#CCN(C)C)ccc3S1(=O)=O	10	PerturbNet-iso	holdout5	0.844071221200475	0.134308902882714
C[C@H](CO)N1C[C@H](C)[C@@H](CN(C)Cc2ccc3OCOc3c2)Oc4ccc(NC(=O)Cc5cn(C)c6ccccc56)cc4C1=O	88	PerturbNet-iso	holdout5	0.952978618268632	0.832876970809957
C[C@H](CO)N1C[C@H](C)[C@H](CN(C)Cc2ccc(cc2)C(=O)Nc3ccccc3N)Oc4ccc(NC(=O)C5CCCCC5)cc4CC1=O	24	PerturbNet-iso	holdout5	0.71623802540732	-0.67946480626738
C[C@H](CO)N1C[C@H](C)[C@H](CN(C)S(=O)(=O)c2ccccc2)Oc3ccc(NC(=O)Nc4ccc(cc4)C(F)(F)F)cc3C1=O	64	PerturbNet-iso	holdout5	0.982576289773876	0.913756198971367
C[C@H](O)C#Cc1ccc(cc1)[C@H]1[C@H](CO)N2CCCCN(C[C@H]12)C(=O)Nc1ccccc1	33	PerturbNet-iso	holdout5	0.932777695024017	0.815025759886222
C[C@]12CCC3C(C=CC4=CC(=O)CC[C@]34C)C1CC[C@@]2(O)CCC(O)=O	82	PerturbNet-iso	holdout5	0.971892550820021	0.978747091739906
C\C=C\c1cccc(c1)-c1nc(cc2CN([C@@H](CCO)c12)[S@@](=O)C(C)(C)C)C(=O)NCc1ccccc1	14	PerturbNet-iso	holdout5	0.896480982320694	0.903215823207415
Cc1nc(sc1C)N1[C@H](CO)[C@H]([C@H]1C#N)c1ccccc1	12	PerturbNet-iso	holdout5	0.942642916062267	0.740928497657613
N#Cc1cccc(c1)-c1ccc(cc1)[C@H]1[C@H]2CN(Cc3ccccc3)C[C@@H]1N2	22	PerturbNet-iso	holdout5	0.826187878466865	0.603922163500183
N[C@@H]1CC[C@@H](CCn2cc(nn2)-c2ccccn2)O[C@H]1CO	11	PerturbNet-iso	holdout5	0.83490816485493	0.264549223860922
Nc1ccn([C@@H]2O[C@H](CO)[C@@H](O)[C@@H]2O)c(=O)n1	48	PerturbNet-iso	holdout5	0.926875497130314	0.821084924425268
Nc1nc(cs1)C(=N\OCC(O)=O)\C(=O)N[C@H]1[C@H]2SCC(C=C)=C(N2C1=O)C(O)=O	60	PerturbNet-iso	holdout5	0.941452626267341	0.929970218427422
OC(CC[C@@H]1[C@H](N(C1=O)c1ccc(F)cc1)c1ccc(O)cc1)c1ccc(F)cc1	82	PerturbNet-iso	holdout5	0.915554727244559	0.892857055482197
OC[C@@H]1O[C@H](CC(=O)Nc2nccs2)CC[C@H]1NC(=O)CCN1CCCCC1	11	PerturbNet-iso	holdout5	0.966691614746726	0.91380373164614
OC[C@@H]1[C@@H]2[C@@H](CNc3ccccc23)N1Cc1ccccc1Cl	33	PerturbNet-iso	holdout5	0.849413203262405	0.797751930295698
OC[C@@H]1[C@H]([C@@H]2CN(CC(=O)N12)C(=O)Cc1cccnc1)c1ccc(cc1)C#CC1CCCCC1	12	PerturbNet-iso	holdout5	0.97732118676221	0.964455829089191
OC[C@@H]1[C@H]2Cn3c(ccc(-c4cccc(F)c4)c3=O)[C@H]2N([C@H]1C(O)=O)C(=O)c1ccccn1	13	PerturbNet-iso	holdout5	0.931551087146503	0.75623939951474
OC[C@@H]1[C@H]2Cn3c(ccc(-c4ccncc4)c3=O)[C@H]2N(Cc2cocn2)[C@H]1C(=O)N1CCCCC1	13	PerturbNet-iso	holdout5	0.960284558308604	0.924539127626399
OC[C@@H]1[C@H]2Cn3c(ccc(C4=CCCC4)c3=O)[C@@H]([C@H]1C(=O)NCc1ccccn1)N2Cc1cccnc1	13	PerturbNet-iso	holdout5	0.941722480202032	0.829699050163225
OC[C@@H]1[C@H]2Cn3c(cccc3=O)[C@@H]([C@H]1C(=O)N1CCOCC1)N2S(=O)(=O)c1ccccc1F	13	PerturbNet-iso	holdout5	0.960549619950838	0.90526866934779
OC[C@@H]1[C@H]2Cn3c(cccc3=O)[C@H]2N(Cc2ccccn2)[C@H]1C(=O)NCCN1CCCCC1	13	PerturbNet-iso	holdout5	0.945616399344401	0.923453677296594
OC[C@H]1O[C@@H](CC(=O)NC2CCCCC2)C=C[C@H]1NS(=O)(=O)c1ccc(F)cc1	11	PerturbNet-iso	holdout5	0.976471119912189	0.923641679275717
OC[C@H]1O[C@H](CC(=O)NCCCN2CCOCC2)CC[C@H]1NC(=O)Nc1ccc2OCOc2c1	10	PerturbNet-iso	holdout5	0.969758645904011	0.939187441634646
OC[C@H]1[C@@H]([C@@H]2CN(CC(=O)N12)C(=O)c1cccc(F)c1)c1ccc(cc1)C1=CCCC1	16	PerturbNet-iso	holdout5	-0.0050170738310269	-0.448911533793608
OC[C@H]1[C@@H]2Cn3c(cccc3=O)[C@@H]2N[C@@H]1C(=O)NC1Cc2ccccc2C1	13	PerturbNet-iso	holdout5	0.935042792438178	0.866002591286548
OC[C@H]1[C@@H]2[C@@H](CN(C(=O)CC(F)(F)F)c3ccccc23)N1Cc1cccnc1	33	PerturbNet-iso	holdout5	0.834738473151413	0.812310300800885
OC[C@H]1[C@H]([C@H](C#N)N1C(=O)NC1CCCCC1)c1ccc(cc1)C1=CCCCC1	16	PerturbNet-iso	holdout5	0.620069183114535	-1.34663368940093
OC[C@H]1[C@H]2[C@H](CN(C(=O)c3cccnc3)c3ccccc23)N1Cc1ccc2OCOc2c1	13	PerturbNet-iso	holdout5	0.938325587298471	0.612055213329031
OS(=O)(=O)CCN1C(=S)S\C(=C/c2cn(nc2-c2ccc(OCc3ccccc3)cc2)-c2ccccc2)C1=O	67	PerturbNet-iso	holdout5	0.969873624540538	0.94175520166469
O[C@H]1CN[C@@H]2CC[C@H](CC(=O)Nc3nccs3)O[C@H]2COC1	31	PerturbNet-iso	holdout5	0.910758872874354	0.701188738046075
CC(=O)[C@H]1CC[C@H]2[C@@H]3C=CC4=CC(=O)CC[C@@]4(C)[C@@H]3CC[C@]12C	72	Chemcpa-iso	holdout5	0.948374593765957	0.766079425723907
CC(C)(C)NCC(O)COc1cccc2C[C@@H](O)[C@@H](O)Cc12	138	Chemcpa-iso	holdout5	0.963737438680405	0.739789827732202
CC(C)NC(=O)N(C)C[C@H]1OCCCC[C@H](C)Oc2ccc(NC(=O)Nc3ccccc3)cc2C(=O)N(C[C@H]1C)[C@@H](C)CO	38	Chemcpa-iso	holdout5	0.936163634126666	0.84269843602326
CC(C)NC(=O)N(C[C@H]1[C@H]([C@H](CO)N1C(C)=O)c1ccccc1)C1CCCC1	34	Chemcpa-iso	holdout5	0.935312802574009	0.595078949618202
CC(C)[C@@]1(NC(=O)[C@@H]2C[C@H]3[C@@H](Cc4c[nH]c5cccc3c45)N(C)C2)O[C@@]2(O)[C@@H]3CCCN3C(=O)[C@H](Cc3ccccc3)N2C1=O	64	Chemcpa-iso	holdout5	0.944015998913247	0.776432951973578
CC(N\C(Nc1ccncc1)=N\C#N)C(C)(C)C	72	Chemcpa-iso	holdout5	0.946604627628729	0.797955721907724
CC1OC(CC1O)n1cnc2c(N)ncnc12	174	Chemcpa-iso	holdout5	0.94483801718147	0.730342032085613
CCC(=O)N1CC2(C1)[C@H]([C@@H](CO)N2CC1CCCC1)c1ccc(cc1)\C=C\C	22	Chemcpa-iso	holdout5	0.840241304201975	0.517325547044437
CCCC#Cc1ccc(cc1)[C@H]1[C@H](CO)N2[C@@H]1CN(CC2=O)C(=O)Nc1cccc(F)c1	12	Chemcpa-iso	holdout5	0.762600832427163	-0.0666580086887874
CCCC(=O)N1CC[C@@]2(CC1)CN([C@@H](CO)c1c2c2ccc(OC)cc2n1C)C(C)=O	11	Chemcpa-iso	holdout5	0.733220325355965	-1.66843041211837
CCCC(=O)N1C[C@]2(CCN(CC2)S(=O)(=O)CC)c2c([C@H]1CO)n(C)c1cc(OC)ccc21	12	Chemcpa-iso	holdout5	0.700054549243827	-0.409588370434412
CCCCC/C=C\C/C=C\CCCCCCCCCC(=O)O	53	Chemcpa-iso	holdout5	0.912833055735012	0.723267823377483
CCCCCCCCCCCCCC(=O)OC1C(C)C2(O)C3C=C(C)C(=O)C3(O)CC(=CC2C4C(C)(C)C41OC(=O)C)CO	281	Chemcpa-iso	holdout5	0.882529897863645	0.127506184835389
CCCN(C)C[C@@H]1OCCCC[C@@H](C)Oc2ccc(NS(=O)(=O)c3ccc(OC)cc3)cc2C(=O)N(C[C@@H]1C)[C@H](C)CO	123	Chemcpa-iso	holdout5	0.980344447056553	0.940928745382992
CCCNC(=O)N[C@H]1CC[C@@H](CCn2cc(nn2)-c2cccc(F)c2)O[C@H]1CO	11	Chemcpa-iso	holdout5	0.89493551386374	0.604153546587084
CCCNC(=O)[C@@H]1[C@@H](CO)[C@@H]2Cn3c(cccc3=O)[C@@H]2N1C	13	Chemcpa-iso	holdout5	0.853550512968718	0.425945782204034
CCN(C[C@H]1[C@H]([C@@H](CO)N1C(=O)COC)c1ccccc1)S(C)(=O)=O	27	Chemcpa-iso	holdout5	0.906783751833812	0.425659231878595
CCN1[C@@H]([C@@H](CO)[C@@H]2Cn3c(ccc(C4=CCCC4)c3=O)[C@H]12)C(=O)NCc1cccc(OC)c1	13	Chemcpa-iso	holdout5	0.8756095150824	0.612723559813181
CCOC(=O)c1cc2CN([C@@H](CCO)c2c(n1)c3cccc(c3)c4cccc(OC)c4)S(=O)C(C)(C)C	34	Chemcpa-iso	holdout5	0.945096632413243	0.766456916851341
CCS(=O)(=O)Nc1ccc2OC[C@H]3O[C@H](CC(=O)NCc4ccccc4F)CC[C@@H]3N(C)C(=O)c2c1	13	Chemcpa-iso	holdout5	0.900704875736641	0.653069172400095
CC[N+](C)(CC)CC(=O)Nc1c(C)cccc1C	68	Chemcpa-iso	holdout5	0.928414643173949	0.784928637797385
CN(C)C(=O)c1ccc(cc1)-c1cccc(c1)-c1nc(cc2CN([C@H](CCO)c12)[S@](=O)C(C)(C)C)C(=O)NC1CCCCC1	165	Chemcpa-iso	holdout5	0.81173321639624	-0.209560520608409
CN(C)CC(=O)N1C[C@@H]2N[C@H](C1)[C@H]2c1ccc(cc1)-c1ccncc1	22	Chemcpa-iso	holdout5	0.859750547752008	0.580478971910536
CN1C[C@H](CNC(=O)OCc2ccccc2)C[C@H]2[C@H]1Cc1cn(C)c3cccc2c13	80	Chemcpa-iso	holdout5	0.954184837014705	0.781151345154036
CN1[C@H]2CC[C@@H](CC(=O)NCCc3ccncc3)O[C@H]2COc2ccc(NS(=O)(=O)c3ccc(C)cc3)cc2C1=O	33	Chemcpa-iso	holdout5	0.93766167554801	0.614080642971566
CN1[C@H]2CC[C@H](CC(=O)NC3Cc4ccccc4C3)O[C@@H]2COc2ccc(NS(=O)(=O)c3ccccc3F)cc2C1=O	13	Chemcpa-iso	holdout5	0.917169779027332	0.560015467903887
CN1[C@H]2CC[C@H](CC(=O)Nc3cn(C)nc3C)O[C@H]2COc2ccc(NC(=O)c3cccc(F)c3)cc2C1=O	13	Chemcpa-iso	holdout5	0.881022002715074	-0.205641405345687
CNC(=O)Oc1ccc2N(C)[C@H]3N(C)CC[C@@]3(C)c2c1	83	Chemcpa-iso	holdout5	0.949761961277936	0.685693762943989
CN[C@@H](C)C(=O)N[C@@H](C(C)C)C(=O)N1CCC[C@@H]1C(=O)Nc1cccc2ncccc12	236	Chemcpa-iso	holdout5	0.953668303997899	0.830952831703004
CN\C(NC#N)=N/c1ccc(cc1)C1=NNC(=O)CC1C	67	Chemcpa-iso	holdout5	0.952441409261782	0.804030759847619
COC(=O)C[C@@H]1CC[C@@H]2[C@H](COC[C@@H](O)CN2S(=O)(=O)c2cn(C)cn2)O1	21	Chemcpa-iso	holdout5	0.916066989785513	0.736405410306969
COC(=O)[C@@H]1[C@@H](CO)[C@@H]2Cn3c(ccc(-c4cccc(OC)c4)c3=O)[C@@H]2N1Cc1nccs1	13	Chemcpa-iso	holdout5	0.852998781549417	0.477434066940663
COCC(=O)N1CC[C@@]2(CC1)CN(Cc1cc(F)ccc1F)[C@H](CO)c1c2c2ccc(OC)cc2n1C	11	Chemcpa-iso	holdout5	0.765272074556256	0.22165728242241
COCC(=O)N1C[C@H]2[C@H]([C@H](CO)N2C(=O)C1)c1ccc(cc1)-c1ccncc1	11	Chemcpa-iso	holdout5	0.725584858229251	-0.671401755532542
COCC(=O)N1[C@H]2Cn3c(ccc(\C=C\c4ccccc4)c3=O)[C@@H]1[C@@H]([C@H]2CO)C(=O)N1CCOCC1	13	Chemcpa-iso	holdout5	0.854030884278214	0.650050664980514
COCCNC(=O)C[C@@H]1CC[C@@H]2[C@H](COC[C@H](O)CN2S(=O)(=O)c2ccccc2F)O1	11	Chemcpa-iso	holdout5	0.876215665250583	0.539129325963214
CO[C@H]1CC[C@H]2CCOc3c(cccc3C(=O)N(C)C[C@H](OC)[C@H](C)C(=O)N(C)C[C@@H]1O2)C#N	24	Chemcpa-iso	holdout5	0.873904560971276	-0.053737152450938
CO[C@]12C[C@@H](COC(=O)c3cncc(Br)c3)CN(C)[C@@H]1Cc1cn(C)c3cccc2c13	83	Chemcpa-iso	holdout5	0.951036204085453	0.830083774527706
COc1cc(C)c(\C=C\C(C)=C\C=C\C(C)=C\C(O)=O)c(C)c1C	84	Chemcpa-iso	holdout5	0.918091515052307	0.573402275262436
COc1ccc(cc1)-c1ccc(cc1)[C@@H]1[C@@H](CO)N2[C@@H]1CN(Cc1ccccc1)CC2=O	28	Chemcpa-iso	holdout5	0.922778188693669	0.701647173953818
COc1ccc(cc1)S(=O)(=O)N(C)C[C@H]2Oc3c(NC(=O)NC4CCCCC4)cccc3C(=O)N(C[C@H]2C)[C@H](C)CO	52	Chemcpa-iso	holdout5	0.967482482569284	0.893352837846349
COc1ccc(cc1)S(=O)(=O)N1CCCCN2[C@@H](CO)[C@@H]([C@H]2C1)c1ccc(cc1)\C=C\C	33	Chemcpa-iso	holdout5	0.931266811159007	0.485371915892648
COc1ccc2c3c([C@@H](CO)N(CC4CC4)C[C@]33CN(C3)C(=O)c3ccc4OCOc4c3)n(C)c2c1	11	Chemcpa-iso	holdout5	0.783436994231542	0.343497790363855
COc1ccc2c3c([C@@H](CO)N(C[C@]33CCN(Cc4ccccn4)CC3)C(=O)Nc3ccc(F)cc3)n(C)c2c1	11	Chemcpa-iso	holdout5	0.78099120604021	0.036504870535246
COc1ccc2c3c([C@@H](CO)N(Cc4cc(OC)cc(OC)c4)C[C@]33CCN(CC3)S(=O)(=O)c3cn(C)cn3)n(C)c2c1	11	Chemcpa-iso	holdout5	0.801907497861414	0.0256254495964773
COc1ccc2c3c([C@@H](CO)N(Cc4ccncc4)C[C@]33CCN(CC3)C(=O)Cc3ccncc3)n(C)c2c1	32	Chemcpa-iso	holdout5	0.918069179101194	0.462850320727889
COc1ccc2c3c([C@H](CO)N(C[C@]33CCN(CC3)C(=O)c3ccccc3F)C(=O)Nc3ccc(F)cc3)n(C)c2c1	12	Chemcpa-iso	holdout5	0.707982213509201	-0.681648745075508
COc1ccc2c3c([C@H](CO)N(C[C@]33CN(C3)C(=O)Cc3ccncc3)C(=O)Nc3ccc(F)cc3)n(C)c2c1	11	Chemcpa-iso	holdout5	0.75407482380221	-0.199375277439648
COc1ccc2c3c([C@H](CO)NC[C@]33CCN(Cc4ccccc4Cl)CC3)n(C)c2c1	28	Chemcpa-iso	holdout5	0.760150036339268	-0.494688570030622
COc1ccc2c3c([C@H](CO)NC[C@]33CN(C3)S(=O)(=O)c3ccc(C)cc3)n(C)c2c1	11	Chemcpa-iso	holdout5	0.812296219785206	0.0875231660996381
COc1ccc2c3c([nH]c2c1)[C@@H](CO)N(C[C@]31CCN(CC1)C(=O)CC1CC1)C(=O)CC1CC1	11	Chemcpa-iso	holdout5	0.781405450879351	0.389390428418595
COc1ccc2c3c([nH]c2c1)[C@H](CO)N(C)C[C@]31CCN(CC1)S(=O)(=O)c1cn(C)cn1	12	Chemcpa-iso	holdout5	0.722472341787951	-1.49243835944766
COc1cccc(CNC(=O)C[C@@H]2CC[C@@H]3[C@H](COc4ccc(NC(=O)c5cccs5)cc4C(=O)N3C)O2)c1	33	Chemcpa-iso	holdout5	0.939010478955085	0.330576290372243
COc1ccccc1CNC(=O)C[C@@H]1O[C@@H](CO)[C@@H](NC(=O)CN(C)C)C=C1	30	Chemcpa-iso	holdout5	0.935780352703171	0.665788446510372
COc1ccccc1CNC(=O)C[C@@H]2C[C@@H]3[C@@H](Oc4ccc(NC(=O)CN(C)C)cc34)[C@H](CO)O2	26	Chemcpa-iso	holdout5	0.886145485675181	-0.000541093946448967
COc1ccccc1NC(=O)N1C[C@@H](O)COC[C@@H]2O[C@H](CC(=O)NCCc3ccncc3)CC[C@@H]12	11	Chemcpa-iso	holdout5	0.866463924954547	0.593882006650213
C[C@@H](CO)N1C[C@@H](C)[C@@H](CN(C)C(=O)[C@H]2CCCN2C)OCc3ccccc3-c4c(C1=O)n(C)c5ccccc45	28	Chemcpa-iso	holdout5	0.900900522583241	0.217828017077853
C[C@@H](CO)N1C[C@@H](C)[C@@H](CN(C)Cc2ccc(cc2)C(F)(F)F)Oc3ccc(NC(=O)Cc4cn(C)c5ccccc45)cc3CC1=O	12	Chemcpa-iso	holdout5	0.797107602138805	-0.245479023382756
C[C@@H](CO)N1C[C@@H](C)[C@H](CN(C)C(=O)C2CCCCC2)Oc3ncc(C#CC4CCCCC4)cc3C1=O	12	Chemcpa-iso	holdout5	0.794415812262321	-0.0234534883724102
C[C@@H](CO)N1C[C@@H](C)[C@H](CN(C)CC2CC2)Oc3ccc(NC(=O)CCCCCC(=O)Nc4ccccc4N)cc3CC1=O	24	Chemcpa-iso	holdout5	0.702540810518689	-1.48247969217452
C[C@@H](CO)N1C[C@@H](C)[C@H](CN(C)Cc2ccc(Cl)c(Cl)c2)Oc3ccc(NC(=O)C4CC4)cc3CC1=O	20	Chemcpa-iso	holdout5	0.893846305878223	0.632020463740308
C[C@@H](CO)N1C[C@@H](C)[C@H](CN(C)Cc2ccc(Cl)c(Cl)c2)Oc3ccc(NC(=O)Cc4cn(C)c5ccccc45)cc3CC1=O	17	Chemcpa-iso	holdout5	0.728984488071683	-2.23652454627621
C[C@@H](CO)N1C[C@H](C)[C@@H](CN(C)C(=O)c2ccc(F)cc2)Oc3cc(ccc3S1(=O)=O)C4=CCCC4	26	Chemcpa-iso	holdout5	0.866076543074138	0.0556091064943925
C[C@@H](CO)N1C[C@H](C)[C@@H](CN(C)Cc2ccc(cc2)C(F)(F)F)Oc3c(NC(=O)NC4CCCCC4)cccc3C1=O	12	Chemcpa-iso	holdout5	0.7981113240016	-0.0683174883199098
C[C@@H](CO)N1C[C@H](C)[C@@H](CN(C)Cc2ccncc2)Oc3ccc(NC(=O)CCN4CCOCC4)cc3C1=O	15	Chemcpa-iso	holdout5	0.884816537285816	0.804373665874688
C[C@@H](CO)N1C[C@H](C)[C@H](CN(C)C(=O)C2CC2)Oc3cc(ccc3S1(=O)=O)c4cccc(C#N)c4	12	Chemcpa-iso	holdout5	0.757840436616738	-0.187429389818774
C[C@@H](CO)N1C[C@H](C)[C@H](CN(C)CC2CC2)OCCCC[C@H](C)Oc3ccc(NS(=O)(=O)c4ccccc4)cc3C1=O	52	Chemcpa-iso	holdout5	0.940638934344058	0.953532113364018
C[C@@H]1C[C@H]2[C@@H]3CCC4=CC(=O)C=C[C@]4(C)[C@@]3(Cl)[C@@H](O)C[C@]2(C)[C@@]1(OC(=O)c5ccco5)C(=O)CCl	68	Chemcpa-iso	holdout5	0.938019414819497	0.75363901564454
C[C@@]12CC[C@H]3[C@@H](CCC4=Cc5oncc5C[C@]34C)[C@@H]2CC[C@@]1(O)C#C	114	Chemcpa-iso	holdout5	0.956867605192099	0.803037545726308
C[C@H](CCC(=O)NCC(O)=O)[C@H]1CC[C@H]2[C@@H]3CC[C@@H]4C[C@H](O)CC[C@]4(C)[C@H]3C[C@H](O)[C@]12C	85	Chemcpa-iso	holdout5	0.92626024902495	0.61650125675868
C[C@H](CO)N1C[C@@H](C)[C@H](CN(C)Cc2ccccn2)Oc3cc(C#CCN(C)C)ccc3S1(=O)=O	10	Chemcpa-iso	holdout5	0.760399576937561	0.00529668769172165
C[C@H](CO)N1C[C@H](C)[C@@H](CN(C)Cc2ccc3OCOc3c2)Oc4ccc(NC(=O)Cc5cn(C)c6ccccc56)cc4C1=O	88	Chemcpa-iso	holdout5	0.926379868170906	0.605006996414841
C[C@H](CO)N1C[C@H](C)[C@H](CN(C)Cc2ccc(cc2)C(=O)Nc3ccccc3N)Oc4ccc(NC(=O)C5CCCCC5)cc4CC1=O	24	Chemcpa-iso	holdout5	0.681430867154021	-0.81029386929291
C[C@H](CO)N1C[C@H](C)[C@H](CN(C)S(=O)(=O)c2ccccc2)Oc3ccc(NC(=O)Nc4ccc(cc4)C(F)(F)F)cc3C1=O	64	Chemcpa-iso	holdout5	0.972146730467807	0.842167078940358
C[C@H](O)C#Cc1ccc(cc1)[C@H]1[C@H](CO)N2CCCCN(C[C@H]12)C(=O)Nc1ccccc1	33	Chemcpa-iso	holdout5	0.912565185645956	0.695216540245459
C[C@]12CCC3C(C=CC4=CC(=O)CC[C@]34C)C1CC[C@@]2(O)CCC(O)=O	82	Chemcpa-iso	holdout5	0.953681192237186	0.84665105039269
C\C=C\c1cccc(c1)-c1nc(cc2CN([C@@H](CCO)c12)[S@@](=O)C(C)(C)C)C(=O)NCc1ccccc1	14	Chemcpa-iso	holdout5	0.901556696588969	0.692884247851981
Cc1nc(sc1C)N1[C@H](CO)[C@H]([C@H]1C#N)c1ccccc1	12	Chemcpa-iso	holdout5	0.868193733653335	0.578121122441814
N#Cc1cccc(c1)-c1ccc(cc1)[C@H]1[C@H]2CN(Cc3ccccc3)C[C@@H]1N2	22	Chemcpa-iso	holdout5	0.850342558842893	0.442625475123973
N[C@@H]1CC[C@@H](CCn2cc(nn2)-c2ccccn2)O[C@H]1CO	11	Chemcpa-iso	holdout5	0.708129546639889	-1.3180410270552
Nc1ccn([C@@H]2O[C@H](CO)[C@@H](O)[C@@H]2O)c(=O)n1	48	Chemcpa-iso	holdout5	0.915406022441575	0.668436649552263
Nc1nc(cs1)C(=N\OCC(O)=O)\C(=O)N[C@H]1[C@H]2SCC(C=C)=C(N2C1=O)C(O)=O	60	Chemcpa-iso	holdout5	0.924728537091981	0.531195520663133
OC(CC[C@@H]1[C@H](N(C1=O)c1ccc(F)cc1)c1ccc(O)cc1)c1ccc(F)cc1	82	Chemcpa-iso	holdout5	0.934330785836371	0.643507510820343
OC[C@@H]1O[C@H](CC(=O)Nc2nccs2)CC[C@H]1NC(=O)CCN1CCCCC1	11	Chemcpa-iso	holdout5	0.887471962109342	0.555669040322879
OC[C@@H]1[C@@H]2[C@@H](CNc3ccccc23)N1Cc1ccccc1Cl	33	Chemcpa-iso	holdout5	0.920282441134952	0.643359279353046
OC[C@@H]1[C@H]([C@@H]2CN(CC(=O)N12)C(=O)Cc1cccnc1)c1ccc(cc1)C#CC1CCCCC1	12	Chemcpa-iso	holdout5	0.731057202677799	-0.460328447243971
OC[C@@H]1[C@H]2Cn3c(ccc(-c4cccc(F)c4)c3=O)[C@H]2N([C@H]1C(O)=O)C(=O)c1ccccn1	13	Chemcpa-iso	holdout5	0.881307697012797	0.308776346922501
OC[C@@H]1[C@H]2Cn3c(ccc(-c4ccncc4)c3=O)[C@H]2N(Cc2cocn2)[C@H]1C(=O)N1CCCCC1	13	Chemcpa-iso	holdout5	0.871029530496106	0.582114345865657
OC[C@@H]1[C@H]2Cn3c(ccc(C4=CCCC4)c3=O)[C@@H]([C@H]1C(=O)NCc1ccccn1)N2Cc1cccnc1	13	Chemcpa-iso	holdout5	0.887178309107928	0.539121397825925
OC[C@@H]1[C@H]2Cn3c(cccc3=O)[C@@H]([C@H]1C(=O)N1CCOCC1)N2S(=O)(=O)c1ccccc1F	13	Chemcpa-iso	holdout5	0.874733420763077	0.658429163227971
OC[C@@H]1[C@H]2Cn3c(cccc3=O)[C@H]2N(Cc2ccccn2)[C@H]1C(=O)NCCN1CCCCC1	13	Chemcpa-iso	holdout5	0.879365247190368	0.635112985982416
OC[C@H]1O[C@@H](CC(=O)NC2CCCCC2)C=C[C@H]1NS(=O)(=O)c1ccc(F)cc1	11	Chemcpa-iso	holdout5	0.90639218890208	0.467560783612444
OC[C@H]1O[C@H](CC(=O)NCCCN2CCOCC2)CC[C@H]1NC(=O)Nc1ccc2OCOc2c1	10	Chemcpa-iso	holdout5	0.864334875586624	0.705688143827463
OC[C@H]1[C@@H]([C@@H]2CN(CC(=O)N12)C(=O)c1cccc(F)c1)c1ccc(cc1)C1=CCCC1	16	Chemcpa-iso	holdout5	0.604321159689873	-0.24421795529859
OC[C@H]1[C@@H]2Cn3c(cccc3=O)[C@@H]2N[C@@H]1C(=O)NC1Cc2ccccc2C1	13	Chemcpa-iso	holdout5	0.864459837074321	0.563683710659485
OC[C@H]1[C@@H]2[C@@H](CN(C(=O)CC(F)(F)F)c3ccccc23)N1Cc1cccnc1	33	Chemcpa-iso	holdout5	0.926519181816919	0.562005883567174
OC[C@H]1[C@H]([C@H](C#N)N1C(=O)NC1CCCCC1)c1ccc(cc1)C1=CCCCC1	16	Chemcpa-iso	holdout5	0.734110691621164	-1.34812218407043
OC[C@H]1[C@H]2[C@H](CN(C(=O)c3cccnc3)c3ccccc23)N1Cc1ccc2OCOc2c1	13	Chemcpa-iso	holdout5	0.708022731132442	-1.22134105806816
OS(=O)(=O)CCN1C(=S)S\C(=C/c2cn(nc2-c2ccc(OCc3ccccc3)cc2)-c2ccccc2)C1=O	67	Chemcpa-iso	holdout5	0.93419029107988	0.785141414310764
[truncated: 1 more rows]
