# Supplementary material for: PerturbNet predicts single-cell responses to unseen chemical and genetic perturbations
Source: Mol Syst Biol. 2025 Jul 10;21(8):960–82. doi: 10.1038/s44320-025-00131-3 (PMC12322087; doi:10.1038/s44320-025-00131-3)
Supplement: Supplementary file 3 — Source data Fig. 2 [file 44320_2025_131_MOESM3_ESM.zip › figure2/d/Fig2d.csv]

	PerturbNet	Chempa	Chempa-iso	PerturbNet-iso
PerturbNet-iso v.s. Others	1	0.8	1		R^2, all genes
	1	1	1		R^2, top 50 DEGs
Chempa-iso v.s Others	0.4	0.4		-1	R^2, all genes
	0.6	0.8		-1	R^2, top 50 DEGs
