# Supplementary material for: PerturbNet predicts single-cell responses to unseen chemical and genetic perturbations
Source: Mol Syst Biol. 2025 Jul 10;21(8):960–82. doi: 10.1038/s44320-025-00131-3 (PMC12322087; doi:10.1038/s44320-025-00131-3)
Supplement: Supplementary file 3 — Source data Fig. 2 [file 44320_2025_131_MOESM3_ESM.zip › figure2/e/benchmark_df_lincs.csv]

perturbation	number_real_cells_used	model	holdout	r2	pear_deg
BrCC(=O)NCCc1c[nH]c2ccccc12	13	PerturbNet	holdout1	0.696024719	0.88194847
BrCC(=O)NCCc1ccccc1	14	PerturbNet	holdout1	0.70935502	0.880762746
Brc1ccc2N=C3CCCN3Cc2c1	57	PerturbNet	holdout1	0.962826209	0.985557874
Brc1ccccc1C(=O)Nc2ccccc2	115	PerturbNet	holdout1	0.990173048	0.997276839
Brc1ccccc1OCC(=O)NCCc2nc3ccccc3[nH]2	56	PerturbNet	holdout1	0.981444152	0.995560085
C(C(C1CCCCC1)C1CCCCC1)C1CCCCN1	284	PerturbNet	holdout1	0.96110364	0.979485437
C(C1CC1)N1[C@H]2CNC[C@@H]1[C@H]2c1ccc(cc1)-c1cccnc1	21	PerturbNet	holdout1	0.75932019	0.959469859
C(C1CC1)N1[C@H]2CNC[C@@H]1[C@H]2c1ccc(cc1)-c1ccncc1	28	PerturbNet	holdout1	0.795086501	0.874199655
C(CN1CCCCC1)Sc2nnc3c4ccccc4[nH]c3n2	67	PerturbNet	holdout1	0.978999636	0.997196081
C(CNc1nc2ccccc2s1)COc1cccc(CN2CCCCC2)c1	64	PerturbNet	holdout1	0.972949031	0.995280072
C(Cc1c[nH]c2ccccc12)Nc1cccc(Nc2ccncc2)c1	305	PerturbNet	holdout1	0.990248702	0.993365251
C(Cn1c2nc(cn2c3ccccc13)c4ccccc4)N5CCOCC5	64	PerturbNet	holdout1	0.986002782	0.997347579
C(N1C[C@H]2N[C@@H](C1)[C@@H]2c1ccc(\C=C\c2ccccc2)cc1)c1ccc2OCOc2c1	6	PerturbNet	holdout1	0.816502428	0.961743935
C(N1C[C@H]2N[C@@H](C1)[C@@H]2c1ccc(\C=C\c2ccccc2)cc1)c1nccs1	6	PerturbNet	holdout1	0.825289025	0.96236246
C(N1C[C@H]2N[C@@H](C1)[C@@H]2c1ccc(cc1)-c1ccncc1)c1nccs1	34	PerturbNet	holdout1	0.884366061	0.948144595
C(N1C[C@H]2N[C@@H](C1)[C@H]2c1ccc(cc1)-c1cccnc1)c1ccc2OCOc2c1	34	PerturbNet	holdout1	0.841369675	0.953836174
C(N1[C@H]2CNC[C@@H]1[C@@H]2c1ccc(cc1)-c1cccnc1)c1ccc2OCOc2c1	18	PerturbNet	holdout1	0.833549745	0.962312984
C(Nc1nc(nc2n(cnc12)-c1ccsc1)N1CCOCC1)c1nc2ccccc2[nH]1	30	PerturbNet	holdout1	0.823336757	0.961299161
C(Nc1nc(nnc1-c1ccccc1)-c1ccccn1)c1cccc(c1)-c1ccccc1	42	PerturbNet	holdout1	0.936791526	0.96038999
C(Nc1ncnc2[nH]cnc12)c1ccco1	12	PerturbNet	holdout1	0.861374267	0.951682716
C(Nc1ncnc2ccc(cc12)-c1ccc2OCOc2c1)C1CCCOC1	46	PerturbNet	holdout1	0.992407214	0.995775739
C(Nc1ncnc2ccc(cc12)-c1ccc2OCOc2c1)C1CCOC1	44	PerturbNet	holdout1	0.990440768	0.997082596
C(Nc1ncnc2ccc(cc12)c3ccc4OCOc4c3)c5cccnc5	57	PerturbNet	holdout1	0.981223213	0.994404169
C(Nc1ncnc2ccc(cc12)c3cccnc3)c4cccnc4	56	PerturbNet	holdout1	0.983655477	0.994299206
C(Nc1ncnc2ccc(cc12)c3cccnc3)c4cccs4	49	PerturbNet	holdout1	0.988971032	0.99522441
C(c1ccccc1)n1ncc2c(ncnc12)N1CCN(CC1)c1ccccc1	49	PerturbNet	holdout1	0.984315058	0.996784494
C/C=C/c1ccc2c(O[C@@H](CN(C)C(=O)c3ccc(F)cc3)[C@H](C)CN([C@@H](C)CO)S2(=O)=O)c1	10	PerturbNet	holdout1	0.878684546	0.946231858
C/C=C/c1ccc2c(O[C@H](CN(C)C(=O)C3CCCCC3)[C@H](C)CN([C@@H](C)CO)S2(=O)=O)c1	12	PerturbNet	holdout1	0.847187867	0.933224425
C/C=C/c1ccc2c(O[C@H](CN(C)C)[C@@H](C)CN([C@@H](C)CO)S2(=O)=O)c1	12	PerturbNet	holdout1	0.857920248	0.924589466
C/C=C/c1ccc2c(O[C@H](CN(C)CC3CCOCC3)[C@H](C)CN([C@H](C)CO)S2(=O)=O)c1	12	PerturbNet	holdout1	0.827236904	0.906565383
C/C=C/c1ccc2c(O[C@H](CN(C)Cc3ccccc3F)[C@H](C)CN([C@H](C)CO)S2(=O)=O)c1	12	PerturbNet	holdout1	0.876006121	0.938566956
C/C=C\1/CC(=C)[C@@](C)(O)C(=O)OCC2=CCN3CC[C@@H](OC1=O)[C@H]32	65	PerturbNet	holdout1	0.987567956	0.996698574
C1CC1C(NC1=NCCO1)C1CC1	188	PerturbNet	holdout1	0.957505618	0.99051484
C1CCC(CC1)Nc2nc(Nc3ccc(cc3)N4CCOCC4)nc5[nH]cnc25	64	PerturbNet	holdout1	0.932247156	0.990246092
C1CN(CCO1)c2nnc(c3ccccc3)c(n2)c4ccccc4	229	PerturbNet	holdout1	0.975151045	0.992003951
C1CN=C(N1)c1cnc2ccccc2n1	66	PerturbNet	holdout1	0.985296834	0.998062004
C1CNC(C1)c1cccnc1	37	PerturbNet	holdout1	0.979252711	0.991335334
C1COCCO1	27	PerturbNet	holdout1	0.845108361	0.942119021
C1Cc2ccccc2CN1	18	PerturbNet	holdout1	0.743884414	0.918669839
C=CC(=O)c1ccc2ccccc2c1	65	PerturbNet	holdout1	0.979043431	0.995857487
CC(=C)C1Cc2c(O1)ccc(C(=O)O)c2O	62	PerturbNet	holdout1	0.981584011	0.995378149
CC(=C)[C@H]1[C@H]2OC(=O)C1[C@]3(O)CC4O[C@]45C(=O)O[C@H]2[C@@]53C	62	PerturbNet	holdout1	0.941261578	0.980836868
CC(=CCC/C(=C/CO)/C)C	27	PerturbNet	holdout1	0.829186012	0.944131394
CC(=CCO)C=CC=C(C)C=CC1=C(C)CCCC1(C)C	197	PerturbNet	holdout1	0.958199124	0.974618619
CC(=CCc1c(O)c(CC=C(C)C)c2OC(CC(=O)c2c1O)c3ccc(O)cc3)C	24	PerturbNet	holdout1	0.244023327	0.784117282
CC(=Cc1ccccc1)C=C1SC(=S)N(CCCC(=O)Nc2ccc(C(O)=O)c(O)c2)C1=O	48	PerturbNet	holdout1	0.975458321	0.997035188
CC(=O)C(C#N)C(=O)Nc1ccc(OC(F)(F)F)cc1	30	PerturbNet	holdout1	0.947248637	0.981114084
CC(=O)CC(c1ccc(cc1)[N+]([O-])=O)c1c(O)c2ccccc2oc1=O	12	PerturbNet	holdout1	0.872454579	0.96366524
CC(=O)CC(c1ccccc1)c1c(O)c2ccccc2oc1=O	108	PerturbNet	holdout1	0.979379633	0.994506733
CC(=O)CCCCn1cnc2n(C)c(=O)n(C)c(=O)c12	35	PerturbNet	holdout1	0.978281475	0.990519117
CC(=O)N(CC1CCC1)C[C@H]1N[C@H](CO)[C@@H]1c1ccc(cc1)C1=CCCC1	7	PerturbNet	holdout1	0.779923463	0.928967518
CC(=O)N(O)[C@H]1[C@H](O)C(C)(C)Oc2ccc(cc12)C#N	83	PerturbNet	holdout1	0.963019603	0.986985817
CC(=O)N1CCCCN2[C@@H](CO)[C@H]([C@H]2C1)c1ccc(cc1)-c1ccccc1	13	PerturbNet	holdout1	0.812635499	0.951916805
CC(=O)N1CCN(CC1)c2ccc(OCC3COC(Cn4ccnc4)(O3)c5ccc(Cl)cc5Cl)cc2	44	PerturbNet	holdout1	0.971798164	0.98597079
CC(=O)N1CC[C@H]2[C@@H]1c1cc(ccc1N[C@@H]2CO)C#Cc1cccnc1	7	PerturbNet	holdout1	0.795614281	0.956087352
CC(=O)N1CC[C@H]2[C@@H]1c1cc(ccc1N[C@H]2CO)-c1ccc(F)cc1	7	PerturbNet	holdout1	0.784981853	0.963142621
CC(=O)N1[C@@H](CO)[C@@H]([C@@H]1CNC(=O)CN1CCOCC1)c1ccccc1	27	PerturbNet	holdout1	0.926022289	0.979713077
CC(=O)N1[C@@H]([C@@H](CO)[C@@H]2Cn3c(ccc(C4=CCCC4)c3=O)[C@H]12)C(=O)Nc1ccccc1	6	PerturbNet	holdout1	0.780948799	0.886385107
CC(=O)N1[C@@H]([C@@H](CO)[C@@H]2Cn3c(ccc(\C=C\c4ccccc4)c3=O)[C@H]12)C(=O)Nc1nccs1	13	PerturbNet	holdout1	0.914940308	0.964725588
CC(=O)N1[C@H](CO)[C@@H](c2ccccc2)C11CN(Cc2ccc(Cl)cc2)C1	6	PerturbNet	holdout1	0.779076865	0.938357642
CC(=O)N1[C@H]2Cn3c(ccc(-c4cccnc4)c3=O)[C@@H]1[C@@H]([C@H]2CO)C(=O)N1CCc2ccccc2C1	13	PerturbNet	holdout1	0.853838511	0.962887723
CC(=O)NC(C1CC1)c2cc(Cl)c3cccnc3c2O	56	PerturbNet	holdout1	0.9740259	0.976942774
CC(=O)NC[C@H]1[C@@H]([C@@H](CO)N1Cc1cccnc1)c1ccc(cc1)C1=CCCC1	7	PerturbNet	holdout1	0.778188745	0.935561424
CC(=O)N[C@@H]1C\C=C\CCCOC(=O)[C@@H]2CCCN2C1=O	773	PerturbNet	holdout1	0.875752225	0.971032049
CC(=O)N[C@H]1C[C@H](C1)C(=O)Nc1cc(ccc1N)-c1ccc(F)cc1	531	PerturbNet	holdout1	0.905741404	0.980109722
CC(=O)Nc1ccc(NS(=O)(=O)C)cc1	63	PerturbNet	holdout1	0.978619249	0.996676278
CC(=O)Nc1ccc(cc1)C(=O)Nc1ccc(F)cc1N	534	PerturbNet	holdout1	0.907178928	0.974964568
CC(=O)Nc1ccc(cc1)C(=O)Nc2cc(ccc2N)c3cccs3	371	PerturbNet	holdout1	0.886376852	0.973173865
CC(=O)Nc1ccc(cc1)C(=O)Nc2ccc(C)cc2N	607	PerturbNet	holdout1	0.916390652	0.986334081
CC(=O)Nc1ccc2c(c1)sn(-c1ccccc1)c2=O	44	PerturbNet	holdout1	0.979357017	0.985602825
CC(=O)Nc1ccccc1Nc2nc(NCCO)nc(n2)N3CCCC3	57	PerturbNet	holdout1	0.961882189	0.989857689
CC(=O)Nc1sc2CN(CCc2c1-c1nc2ccccc2s1)C(C)=O	46	PerturbNet	holdout1	0.985682459	0.996365534
CC(=O)OCC(=O)[C@@]1(O)CCC2C3CCC4=CC(=O)CC[C@]4(C)C3[C@@H](O)C[C@]12C	41	PerturbNet	holdout1	0.972040045	0.993224849
CC(=O)OCC(=O)[C@@]12OC3(CCCC3)O[C@@H]1CC1C3CCC4=CC(=O)C=C[C@]4(C)[C@@]3(F)[C@@H](O)C[C@]21C	83	PerturbNet	holdout1	0.986552436	0.996138607
CC(=O)OCC(=O)[C@H]1CCC2C3CCC4=CC(=O)CC[C@]4(C)C3CC[C@]12C	63	PerturbNet	holdout1	0.976821899	0.987723606
CC(=O)OCCN1C(=O)c2c(C1=O)c3cc(ccc3nc2C)S(=O)(=O)N4CCOCC4	71	PerturbNet	holdout1	0.963196382	0.995790292
CC(=O)OCCNC(=O)c1cccnc1	64	PerturbNet	holdout1	0.980401667	0.991648605
CC(=O)OCC[N+](C)(C)C	45	PerturbNet	holdout1	0.983335519	0.994987952
CC(=O)O[C@@H]1CC[C@@]2(C)C(CC[C@]3(C)C2CC=C4C5CC(C)(C)CC[C@@]5(CC[C@]43C)C(=O)O)C1(C)C	27	PerturbNet	holdout1	0.943787922	0.990197797
CC(=O)O[C@@]1(CC[C@H]2[C@@H]3C=C(C)C4=CC(=O)CC[C@@H]4[C@H]3CC[C@]12C)C(C)=O	66	PerturbNet	holdout1	0.9781144	0.997193201
CC(=O)O[C@@]1(CC[C@H]2[C@@H]3C=C(Cl)C4=CC(=O)C5CC5[C@]4(C)[C@H]3CC[C@@]21C)C(=O)C	63	PerturbNet	holdout1	0.984397924	0.996176604
CC(=O)Oc1cc(ccc1C(O)=O)C(F)(F)F	12	PerturbNet	holdout1	0.831745381	0.957068157
CC(=O)Oc1cccc2C(=O)c3cc(cc(OC(C)=O)c3C(=O)c12)C(O)=O	11	PerturbNet	holdout1	0.86742025	0.967043223
CC(=O)Oc1ccccc1C(=O)Nc2ccccc2	57	PerturbNet	holdout1	0.961212719	0.986697198
CC(=O)Oc1ccccc1C(=O)Oc1cccc(CO[N+]([O-])=O)c1	18	PerturbNet	holdout1	0.782654453	0.913486799
CC(=O)[C@H]1CC[C@H]2[C@@H]3C=CC4=CC(=O)CC[C@@]4(C)[C@@H]3CC[C@]12C	72	PerturbNet	holdout1	0.984410346	0.996573323
CC(=O)c1ccc(cc1)N2CCN(CC2)S(=O)(=O)c3ccc4NC(=O)Cc4c3	57	PerturbNet	holdout1	0.963841796	0.987594836
CC(=O)c1ccc(cc1)S(=O)(=O)NC(=O)NC1CCCCC1	10	PerturbNet	holdout1	0.850436865	0.947078321
CC(=O)c1cccc(c1)-c1csc2ncnc(Sc3nnnn3C)c12	49	PerturbNet	holdout1	0.96455174	0.916017896
CC(C(O)=O)c1ccc2Oc3ncccc3Cc2c1	12	PerturbNet	holdout1	0.844671025	0.930902432
CC(C)(C(=O)c1cccnc1)c1cccnc1	63	PerturbNet	holdout1	0.957528047	0.990790388
CC(C)(C)C(O)/C=C/c1ccc2OCOc2c1	49	PerturbNet	holdout1	0.985063561	0.996084437
CC(C)(C)CCNc1nc(nnc1-c1ccccc1)-c1ccccn1	111	PerturbNet	holdout1	0.935498425	0.95339149
CC(C)(C)NC(=O)c1ccc2C(=O)c3ccccc3-c4onc1c42	52	PerturbNet	holdout1	0.976271305	0.982628473
CC(C)(C)NCC(O)c1cc(O)cc(O)c1	45	PerturbNet	holdout1	0.964446464	0.988926702
CC(C)(C)NCC(O)c1ccc(O)c(CO)c1	47	PerturbNet	holdout1	0.974577461	0.991327788
CC(C)(C)S(=O)(=O)C(=C\c1cccn1S(=O)(=O)c1ccccc1)\C#N	48	PerturbNet	holdout1	0.987292299	0.99574013
CC(C)(C)S(=O)N1Cc2cc(nc(c2[C@@H]1CCO)c3cccc(C#CCC4CCCC4)c3)C(=O)NCCCN5CCOCC5	14	PerturbNet	holdout1	0.905538223	0.960034455
CC(C)(C)S(=O)N1Cc2cc(nc(c2[C@H]1CCO)c3cccc(C#CC(C)(C)O)c3)C(=O)NCCCN4CCOCC4	14	PerturbNet	holdout1	0.91836078	0.975156168
CC(C)(C)S(=O)N1Cc2cc(nc(c2[C@H]1CCO)c3cccc(c3)c4cccc(F)c4)C(=O)NCCCN5CCOCC5	14	PerturbNet	holdout1	0.935741142	0.970747608
CC(C)(C)[C@H](NC(=O)c1ccc(N)c(Cl)c1)C(=O)N1CCC[C@H]1C(=O)N[C@@H](CC(O)=O)C#N	48	PerturbNet	holdout1	0.979775754	0.99073447
CC(C)(C)[S@@](=O)N1Cc2cc(nc(c2[C@H]1CCO)-c1cccc(c1)-c1cccc(c1)C#N)C(=O)NCCN1CCCCC1	31	PerturbNet	holdout1	0.939412761	0.955753759
CC(C)(C)[S@@](=O)N1Cc2cc(nc(c2[C@H]1CCO)-c1cccc(c1)-c1ccccc1F)C(=O)NCc1ccccn1	14	PerturbNet	holdout1	0.957287755	0.984612216
CC(C)(C)[S@@](=O)N1Cc2cc(nc(c2[C@H]1CCO)-c1cccc(c1)-c1cccnc1)C(=O)N[C@H]1CCN(Cc2ccccc2)C1	19	PerturbNet	holdout1	0.950490439	0.977780717
CC(C)(C)[S@@](=O)N1Cc2cc(nc(c2[C@H]1CCO)-c1cccc(c1)-c1ccncc1)C(=O)NCc1ccc2OCOc2c1	19	PerturbNet	holdout1	0.958628877	0.979438235
CC(C)(C)[S@](=O)N1Cc2cc(nc(c2[C@@H]1CCO)-c1cccc(c1)-c1ccc(cc1)C#N)C(=O)N1CCCCC1	34	PerturbNet	holdout1	0.957270915	0.989544312
CC(C)(C)[S@](=O)N1Cc2cc(nc(c2[C@@H]1CCO)-c1cccc(c1)-c1ccccc1F)C(=O)N1CCCCC1	14	PerturbNet	holdout1	0.937652801	0.953153482
CC(C)(C)[S@](=O)N1Cc2cc(nc(c2[C@@H]1CCO)-c1cccc(c1)-c1cccnc1)C(=O)N1CCc2ccccc2C1	31	PerturbNet	holdout1	0.946930106	0.966134079
CC(C)(C)[S@](=O)N1Cc2cc(nc(c2[C@@H]1CCO)-c1cccc(c1)-c1ccncc1)C(=O)NCc1ccccc1F	34	PerturbNet	holdout1	0.949795193	0.9790942
CC(C)(C)c1cc(C=C(C#N)[N+]#[C-])cc(c1O)C(C)(C)C	96	PerturbNet	holdout1	0.894853904	0.961313184
CC(C)(C)c1cc(NC(=O)Nc2ccc(cc2)-c2cn3c(n2)sc2cc(OCCN4CCOCC4)ccc32)no1	246	PerturbNet	holdout1	0.932531215	0.979351909
CC(C)(C)c1cc(cc(c1O)C(C)(C)C)\C=C(/C#N)C(N)=S	108	PerturbNet	holdout1	0.937676172	0.98339075
CC(C)(C)c1ccc(OCCCn2c(=O)sc3ccccc23)cc1	36	PerturbNet	holdout1	0.66775881	0.894304127
CC(C)(C)c1ccc(cc1)C(=O)Nc1cc(Cl)c(Cl)cc1C(O)=O	46	PerturbNet	holdout1	0.986707614	0.99733869
CC(C)(C)c1ccc(cc1)C(=O)Nc1cc(Cl)c(F)cc1C(O)=O	43	PerturbNet	holdout1	0.981986649	0.992467467
CC(C)(C)c1ccc(cc1)C(=O)Nc1cc(Cl)ccc1C(O)=O	46	PerturbNet	holdout1	0.984183278	0.993319314
CC(C)(C)n1nc(-c2ccc(Cl)cc2)c2c(N)ncnc12	85	PerturbNet	holdout1	0.966279924	0.991586571
CC(C)(CO)Cc1cc(c(O)c(c1)C(C)(C)C)C(C)(C)C	64	PerturbNet	holdout1	0.96940152	0.99269666
CC(C)(O)c1ccccc1CCC(SCC1(CC(O)=O)CC1)c1cccc(\C=C\c2ccc3ccc(Cl)cc3n2)c1	42	PerturbNet	holdout1	0.968645306	0.950701259
CC(C)(OC(=O)c1ccccc1)[C@@H]2Cc3cc4ccc(=O)oc4cc3O2	25	PerturbNet	holdout1	0.952977673	0.985849003
CC(C)(ON=C(C(=O)N[C@H]1[C@H]2SCC(C[n+]3ccccc3)=C(N2C1=O)C(O)=O)c1csc(N)n1)C(O)=O	11	PerturbNet	holdout1	0.851387183	0.930616431
CC(C)(O[C@@H]1O[C@H](CO)[C@@H](O)[C@H](O)[C@H]1O)[C@@H](O)COc2c3ccoc3cc4oc(=O)ccc24	67	PerturbNet	holdout1	0.977465685	0.997685849
CC(C)=CCC\C(C)=C\CC\C(C)=C\CC\C(C)=C\CO	83	PerturbNet	holdout1	0.968424423	0.992937227
CC(C)=CCC\C(C)=C\CC\C(C)=C\CC\C(C)=C\COP(O)(=O)OP(O)(O)=O	17	PerturbNet	holdout1	0.685185775	0.866087108
CC(C)C#Cc1ccc(cc1)[C@H]1[C@@H](CO)N2[C@@H]1CN(CC2=O)C(=O)NC1CCCC1	12	PerturbNet	holdout1	0.695416992	0.8895817
CC(C)C#Cc1cnc2O[C@@H](CN(C)Cc3cccc(F)c3)[C@H](C)CN([C@@H](C)CO)C(=O)c2c1	12	PerturbNet	holdout1	0.86983034	0.948045842
CC(C)C1CCC(C)C(C(O)c2ccc(cc2)c3ccccc3)C1=O	65	PerturbNet	holdout1	0.979993106	0.997079008
CC(C)CC#Cc1ccc(cc1)[C@@H]1[C@@H](CO)N2[C@H]1CN(CC2=O)C(=O)Nc1cc(F)ccc1F	12	PerturbNet	holdout1	0.766702518	0.924093667
CC(C)CC#Cc1cnc2O[C@H](CN(C)C(=O)c3cccc(F)c3)[C@@H](C)CN([C@@H](C)CO)C(=O)c2c1	6	PerturbNet	holdout1	0.807711366	0.859576977
CC(C)CC(=O)O[C@@H]1[C@H](OC(=O)C)c2c(OC1(C)C)ccc3ccc(=O)oc23	79	PerturbNet	holdout1	0.981986656	0.994428346
CC(C)CC(NCc1c(O)ccc2c(C)cc(=O)oc12)C(=O)O	63	PerturbNet	holdout1	0.977836487	0.996361249
CC(C)CC(O)(CC(C)C)c1cn(nn1)C(=O)N(c1ccccc1)c1ccccc1	45	PerturbNet	holdout1	0.984371698	0.990467186
CC(C)CCCC(C)CCCC(C)CCC/C(=C/CC1=C(C)C(=O)c2ccccc2C1=O)/C	45	PerturbNet	holdout1	0.974346907	0.991919148
CC(C)CCCC(C)CCCC(C)CCCC1(C)CCc2c(C)c(O)c(C)c(C)c2O1	107	PerturbNet	holdout1	0.863641634	0.959492358
CC(C)COC(=O)N(C)C[C@@H]1OCc2ccccc2-c3ccccc3C(=O)N(C[C@H]1C)[C@@H](C)CO	9	PerturbNet	holdout1	0.923450662	0.968538239
CC(C)COC(=O)N(C)C[C@@H]1OCc2cnnn2CCCC(=O)N(C[C@H]1C)[C@H](C)CO	8	PerturbNet	holdout1	0.855324892	0.948215726
CC(C)COC(=O)N(C)C[C@H]1OCc2ccccc2-c3c(C(=O)N(C[C@@H]1C)[C@@H](C)CO)n(C)c4ccccc34	6	PerturbNet	holdout1	0.781667205	0.866723699
CC(C)C[C@@H]1NC(=O)[C@H]2C[C@H]([C@H](N2C1=O)c3cccc(OCCO)c3)C(=O)NCCCCCNC(=O)CS	62	PerturbNet	holdout1	0.987087339	0.996541089
CC(C)Cc1ccc(cc1)C(C)C(O)=O	94	PerturbNet	holdout1	0.972293119	0.994193634
CC(C)N(C[C@@H]1[C@H]([C@@H](CO)N1S(C)(=O)=O)c1ccccc1)C(=O)CN(C)C	7	PerturbNet	holdout1	0.804532561	0.944289484
CC(C)N(C[C@H]1N[C@H](CO)[C@@H]1c1ccc(cc1)-c1ccccc1)C(C)=O	7	PerturbNet	holdout1	0.731831766	0.938099758
CC(C)N(C[C@H]1N[C@H](CO)[C@@H]1c1ccc(cc1)C1=CCCCC1)C(=O)CN(C)C	14	PerturbNet	holdout1	0.634911464	0.960336923
CC(C)N1CCc2c(C1)sc(NC(C)=O)c2-c1nc(cs1)-c1ccccc1	42	PerturbNet	holdout1	0.963845196	0.991291332
CC(C)NC(=O)N(C)C[C@H]1OCCCC[C@@H](C)Oc2ccc(NC(=O)C3CCCCC3)cc2C(=O)N(C[C@@H]1C)[C@H](C)CO	76	PerturbNet	holdout1	0.948207162	0.983532527
CC(C)NC(=O)N(C)C[C@H]1OCCCC[C@@H](C)Oc2ccc(NC(=O)NC3CCCCC3)cc2C(=O)N(C[C@@H]1C)[C@H](C)CO	24	PerturbNet	holdout1	0.764368499	0.859546528
CC(C)NC(=O)N(C)C[C@H]1OCCCC[C@H](C)Oc2ccc(NC(=O)Cc3ccccc3)cc2C(=O)N(C[C@H]1C)[C@@H](C)CO	38	PerturbNet	holdout1	0.907205555	0.985263182
CC(C)NC(=O)N(C)C[C@H]1Oc2c(NC(=O)Nc3cccc4ccccc34)cccc2C(=O)N(C[C@H]1C)[C@H](C)CO	36	PerturbNet	holdout1	0.769315663	0.929037356
CC(C)NC(=O)N(C[C@H]1[C@H]([C@H](CO)N1C(C)=O)c1ccccc1)C1CCCC1	34	PerturbNet	holdout1	0.938505693	0.977088337
CC(C)NC(=O)N1CC[C@@H]2[C@H]1c1cc(Br)ccc1N(C)[C@@H]2CO	7	PerturbNet	holdout1	0.814798068	0.959276423
CC(C)NC(=O)N1CC[C@@H]2[C@H]1c1cc(ccc1N(C)[C@@H]2CO)C#Cc1ccccc1	7	PerturbNet	holdout1	0.802141711	0.965170505
CC(C)NC(=O)NCC[C@H]1CC[C@H](NC(=O)CCN2CCCCC2)[C@H](CO)O1	10	PerturbNet	holdout1	0.818271501	0.955979462
CC(C)NC(=O)Nc1ccc2O[C@@H](C)CCCCO[C@@H](CN(C)C(=O)CCC(F)(F)F)[C@@H](C)CN([C@H](C)CO)C(=O)c2c1	73	PerturbNet	holdout1	0.892000479	0.917091716
CC(C)NC(=O)Nc1ccc2O[C@@H](C)CCCCO[C@@H](CN(C)C(=O)NC(C)C)[C@@H](C)CN([C@H](C)CO)C(=O)c2c1	56	PerturbNet	holdout1	0.902228716	0.967466476
CC(C)NC(=O)Nc1ccc2O[C@@H](C)CCCCO[C@@H](CN(C)C)[C@@H](C)CN([C@@H](C)CO)C(=O)c2c1	37	PerturbNet	holdout1	0.894526885	0.982529233
CC(C)NC(=O)Nc1ccc2O[C@@H](C)CCCCO[C@@H](CN(C)Cc3ccncc3)[C@@H](C)CN([C@H](C)CO)C(=O)c2c1	41	PerturbNet	holdout1	0.901745126	0.962468691
CC(C)NC(=O)Nc1ccc2O[C@@H](C)CCCCO[C@@H](CN(C)S(=O)(=O)c3ccc(Cl)cc3)[C@@H](C)CN([C@H](C)CO)C(=O)c2c1	24	PerturbNet	holdout1	0.905878084	0.925727789
CC(C)NC(=O)Nc1ccc2O[C@@H](C)CCCCO[C@H](CN(C)C(=O)NC3CCCCC3)[C@H](C)CN([C@H](C)CO)C(=O)c2c1	37	PerturbNet	holdout1	0.916699699	0.983169951
CC(C)NC(=O)Nc1ccc2O[C@@H](CN(C)C)[C@H](C)CN([C@@H](C)CO)C(=O)c2c1	35	PerturbNet	holdout1	0.958332587	0.985093164
CC(C)NC(=O)Nc1ccc2O[C@H](C)CCCCO[C@@H](CN(C)C(=O)Nc3ccccc3)[C@H](C)CN([C@H](C)CO)C(=O)c2c1	36	PerturbNet	holdout1	0.892051558	0.980776394
CC(C)NC(=O)Nc1ccc2O[C@H](C)CCCCO[C@@H](CN(C)CC3CCCCC3)[C@H](C)CN([C@@H](C)CO)C(=O)c2c1	31	PerturbNet	holdout1	0.931721907	0.972894866
CC(C)NC(=O)Nc1cccc2C(=O)N(C[C@H](C)[C@H](CN(C)C)Oc12)[C@H](C)CO	34	PerturbNet	holdout1	0.858900304	0.965582435
CC(C)NCC(O)COc1ccc(CC(N)=O)cc1	45	PerturbNet	holdout1	0.982147228	0.995380793
CC(C)NCC(O)COc1ccc(CCOCC2CC2)cc1	110	PerturbNet	holdout1	0.993120215	0.996169889
CC(C)NCC(O)COc1ccccc1-n1cccc1	72	PerturbNet	holdout1	0.982745128	0.996526823
CC(C)NCC(O)c1cc(O)cc(O)c1	89	PerturbNet	holdout1	0.983875951	0.993016334
CC(C)NCC(O)c1ccc(NS(C)(=O)=O)cc1	101	PerturbNet	holdout1	0.984981549	0.99639333
CC(C)OC(=O)CCC\C=C/C[C@H]1[C@@H](O)C[C@@H](O)[C@@H]1CC[C@@H](O)CCc1ccccc1	37	PerturbNet	holdout1	0.95602143	0.987144597
CC(C)OC(=O)N(C)C[C@H]1OCc2ccccc2-c3ccccc3C(=O)N(C[C@H]1C)[C@H](C)CO	6	PerturbNet	holdout1	0.75263288	0.854836601
CC(C)OC(=O)N(C)C[C@H]1OCc2cn(CCCC(=O)N(C[C@@H]1C)[C@@H](C)CO)nn2	11	PerturbNet	holdout1	0.809549526	0.923694182
CC(C)OC(=O)c1cc2c(OCC(O)CNC(C)(C)C)cccc2[nH]1	72	PerturbNet	holdout1	0.984168738	0.984812583
CC(C)Oc1ccc(Cl)cc1Nc2nc(NCCO)nc(n2)N3CCCC3	48	PerturbNet	holdout1	0.985758057	0.995973007
CC(C)Oc1cccc(c1)-c1csc(n1)N1CCC(CC1)C(N)=O	46	PerturbNet	holdout1	0.990402897	0.996695692
CC(C)Oc1nc(nc2ccccc12)c3ccc(Cl)cc3	122	PerturbNet	holdout1	0.987356648	0.997709198
CC(C)[C@@]12O[C@H]2[C@@H]3O[C@]34[C@]5(O[C@H]5CC6C7=C(CC[C@@]64C)C(=O)OC7)[C@@H]1O	273	PerturbNet	holdout1	0.928179733	0.969372581
CC(C)[C@H](O)CCC(C)C1CCC2C3CC=C4C[C@@H](O)CC[C@@]4(C)C3CC[C@@]12C	67	PerturbNet	holdout1	0.97995442	0.997974061
CC(C)[C@H]1CC[C@@H](CC1)C(=O)N[C@@H](Cc1ccccc1)C(O)=O	62	PerturbNet	holdout1	0.985522568	0.993563754
CC(C)[C@H]1COCn2nncc2CC[C@H](C)C(=O)N1	9	PerturbNet	holdout1	0.887027626	0.962631795
CC(C)[N+]1(C)C2CCC1CC(C2)OC(=O)C(CO)c1ccccc1	128	PerturbNet	holdout1	0.993816732	0.994552048
CC(C)c1c(O)c(O)c(C=O)c2c(O)c(c(C)cc12)-c1c(C)cc2c(C(C)C)c(O)c(O)c(C=O)c2c1O	183	PerturbNet	holdout1	0.960331205	0.983906147
CC(C)c1cc(OC(C)=O)c(C)cc1OCCN(C)C	152	PerturbNet	holdout1	0.664127148	0.959917914
CC(C)c1ccc(/C=C/C(=O)NC2=NCCS2)cc1	104	PerturbNet	holdout1	0.984157965	0.993642474
CC(C)c1ccc(cc1)C2C3CN(C)CC=C3C(C#N)(C#N)C(=C2C#N)N	52	PerturbNet	holdout1	0.98148191	0.991849119
CC(C)c1ccc(cc1)n2nnnc2SCc3nc(N)nc(N)n3	116	PerturbNet	holdout1	0.99071749	0.997489361
CC(C)c1ccc2oc3nc(N)c(cc3c(=O)c2c1)C(O)=O	37	PerturbNet	holdout1	0.969415438	0.987908713
CC(C)c1cccc(C(C)C)c1NC(=O)c1ccc(o1)-c1cc(Cl)ccc1Cl	56	PerturbNet	holdout1	0.983970071	0.99331479
CC(C)c1nnc(C)n1C1CC2CCC(C1)N2CC[C@H](NC(=O)C1CCC(F)(F)CC1)c1ccccc1	173	PerturbNet	holdout1	0.954625263	0.990097773
CC(C)n1c(\C=C\[C@@H](O)C[C@@H](O)CC(O)=O)c(-c2ccc(F)cc2)c2ccccc12	101	PerturbNet	holdout1	0.946471039	0.97638683
CC(C)n1cnc2c(Nc3cccc(NC(=O)C=C)c3)nc(N[C@H]3CC[C@@H](CC3)N(C)C)nc12	144	PerturbNet	holdout1	0.85816851	0.935872237
CC(CCc1ccccc1)NC(C)C(O)c1ccc(O)cc1	76	PerturbNet	holdout1	0.989779447	0.995338093
CC(CCc1ccccc1)NCC(O)c1ccc(O)c(c1)C(N)=O	138	PerturbNet	holdout1	0.992454236	0.995869504
CC(CNC1CCCCC1)OC(=O)c1ccccc1	74	PerturbNet	holdout1	0.991420289	0.994803784
CC(Cc1ccc(O)c(O)c1)(NN)C(=O)O	95	PerturbNet	holdout1	0.963786244	0.991623893
CC(Cc1ccc(O)cc1)NCC(O)c1cc(O)cc(O)c1	95	PerturbNet	holdout1	0.98823845	0.99222461
CC(Cc1cccc(c1)C(F)(F)F)NCCOC(=O)c1ccccc1	50	PerturbNet	holdout1	0.87143799	0.93971694
CC(N)C12CC3CC(CC(C3)C1)C2	45	PerturbNet	holdout1	0.980789046	0.99450167
CC(N)C1CCC(CC1)C(=O)Nc2ccncc2	305	PerturbNet	holdout1	0.969504793	0.976742576
CC(Nc1nc(nc2ccccc12)N3CCCC3)c4ccccc4	271	PerturbNet	holdout1	0.947448647	0.984479691
CC(\C=C(C)\C=C\C(=O)NO)C(=O)c1ccc(cc1)N(C)C	1000	PerturbNet	holdout1	0.871404875	0.944084578
CC(c1cnc[nH]1)c2cccc(C)c2C	52	PerturbNet	holdout1	0.9559227	0.991935406
CC/1=NNC(=O)\C1=C/c2cn(nc2c3ccc(F)cc3)c4ccccc4	77	PerturbNet	holdout1	0.932578849	0.919675304
CC1(C)C(=O)NN=C1c1ccc(cc1)N1CCOCC1	142	PerturbNet	holdout1	0.487566696	0.910054533
CC1(C)C(C(=O)Nc2ccc(cc2)S(=O)(=O)c3ccc(NC(=O)C4C(C)(C)C4(C)C)cc3)C1(C)C	24	PerturbNet	holdout1	0.719032565	0.888018781
CC1(C)C=CC(=O)[C@@]2(C)C1CC(=O)[C@]3(C)C2CC[C@@]4(C)[C@@H](OC(=O)C5OC543)c6ccoc6	47	PerturbNet	holdout1	0.958335904	0.983239152
CC1(C)CCC(C)(C)c2cc(NC(=O)c3ccc(cc3)C(O)=O)ccc12	90	PerturbNet	holdout1	0.961643809	0.991002487
CC1(C)N2[C@@H](Cc3c1[nH]c4ccccc34)C(=O)N(Cc5ccc(F)cc5)C2=O	57	PerturbNet	holdout1	0.979817519	0.995678887
CC1(C)N2[C@H](Cc3c1[nH]c4ccccc34)C(=O)N(Cc5ccccc5)C2=O	57	PerturbNet	holdout1	0.984207396	0.995656935
CC1(C)OC(=O)NC1=O	11	PerturbNet	holdout1	0.878522379	0.954402522
CC1(C)Oc2ccc3ccc(=O)oc3c2CC1O	53	PerturbNet	holdout1	0.961397753	0.99319324
CC1(C)S[C@@H]2[C@H](NC(=O)Cc3ccccc3)C(=O)N2[C@H]1C(O)=O	78	PerturbNet	holdout1	0.987355668	0.99517919
CC1(C)S[C@@H]2[C@H](NC(=O)[C@H](N)c3ccc(O)cc3)C(=O)N2[C@H]1C(O)=O	55	PerturbNet	holdout1	0.971287943	0.990763577
CC1(C)S[C@H]2[C@H](NC(=O)[C@H](NC(=O)N3CCNC3=O)c3ccccc3)C(=O)N2[C@H]1C(O)=O	11	PerturbNet	holdout1	0.843085474	0.947202301
CC1(C)[C@@H]2C[C@]34CCCN3C(=O)[C@]2(NC4=O)C=C2c3cc4nccnc4cc3[N+]([O-])=C12	142	PerturbNet	holdout1	0.762689246	0.94684088
CC12CC=C3C(CCC4=CC(=O)C=CC43C)C2CC[C@@H]1C(=O)CN5CCN(CC5)c6cc(nc(n6)N7CCCC7)N8CCCC8	71	PerturbNet	holdout1	0.983873616	0.995761477
CC12CCC3C(CCC4C(=O)C(=O)CCC34C)C2CCC1=O	61	PerturbNet	holdout1	0.986536282	0.997124043
CC12C[C@@H](O)C3C(CCC4CC(O)CCC43C)C2(O)CCC1C5=CC(=O)OC5	30	PerturbNet	holdout1	0.886631296	0.959912379
CC1=C(N2[C@H](SC1)[C@H](NC(=O)[C@H](N)c1ccccc1)C2=O)C(O)=O	44	PerturbNet	holdout1	0.979185791	0.993848309
CC1=CC[C@@H]2[C@@H](C1)c3c(O)cc(CC#CCCCNS(=O)(=O)C)cc3OC2(C)C	72	PerturbNet	holdout1	0.985473423	0.994978194
CC1C=NC(=N1)S(=O)(=O)N1CC[C@@H]2[C@H]1c1cc(ccc1N(C)[C@@H]2CO)C1=CCCCC1	7	PerturbNet	holdout1	0.874339978	0.965073031
CC1CCCCC1NC(=O)c2cnn3c(cc(nc23)c4ccccc4)C(F)(F)F	64	PerturbNet	holdout1	0.972562918	0.995094402
CC1CCN(CCCC(=O)c2ccc(F)cc2)CC1	107	PerturbNet	holdout1	0.989757045	0.997418232
CC1CCN=C(N)S1	72	PerturbNet	holdout1	0.982529075	0.993962697
CC1CCOC(=O)\C=C\C=C/C(=O)OC2CC3OC4C=C(C)CCC4(COC(=O)C1O)C2(C)C31CO1	51	PerturbNet	holdout1	0.864598082	0.889212455
CC1CCc2c(C1)sc3nc(C)nc(N4CCN(CC4)C(=O)c5ccco5)c23	45	PerturbNet	holdout1	0.989571848	0.998431831
CC1CCc2c(N3CCC(O)CC3)c(F)cc3c2n1cc(C(O)=O)c3=O	11	PerturbNet	holdout1	0.886838132	0.957668599
CC1COc2c(N3CCN(C)CC3)c(F)cc3c2n1cc(C(O)=O)c3=O	54	PerturbNet	holdout1	0.962491567	0.990404382
CC1Cc2ccccc2N1NC(=O)c1ccc(Cl)c(c1)S(N)(=O)=O	151	PerturbNet	holdout1	0.983523795	0.995358162
CC1NC(=O)NC1=O	37	PerturbNet	holdout1	0.969954729	0.995058259
CC1NCCc2ccccc12	18	PerturbNet	holdout1	0.709231674	0.940414741
CC1Nc2cc(Cl)c(cc2C(=O)N1c1ccccc1C)S(N)(=O)=O	93	PerturbNet	holdout1	0.989987516	0.993500801
CC1OC(OCC2OC(Oc3c(oc4cc(O)cc(O)c4c3=O)c5ccc(O)c(O)c5)C(O)C(O)C2O)C(O)C(O)C1O	70	PerturbNet	holdout1	0.987639204	0.997193451
CCC(=O)N(C)C[C@@H]1[C@H]([C@H](CO)N1Cc1cccnc1)c1ccccc1	7	PerturbNet	holdout1	0.73022262	0.948188264
CCC(=O)N1CC2(C1)[C@H]([C@@H](CO)N2C(=O)COC)c1ccc(cc1)C1=CCCC1	6	PerturbNet	holdout1	0.85445558	0.941693241
CCC(=O)N1CC2(C1)[C@H]([C@@H](CO)N2Cc1cccc(F)c1)c1ccc(\C=C\C)cc1	6	PerturbNet	holdout1	0.85780543	0.905751091
CCC(=O)N1CC2(C1)[C@H]([C@@H](CO)N2S(C)(=O)=O)c1ccc(cc1)\C=C\C	6	PerturbNet	holdout1	0.828471028	0.935484419
CCC(=O)N1CC[C@H]2[C@@H]1c1cc(ccc1N[C@@H]2CO)C#Cc1ccccc1	7	PerturbNet	holdout1	0.859168628	0.961407919
CCC(=O)N1C[C@@H]2[C@@H]([C@@H](CO)N2C(=O)C1)c1ccc(cc1)C#Cc1cccnc1	32	PerturbNet	holdout1	0.950296334	0.970553828
CCC(=O)N1C[C@@]2(C1)CN(Cc1ccccc1Cl)[C@H](CO)c1[nH]c3cc(OC)ccc3c21	16	PerturbNet	holdout1	0.666187155	0.932634162
CCC(=O)N1C[C@@]2(C1)CN([C@H](CO)c1c2c2ccc(OC)cc2n1C)C(=O)c1cnccn1	11	PerturbNet	holdout1	0.863177755	0.964033491
CCC(=O)N1[C@@H]([C@@H](CO)[C@@H]2Cn3c(ccc(C4=CCCCC4)c3=O)[C@H]12)C(=O)NCc1ccc(F)cc1	6	PerturbNet	holdout1	0.791813508	0.883711984
CCC(=O)N1[C@@H]([C@@H](CO)[C@@H]2Cn3c(cccc3=O)[C@H]12)C(=O)N1CCCCC1	6	PerturbNet	holdout1	0.818134348	0.892247542
CCC(=O)N1[C@H](CO)[C@@H]([C@H]1CN(C(C)C)S(C)(=O)=O)c1ccccc1	7	PerturbNet	holdout1	0.785371961	0.909489916
CCC(=O)N1[C@H]2Cn3c(ccc(-c4ccncc4)c3=O)[C@@H]1[C@@H]([C@H]2CO)C(=O)NC1Cc2ccccc2C1	13	PerturbNet	holdout1	0.854223896	0.953598141
CCC(=O)NC[C@H]1[C@H]([C@H](CO)N1C(=O)C1CCC1)c1ccccc1	7	PerturbNet	holdout1	0.763158163	0.958920099
CCC(=O)NS(=O)(=O)c1ccc(cc1)-c1c(C)onc1-c1ccccc1	37	PerturbNet	holdout1	0.963513739	0.988320384
CCC(=O)N[C@@H]1CC[C@@H](CC(=O)NCc2ccccc2F)O[C@@H]1CO	11	PerturbNet	holdout1	0.897895668	0.968110369
CCC(=O)Nc1cccc(NC(=O)c2ccccc2Br)c1	123	PerturbNet	holdout1	0.990022951	0.997623991
CCC(=O)O[C@@]1([C@H](C)C[C@H]2[C@@H]3C[C@H](F)C4=CC(=O)C=C[C@]4(C)[C@@]3(F)[C@@H](O)C[C@]12C)C(=O)SCF	109	PerturbNet	holdout1	0.979088511	0.994204049
CCC(=O)O[C@H]1CC[C@H]2[C@@H]3CCC4=CC(=O)CC[C@]4(C)[C@H]3CC[C@]12C	67	PerturbNet	holdout1	0.987175106	0.998089143
CCC(=O)[C@@]1(C)[C@H](C)C[C@H]2[C@@H]3CCC4=CC(=O)C=C[C@]4(C)[C@H]3[C@@H](O)C[C@]12C	65	PerturbNet	holdout1	0.98295131	0.995041957
CCC(C)(N(Cc1ccco1)C(=O)c2ccccn2)C(=O)NC3CCCCC3	57	PerturbNet	holdout1	0.981649804	0.995120649
CCC(C)C(=O)OC1CC(C)C=C2C=CC(C)C(CCC(O)CC(O)CC(=O)O)C12	174	PerturbNet	holdout1	0.969751897	0.988570614
CCC(C)N(C)C(=O)c1cc2ccccc2c(n1)-c1ccccc1Cl	230	PerturbNet	holdout1	0.979811133	0.991592839
CCC(C)SSc1ncc[nH]1	155	PerturbNet	holdout1	0.954216775	0.98723286
CCC(CC)CC1(CCCCC1)C(=O)Nc1ccccc1SC(=O)C(C)C	166	PerturbNet	holdout1	0.976058217	0.992527445
CCC(CO)NC(=O)C1CN(C)C2Cc3c[nH]c4cccc(C2=C1)c34	66	PerturbNet	holdout1	0.986396128	0.996117121
CCC1(CC)C(=O)NC=CC1=O	10	PerturbNet	holdout1	0.879855392	0.959700255
CCC1(CCC(=O)NC1=O)c1ccc(N)cc1	139	PerturbNet	holdout1	0.993005581	0.996813926
CCC1=C(C)CN(C(=O)NCCc2ccc(cc2)S(=O)(=O)NC(=O)N[C@H]2CC[C@H](C)CC2)C1=O	111	PerturbNet	holdout1	0.988279889	0.996316264
CCCC#Cc1ccc(cc1)[C@H]1[C@H](CO)N([C@@H]1C#N)S(C)(=O)=O	12	PerturbNet	holdout1	0.866105158	0.9482134
CCCC#Cc1ccc(cc1)[C@H]1[C@H](CO)N2CCCCN(CCC)C[C@H]12	13	PerturbNet	holdout1	0.813796791	0.959854571
CCCC#Cc1ccc2c(O[C@H](CN(C)CC3CCOCC3)[C@H](C)CN([C@@H](C)CO)S2(=O)=O)c1	16	PerturbNet	holdout1	0.887999285	0.918105626
CCCC#Cc1cnc2O[C@H](CN(C)C(=O)Nc3cccc(F)c3)[C@@H](C)CN([C@H](C)CO)C(=O)c2c1	12	PerturbNet	holdout1	0.855969423	0.93777806
CCCC(=O)N1CC[C@@]2(CC1)CN(Cc1ccc(Cl)cc1)[C@@H](CO)c1[nH]c3cc(OC)ccc3c21	11	PerturbNet	holdout1	0.857499981	0.973272996
CCCC(=O)N1CC[C@@]2(CC1)CN([C@@H](CO)c1c2c2ccc(OC)cc2n1C)C(C)=O	11	PerturbNet	holdout1	0.897471693	0.930450577
CCCC(=O)N1CC[C@@]2(CC1)CN[C@H](CO)c1[nH]c3cc(OC)ccc3c21	12	PerturbNet	holdout1	0.802188687	0.935666608
CCCC(=O)N1C[C@@H]2[C@@H]([C@@H](CO)N2C(=O)Nc2ccc(F)cc2)c2ccccc12	13	PerturbNet	holdout1	0.835551299	0.942472322
CCCC(=O)N1C[C@@]2(C1)CN(CC1CC1)[C@@H](CO)c1[nH]c3cc(OC)ccc3c21	12	PerturbNet	holdout1	0.840859676	0.935103576
CCCC(=O)N1C[C@@]2(C1)CN(Cc1ccccc1F)[C@@H](CO)c1c2c2ccc(OC)cc2n1C	11	PerturbNet	holdout1	0.887213509	0.940376244
CCCC(=O)N1C[C@@]2(C1)CN(Cc1cccnc1)[C@@H](CO)c1[nH]c3cc(OC)ccc3c21	27	PerturbNet	holdout1	0.937053503	0.96468905
CCCC(=O)N1C[C@@]2(C1)CN([C@H](CO)c1[nH]c3cc(OC)ccc3c21)C(=O)c1ccc(F)cc1	31	PerturbNet	holdout1	0.908835507	0.95243291
CCCC(=O)N1C[C@]2(CN(Cc3nccs3)C2)c2c([nH]c3cc(OC)ccc23)[C@@H]1CO	11	PerturbNet	holdout1	0.847340735	0.953704672
CCCC(=O)Nc1ccc2OC[C@@H]3O[C@@H](CC(=O)NCc4cccc(F)c4)CC[C@H]3N(C)C(=O)c2c1	13	PerturbNet	holdout1	0.912239646	0.970172888
CCCC(=O)Nc1ccc2OC[C@H](C)N(CC3CCCC3)C[C@@H](C)[C@@H](CN(C)C(=O)c2c1)OC	8	PerturbNet	holdout1	0.842427887	0.892993139
CCCC(=O)Nc1ccc2OC[C@H](C)N(Cc3nccs3)C[C@H](C)[C@@H](CN(C)C(=O)c2c1)OC	6	PerturbNet	holdout1	0.758919202	0.891129542
CCCC(=O)Nc1ccc2c(OC[C@@H](C)N(Cc3cc(on3)-c3ccccc3)C[C@@H](C)[C@@H](CN(C)C2=O)OC)c1	8	PerturbNet	holdout1	0.896984848	0.962620093
CCCC(=O)Nc1ccc2c(OC[C@H](C)N(C[C@@H](C)[C@H](CN(C)C2=O)OC)C(=O)c2cccnc2)c1	6	PerturbNet	holdout1	0.799121341	0.896320524
CCCC(=O)Nc1ncnc2n(cnc12)[C@@H]3O[C@@H]4OP(=O)(O)OC[C@H]4[C@H]3OC(=O)CCC	53	PerturbNet	holdout1	0.928450092	0.990416349
CCCC(=O)Sc1ccc(cc1)[C@@H]1CN2CCC[C@@H]2c2ccccc12	18	PerturbNet	holdout1	0.734338437	0.907192576
CCCC(C(=O)OCCN(CC)CC)(c1ccccc1)c1ccccc1	97	PerturbNet	holdout1	0.991896193	0.99714081
CCCCC(=O)N(Cc1ccc(cc1)-c1ccccc1-c1nn[nH]n1)[C@@H](C(C)C)C(O)=O	98	PerturbNet	holdout1	0.960838755	0.984564175
CCCCC(=O)Nc1cccc(NC(=O)c2ccccc2Br)c1	121	PerturbNet	holdout1	0.990528149	0.998015191
CCCCC(=O)O[C@@]1(CCC2C3CCC4=CC(=O)CC[C@]4(C)C3[C@@H](O)C[C@]12C)C(=O)CO	63	PerturbNet	holdout1	0.965702171	0.990026811
CCCCC/C=C\C/C=C\CCCCCCCCCC(=O)O	53	PerturbNet	holdout1	0.935219755	0.992052046
CCCCCC1OC2=C(C(O)C1(C)O)C(=O)N(OC)C2CSCC(O)C(=O)O	24	PerturbNet	holdout1	0.272019847	0.797762478
CCCCCCCCC=CCCCCCCCC(=O)NCc1ccc(O)c(OC)c1	69	PerturbNet	holdout1	0.984638728	0.997319585
CCCCCCCCCCC(C)(C)C(=O)Nc1c(OC)cc(OC)cc1OC	164	PerturbNet	holdout1	0.959879915	0.988182131
CCCCCCCCCCCCCCCCCCCC(=O)O[C@H](COC(=O)CCCCCCCCCCCCCC)COP(O)(=O)OCCN	15	PerturbNet	holdout1	0.642836948	0.793935639
CCCCCCCCCCCCCCCc1cccc(OCC)c1C(=O)Nc1ccc(Cl)c(c1)C(F)(F)F	18	PerturbNet	holdout1	0.767279779	0.886921717
CCCCCCCCCCCCC\C=C\[C@@H](O)[C@H](CO)NC(C)=O	53	PerturbNet	holdout1	0.954660094	0.982456256
CCCCCCCCCCC[C@@H](C[C@@H]1OC(=O)[C@H]1CCCCCC)OC(=O)[C@H](CC(C)C)NC=O	37	PerturbNet	holdout1	0.972039365	0.98707981
CCCCCCCCN1C(=O)C(=C(C)C1(C)O)C(=O)C	61	PerturbNet	holdout1	0.987311488	0.993054619
CCCCCCCCc1ccc(cc1)-c1ccc(cc1)C(O)=O	169	PerturbNet	holdout1	0.951106609	0.99064758
CCCCCCCN(C(=O)CCl)c1cccc(C)c1	107	PerturbNet	holdout1	0.976263487	0.935717895
CCCCCS(=O)(=O)CCCCCCCCCCn1c(c(C)c2cc(O)ccc12)-c1ccc(O)cc1	71	PerturbNet	holdout1	0.982823147	0.990846723
CCCCC[C@@H]1[C@@H](OC(=O)CC(C)C)[C@H](C)OC(=O)[C@@H](NC(=O)c2cccc(NC=O)c2O)[C@@H](C)OC1=O	67	PerturbNet	holdout1	0.949648208	0.992361454
CCCCC[C@H](O)CC(=O)CCc1ccc(O)c(OC)c1	70	PerturbNet	holdout1	0.979590067	0.992759651
CCCCC[C@H](O)\C=C\[C@H]1[C@H](O)CC(=O)[C@@H]1C\C=C/CCCC(O)=O	90	PerturbNet	holdout1	0.98080573	0.991855442
CCCCCn1c(SCCc2ccccc2)nc3n(C)c(=O)[nH]c(=O)c13	55	PerturbNet	holdout1	0.975601168	0.991025923
CCCCN(CCCNC(=S)NCCCc1c[nH]cn1)c1ccc(Br)cn1	48	PerturbNet	holdout1	0.985046965	0.994371919
CCCCN1C(Nc2ccccc2C1=O)c1ccc(OC)c(COc2ccc(NC(C)=O)cc2)c1	44	PerturbNet	holdout1	0.966657455	0.98314288
CCCCNC(=O)NS(=O)(=O)c1ccc(C)cc1	118	PerturbNet	holdout1	0.9897022	0.996338121
CCCCNc1cc(cc(c1Oc1ccccc1)S(N)(=O)=O)C(O)=O	160	PerturbNet	holdout1	0.991226533	0.996677468
CCCCNc1ccc(cc1)C(=O)OCCN(C)C	12	PerturbNet	holdout1	0.858852778	0.962934445
CCCCNc1ccc(cc1)C(=O)OCCOCCOCCOCCOCCOCCOCCOCCOCCOC	234	PerturbNet	holdout1	0.830538259	0.981343632
CCCCOC(=O)CCN1C(=S)S\C(=C/c2ccccc2)C1=O	45	PerturbNet	holdout1	0.973465535	0.993326896
CCCCOc1cc(ccc1N)C(=O)OCCN(CC)CC	81	PerturbNet	holdout1	0.989884824	0.996381128
CCCCOc1ccc(cc1)C(=O)CCN1CCCCC1	10	PerturbNet	holdout1	0.868502548	0.944223265
CCCCSc1nc2CCCc2c(O)n1	56	PerturbNet	holdout1	0.983479418	0.995884062
CCCC[N+]1(C)[C@H]2C[C@@H](C[C@@H]1[C@@H]1O[C@@H]21)OC(=O)[C@H](CO)c1ccccc1	12	PerturbNet	holdout1	0.864051896	0.94442177
CCCCc1c([nH]c2nccnc12)c3ccc(OC)cc3	71	PerturbNet	holdout1	0.984507075	0.994580953
CCCCc1ccc2[nH]c(NC(=O)OC)nc2c1	213	PerturbNet	holdout1	0.970042241	0.99009349
CCCCc1nc(Cl)c(CO)n1Cc1ccc(cc1)-c1ccccc1C1=NNNN1	37	PerturbNet	holdout1	0.977979895	0.989587157
CCCCn1c(=O)n(CCCO)c2nc([nH]c2c1=O)C12CC3CC1CC(C2)C3	52	PerturbNet	holdout1	0.977022739	0.995478819
CCCN(C)C[C@@H]1OCCCC[C@@H](C)Oc2ccc(NS(=O)(=O)c3ccc(OC)cc3)cc2C(=O)N(C[C@@H]1C)[C@H](C)CO	123	PerturbNet	holdout1	0.963124478	0.963013239
CCCN(C)C[C@@H]1Oc2cc(C#CCC3CCCC3)ccc2S(=O)(=O)N(C[C@@H]1C)[C@H](C)CO	12	PerturbNet	holdout1	0.804273212	0.919969873
CCCN(C)C[C@@H]1Oc2ncc(C#Cc3ccccc3OC)cc2C(=O)N(C[C@@H]1C)[C@H](C)CO	17	PerturbNet	holdout1	0.78015437	0.781674042
CCCN(C)C[C@@H]1Oc2ncc(cc2C(=O)N(C[C@H]1C)[C@H](C)CO)c3ccccc3	11	PerturbNet	holdout1	0.80862366	0.86355121
CCCN(C)C[C@H]1OCCCC[C@H](C)Oc2ccc(NC(=O)CCC(F)(F)F)cc2C(=O)N(C[C@@H]1C)[C@H](C)CO	11	PerturbNet	holdout1	0.837514589	0.907764967
CCCN(C)C[C@H]1Oc2cc(C#Cc3ccccc3F)ccc2S(=O)(=O)N(C[C@H]1C)[C@@H](C)CO	11	PerturbNet	holdout1	0.869162664	0.945823422
CCCN1CCC[C@@H]2Cc3n[nH]cc3C[C@@H]12	63	PerturbNet	holdout1	0.989340206	0.996147981
CCCN1CC[C@@]2(CC1)CN(Cc1ccc3OCOc3c1)[C@H](CO)c1[nH]c3cc(OC)ccc3c21	12	PerturbNet	holdout1	0.751725318	0.944141584
CCCN1CCc2cccc-3c2[C@H]1Cc4ccc(O)c(O)c43	84	PerturbNet	holdout1	0.9888926	0.996526939
CCCN1C[C@H](C)[C@@H](CN(C)C(=O)c2cc(NS(=O)(=O)c3ccccc3)ccc2OC[C@@H]1C)OC	6	PerturbNet	holdout1	0.721325322	0.760148666
CCCN1C[C@H](C)[C@H](CN(C)C(=O)c2cc(NC(=O)c3cnccn3)ccc2OC[C@@H]1C)OC	8	PerturbNet	holdout1	0.84441916	0.932257143
CCCN1[C@@H]([C@@H](CO)[C@@H]2Cn3c(ccc(-c4ccncc4)c3=O)[C@H]12)C(=O)NCCCN1CCOCC1	13	PerturbNet	holdout1	0.934090705	0.959597884
CCCN1[C@@H]2Cn3c(ccc(-c4ccc(F)cc4)c3=O)[C@H]1[C@H]([C@@H]2CO)C(=O)NCCOC	6	PerturbNet	holdout1	0.793158208	0.857589912
CCCN1[C@H](CO)[C@@H]([C@H]1CN(CC)C(=O)c1ccccn1)c1ccc(\C=C\C)cc1	12	PerturbNet	holdout1	0.83015656	0.908822987
CCCN1[C@H]([C@H](CO)[C@H]2Cn3c(ccc(-c4cccnc4)c3=O)[C@@H]12)C(=O)NC1CCC1	6	PerturbNet	holdout1	0.82083257	0.909039895
CCCNC(=O)C[C@H]1C[C@@H]2[C@@H](Oc3ccc(NC(=O)NC4CCCCC4)cc23)[C@H](CO)O1	6	PerturbNet	holdout1	0.772437791	0.927109629
CCCNC(=O)C[C@H]1C[C@H]2[C@H](Oc3ccc(NC(=O)COC)cc23)[C@H](CO)O1	6	PerturbNet	holdout1	0.764613887	0.916705105
CCCNC(=O)N1CC2(C1)[C@@H]([C@@H](CO)N2CC1CCOCC1)c1ccccc1	6	PerturbNet	holdout1	0.838733909	0.942441008
CCCNC(=O)N1CC[C@@]2(CC1)CN(Cc1cccc(OC)c1)[C@H](CO)c1[nH]c3cc(OC)ccc3c21	12	PerturbNet	holdout1	0.733400117	0.927209608
CCCNC(=O)N1CC[C@@]2(CC1)CN(Cc1ccccn1)[C@@H](CO)c1c2c2ccc(OC)cc2n1C	11	PerturbNet	holdout1	0.873879295	0.956176995
CCCNC(=O)N1C[C@@H](O)COC[C@@H]2O[C@@H](CC(=O)N[C@@H]3CCN(Cc4ccccc4)C3)CC[C@@H]12	31	PerturbNet	holdout1	0.946056549	0.984513182
CCCNC(=O)N1C[C@@H]2[C@@H]([C@@H](CO)N2C(=O)C1)c1ccc(cc1)-c1ccc(F)cc1	24	PerturbNet	holdout1	0.722859326	0.835203164
CCCNC(=O)N1C[C@@H]2[C@@H]([C@H](CO)N2CC2CCCCC2)c2ccccc12	13	PerturbNet	holdout1	0.773615165	0.932609671
CCCNC(=O)N1C[C@@H]2[C@H]([C@@H](CO)N2C(=O)C1)c1ccc(cc1)C#Cc1cccc(OC)c1	40	PerturbNet	holdout1	0.915727269	0.948483024
CCCNC(=O)N1C[C@@]2(C1)CN([C@@H](CO)c1[nH]c3cc(OC)ccc3c21)C(=O)c1ccccc1	12	PerturbNet	holdout1	0.865697733	0.947105012
CCCNC(=O)N1C[C@@]2(C1)CN([C@H](CO)c1[nH]c3cc(OC)ccc3c21)C(=O)CN1CCOCC1	11	PerturbNet	holdout1	0.87825244	0.95951463
CCCNC(=O)N1C[C@@]2(C1)CN([C@H](CO)c1[nH]c3cc(OC)ccc3c21)C(=O)Nc1ccc(F)cc1	66	PerturbNet	holdout1	0.917941199	0.96324792
CCCNC(=O)N1C[C@H](C)[C@H](CN(C)C(=O)c2cc(NC(=O)CCC)ccc2OC[C@@H]1C)OC	6	PerturbNet	holdout1	0.780397644	0.883917381
CCCNC(=O)N1C[C@]2(CCN(CC2)C(=O)c2cccc(F)c2)c2c([nH]c3cc(OC)ccc23)[C@H]1CO	11	PerturbNet	holdout1	0.798806159	0.953598847
CCCNC(=O)N1C[C@]2(CCN(Cc3nccs3)CC2)c2c([nH]c3cc(OC)ccc23)[C@H]1CO	10	PerturbNet	holdout1	0.781786357	0.88619844
CCCNC(=O)N1C[C@]2(CN(C2)S(C)(=O)=O)c2c([C@H]1CO)n(C)c1cc(OC)ccc21	12	PerturbNet	holdout1	0.716940772	0.906084517
CCCNC(=O)N1[C@@H](CO)[C@H]([C@H]1C#N)c1ccc(cc1)-c1ccccc1F	48	PerturbNet	holdout1	0.782516515	0.901001052
CCCNC(=O)N1[C@@H](CO)[C@H]([C@H]1C#N)c1ccc(cc1)C1=CCCCC1	48	PerturbNet	holdout1	0.773868306	0.910007758
CCCNC(=O)N1[C@@H]2Cn3c(cccc3=O)[C@H]1[C@H]([C@@H]2CO)C(=O)N1CCC(Cc2ccccc2)CC1	13	PerturbNet	holdout1	0.873357143	0.976834243
CCCNC(=O)N1[C@H]([C@H](CO)[C@H]2Cn3c(ccc(-c4ccc(F)cc4)c3=O)[C@@H]12)C(=O)N1CCCCC1	13	PerturbNet	holdout1	0.93719276	0.978957271
CCCNC(=O)N1[C@H]2Cn3c(ccc(-c4ccccc4OC)c3=O)[C@@H]1[C@@H]([C@H]2CO)C(=O)NCC	13	PerturbNet	holdout1	0.881686746	0.973901905
CCCNC(=O)N1[C@H]2Cn3c(cccc3=O)[C@@H]1[C@@H]([C@H]2CO)C(=O)NCC(F)(F)F	6	PerturbNet	holdout1	0.796068377	0.922365101
CCCNC(=O)Nc1ccc2OC[C@@H](C)NC[C@H](C)[C@@H](CN(C)C(=O)c2c1)OC	6	PerturbNet	holdout1	0.748228445	0.815607659
CCCNC(=O)Nc1ccc2OC[C@H]3O[C@@H](CC(=O)Nc4ccccc4C)CC[C@@H]3N(C)C(=O)c2c1	13	PerturbNet	holdout1	0.890697544	0.969444009
CCCNC(=O)Nc1ccc2c(OC[C@@H](C)N(CCC(F)(F)F)C[C@H](C)[C@@H](CN(C)C2=O)OC)c1	6	PerturbNet	holdout1	0.782464181	0.81892011
CCCNC(=O)[C@@H]1[C@@H](CO)[C@@H]2Cn3c(ccc(-c4cncnc4)c3=O)[C@H]1N2C(=O)Nc1ccccc1	6	PerturbNet	holdout1	0.834275222	0.902815982
CCCNC(=O)[C@H]1[C@H](CO)[C@H]2Cn3c(ccc(C4=CCCC4)c3=O)[C@@H]1N2C(=O)CC	6	PerturbNet	holdout1	0.846351175	0.933573262
CCCNC(=O)c1cc2CN([C@@H](CCO)c2c(n1)-c1cccc(c1)-c1ccc(F)cc1)[S@@](=O)C(C)(C)C	14	PerturbNet	holdout1	0.929921909	0.980299902
CCCNC(=O)c1cc2CN([C@@H](CCO)c2c(n1)-c1cccc(c1)-c1cccc(F)c1)[S@@](=O)C(C)(C)C	14	PerturbNet	holdout1	0.933592127	0.9715897
CCCNC(=O)c1cc2CN([C@H](CCO)c2c(n1)-c1cccc(c1)-c1cccc(OC)c1)[S@](=O)C(C)(C)C	34	PerturbNet	holdout1	0.966588062	0.992456919
CCCOc1ccc(Br)cc1-c1cc([nH]c1-c1ccncc1)-c1ccc(Cl)cc1	52	PerturbNet	holdout1	0.941344785	0.990019333
CCCOc1ccc(cc1)-c1nc(CSCC(=O)NC2CC2)c(C)o1	45	PerturbNet	holdout1	0.985362212	0.99404007
CCC[C@H](N[C@@H](C)C(=O)N1[C@H]2CCCC[C@H]2C[C@H]1C(O)=O)C(=O)OCC	83	PerturbNet	holdout1	0.960045918	0.983046322
CCC[C@H]1CC2=C(C[C@@H](CC)CC3=C1C(=O)OC3=O)C(=O)OC2=O	52	PerturbNet	holdout1	0.964232194	0.993114378
CCC\C(=C/CC)C(O)=O	35	PerturbNet	holdout1	0.736183212	0.872427878
CCCc1cc(=O)[nH]c(=S)[nH]1	100	PerturbNet	holdout1	0.982315623	0.99569348
CCCc1cc(no1)C(=O)N(C2CCCCC2)C3CCCCC3	56	PerturbNet	holdout1	0.982406172	0.992217919
CCCc1nc(C(C)(C)O)c(C(=O)OCc2oc(=O)oc2C)n1Cc1ccc(cc1)-c1ccccc1-c1nn[nH]n1	92	PerturbNet	holdout1	0.991028202	0.996379403
CCCc1nn(C)c2c1[nH]c(nc2=O)-c1cc(ccc1OCC)S(=O)(=O)N1CCN(C)CC1	278	PerturbNet	holdout1	0.951228189	0.986463483
CCCn1c(NC(=O)c2cccc(c2)S(=O)(=O)N3CCCC3)nc4ccccc14	44	PerturbNet	holdout1	0.916088363	0.971718455
CCCn1c(SCC(=O)Nc2nc3CCCCc3s2)nc4n(C)c(=O)n(C)c(=O)c14	55	PerturbNet	holdout1	0.981415446	0.995866131
CCCn1ncc(CN2CCCC(C2)C(=O)c3cccc(OC(C)C)c3)c1C	229	PerturbNet	holdout1	0.979810885	0.994102537
CCN(CC)C(=O)C(\C#N)=C\c1cc(O)c(O)c(c1)[N+]([O-])=O	45	PerturbNet	holdout1	0.973310203	0.995688943
CCN(CC)C(=O)[C@@]1(C[C@@H]1CN)c1ccccc1	37	PerturbNet	holdout1	0.961795442	0.989422081
CCN(CC)C(C)CN1c2ccccc2Sc2ccccc12	63	PerturbNet	holdout1	0.972010364	0.991069459
CCN(CC)CCCCNc1ncc2cc(-c3cc(OC)cc(OC)c3)c(NC(=O)NC(C)(C)C)nc2n1	401	PerturbNet	holdout1	0.97676457	0.99364707
CCN(CC)CCOC(=O)C(CC1CCCO1)Cc1cccc2ccccc12	92	PerturbNet	holdout1	0.986185576	0.995647327
CCN(CC)CCOC(=O)C(c1ccccc1)c1ccccc1	10	PerturbNet	holdout1	0.867922	0.962011999
CCN(CC)Cc1cc(Nc2ccnc3cc(Cl)ccc23)ccc1O	80	PerturbNet	holdout1	0.987017724	0.997193875
CCN(CC)S(=O)(=O)c1cccc2cc(C(=O)O)c(O)cc12	61	PerturbNet	holdout1	0.984406497	0.997217089
CCN(CCCc1ccccc1)CCCc1ccccc1	72	PerturbNet	holdout1	0.988069842	0.996029795
CCN(C[C@@H]1[C@H]([C@H](CO)N1C(=O)CC)c1ccccc1)C(=O)c1cccc(F)c1	7	PerturbNet	holdout1	0.765843063	0.945340293
CCN1C(=O)C2(NNc3ccccc3O2)c2ccccc12	63	PerturbNet	holdout1	0.97824584	0.995695915
CCN1CCC(CC1)n1cc(CNc2cc(Cl)c3ncc(C#N)c(Nc4ccc(F)c(Cl)c4)c3c2)nn1	136	PerturbNet	holdout1	0.870043572	0.964513175
CCN1CCC[C@H]1CNC(=O)c1c(O)c(Cl)cc(Cl)c1OC	116	PerturbNet	holdout1	0.995440872	0.998361116
CCN1CCN(CC1)C(=O)Cc1ccc(Nc2ncc(F)c(Nc3ccc(cc3)C(=O)Nc3ccccc3Cl)n2)cc1	245	PerturbNet	holdout1	0.931292783	0.978065138
CCN1C[C@@H](C)[C@@H](CN(C)C(=O)c2ccc(NC(=O)c3ccno3)cc2OC[C@H]1C)OC	8	PerturbNet	holdout1	0.884133435	0.927925258
CCN1[C@@H]2Cn3c(ccc(-c4ccccc4)c3=O)[C@H]1[C@H]([C@@H]2CO)C(=O)NCCCN1CCOCC1	6	PerturbNet	holdout1	0.769426339	0.884149141
CCN1[C@H]([C@H](CO)[C@H]2Cn3c(ccc(-c4ccc(F)cc4)c3=O)[C@@H]12)C(=O)NCCc1cn(C)cn1	6	PerturbNet	holdout1	0.828144028	0.920118164
CCN1[C@H]2Cn3c(ccc(C4=CCCCC4)c3=O)[C@@H]1[C@@H]([C@H]2CO)C(=O)NCCOC	6	PerturbNet	holdout1	0.849693318	0.893398403
CCNC(=O)C1OC(C(O)C1O)n2cnc3c(N)nc(NCCc4ccc(CCC(=O)O)cc4)nc23	70	PerturbNet	holdout1	0.985864187	0.995313214
CCNC(=O)C[C@@H]1CC[C@@H]2[C@H](COC[C@H](O)CN2C(=O)c2ccccn2)O1	21	PerturbNet	holdout1	0.797787775	0.798441291
CCNC(=O)N(CCCN(C)C)C(=O)[C@@H]1C[C@H]2[C@@H](Cc3c[nH]c4cccc2c34)N(CC=C)C1	71	PerturbNet	holdout1	0.980305697	0.991839821
CCNC(=O)[C@@H]1[C@@H](CO)[C@@H]2Cn3c(ccc(-c4ccc(F)cc4)c3=O)[C@@H]2N1C(=O)Cc1cccnc1	6	PerturbNet	holdout1	0.842469129	0.922857639
CCNC(=O)[C@@H]1[C@@H](CO)[C@@H]2Cn3c(ccc(-c4cncnc4)c3=O)[C@@H]2N1Cc1ccc2OCOc2c1	6	PerturbNet	holdout1	0.813785516	0.918987054
CCNC(=O)[C@H]1[C@H](CO)[C@H]2Cn3c(cccc3=O)[C@H]2N1CC1CCCCC1	6	PerturbNet	holdout1	0.813857512	0.909722455
CCNC1(CCCCC1=O)c1cccs1	11	PerturbNet	holdout1	0.886521197	0.954144503
CCN[C@H]1CN(CCCOC)S(=O)(=O)c2sc(cc12)S(N)(=O)=O	72	PerturbNet	holdout1	0.981330345	0.996108117
CCNc1nc(C#N)nc2n(cnc12)c3cc(F)cc(F)c3	57	PerturbNet	holdout1	0.978886769	0.993942776
CCOC(=O)/N=c\1/c[n+]([n-]o1)N2CCOCC2	78	PerturbNet	holdout1	0.990929984	0.99676954
CCOC(=O)C(Cc1cc(OC)cc(OC)c1)(Cc2cc(OC)cc(OC)c2)C#N	56	PerturbNet	holdout1	0.968364017	0.989602159
CCOC(=O)C1(CCN(Cc2cccc(c2)C(=O)O)CC1)c3ccccc3	64	PerturbNet	holdout1	0.983088057	0.996685062
CCOC(=O)C1=C(C)N=c2s\c(=C/c3cc(Cl)c(OCC(O)=O)c(Cl)c3)c(=O)n2C1c1cccc(OC)c1	115	PerturbNet	holdout1	0.994507685	0.998451389
CCOC(=O)C1=C(C)NC(=C(C1C#Cc2ccccc2)C(=O)OCc3ccc(cc3)[N+](=O)[O-])c4ccccc4	84	PerturbNet	holdout1	0.988784322	0.996369065
CCOC(=O)C1=C(C)NC(C)=C(C1c1cccc(Cl)c1Cl)C(=O)OC	75	PerturbNet	holdout1	0.985994915	0.995297977
CCOC(=O)C1=C(CN2CCc3ccccc23)NC(=O)NC1c1ccc(F)cc1	65	PerturbNet	holdout1	0.663866366	0.863128795
CCOC(=O)C1CCN(CC1)C(=O)C(C)(C)NC(=O)Nc1ccc2CCCc2c1	44	PerturbNet	holdout1	0.984276125	0.994264908
CCOC(=O)CCCC(=O)Nc1ncnc2Oc3ccc4ccccc4c3C(c5ccccc5)c12	42	PerturbNet	holdout1	0.983730228	0.996093136
CCOC(=O)CCc1cnccc1c2cccc(OC)c2O	57	PerturbNet	holdout1	0.973958152	0.993170233
CCOC(=O)CN1C(=O)CC(C[C@@H](O)C2C[C@@H](C)C[C@H](C)C2=O)CC1=O	72	PerturbNet	holdout1	0.978238455	0.996132165
CCOC(=O)CSC1=N/C(=C/c2ccc(cc2)n3cncn3)/C(=O)N1C(=O)C	45	PerturbNet	holdout1	0.981648078	0.991934807
CCOC(=O)N1CCC(CC1)=C1c2ccc(Cl)cc2CCc2cccnc12	49	PerturbNet	holdout1	0.975811489	0.994552886
CCOC(=O)N1CCN(CC1)[N+](\[O-])=N\Oc1cc(ccc1[N+]([O-])=O)[N+]([O-])=O	15	PerturbNet	holdout1	0.713579839	0.958550579
CCOC(=O)N1c2ccccc2Sc2ccc(Cl)cc12	18	PerturbNet	holdout1	0.724725946	0.879827566
CCOC(=O)NCCc1ccc(OC(=O)OCC)c(OC(=O)OCC)c1	17	PerturbNet	holdout1	0.722011392	0.927157488
CCOC(=O)OC(C)OC(=O)[C@@H]1N2[C@@H](SC1(C)C)[C@H](NC(=O)[C@H](N)c1ccccc1)C2=O	12	PerturbNet	holdout1	0.854027117	0.928038593
CCOC(=O)O[C@@]1(CC[C@H]2[C@@H]3CCC4=CC(=O)C=C[C@]4(C)[C@H]3[C@@H](O)C[C@@]21C)C(=O)COC(=O)CC	77	PerturbNet	holdout1	0.990694781	0.99671919
CCOC(=O)[C@@]1(CCCCCCOc2ccc(Cl)cc2)CO1	163	PerturbNet	holdout1	0.950651657	0.98892753
CCOC(=O)[C@H]1C\C=C\C[C@H](C(=O)OCC)C(=O)O[C@H]2[C@H](OC(=O)Nc3ccc(OC)cc3)[C@@H](CO)O[C@H](OC)[C@@H]2OC1=O	63	PerturbNet	holdout1	0.987678365	0.994959648
CCOC(=O)\C=C/n1nnc(n1)-c1cccc(Cl)c1	174	PerturbNet	holdout1	0.957369346	0.92939653
CCOC(=O)c1ccc(cc1)n2cccc2/C=C/3\NC(=O)NC3=O	44	PerturbNet	holdout1	0.9807994	0.985915073
CCOC(=O)c1cnc(SCC(=O)N2CCc3ccccc23)nc1N	64	PerturbNet	holdout1	0.969667919	0.994285735
CCOCCn1c(nc2ccccc12)N1CCCN(C)CC1	12	PerturbNet	holdout1	0.877766408	0.962216004
CCOc1cc(/C=C(/C#N)\C(=O)N)cc(CSc2ccccc2)c1O	53	PerturbNet	holdout1	0.936306236	0.990678095
CCOc1cc(cc(Cl)c1OCC(=O)OC)\C=C1C(=O)N(N=C/1C)c1ccccc1	171	PerturbNet	holdout1	0.942869945	0.991911396
CCOc1ccc(CCNC(=O)c2cc3sccc3n2Cc2cccc(C)c2)cc1OCC	45	PerturbNet	holdout1	0.980836181	0.993565933
CCOc1ccc(CCNC(=O)c2ccccn2)cc1OCC	44	PerturbNet	holdout1	0.986978999	0.996002404
CCOc1ccc(Cl)cc1Nc2nc(NCCO)nc(n2)N3CCCC3	57	PerturbNet	holdout1	0.971137673	0.989677286
CCOc1ccc(NC(=O)C(C)Sc2ncnc3sc(cc23)c4ccccc4)cc1	66	PerturbNet	holdout1	0.978946965	0.995581687
CCOc1ccc(cc1)-c1nc(CSCC(=O)NC2CCC2)c(C)o1	45	PerturbNet	holdout1	0.988035633	0.995357712
CCOc1ccc(cc1OCC)c2nc(no2)c3ccncc3	222	PerturbNet	holdout1	0.971895864	0.993346928
CCOc1ccc2NC(C)(C)c3ss/c(=N\c4ccc(NC(=O)C)cc4)/c3-c2c1	36	PerturbNet	holdout1	0.684033447	0.849526625
CCOc1ccc2ccccc2c1C(=O)N[C@H]1[C@H]2SC(C)(C)[C@@H](N2C1=O)C(O)=O	149	PerturbNet	holdout1	0.968331311	0.995391121
CCOc1ccccc1C(=O)Nc2cc(Cl)ccc2O	67	PerturbNet	holdout1	0.97794726	0.998044422
CCOc1nc2cccc(C(=O)OC(C)OC(=O)OC3CCCCC3)c2n1Cc1ccc(cc1)-c1ccccc1-c1nnn[nH]1	83	PerturbNet	holdout1	0.988452663	0.994896135
CCS(=O)(=O)CCn1c(C)ncc1[N+]([O-])=O	61	PerturbNet	holdout1	0.978248697	0.992300468
CCS(=O)(=O)N1CCCCN2[C@@H](CO)[C@@H]([C@@H]2C1)c1ccc(cc1)-c1cccc(c1)C#N	24	PerturbNet	holdout1	0.803516844	0.902884146
CCS(=O)(=O)N1CC[C@@]2(CC1)CN([C@@H](CO)c1[nH]c3cc(OC)ccc3c21)S(=O)(=O)c1ccc(C)cc1	32	PerturbNet	holdout1	0.914001143	0.976996502
CCS(=O)(=O)N1CC[C@@]2(CC1)CN([C@@H](CO)c1c2c2ccc(OC)cc2n1C)C(=O)c1cccc(F)c1	11	PerturbNet	holdout1	0.808579331	0.914590675
CCS(=O)(=O)N1CC[C@@]2(CC1)CN([C@H](CO)c1c2c2ccc(OC)cc2n1C)C(=O)Nc1c(C)noc1C	11	PerturbNet	holdout1	0.823711882	0.932735183
CCS(=O)(=O)N1C[C@@]2(C1)CN(Cc1cccc(Cl)c1)[C@@H](CO)c1c2c2ccc(OC)cc2n1C	12	PerturbNet	holdout1	0.798630292	0.941639017
CCS(=O)(=O)N1C[C@@]2(C1)CN(Cc1ccccc1F)[C@@H](CO)c1[nH]c3cc(OC)ccc3c21	12	PerturbNet	holdout1	0.770970213	0.947417378
CCS(=O)(=O)N1C[C@@]2(C1)CN([C@@H](CO)c1[nH]c3cc(OC)ccc3c21)C(=O)c1ccc(F)cc1	32	PerturbNet	holdout1	0.939368581	0.969407593
CCS(=O)(=O)N1C[C@@]2(C1)CN([C@@H](CO)c1[nH]c3cc(OC)ccc3c21)S(=O)(=O)c1cccc(OC)c1	12	PerturbNet	holdout1	0.752769694	0.885146328
CCS(=O)(=O)N1C[C@@]2(C1)CN([C@@H](CO)c1c2c2ccc(OC)cc2n1C)C(=O)NC(C)C	11	PerturbNet	holdout1	0.894428095	0.967678006
CCS(=O)(=O)N1C[C@@]2(C1)CN([C@H](CO)c1[nH]c3cc(OC)ccc3c21)C(=O)Cc1ccccn1	10	PerturbNet	holdout1	0.888595075	0.954517381
CCS(=O)(=O)N1C[C@H]2[C@H]([C@H](CO)N2C(=O)C1)c1ccc(cc1)-c1cccc(F)c1	48	PerturbNet	holdout1	0.952326573	0.944376472
CCS(=O)(=O)N1[C@@H](CO)[C@@H](c2ccccc2)C11CN(C1)C(=O)C1CCCCC1	6	PerturbNet	holdout1	0.850096727	0.886179471
CCS(=O)(=O)Nc1ccc2OC[C@@H](C)N(CCC(F)(F)F)C[C@@H](C)[C@@H](CN(C)C(=O)c2c1)OC	8	PerturbNet	holdout1	0.856689504	0.925124805
CCS(=O)(=O)Nc1ccc2OC[C@@H](C)N(C[C@@H](C)[C@@H](CN(C)C(=O)c2c1)OC)C(=O)c1ccc2OCOc2c1	8	PerturbNet	holdout1	0.895751537	0.944993187
CC[C@@H](CO)NC(=O)[C@H]1CN(C)[C@@H]2Cc3cn(C)c4cccc(C2=C1)c34	82	PerturbNet	holdout1	0.971117328	0.986562873
CC[C@@]1(O)C(=O)OCc2c1cc1-c3nc4ccccc4cc3Cn1c2=O	152	PerturbNet	holdout1	0.896907979	0.968509875
CC[C@H](C)C(=O)O[C@H]1C[C@@H](C)C=C2C=C[C@H](C)[C@H](CC[C@@H]3C[C@@H](O)CC(=O)O3)[C@@H]12	175	PerturbNet	holdout1	0.957700753	0.989358208
CC[C@H](C)[C@@H](COC(Cc1ccccc1)C(=O)N[C@@H](CCS(C)(=O)=O)C(=O)OC(C)C)NC[C@@H](N)CS	18	PerturbNet	holdout1	0.706743674	0.881097015
CC[C@H](C)[C@H](N)C(=O)N1CCC[C@H]1C(=O)N[C@@H]([C@@H](C)CC)C(=O)O	33	PerturbNet	holdout1	0.946547257	0.986815673
CC[C@H](Nc1ncnc2[nH]cnc12)c1nc2cccc(F)c2c(=O)n1-c1ccccc1	15	PerturbNet	holdout1	0.682393727	0.750403191
CC[C@H]1CN2CCc3cc(OC)c(OC)cc3[C@@H]2C[C@@H]1C[C@H]1NCCc2cc(OC)c(OC)cc12	75	PerturbNet	holdout1	0.757665106	0.868457162
CC\C(c1ccccc1)=C(/c1ccccc1)c1ccc(OCCN(C)C)cc1	883	PerturbNet	holdout1	0.819825378	0.974348997
CC\C=C/C\C=C/C\C=C/C\C=C/C\C=C/CCCC(O)=O	71	PerturbNet	holdout1	0.967769893	0.992469706
CCc1c(nn(c1-c1ccc(Br)cc1)-c1ccc(Cl)cc1Cl)C(=O)NN1CCCCC1	17	PerturbNet	holdout1	0.713114727	0.926901465
CCc1cc(-c2n[nH]c(C)c2-c2ccc3OCCOc3c2)c(O)cc1O	61	PerturbNet	holdout1	0.97463173	0.967686715
CCc1cc2N(Cc3ccc(cc3)-c3ccccc3-c3nnn[nH]3)C(=O)CCc2c(CC)n1	72	PerturbNet	holdout1	0.987588669	0.997351793
CCc1cc2c(=O)c(c3nc4ccccc4n3C)c(C)oc2cc1OC(=O)C	48	PerturbNet	holdout1	0.974336753	0.985563103
CCc1ccc2n(CC(=O)OC)c3nc4ccccc4nc3c2c1	65	PerturbNet	holdout1	0.954147443	0.993008428
CCc1cccc(CC)c1N=C1NCCN1	63	PerturbNet	holdout1	0.973033143	0.990982021
CCc1cccc2c3CCOC(CC)(CC(O)=O)c3[nH]c12	94	PerturbNet	holdout1	0.991057998	0.996961457
CCc1csc(n1)N1[C@@H](CO)[C@H]([C@H]1C#N)c1ccc(cc1)\C=C\C	30	PerturbNet	holdout1	0.955012126	0.973969867
CCc1oc2ccccc2c1C(=O)c1cc(Br)c(O)c(Br)c1	128	PerturbNet	holdout1	0.955291425	0.988397646
CCn1c2ccccc2n(C2=C(CO)CN(CC3CCCCCCC3)CC2)c1=O	63	PerturbNet	holdout1	0.982137725	0.994841252
CCn1cc(C(O)=O)c(=O)c2cc(F)c(cc12)N1CCNCC1	10	PerturbNet	holdout1	0.854145068	0.94407865
CCn1cnc2c(Nc3cc(F)cc(F)c3)nc(C#N)nc12	56	PerturbNet	holdout1	0.976861241	0.990575748
CN(C(=O)CN(CCO)CC(=O)N(C)C(C)(C)Cc1ccccc1)C(C)(C)Cc1ccccc1	10	PerturbNet	holdout1	0.835902954	0.943327707
CN(C(CN1CCCC1)c2cccc(OCC(=O)O)c2)C(=O)Cc3ccc(Cl)c(Cl)c3	52	PerturbNet	holdout1	0.942612455	0.984718677
CN(C)C(=O)C[C@H]1O[C@@H](CO)[C@@H](NC(=O)c2ccc(F)cc2)C=C1	10	PerturbNet	holdout1	0.909138093	0.972743355
CN(C)C(=O)Oc1ccc[n+](C)c1	101	PerturbNet	holdout1	0.976085052	0.98721977
CN(C)C(=O)Oc1cccc(c1)[N+](C)(C)C	12	PerturbNet	holdout1	0.850606362	0.972092509
CN(C)C(=O)[C@@H]1[C@@H](CO)[C@@H]2Cn3c(ccc(-c4cccc(F)c4)c3=O)[C@H]1N2Cc1ccccc1	6	PerturbNet	holdout1	0.843887178	0.939253653
CN(C)C(=O)[C@@H]1[C@@H](CO)[C@@H]2Cn3c(ccc(C4=CCCC4)c3=O)[C@H]1N2C(=O)Nc1ccccc1	6	PerturbNet	holdout1	0.863451964	0.930581398
CN(C)C(=O)[C@@H]1[C@@H](CO)[C@@H]2Cn3c(ccc(\C=C\c4ccccc4)c3=O)[C@@H]2N1C(=O)c1cccnc1	13	PerturbNet	holdout1	0.906411203	0.948293083
CN(C)C(=O)[C@@H]1[C@@H](CO)[C@@H]2Cn3c(cccc3=O)[C@H]1N2C(=O)c1ccc(F)cc1	6	PerturbNet	holdout1	0.860861621	0.928074095
CN(C)C(=O)[C@H]1[C@H](CO)[C@H]2Cn3c(cccc3=O)[C@H]2N1C(=O)C1CCC1	13	PerturbNet	holdout1	0.857035817	0.950173693
CN(C)C(=O)c1ccc(cc1)-c1ccc(cc1)[C@@H]1[C@H]2CNC[C@@H]1N2	22	PerturbNet	holdout1	0.856665475	0.962538502
CN(C)C(=O)c1ccc(cc1)-c1ccc(cc1)[C@H]1[C@H]2CN(C[C@@H]1N2)C(=O)C1CCC1	6	PerturbNet	holdout1	0.802876893	0.943225375
CN(C)C(=O)c1ccc(cc1)-c1ccc(cc1)[C@H]1[C@H]2CN(C[C@@H]1N2)S(=O)(=O)Cc1ccccc1	22	PerturbNet	holdout1	0.871947942	0.954377805
CN(C)C(=O)c1ccc(cc1)-c1ccc(cc1)[C@H]1[C@H]2CN(C[C@@H]1N2)S(=O)(=O)c1ccccc1F	20	PerturbNet	holdout1	0.826512544	0.959514151
CN(C)C(=O)c1ccc(cc1)-c1ccc(cc1)[C@H]1[C@H]2CN(Cc3ccc4OCOc4c3)C[C@@H]1N2	16	PerturbNet	holdout1	0.705694511	0.955435861
CN(C)C(=O)c1ccc(cc1)-c1ccc2[C@H]3N[C@H]([C@H](CO)[C@H]3Cn2c1=O)C(=O)NCCc1ccccc1	6	PerturbNet	holdout1	0.840121286	0.911785372
CN(C)C(=O)c1ccc(cc1)-c1cccc(c1)-c1nc(cc2CN([C@@H](CCO)c12)[S@@](=O)C(C)(C)C)C(=O)NCc1ccccc1	33	PerturbNet	holdout1	0.957645299	0.991148526
CN(C)C(=O)c1ccc(cc1)-c1cccc(c1)-c1nc(cc2CN([C@H](CCO)c12)[S@](=O)C(C)(C)C)C(=O)NC1CCC1	14	PerturbNet	holdout1	0.903913069	0.946161658
CN(C)C(=O)c1ccc(cc1)-c1cccc(c1)-c1nc(cc2CN([C@H](CCO)c12)[S@](=O)C(C)(C)C)C(=O)NC1CCCC1	31	PerturbNet	holdout1	0.934369965	0.963445753
CN(C)C(=O)c1ccc(cc1)S(=O)(=O)c1ccc(NC(=O)[C@@](C)(O)C(F)(F)F)c(Cl)c1	169	PerturbNet	holdout1	0.945300338	0.970855643
CN(C)C(=O)c1cccc(c1)-c1ccc(cc1)[C@H]1[C@@H]2CNC[C@H]1N2Cc1ccc2OCOc2c1	21	PerturbNet	holdout1	0.783427781	0.961353043
CN(C)C(=O)c1cccc(c1)-c1ccc2N[C@@H](CO)[C@H]3CCN(Cc4nccs4)[C@H]3c2c1	7	PerturbNet	holdout1	0.807717812	0.939618029
CN(C)C(=O)c1cccc(c1)-c1cccc(c1)-c1nc(cc2CN([C@H](CCO)c12)[S@](=O)C(C)(C)C)C(=O)N1CCCCC1	14	PerturbNet	holdout1	0.910798217	0.9558338
CN(C)C(=O)n1nnnc1Cc1ccc(cc1)-c1ccccc1	265	PerturbNet	holdout1	0.958514524	0.990257489
CN(C)C1=C(Cl)C(=O)N(C1=O)c2ccc(Cl)c(Cl)c2	49	PerturbNet	holdout1	0.982645821	0.996600104
CN(C)C1C2CC3C(C(=O)c4c(O)cccc4C3(C)O)C(=O)C2(O)C(=O)C(C(=O)N)C1=O	27	PerturbNet	holdout1	0.790210217	0.926580087
CN(C)CC#Cc1ccc(cc1)[C@@H]1[C@H](CO)N2CCCCN(C[C@@H]12)S(=O)(=O)c1ccccc1C	65	PerturbNet	holdout1	0.959102984	0.98258313
CN(C)CC#Cc1ccc(cc1)[C@H]1[C@@H](CO)N2[C@H]1CN(CC2=O)C(=O)c1ccc(F)cc1	16	PerturbNet	holdout1	0.772622134	0.930003822
CN(C)CC#Cc1cccc(c1)c2nc(cc3CN([C@@H](CCO)c32)S(=O)C(C)(C)C)C(=O)O	14	PerturbNet	holdout1	0.900265548	0.981012847
CN(C)CC(=O)N1CCCCN2[C@@H](CO)[C@H]([C@@H]2C1)c1ccc(\C=C\c2ccccc2)cc1	33	PerturbNet	holdout1	0.911478739	0.950491039
CN(C)CC(=O)N1CC[C@H]2[C@@H]1c1cc(ccc1N[C@H]2CO)-c1ccc(cc1)C(=O)N(C)C	7	PerturbNet	holdout1	0.734047923	0.899428225
CN(C)CC(=O)N1C[C@@H]2N[C@H](C1)[C@H]2c1ccc(cc1)-c1ccncc1	22	PerturbNet	holdout1	0.894687868	0.970363004
CN(C)CC(=O)N1C[C@H]2N[C@@H](C1)[C@H]2c1ccc(\C=C\c2ccccc2)cc1	6	PerturbNet	holdout1	0.799859156	0.953175393
CN(C)CC(=O)N1C[C@H]2N[C@@H](C1)[C@H]2c1ccc(cc1)-c1ccccc1F	6	PerturbNet	holdout1	0.835246658	0.969125853
CN(C)CC(=O)N1[C@@H]2Cn3c(ccc(-c4ccccc4)c3=O)[C@H]1[C@H]([C@@H]2CO)C(=O)N1CCN(C)CC1	6	PerturbNet	holdout1	0.743298805	0.890927823
CN(C)CC(=O)N1[C@H](CO)[C@@H](c2ccccc2)C11CN(Cc2cc(F)ccc2F)C1	6	PerturbNet	holdout1	0.823173177	0.949960807
CN(C)CC(=O)N1[C@H](CO)[C@H](c2ccccc2)C11CN(CCC(F)(F)F)C1	6	PerturbNet	holdout1	0.777840892	0.938964308
CN(C)CC(=O)Nc1ccc2O[C@@H]3[C@@H](C[C@H](CC(=O)NCc4ccc5OCOc5c4)O[C@@H]3CO)c2c1	12	PerturbNet	holdout1	0.85273492	0.935658112
CN(C)CC(=O)Nc1ccc2O[C@H]3[C@H](C[C@@H](CC(=O)N4CCCCC4)O[C@H]3CO)c2c1	6	PerturbNet	holdout1	0.771663605	0.867335383
CN(C)CC(=O)Nc1ccc2O[C@H]3[C@H](C[C@@H](CC(=O)NCc4cccnc4)O[C@H]3CO)c2c1	12	PerturbNet	holdout1	0.822661791	0.93120772
CN(C)CC/C=C\1/c2ccccc2COc3ccc(CC(=O)O)cc13	48	PerturbNet	holdout1	0.987178877	0.995332826
CN(C)CCC(c1ccc(Br)cc1)c1ccccn1	119	PerturbNet	holdout1	0.973466354	0.990899983
CN(C)CCC=C1c2ccccc2CCc2ccccc12	210	PerturbNet	holdout1	0.829502504	0.980757453
CN(C)CCCN1c2ccc(cc2CCc3cc(ccc13)[N+](=O)[O-])[N+](=O)[O-]	56	PerturbNet	holdout1	0.97956326	0.997067143
CN(C)CCCN1c2ccccc2CCc2cc(O)ccc12	18	PerturbNet	holdout1	0.722078997	0.909657788
CN(C)CCCN1c2ccccc2S(=O)c2ccc(Cl)cc12	18	PerturbNet	holdout1	0.736001748	0.90849796
CN(C)CCCNC(=O)C[C@H]1O[C@@H](CO)[C@@H](NC(=O)Nc2c(C)noc2C)C=C1	10	PerturbNet	holdout1	0.854002614	0.949892573
CN(C)CCCNC(=O)[C@@H]1[C@@H](CO)[C@@H]2Cn3c(cccc3=O)[C@H]1N2C(=O)Nc1cc(F)ccc1F	13	PerturbNet	holdout1	0.875789188	0.953374921
CN(C)CCCNC(=O)[C@H]1[C@H](CO)[C@H]2Cn3c(ccc(-c4ccccc4)c3=O)[C@@H]1N2C(=O)CC1CC1	13	PerturbNet	holdout1	0.821318847	0.95036062
CN(C)CCCNC(=O)[C@H]1[C@H](CO)[C@H]2Cn3c(cccc3=O)[C@@H]1N2CC1CC1	6	PerturbNet	holdout1	0.801437647	0.818005846
CN(C)CCN(Cc1ccccc1)c1ccccn1	99	PerturbNet	holdout1	0.985579005	0.996829039
CN(C)CCN1c2ccccc2Sc2ccc(Cl)cc12	18	PerturbNet	holdout1	0.709872609	0.89768506
CN(C)CCOC(C)(c1ccccc1)c1ccccn1	131	PerturbNet	holdout1	0.991532418	0.995031284
CN(C)CCOc1ccc(cc1)C(=C(/CCCl)c1ccccc1)\c1ccccc1	288	PerturbNet	holdout1	0.494114927	0.899339349
CN(C)CC\C=C1/c2ccccc2Sc2ccc(Cl)cc12	83	PerturbNet	holdout1	0.989322738	0.991636741
CN(C)C\C=C\C(=O)Nc1cc2c(Nc3ccc(F)c(Cl)c3)ncnc2cc1OC1CCOC1	131	PerturbNet	holdout1	0.871722728	0.960835513
CN(C)Cc1c(oc2ccccc12)C(=O)NCCOc1ccc(cc1)C(=O)NO	64	PerturbNet	holdout1	0.892181945	0.96702692
CN(C)Cc1cccc(N\C(c2ccccc2)=C2/C(=O)Nc3cc(ccc23)C(=O)N(C)C)c1	150	PerturbNet	holdout1	0.903031536	0.976819156
CN(C)S(=O)(=O)c1ccc(N2CCCC2)c(c1)C(=O)N3CCN(CC3)c4ccc(cc4)[N+](=O)[O-]	57	PerturbNet	holdout1	0.973905196	0.987206563
CN(C)[C@H]1[C@@H]2C[C@@H]3Cc4c(cc(NC(=O)CNC(C)(C)C)c(O)c4C(=O)C3C(=O)[C@]2(O)C(=O)C(C(N)=O)C1=O)N(C)C	385	PerturbNet	holdout1	0.854509297	0.959489966
CN(C)c1ccc(cc1)\C=C1CCCN=C/1c1cccnc1	70	PerturbNet	holdout1	0.986712808	0.99575879
CN(C)c1ccc2O[C@H]3[C@H](C[C@H](CC(=O)O)O[C@@H]3CO)c2c1	26	PerturbNet	holdout1	0.910283761	0.904254725
CN(C)c1cccc(c1)-c1cnc(nc1)N1CCC(CC1)C(N)=O	46	PerturbNet	holdout1	0.984432926	0.995758359
CN(C)c1cccc(c1)-c1cnc(s1)N1CCC(CC1)C(N)=O	44	PerturbNet	holdout1	0.987878623	0.997326068
CN(C)c1cccc2c(cccc12)S(=O)(=O)Nc1onc(C)c1C	53	PerturbNet	holdout1	0.946280592	0.990752149
CN(C1CCN(CC1)c1nc2ccccc2n1Cc1ccc(F)cc1)c1nccc(=O)[nH]1	12	PerturbNet	holdout1	0.845149352	0.95789889
CN(CC#CCN1CCCC1)C(=O)c2cccc(Cl)c2	57	PerturbNet	holdout1	0.964394834	0.989639217
CN(CC(O)CC(O)c1ccccc1)Cc2ccccc2	64	PerturbNet	holdout1	0.974756418	0.996359355
CN(CCCOc1ccc(Cl)cc1Cl)CC#C	26	PerturbNet	holdout1	0.846418866	0.970508853
CN(Cc1ccc(cc1)C(C)(C)C)Cc1cccc2ccccc12	12	PerturbNet	holdout1	0.856942831	0.956567455
CN(Cc1ccccc1)C(=O)[C@H](Cc1ccc2ccccc2c1)NC(=O)[C@@H]1C[C@@H](O)CN1C(=O)c1cn(C)c2ccccc12	70	PerturbNet	holdout1	0.973857988	0.983568026
CN(Cc1ccco1)c2ncnc3ccc(cc23)c4ccccc4Cl	55	PerturbNet	holdout1	0.983973682	0.99679652
CN(Cc1cccs1)c1ncnc2ccc(cc12)-c1ccc2OCOc2c1	45	PerturbNet	holdout1	0.977944314	0.994293781
CN(Cc1cnc2nc(N)nc(N)c2n1)c1ccc(cc1)C(=O)NC(CCC(O)=O)C(O)=O	73	PerturbNet	holdout1	0.854696113	0.945580528
CN([C@H](CN1CCCC1)c1ccccc1)C(=O)Cc1ccc(Cl)c(Cl)c1	63	PerturbNet	holdout1	0.979625753	0.99385262
CN([N+][O-])C(=O)N[C@H]1C(O)O[C@H](CO)[C@@H](O)[C@@H]1O	44	PerturbNet	holdout1	0.97200103	0.986872474
CN([N+][O-])c1cc(O)ccc1O	75	PerturbNet	holdout1	0.981830927	0.995586734
CN1C2CCCC1CC(=O)C2	62	PerturbNet	holdout1	0.985133341	0.995486484
CN1CC(=O)N2[C@H](Cc3c([nH]c4ccccc34)[C@H]2c2ccc3OCOc3c2)C1=O	114	PerturbNet	holdout1	0.977780341	0.98661298
CN1CCC(CC1)=C1c2ccccc2C=Cc2ccccc12	58	PerturbNet	holdout1	0.974408989	0.985965676
CN1CCC2(Cc3nc4ccccc4cc3CC2C1)c5cccc(O)c5	72	PerturbNet	holdout1	0.989833374	0.997730582
CN1CCCC(CC2c3ccccc3Sc3ccccc23)C1	64	PerturbNet	holdout1	0.96574956	0.994094661
CN1CCCC1CCSc1ccc(O)cc1	18	PerturbNet	holdout1	0.714634821	0.926330227
CN1CCCCC1C(=O)Nc1c(C)cccc1C	59	PerturbNet	holdout1	0.984463763	0.992279573
CN1CCCCN2[C@@H](CO)[C@@H]([C@@H]2C1)c1ccc(cc1)-c1ccc(F)cc1	32	PerturbNet	holdout1	0.931754271	0.980286133
CN1CCCN=C1C=Cc1cccs1	10	PerturbNet	holdout1	0.819721272	0.933724154
CN1CCCN=C1\C=C\c1cccc(O)c1	83	PerturbNet	holdout1	0.991144906	0.995447211
CN1CCC[C@H]1c1cccnc1	97	PerturbNet	holdout1	0.978605066	0.993829248
CN1CCN(CC(=O)N2c3ccc(cc3C(=O)Nc4cccnc24)S(=O)(=O)NCCNC(=O)OC(C)(C)C)CC1	57	PerturbNet	holdout1	0.96815555	0.984511286
CN1CCN(CC1)C(=O)C[C@@H]1CC[C@@H]2[C@H](COC[C@@H](O)CN2Cc2cccc(F)c2)O1	31	PerturbNet	holdout1	0.943472514	0.986999844
CN1CCN(CC1)C(=O)C[C@@H]1CC[C@H]2[C@@H](COc3ccc(NC(=O)c4cscn4)cc3C(=O)N2C)O1	32	PerturbNet	holdout1	0.945055507	0.97417379
CN1CCN(CC1)C(=O)C[C@@H]1O[C@@H](CO)[C@@H](NS(=O)(=O)c2cccc(F)c2)C=C1	6	PerturbNet	holdout1	0.741099148	0.898302118
CN1CCN(CC1)C(=O)C[C@@H]1O[C@H](CO)[C@H](NC(=O)Nc2ccccc2F)C=C1	11	PerturbNet	holdout1	0.876644845	0.958788773
CN1CCN(CC1)C(=O)C[C@H]1CC[C@@H]2[C@H](COC[C@@H](O)CN2C(=O)Nc2ccc3OCOc3c2)O1	21	PerturbNet	holdout1	0.918243931	0.954093946
CN1CCN(CC1)C(=O)C[C@H]1CC[C@H](NC(=O)c2ccc3OCOc3c2)[C@H](CO)O1	6	PerturbNet	holdout1	0.81594607	0.90284793
CN1CCN(CC1)C(=O)[C@@H]1[C@@H](CO)[C@@H]2Cn3c(ccc(-c4cncnc4)c3=O)[C@@H]2N1CC1CC1	6	PerturbNet	holdout1	0.864312343	0.939847291
CN1CCN(CC1)C(=O)c2cc3CN([C@H](CCO)c3c(n2)c4cccc(C#CCC5CCCC5)c4)S(=O)C(C)(C)C	14	PerturbNet	holdout1	0.874244686	0.950977999
CN1CCN(CC1)C(c1ccccc1)c1ccccc1	12	PerturbNet	holdout1	0.870208167	0.967983701
CN1CCN(CC1)c1ccc2ccccc2n1	53	PerturbNet	holdout1	0.957017368	0.992718405
CN1CCN(CC1)c2nc3cc(ccc3n4cccc24)C(F)(F)F	90	PerturbNet	holdout1	0.989427435	0.998534775
CN1CCN(Cc2ccc(NC(=O)c3ccc(C)c(c3)C#Cc3cnc4cccnn34)cc2C(F)(F)F)CC1	144	PerturbNet	holdout1	0.906489726	0.971897192
CN1CCN(Cc2ccc(cc2)C(=O)Nc2ccc(C)c(Nc3nccc(n3)-c3cccnc3)c2)CC1	355	PerturbNet	holdout1	0.960885345	0.989438075
CN1CC[C@@H]([C@H](O)C1)c1c(O)cc(O)c2c1oc(cc2=O)-c1ccccc1Cl	387	PerturbNet	holdout1	0.918665891	0.993213103
CN1CC[C@H]([C@H](COc2ccc3OCOc3c2)C1)c1ccc(F)cc1	37	PerturbNet	holdout1	0.975652778	0.992008659
CN1CCc2c(C1)c1ccccc1n2Cc1ccc(cc1)C(=O)NO	577	PerturbNet	holdout1	0.914309509	0.979227429
CN1CCc2cc(Br)c(O)cc2C(C1)c1ccc(cc1)N(CCCl)CCCl	11	PerturbNet	holdout1	0.715848314	0.939787236
CN1C[C@@H]2[C@@H]([C@@H](CO)N2C(=O)C2CCOCC2)c2ccccc12	13	PerturbNet	holdout1	0.712498001	0.910129444
CN1C[C@H]2[C@H]([C@@H](CO)N2Cc2ccccc2Cl)c2ccccc12	33	PerturbNet	holdout1	0.93569439	0.978903459
CN1Cc2c(ncn2-c2ccsc2C1=O)C(=O)OC(C)(C)C	66	PerturbNet	holdout1	0.989357347	0.995459339
CN1Cc2ccccc2[C@H]3[C@H]1Cc4c[nH]c5cccc3c45	66	PerturbNet	holdout1	0.985865661	0.99078873
CN1[C@@H](CO)[C@@H]2CCN([C@@H]2c2cc(Br)ccc12)C(=O)c1cccc(F)c1	7	PerturbNet	holdout1	0.887452929	0.96713776
CN1[C@@H](CO)[C@@H]2CCN([C@@H]2c2cc(ccc12)C1=CCCCC1)C(=O)Nc1cc(F)ccc1F	7	PerturbNet	holdout1	0.840108591	0.949859651
CN1[C@@H](CO)[C@H]2CCN([C@H]2c2cc(Br)ccc12)C(=O)C1CCCCC1	7	PerturbNet	holdout1	0.813278997	0.941702848
CN1[C@@H](CO)[C@H]2CCN([C@H]2c2cc(ccc12)C#Cc1cccnc1)C(=O)C1CCCCC1	7	PerturbNet	holdout1	0.882996932	0.962074362
CN1[C@@H](CO)[C@H]2CCN([C@H]2c2cc(ccc12)C1=CCCCC1)C(=O)NC1CCCC1	39	PerturbNet	holdout1	0.789402301	0.894311494
CN1[C@@H]([C@@H](CO)[C@@H]2Cn3c(ccc(-c4cncnc4)c3=O)[C@H]12)C(=O)NC1Cc2ccccc2C1	6	PerturbNet	holdout1	0.827547817	0.911986447
CN1[C@@H]2CC[C@@H](CC(=O)NCCc3ccncc3)O[C@@H]2COc2ccc(NC(=O)C3CCOCC3)cc2C1=O	13	PerturbNet	holdout1	0.947920818	0.950539728
CN1[C@@H]2CC[C@@H](CC(=O)NCc3ccc4OCOc4c3)O[C@H]2COc2ccc(NC(=O)c3ccccc3F)cc2C1=O	13	PerturbNet	holdout1	0.807105982	0.958812602
CN1[C@@H]2CC[C@H](CC(=O)N3CCOCC3)O[C@@H]2COc2ccc(NC(=O)c3ccc(F)c(F)c3)cc2C1=O	13	PerturbNet	holdout1	0.875023465	0.967505808
CN1[C@@H]2CC[C@H](CC(=O)NCC3CCCCC3)O[C@@H]2COc2ccc(NC(=O)c3cccc(F)c3)cc2C1=O	82	PerturbNet	holdout1	0.913213407	0.974034283
CN1[C@@H]2CC[C@H](CC(O)=O)O[C@@H]2COc2ccc(NC(=O)c3cccc(c3)C(F)(F)F)cc2C1=O	13	PerturbNet	holdout1	0.942109298	0.984225155
CN1[C@@H]2Cn3c(ccc(-c4ccc(F)cc4)c3=O)[C@H]1[C@H]([C@@H]2CO)C(=O)NC1CCC1	6	PerturbNet	holdout1	0.789393856	0.888070612
CN1[C@@H]2Cn3c(ccc(-c4cccnc4)c3=O)[C@H]1[C@H]([C@@H]2CO)C(=O)NCCc1ccccc1	6	PerturbNet	holdout1	0.788032417	0.902895323
CN1[C@H](CO)[C@H]2CCN([C@H]2c2cc(Br)ccc12)C(=O)Nc1ccccc1F	7	PerturbNet	holdout1	0.778070334	0.966846986
CN1[C@H](CO)[C@H]2CCN([C@H]2c2cc(ccc12)-c1ccc(cc1)C#N)S(=O)(=O)c1ccc(C)cc1	7	PerturbNet	holdout1	0.84330072	0.937621919
CN1[C@H]([C@H](CO)[C@H]2Cn3c(ccc(-c4ccccc4F)c3=O)[C@@H]12)C(=O)NCC(F)(F)F	6	PerturbNet	holdout1	0.832263657	0.934112918
CN1[C@H]([C@H](CO)[C@H]2Cn3c(ccc(-c4cccnc4)c3=O)[C@@H]12)C(=O)NCC1CCCCC1	6	PerturbNet	holdout1	0.807643766	0.889204129
CN1[C@H]2CCC[C@@H]1C[C@@H](C2)NC(=O)c3nn(C)c4ccccc34	48	PerturbNet	holdout1	0.98432477	0.988084828
CN1[C@H]2CC[C@@H](CC(=O)NCC3CC3)O[C@@H]2COc2ccc(NC(=O)NC3CCCC3)cc2C1=O	33	PerturbNet	holdout1	0.944959367	0.98615939
CN1[C@H]2CC[C@@H](CC(=O)NCC3CCCCC3)O[C@H]2COc2ccc(NC(=O)c3cnccn3)cc2C1=O	49	PerturbNet	holdout1	0.795253103	0.933585299
CN1[C@H]2CC[C@@H](CC(=O)NCCc3ccncc3)O[C@H]2COc2ccc(NS(=O)(=O)c3ccc(C)cc3)cc2C1=O	33	PerturbNet	holdout1	0.955993766	0.988539051
CN1[C@H]2CC[C@@H](CC(=O)N[C@H]3CCN(Cc4ccccc4)C3)O[C@H]2COc2ccc(NC(=O)Nc3c(C)noc3C)cc2C1=O	49	PerturbNet	holdout1	0.89640302	0.961964297
CN1[C@H]2CC[C@@H](CC(=O)N[C@H]3CCN(Cc4ccccc4)C3)O[C@H]2COc2ccc(NC(=O)c3cnccn3)cc2C1=O	20	PerturbNet	holdout1	0.709093093	0.878387556
CN1[C@H]2CC[C@@H](CC(O)=O)O[C@@H]2COc2ccc(NC(=O)Nc3ccccc3)cc2C1=O	13	PerturbNet	holdout1	0.947772687	0.977522453
CN1[C@H]2CC[C@@H]1C[C@@H](C2)OC(=O)[C@H](CO)c3ccccc3	65	PerturbNet	holdout1	0.975153602	0.989892256
CN1[C@H]2CC[C@H](CC(=O)NC3CCCC3)O[C@H]2COc2ccc(NC(=O)c3ccccc3)cc2C1=O	11	PerturbNet	holdout1	0.860713501	0.946392512
CN1[C@H]2CC[C@H](CC(=O)NCC(F)(F)F)O[C@H]2COc2ccc(NC(=O)c3ccccc3Cl)cc2C1=O	33	PerturbNet	holdout1	0.961395308	0.988295352
CN1[C@H]2CC[C@H](CC(=O)NCCN3CCCC3)O[C@@H]2COc2ccc(NC(=O)c3cccc(c3)C#N)cc2C1=O	13	PerturbNet	holdout1	0.819413469	0.955789386
CN1[C@H]2CC[C@H](CC(=O)NCCN3CCCCC3)O[C@@H]2COc2ccc(NS(=O)(=O)c3cccc(F)c3)cc2C1=O	13	PerturbNet	holdout1	0.877191737	0.952618439
CN1[C@H]2CC[C@H](CC(=O)Nc3ccc4CCCc4c3)O[C@@H]2COc2ccc(NC(=O)c3ccccc3Cl)cc2C1=O	10	PerturbNet	holdout1	0.896797431	0.980626393
CN1[C@H]2Cn3c(ccc(-c4cccc(F)c4)c3=O)[C@@H]1[C@@H]([C@H]2CO)C(=O)Nc1nccs1	13	PerturbNet	holdout1	0.853435712	0.971516359
CN1[C@H]2Cn3c(ccc(-c4ccccc4)c3=O)[C@@H]1[C@@H]([C@H]2CO)C(=O)NCC1CCCCC1	6	PerturbNet	holdout1	0.796485831	0.893054409
CN1c2cc3c(cc2N=C(c2ccc(cc2)C(O)=O)c2ccccc12)C(C)(C)CCC3(C)C	233	PerturbNet	holdout1	0.946763355	0.98377355
CN1c2ccccc2C(NCCCCCCC(=O)Nc2ccccc2N)c2ccc(Cl)cc2S1(=O)=O	18	PerturbNet	holdout1	0.750777849	0.910874142
CNC(=O)C1OC(C(O)C1O)n2cnc3c(NCc4cccc(I)c4)ncnc23	71	PerturbNet	holdout1	0.977390592	0.994777028
CNC(=O)C[C@H]1CC[C@H]2[C@@H](COC[C@@H](O)CN2Cc2ccc(Cl)c(Cl)c2)O1	73	PerturbNet	holdout1	0.971472479	0.981358635
CNC(=O)C[C@H]1CC[C@H]2[C@H](COc3ccc(NC(=O)c4cc(F)cc(F)c4)cc3C(=O)N2C)O1	32	PerturbNet	holdout1	0.946743446	0.983542365
CNC(=O)[C@H](Cc1c[nH]c2ccccc12)NC(=O)[C@H](CC(C)C)CC(=O)NO	81	PerturbNet	holdout1	0.98442712	0.995475916
CNC(=O)c1ccccc1Sc1ccc2c(\C=C\c3ccccn3)n[nH]c2c1	62	PerturbNet	holdout1	0.982650603	0.997481071
CNC(C)C(=O)NC(C(C)C)C(=O)N1CCCC1C(=O)NC2CCCc3ccccc23	57	PerturbNet	holdout1	0.969933385	0.993110033
CNC(S)=NN=Cc1c(cnn1-c1ccc(Cl)cc1)C(=O)OC	44	PerturbNet	holdout1	0.976398405	0.992860448
CNC1(C)C2CCC(C2)C1(C)C	11	PerturbNet	holdout1	0.894716803	0.960780756
CNCC(O)c1ccc(O)c(O)c1	56	PerturbNet	holdout1	0.983959635	0.995193635
CNCC(O)c1ccc(O)c(OC)c1	53	PerturbNet	holdout1	0.953266741	0.993165048
CNCCC(Oc1ccc(cc1)C(F)(F)F)c1ccccc1	127	PerturbNet	holdout1	0.989547853	0.995937608
CNCCC(Oc1ccccc1I)c1ccccc1	18	PerturbNet	holdout1	0.711470981	0.902799784
CNCCC=C1c2ccccc2C=Cc2ccccc12	76	PerturbNet	holdout1	0.986665986	0.994759911
CNCCNS(=O)(=O)c1cccc2cnccc12	65	PerturbNet	holdout1	0.986682181	0.997546209
CNC[C@@H]1OCCCC[C@@H](C)Oc2ccc(NS(=O)(=O)c3cccs3)cc2C(=O)N(C[C@H]1C)[C@H](C)CO	40	PerturbNet	holdout1	0.928680339	0.989887448
CNC[C@@H]1OCCCC[C@H](C)Oc2ccc(NC(=O)NC(C)C)cc2C(=O)N(C[C@@H]1C)[C@@H](C)CO	38	PerturbNet	holdout1	0.924621321	0.988942303
CNC[C@@H]1Oc2cc(ccc2S(=O)(=O)N(C[C@H]1C)[C@H](C)CO)c3ccccc3F	11	PerturbNet	holdout1	0.85689339	0.934087175
CNC[C@@H]1Oc2ncc(cc2C(=O)N(C[C@@H]1C)[C@@H](C)CO)c3ccc(C)cc3	12	PerturbNet	holdout1	0.8746413	0.943263582
CNC[C@@H]1Oc2ncc(cc2C(=O)N(C[C@@H]1C)[C@@H](C)CO)c3ccc(OC)cc3	12	PerturbNet	holdout1	0.868034012	0.939668909
CNC[C@H]1Oc2cc(/C=C/C)ccc2S(=O)(=O)N(C[C@@H]1C)[C@H](C)CO	12	PerturbNet	holdout1	0.883740077	0.941364242
CNS(=O)(=O)c1ccc(cc1S(=O)c2ccccc2C(=O)O)C(F)(F)F	62	PerturbNet	holdout1	0.986327224	0.996870658
CN[C@@H](C)[C@@H](O)c1ccccc1	71	PerturbNet	holdout1	0.987825217	0.996141734
CN[C@@H]1C[C@H]2O[C@@](C)([C@@H]1OC)n3c4ccccc4c5c6CNC(=O)c6c7c8ccccc8n2c7c35	156	PerturbNet	holdout1	0.614287479	0.91567844
CN[C@H]1CC[C@@H](c2ccc(Cl)c(Cl)c2)c2ccccc12	119	PerturbNet	holdout1	0.987629095	0.985048113
CNc1ccc2oc(C[C@H]3O[C@@]4(CC[C@H]3C)O[C@H]([C@H](C)C(=O)c5ccc[nH]5)[C@H](C)C[C@H]4C)nc2c1C(=O)O	40	PerturbNet	holdout1	0.802432844	0.907661898
CNc1nc(N)c(c(Nc2ccc(F)cc2)n1)[N+]([O-])=O	61	PerturbNet	holdout1	0.976139658	0.993832141
CNc1nc(N)c(c(Nc2ccccc2)n1)[N+]([O-])=O	61	PerturbNet	holdout1	0.984376286	0.997808605
COC(=O)C1=C(C)NC(=C(C1c2cccc(c2)[N+](=O)[O-])C(=O)OCCCN3CCC(CC3)(c4ccccc4)c5ccccc5)C	76	PerturbNet	holdout1	0.96242326	0.984255678
COC(=O)C1=C(C)NC(C)=C(C1C)C(=O)OCCSc1ccccc1	65	PerturbNet	holdout1	0.976417656	0.992616012
COC(=O)C1=C(C)NC(C)=C([C@H]1c1ccccc1C(F)(F)F)[N+]([O-])=O	168	PerturbNet	holdout1	0.973626854	0.992601645
COC(=O)C1=C(C)NC2=C(C1c3ccccc3)C(=O)CC(C2)c4ccc(Cl)cc4	122	PerturbNet	holdout1	0.980165713	0.997192747
COC(=O)C1[C@H](C(=C(C)N=C1C)C(=O)O[C@@H]2CCCN(Cc3ccccc3)C2)c4cccc(c4)[N+](=O)[O-]	36	PerturbNet	holdout1	0.957339144	0.988250797
COC(=O)C=Cc1cc(O)ccc1O	84	PerturbNet	holdout1	0.981031054	0.982562057
COC(=O)CC1N(CCNC1=O)C(=O)OC(C)(C)C	61	PerturbNet	holdout1	0.965425729	0.993458522
COC(=O)C[C@@H]1CC[C@@H]2[C@H](COC[C@@H](O)CN2CCC(F)(F)F)O1	31	PerturbNet	holdout1	0.948138802	0.988221334
COC(=O)C[C@@H]1CC[C@@H]2[C@H](COc3ccc(NC(=O)Nc4c(C)noc4C)cc3C(=O)N2C)O1	11	PerturbNet	holdout1	0.891024504	0.954983339
COC(=O)C[C@@H]1C[C@@H]2[C@@H](Oc3ccc(NC(=O)CN(C)C)cc23)[C@H](CO)O1	6	PerturbNet	holdout1	0.84123972	0.941560316
COC(=O)C[C@@H]1C[C@H]2[C@H](Oc3ccc(NC(=O)NC4CCCC4)cc23)[C@H](CO)O1	6	PerturbNet	holdout1	0.802530209	0.89440303
COC(=O)C[C@H]1C[C@H]2[C@H](Oc3ccc(NC(=O)Nc4ccccc4)cc23)[C@H](CO)O1	6	PerturbNet	holdout1	0.818864559	0.951393905
COC(=O)C[C@H]1O[C@@H](CO)[C@H](N)C=C1	10	PerturbNet	holdout1	0.870234223	0.964494845
COC(=O)C[C@](O)(CCCC(C)(C)O)C(=O)O[C@H]1[C@H]2c3cc4OCOc4cc3CCN3CCC[C@]23C=C1OC	182	PerturbNet	holdout1	0.840308811	0.896037824
COC(=O)Cn1nc(-c2ccccc2)c2cccc(c12)C(F)(F)F	88	PerturbNet	holdout1	0.993313307	0.996121308
COC(=O)N1N(C(=O)OC)[C@](C(C)C)(C1=O)c1ccsc1	45	PerturbNet	holdout1	0.98690428	0.982568213
COC(=O)NN=Cc1c[n+]([O-])c2ccccc2[n+]1[O-]	12	PerturbNet	holdout1	0.83932181	0.931018097
COC(=O)Nc1nc2cc(ccc2[nH]1)C(=O)c1cccs1	134	PerturbNet	holdout1	0.97646957	0.99037314
COC(=O)Nc1nc2ccc(cc2[nH]1)S(=O)c1ccccc1	92	PerturbNet	holdout1	0.981563684	0.995307771
COC(=O)[C@@H]1C[C@H](OC(C)=O)C(=O)[C@H]2[C@@]1(C)CC[C@H]1C(=O)O[C@@H](C[C@]21C)c1ccoc1	66	PerturbNet	holdout1	0.988342422	0.995067911
COC(=O)[C@@H]1[C@@H](CO)[C@@H]2Cn3c(ccc(-c4cccc(OC)c4)c3=O)[C@@H]2N1Cc1nccs1	13	PerturbNet	holdout1	0.920347049	0.962914033
COC(=O)[C@@H]1[C@@H](CO)[C@@H]2Cn3c(ccc(-c4ccccc4)c3=O)[C@@H]2N1Cc1ccccn1	6	PerturbNet	holdout1	0.84058793	0.923272111
COC(=O)[C@@H]1[C@@H](CO)[C@@H]2Cn3c(cccc3=O)[C@H]1N2Cc1nccs1	13	PerturbNet	holdout1	0.921695657	0.975282329
COC(=O)[C@H]1[C@H](CO)[C@H]2Cn3c(ccc(-c4ccccc4F)c3=O)[C@H]2N1Cc1ccncc1	13	PerturbNet	holdout1	0.956062461	0.985082267
COC(=O)[C@H]1[C@H](CO)[C@H]2Cn3c(ccc(-c4ccccc4OC)c3=O)[C@H]2N1C(=O)c1cnccn1	13	PerturbNet	holdout1	0.934288925	0.981337448
COC(=O)[C@H]1[C@H](CO)[C@H]2Cn3c(ccc(-c4ccccc4OC)c3=O)[C@H]2N1CC1CCCC1	26	PerturbNet	holdout1	0.812425691	0.853771579
COC(=O)[C@H]1[C@H](CO)[C@H]2Cn3c(ccc(-c4cccnc4)c3=O)[C@H]2N1Cc1cccc(F)c1	6	PerturbNet	holdout1	0.831324654	0.91753486
COC(=O)[C@H]1[C@H](CO)[C@H]2Cn3c(ccc(C4=CCCCC4)c3=O)[C@H]2N1Cc1ccc2OCOc2c1	33	PerturbNet	holdout1	0.915482334	0.941000424
COC(=O)c1c(-c2cc(OC)c(OC)c(OC)c2)c2ccnc(OCc3ncccn3)c2c(=O)n1Cc1ccnc(C)c1	83	PerturbNet	holdout1	0.979892061	0.995157799
COC(=O)c1cc2c(cn1)[nH]c3ccccc32	66	PerturbNet	holdout1	0.984796072	0.995902163
COC(=O)c1ccc(COc2ccccc2/C=C/C(=O)c3ccc(OCC(=O)O)cc3)cc1	65	PerturbNet	holdout1	0.985932846	0.992425165
COC(=O)c1ccc(NCc2cc(O)ccc2O)cc1	81	PerturbNet	holdout1	0.971901292	0.936476958
COC(=O)c1ccc2n(CCCc3ccccc3)c(NC(=O)c4ccccc4)nc2c1	67	PerturbNet	holdout1	0.964050957	0.992163045
COC(=O)c1cnn(c1C=NN=C(S)Nc1ccc(Cl)cc1)-c1ccc(F)cc1F	45	PerturbNet	holdout1	0.98066118	0.993316755
COC(=O)c1cnn(c1C=NN=C(S)Nc1ccccc1)-c1ccc(F)cc1F	46	PerturbNet	holdout1	0.987664282	0.995761244
COC(C)(C)CCCC(C)C/C=C/C(=C/C(=O)O)/C	81	PerturbNet	holdout1	0.982047062	0.991649532
COC(Cc1cccc2ccccc12)=C(C#N)C#N	45	PerturbNet	holdout1	0.988882979	0.996691156
COC(OC)[C@]12O[C@@H]3[C@H](O1)[C@@](O)(Oc1c3c(C)cc3c(OC)c4CCCC(=O)c4c(O)c13)[C@@]21CO1	174	PerturbNet	holdout1	0.952602646	0.965841958
COC1=CC(=O)OC(C1)/C=C/c2ccccc2	79	PerturbNet	holdout1	0.979138284	0.992728001
COC1CC(C)CC2=C(NCC=C)C(=O)C=C(NC(=O)\C(C)=C\C=C\C(OC)C(OC(N)=O)\C(C)=C\C(C)C1O)C2=O	469	PerturbNet	holdout1	0.925502412	0.949805576
COC1OC(=O)C(CCC2(C)C(C)CCC3(C)C2CC(O)C(O)C43CO4)C1O	62	PerturbNet	holdout1	0.985396803	0.997216683
COCC#Cc1ccc(cc1)[C@@H]1[C@H](CO)N2CCCCN(C[C@@H]12)S(=O)(=O)c1ccccc1C	24	PerturbNet	holdout1	0.796126291	0.855641394
COCC#Cc1ccc(cc1)[C@H]1[C@H](CO)N2CCCCN(Cc3ccncc3)C[C@@H]12	13	PerturbNet	holdout1	0.854410877	0.944236316
COCC(=O)N(C(C(=O)NC(C)(C)C)c1cccnc1)c1ccc(cc1)C(C)(C)C	45	PerturbNet	holdout1	0.980737218	0.996187228
COCC(=O)N(C)C[C@H]1Oc2cc(C#Cc3cccnc3)ccc2S(=O)(=O)N(C[C@H]1C)[C@@H](C)CO	6	PerturbNet	holdout1	0.759176785	0.79486378
COCC(=O)N(C)C[C@H]1[C@@H]([C@H](CO)N1C(=O)Cc1cccnc1)c1ccccc1	7	PerturbNet	holdout1	0.819368771	0.954033081
COCC(=O)N(C[C@H]1[C@@H]([C@@H](CO)N1C(C)=O)c1ccc(cc1)\C=C\C)C(C)C	27	PerturbNet	holdout1	0.930421717	0.982136684
COCC(=O)N1CC2(C1)N(CCC(F)(F)F)[C@@H](CO)[C@H]2c1ccc(\C=C\C)cc1	6	PerturbNet	holdout1	0.820530789	0.95896146
COCC(=O)N1CC2(C1)[C@@H]([C@H](CO)N2C(C)=O)c1ccc(cc1)-c1ccc(C)cc1	6	PerturbNet	holdout1	0.837669602	0.964463043
COCC(=O)N1CC[C@@]2(CC1)CN(Cc1ccccc1Cl)[C@@H](CO)c1[nH]c3cc(OC)ccc3c21	11	PerturbNet	holdout1	0.892296285	0.966334337
COCC(=O)N1CC[C@H]2[C@@H]1c1cc(ccc1N[C@@H]2CO)-c1cccc(c1)C(=O)N(C)C	7	PerturbNet	holdout1	0.884264926	0.967598217
COCC(=O)N1C[C@@H](C)[C@@H](CN(C)C(=O)c2cc(NC(=O)c3ccc(cc3)-c3ccccc3)ccc2OC[C@H]1C)OC	6	PerturbNet	holdout1	0.764447648	0.842808872
COCC(=O)N1C[C@@H](C)[C@@H](CN(C)C(=O)c2ccc(NS(C)(=O)=O)cc2OC[C@@H]1C)OC	6	PerturbNet	holdout1	0.737252045	0.828156215
COCC(=O)N1C[C@@H]2[C@@H]([C@@H](CO)N2C(=O)C1)c1ccc(cc1)-c1ccccc1F	32	PerturbNet	holdout1	0.919544449	0.96356628
COCC(=O)N1C[C@@]2(C1)CN(Cc1cccc(F)c1)[C@@H](CO)c1c2c2ccc(OC)cc2n1C	11	PerturbNet	holdout1	0.90799741	0.950973595
COCC(=O)N1C[C@@]2(C1)CN([C@@H](CO)c1[nH]c3cc(OC)ccc3c21)C(=O)Nc1ccccc1F	11	PerturbNet	holdout1	0.902005171	0.962528557
COCC(=O)N1C[C@H](C)[C@H](CN(C)C(=O)c2cc(NC(=O)c3cc(C)on3)ccc2OC[C@H]1C)OC	6	PerturbNet	holdout1	0.760808865	0.833341723
COCC(=O)N1C[C@H](C)[C@H](CN(C)C(=O)c2ccc(NC(=O)c3cnccn3)cc2OC[C@H]1C)OC	6	PerturbNet	holdout1	0.78293041	0.885340684
COCC(=O)N1C[C@H]2[C@H]([C@H](CO)N2C(=O)C1)c1ccc(cc1)-c1ccncc1	11	PerturbNet	holdout1	0.886054747	0.968976195
COCC(=O)N1C[C@]2(CN(Cc3ccc(Cl)cc3)C2)c2c([nH]c3cc(OC)ccc23)[C@H]1CO	10	PerturbNet	holdout1	0.792627221	0.941185207
COCC(=O)N1C[C@]2(CN(Cc3ccccc3)C2)c2c([C@H]1CO)n(C)c1cc(OC)ccc21	12	PerturbNet	holdout1	0.846857515	0.936956386
COCC(=O)N1[C@@H](CO)[C@@H](c2ccccc2)C11CN(Cc2ccccc2)C1	6	PerturbNet	holdout1	0.837582489	0.882757884
COCC(=O)N1[C@@H](CO)[C@@H]2[C@H]1CN(C(=O)Nc1cc(F)ccc1F)c1ccccc21	13	PerturbNet	holdout1	0.812978759	0.953792721
COCC(=O)N1[C@@H](CO)[C@H]([C@@H]1CNC(=O)c1ccccn1)c1ccccc1	7	PerturbNet	holdout1	0.86647996	0.93851433
COCC(=O)N1[C@@H]([C@@H](CO)[C@@H]2Cn3c(cccc3=O)[C@H]12)C(=O)NCc1ccccc1	26	PerturbNet	holdout1	0.892934633	0.873794634
COCC(=O)N1[C@H](CO)[C@@H](c2ccccc2)C11CN(C1)C(=O)Cc1ccccn1	6	PerturbNet	holdout1	0.859855508	0.92918977
COCC(=O)N1[C@H](CO)[C@@H]2[C@H]1CN(C)c1ccccc21	13	PerturbNet	holdout1	0.750081888	0.938446177
COCC(=O)N1[C@H](CO)[C@@H]2[C@H]1CNc1ccccc21	13	PerturbNet	holdout1	0.77441821	0.95876831
COCC(=O)N1[C@H]2Cn3c(ccc(\C=C\c4ccccc4)c3=O)[C@@H]1[C@@H]([C@H]2CO)C(=O)N1CCOCC1	13	PerturbNet	holdout1	0.910269862	0.973895095
COCC(=O)N[C@@H]1C=C[C@H](O[C@H]1CO)CC(=O)NCc1ccc(Cl)cc1	11	PerturbNet	holdout1	0.918119315	0.969575735
COCC(=O)Nc1ccc2O[C@H]3[C@H](C[C@H](CC(=O)N4CCOCC4)O[C@@H]3CO)c2c1	30	PerturbNet	holdout1	0.958267436	0.979892583
COCC(=O)Nc1ccc2c(OC[C@H](C)N(Cc3cccc(F)c3)C[C@@H](C)[C@H](CN(C)C2=O)OC)c1	8	PerturbNet	holdout1	0.902389808	0.935777638
COCC(=O)O[C@]1(CCN(C)CCCc2nc3ccccc3[nH]2)CCc2cc(F)ccc2[C@@H]1C(C)C	83	PerturbNet	holdout1	0.966184729	0.991232337
COCCCCC(=NOCCN)c1ccc(cc1)C(F)(F)F	75	PerturbNet	holdout1	0.984744104	0.997551656
COCCCN1C(=O)[C@]2(Cc3ccccc13)[C@@H](N(Cc4ccccc4C(F)(F)F)C(=O)c5ccccc52)c6ccc(CO)cc6	67	PerturbNet	holdout1	0.952064391	0.988656813
COCCCOc1cc(C[C@@H](C[C@H](N)[C@@H](O)C[C@@H](C(C)C)C(=O)NCC(C)(C)C(N)=O)C(C)C)ccc1OC	83	PerturbNet	holdout1	0.95336182	0.985064012
COCCN(C[C@@H]1[C@@H]([C@@H](CO)N1C(=O)C1CCC1)c1ccccc1)C(C)=O	7	PerturbNet	holdout1	0.77868265	0.901226266
COCCN(C[C@@H]1[C@H]([C@H](CO)N1C(C)=O)c1ccccc1)C(=O)c1cccnc1	7	PerturbNet	holdout1	0.735089675	0.898582277
COCCNC(=O)C[C@H]1CC[C@H](NC(=O)NC2CCCCC2)[C@@H](CO)O1	10	PerturbNet	holdout1	0.888978609	0.959996311
COCCNC(=O)[C@H]1[C@H](CO)[C@H]2Cn3c(ccc(-c4ccccc4F)c3=O)[C@@H]1N2S(C)(=O)=O	6	PerturbNet	holdout1	0.859238863	0.866471397
COCCNC(=O)c1cc2CN([C@H](CCO)c2c(n1)c3cccc(c3)c4cccc(OC)c4)S(=O)C(C)(C)C	14	PerturbNet	holdout1	0.920688676	0.961404109
COP(=O)(OC)OC(c1ccc(Cl)cc1)P(=O)(OC)OC	53	PerturbNet	holdout1	0.966514231	0.99243808
CO[C@@H](C(=O)N1Cc2[nH]nc(NC(=O)c3ccc(cc3)N3CCN(C)CC3)c2C1)c1ccccc1	62	PerturbNet	holdout1	0.882394134	0.980823384
CO[C@@H](CN(C)Cc1cc(F)ccc1F)[C@@H](C)CN([C@H](C)CO)S(=O)(=O)c1ccc(F)cc1	34	PerturbNet	holdout1	0.945508675	0.98722489
CO[C@@H](CN(C)S(=O)(=O)c1ccc(F)cc1)[C@H](C)CN([C@@H](C)CO)C(=O)Nc1ccccc1F	26	PerturbNet	holdout1	0.935589606	0.982067263
CO[C@@H]1CC[C@H]2CCOc3c(cccc3C(=O)N(C)CCCC(=O)N(C)C[C@@H]1O2)C#N	14	PerturbNet	holdout1	0.885825339	0.93917951
CO[C@@H]1CC[C@H]2CCOc3c(cccc3C(=O)N(C)C[C@H](C)C(=O)N(C)C[C@H]1O2)C#N	34	PerturbNet	holdout1	0.958389573	0.990071748
CO[C@@H]1CC[C@H]2CCOc3ccc(cc3C(=O)N(C)C[C@H](OC)[C@@H](C)C(=O)N(C)C[C@H]1O2)C#N	8	PerturbNet	holdout1	0.883617714	0.941155261
CO[C@@H]1CN(C)C(=O)c2cc(NC(=O)C3CC3)ccc2OC[C@@H](C)N(Cc2ccc(OC)cc2)C[C@H]1C	8	PerturbNet	holdout1	0.905195293	0.969547584
CO[C@@H]1CN(C)C(=O)c2cc(NC(=O)C3CCOCC3)ccc2OC[C@@H](C)N(C[C@H]1C)S(=O)(=O)c1ccc(Cl)cc1	6	PerturbNet	holdout1	0.86677778	0.939626721
CO[C@@H]1CN(C)C(=O)c2cc(NC(=O)C3CCOCC3)ccc2OC[C@@H](C)N(Cc2cccnc2)C[C@@H]1C	6	PerturbNet	holdout1	0.782796026	0.909687798
CO[C@@H]1CN(C)C(=O)c2cc(NC(=O)Nc3ccc(cc3)C(F)(F)F)ccc2OC[C@@H](C)NC[C@@H]1C	8	PerturbNet	holdout1	0.905738693	0.961161513
CO[C@@H]1CN(C)C(=O)c2cc(NC(=O)Nc3ccccc3Cl)ccc2OC[C@@H](C)N(C[C@H]1C)S(=O)(=O)CC(F)(F)F	6	PerturbNet	holdout1	0.837028008	0.943449202
CO[C@@H]1CN(C)C(=O)c2cc(NS(=O)(=O)CC(F)(F)F)ccc2OC[C@H](C)N(Cc2nccs2)C[C@H]1C	8	PerturbNet	holdout1	0.893894665	0.946442778
CO[C@@H]1CN(C)C(=O)c2cc(NS(=O)(=O)c3cccc(F)c3)ccc2OC[C@H](C)NC[C@H]1C	6	PerturbNet	holdout1	0.818534764	0.887705039
CO[C@@H]1CN(C)C(=O)c2ccc(N)cc2OC[C@@H](C)NC[C@H]1C	8	PerturbNet	holdout1	0.837576617	0.859482389
CO[C@@H]1CN(C)C(=O)c2ccc(NC(=O)C3CC3)cc2OC[C@@H](C)N(C[C@H]1C)C(=O)Nc1ccccc1F	8	PerturbNet	holdout1	0.884640646	0.94896144
CO[C@@H]1CN(C)C(=O)c2ccc(NC(=O)C3CCOCC3)cc2OC[C@H](C)N(C[C@@H]1C)C(=O)c1ccccc1	6	PerturbNet	holdout1	0.839006712	0.904423147
CO[C@@H]1CN(C)C(=O)c2ccc(NC(=O)NC(C)C)cc2OC[C@H](C)N(Cc2ccccn2)C[C@H]1C	6	PerturbNet	holdout1	0.819984987	0.896206818
CO[C@@H]1CN(C)C(=O)c2ccc(NC(=O)NC3CCCCC3)cc2OC[C@@H](C)NC[C@H]1C	6	PerturbNet	holdout1	0.825309165	0.895781242
CO[C@@H]1CN(C)C(=O)c2ccc(NC(=O)c3ccccc3OC)cc2OC[C@H](C)N(C[C@H]1C)C(C)=O	6	PerturbNet	holdout1	0.779851643	0.902819872
CO[C@@H]1CN(C)C(=O)c2ccc(NC(=O)c3nc4ccccc4s3)cc2OC[C@@H](C)NC[C@H]1C	8	PerturbNet	holdout1	0.902541734	0.948295814
CO[C@@H]1CN(C)C(=O)c2ccc(NS(=O)(=O)c3cn(C)cn3)cc2OC[C@H](C)NC[C@@H]1C	6	PerturbNet	holdout1	0.837091059	0.906041497
CO[C@@H]1[C@@H](O)[C@H](C)O[C@H](O[C@H]2CC[C@@]3(C=O)[C@H](CCC4C3CC[C@]5(C)[C@H](CC[C@]45O)C6=CC(=O)OC6)C2)[C@H]1O	10	PerturbNet	holdout1	0.569219064	0.806914047
CO[C@@H]1[C@@H](OC(N)=O)[C@@H](O)[C@H](Oc2ccc3c(O)c(NC(=O)c4ccc(O)c(CC=C(C)C)c4)c(=O)oc3c2C)OC1(C)C	11	PerturbNet	holdout1	0.82986219	0.923261639
CO[C@H]1CC[C@@H]2CCOc3c(cccc3C(=O)N(C)CC3(CCCCC3)CC(=O)N(C)C[C@H]1O2)C#N	14	PerturbNet	holdout1	0.92497131	0.970335328
CO[C@H]1CC[C@H]2CCOc3c(cccc3C(=O)N(C)C[C@H](OC)[C@H](C)C(=O)N(C)C[C@@H]1O2)C#N	24	PerturbNet	holdout1	0.920138177	0.967867393
CO[C@H]1CN(C)C(=O)c2cc(NC(=O)C3CC3)ccc2OC[C@@H](C)N(C[C@@H]1C)C(=O)CN1CCOCC1	6	PerturbNet	holdout1	0.777725261	0.849033503
CO[C@H]1CN(C)C(=O)c2cc(NC(=O)C3CCOCC3)ccc2OC[C@H](C)N(CC2CC2)C[C@@H]1C	6	PerturbNet	holdout1	0.804079615	0.912674111
CO[C@H]1CN(C)C(=O)c2cc(NC(=O)Cc3ccccc3)ccc2OC[C@@H](C)NC[C@@H]1C	6	PerturbNet	holdout1	0.817940803	0.889025409
CO[C@H]1CN(C)C(=O)c2cc(NC(=O)NC(C)C)ccc2OC[C@@H](C)N(Cc2ccccc2)C[C@@H]1C	6	PerturbNet	holdout1	0.77710796	0.868314734
CO[C@H]1CN(C)C(=O)c2cc(NC(=O)NC(C)C)ccc2OC[C@H](C)N(Cc2ccc(cc2)-c2ccccn2)C[C@@H]1C	119	PerturbNet	holdout1	0.441203128	0.930454532
CO[C@H]1CN(C)C(=O)c2cc(NC(=O)Nc3cc(F)ccc3F)ccc2OC[C@@H](C)NC[C@H]1C	26	PerturbNet	holdout1	0.94222109	0.93217742
CO[C@H]1CN(C)C(=O)c2cc(NC(=O)Nc3ccccc3OC)ccc2OC[C@@H](C)N(C)C[C@H]1C	6	PerturbNet	holdout1	0.785824055	0.859692137
CO[C@H]1CN(C)C(=O)c2cc(NC(=O)c3ccc4OCOc4c3)ccc2OC[C@@H](C)N(CC2CC2)C[C@H]1C	26	PerturbNet	holdout1	0.941213677	0.973749534
CO[C@H]1CN(C)C(=O)c2cc(NC(=O)c3cccc(F)c3)ccc2OC[C@H](C)N(C)C[C@H]1C	8	PerturbNet	holdout1	0.897352786	0.934271427
CO[C@H]1CN(C)C(=O)c2cc(NC(=O)c3cccc(OC)c3)ccc2OC[C@H](C)NC[C@@H]1C	8	PerturbNet	holdout1	0.8687493	0.921630136
CO[C@H]1CN(C)C(=O)c2cc(NC(=O)c3nc4ccccc4s3)ccc2OC[C@@H](C)N(Cc2cncnc2)C[C@H]1C	8	PerturbNet	holdout1	0.850636506	0.921434917
CO[C@H]1CN(C)C(=O)c2cc(NC(C)=O)ccc2OC[C@H](C)N(Cc2ccccc2OC)C[C@H]1C	6	PerturbNet	holdout1	0.763475441	0.769954145
CO[C@H]1CN(C)C(=O)c2cc(NS(=O)(=O)c3c(C)noc3C)ccc2OC[C@H](C)NC[C@H]1C	8	PerturbNet	holdout1	0.880574984	0.958618677
CO[C@H]1CN(C)C(=O)c2cc(NS(=O)(=O)c3ccc(C)cc3)ccc2OC[C@@H](C)N(C[C@@H]1C)C(=O)NC(C)C	28	PerturbNet	holdout1	0.916180334	0.957430901
CO[C@H]1CN(C)C(=O)c2cc(NS(=O)(=O)c3cccc(F)c3)ccc2OC[C@H](C)N(C[C@H]1C)C(=O)Cc1cccnc1	6	PerturbNet	holdout1	0.786556125	0.889363992
CO[C@H]1CN(C)C(=O)c2cc(NS(=O)(=O)c3cn(C)cn3)ccc2OC[C@@H](C)N(CC2CC2)C[C@@H]1C	8	PerturbNet	holdout1	0.859065207	0.924321707
CO[C@H]1CN(C)C(=O)c2ccc(NC(=O)C3CC3)cc2OC[C@@H](C)N(Cc2cc(F)ccc2F)C[C@@H]1C	8	PerturbNet	holdout1	0.882165316	0.896569536
CO[C@H]1CN(C)C(=O)c2ccc(NC(=O)NC(C)C)cc2OC[C@@H](C)N(C)C[C@H]1C	44	PerturbNet	holdout1	0.687706897	0.793974301
CO[C@H]1CN(C)C(=O)c2ccc(NC(=O)Nc3c(C)noc3C)cc2OC[C@@H](C)N(CC2CC2)C[C@@H]1C	6	PerturbNet	holdout1	0.818533363	0.906926779
CO[C@H]1CN(C)C(=O)c2ccc(NC(=O)Nc3c(C)noc3C)cc2OC[C@@H](C)NC[C@H]1C	6	PerturbNet	holdout1	0.796044326	0.901684721
CO[C@H]1CN(C)C(=O)c2ccc(NC(=O)c3ccc(cc3)-c3ccccc3)cc2OC[C@@H](C)NC[C@@H]1C	6	PerturbNet	holdout1	0.806088124	0.883726314
CO[C@H]1CN(C)C(=O)c2ccc(NC(=O)c3cnccn3)cc2OC[C@H](C)N(CCc2ccccc2)C[C@@H]1C	6	PerturbNet	holdout1	0.830828543	0.88602225
CO[C@H]1CN(C)C(=O)c2ccc(NS(=O)(=O)CC(F)(F)F)cc2OC[C@@H](C)NC[C@H]1C	6	PerturbNet	holdout1	0.777767114	0.859575205
CO[C@]1(NC(=O)C2SC(=C(C(=O)N)C(=O)O)S2)[C@H]3SCC(=C(N3C1=O)C(=O)O)CSc4nnnn4C	12	PerturbNet	holdout1	0.842715805	0.965782847
CO[C@]1(NC(=O)[C@H](C(O)=O)c2ccc(O)cc2)[C@H]2OCC(CSc3nnnn3C)=C(N2C1=O)C(O)=O	11	PerturbNet	holdout1	0.84860225	0.948141163
COc1c(C)c2COC(=O)c2c(O)c1CC=C(C)CCC(=O)O	114	PerturbNet	holdout1	0.932564561	0.98363653
COc1c2OCOc2cc3CCN(C)Cc13	52	PerturbNet	holdout1	0.946508955	0.988374369
COc1cc(/C=C/2\SC(=NC2=O)N)ccc1O	52	PerturbNet	holdout1	0.970004213	0.987104343
COc1cc(CNC(=O)CCCCCCC(C)C)ccc1O	18	PerturbNet	holdout1	0.754355508	0.906251042
COc1cc(COc2cc(N)c(Cl)cc2C(=O)CCC2CCN(CCNS(C)(=O)=O)CC2)cc(OC)c1	82	PerturbNet	holdout1	0.990125966	0.990309455
COc1cc(C[C@@H]2[C@@H](Cc3ccc(OC)c(OC)c3)COC2=O)ccc1O	101	PerturbNet	holdout1	0.939989365	0.981989998
COc1cc(NC(=O)c2ccccn2)ccc1NC(=O)c1ccccc1Cl	46	PerturbNet	holdout1	0.971529853	0.980970354
COc1cc(O)c(cc1/C=C/C(=O)c2ccc(O)cc2)C(C)(C)C=C	18	PerturbNet	holdout1	0.744406085	0.924558486
COc1cc(O)cc(OC)c1/C=N/NC(=O)CCCCCC(=O)NO	17	PerturbNet	holdout1	0.784232601	0.944197592
COc1cc(OC)c(Cl)c2O[C@]3([C@H](C)CC(=O)C=C3OC)C(=O)c12	54	PerturbNet	holdout1	0.980409963	0.995047129
COc1cc(OC)c(\C=C\S(=O)(=O)Cc2ccc(OC)c(NCC=O)c2)c(OC)c1	60	PerturbNet	holdout1	0.978999282	0.99578874
COc1cc(OC)c(cc1NS(=O)(=O)c1ccc(cc1)C(F)(F)F)C(=O)CCCCN1CCC2(CC1)NC(=O)NC2=O	65	PerturbNet	holdout1	0.971739681	0.993418066
COc1cc(OC)cc(c1)-c1ccc2ncc3ccc(=O)n(-c4ccc(N5CCNCC5)c(c4)C(F)(F)F)c3c2c1	179	PerturbNet	holdout1	0.88098146	0.962455501
COc1cc(SC)ccc1c2nc3ccncc3[nH]2	70	PerturbNet	holdout1	0.989519818	0.996179307
COc1cc(cc(OC)c1O)C1C2C(COC2=O)C(OC2OC3COC(C)OC3C(O)C2O)C2C1=CC1=C2OCO1	24	PerturbNet	holdout1	0.72836615	0.949612595
COc1cc(cc(OC)c1OC)-c1csc(n1)N1CCC(CC1)C(N)=O	46	PerturbNet	holdout1	0.982623159	0.996487465
COc1cc(cc(OC)c1OC)C(=O)N1CCOCC1	83	PerturbNet	holdout1	0.980496001	0.993474052
COc1cc(cc(OC)c1OC)C(=O)NC1CCCNC1	36	PerturbNet	holdout1	0.972852869	0.994383683
COc1cc(cc(OC)c1OC)C(=O)NCc1ccc(OCCN(C)C)cc1	73	PerturbNet	holdout1	0.983721575	0.996440372
COc1cc(cc(OC)c1OC)C(=O)OCCCN1CCCN(CCCOC(=O)c2cc(OC)c(OC)c(OC)c2)CC1	102	PerturbNet	holdout1	0.946206884	0.986557602
COc1cc(cc(OC)c1OC)\C=C\C(=O)N1CCCC=CC1=O	59	PerturbNet	holdout1	0.922896375	0.904668162
COc1cc(ccc1Nc1nc(N)c(Cl)c(Nc2ccccc2S(=O)(=O)C(C)C)n1)N1CCC(CC1)C(N)=O	177	PerturbNet	holdout1	0.870199585	0.976847612
COc1cc(ccc1O)C(=O)O[C@@H]2C[C@@H]3CC[C@H](C2)N3C	64	PerturbNet	holdout1	0.970472056	0.989745416
COc1cc(ccc1OC(F)F)-c1ccc(=O)[nH]n1	112	PerturbNet	holdout1	0.99247323	0.997456767
COc1cc2CCN(C)C(CCc3ccc(Cl)cc3)c2cc1O	71	PerturbNet	holdout1	0.982597899	0.996870804
COc1cc2CCN(C)[C@H]3Cc4ccc(Oc5c(O)c(OC)cc6CC[N+](C)(C)[C@H](Cc7ccc(O)c(Oc1cc23)c7)c56)cc4	82	PerturbNet	holdout1	0.982042449	0.994409643
COc1cc2CCN3C[C@H](CC(C)C)[C@@H](O)C[C@H]3c2cc1OC	18	PerturbNet	holdout1	0.739614986	0.906104555
COc1cc2CCNC(C)c2cc1OC	12	PerturbNet	holdout1	0.864280781	0.956025482
COc1cc2CC[C@H](NC(=O)C)c3cc(ccc3-c2c(OC)c1OC)C(=O)O	57	PerturbNet	holdout1	0.95952538	0.989569564
COc1cc2N3C4[C@@H]5C(CC3=O)OCC=C3CN6CC[C@]4([C@@H]6C[C@H]53)c2cc1OC	83	PerturbNet	holdout1	0.966614302	0.98828549
COc1cc2OC[C@H]3Oc4c(ccc5oc(cc45)C(C)C)C(=O)[C@H]3c2cc1OC	66	PerturbNet	holdout1	0.986375289	0.994671161
COc1cc2OC[C@H]3Oc4c5C=CC(C)(C)Oc5ccc4C(=O)[C@H]3c2cc1OC	62	PerturbNet	holdout1	0.981626861	0.988311127
COc1cc2c3CCNC(=O)c3[nH]c2cc1F	57	PerturbNet	holdout1	0.957269885	0.987968494
COc1cc2nc(nc(N)c2cc1OC)N(C)CCCNC(=O)C1CCCO1	127	PerturbNet	holdout1	0.990184236	0.994844827
COc1cc2nc(nc(N)c2cc1OC)N1CCN(CC1)C(=O)C1COc2ccccc2O1	56	PerturbNet	holdout1	0.978639957	0.989916843
COc1cc2ncc(nc2cc1OC)-c1ccccc1	72	PerturbNet	holdout1	0.987639345	0.995532502
COc1cc2ncn(-c3cc(OCc4ccccc4C(F)(F)F)c(s3)C(N)=O)c2cc1OC	440	PerturbNet	holdout1	0.958309586	0.990692189
COc1cc2ncnc(Nc3cc(Br)c(O)c(Br)c3)c2cc1OC	243	PerturbNet	holdout1	0.94713052	0.976499697
COc1cc2ncnc(Nc3cccc(Cl)c3)c2cc1OC	242	PerturbNet	holdout1	0.939368652	0.968065625
COc1ccc(Br)c(/C=N/NC(=O)CCCCCC(=O)NO)c1	18	PerturbNet	holdout1	0.748715405	0.95323473
COc1ccc(C#Cc2ccc3c(O[C@H](CN(C)C(=O)CN4CCOCC4)[C@H](C)CN([C@@H](C)CO)S3(=O)=O)c2)cc1	6	PerturbNet	holdout1	0.797457537	0.875064736
COc1ccc(C#Cc2cnc3O[C@@H](CN(C)CC4CC4)[C@@H](C)CN([C@@H](C)CO)C(=O)c3c2)cc1	10	PerturbNet	holdout1	0.891228019	0.968842978
COc1ccc(CN(C)C[C@@H]2OCCCC[C@H](C)Oc3ccc(NS(=O)(=O)c4ccccc4)cc3C(=O)N(C[C@H]2C)[C@H](C)CO)cc1	12	PerturbNet	holdout1	0.868542891	0.932430305
COc1ccc(CN(C)C[C@@H]2Oc3ccc(NC(=O)Cc4ccccc4)cc3C(=O)N(C[C@@H]2C)[C@@H](C)CO)cc1	10	PerturbNet	holdout1	0.921950345	0.977998179
COc1ccc(CN(C)C[C@H]2OCCCC[C@H](C)Oc3ccc(NC(=O)Nc4ccc(cc4)C(F)(F)F)cc3C(=O)N(C[C@H]2C)[C@H](C)CO)cc1	65	PerturbNet	holdout1	0.976698722	0.994972006
COc1ccc(CN(C)C[C@H]2OCCCC[C@H](C)Oc3ccc(NS(=O)(=O)c4ccc(Cl)cc4)cc3C(=O)N(C[C@@H]2C)[C@@H](C)CO)cc1	12	PerturbNet	holdout1	0.872317568	0.938400072
COc1ccc(CN(C)C[C@H]2Oc3ccc(NC(=O)Cn4cnnn4)cc3C(=O)N(C[C@@H]2C)[C@H](C)CO)cc1	35	PerturbNet	holdout1	0.937521048	0.982442409
COc1ccc(CN(C)C[C@H]2Oc3ccc(NC(=O)NC(C)C)cc3C(=O)N(C[C@H]2C)[C@@H](C)CO)cc1	10	PerturbNet	holdout1	0.898114374	0.978373778
COc1ccc(CN2C(C)Cc3cc(OC)c(OC)cc3C2C=C)cc1	16	PerturbNet	holdout1	0.619041655	0.899151899
COc1ccc(CN2C[C@]3(CN(C3)C(=O)c3ccccc3)c3c([nH]c4cc(OC)ccc34)[C@@H]2CO)cc1	10	PerturbNet	holdout1	0.743829468	0.958483947
COc1ccc(CN2[C@@H](CO)[C@@H]3[C@H]2CNc2ccccc32)cc1	13	PerturbNet	holdout1	0.757434981	0.923365998
COc1ccc(CNC(=O)C[C@@H]2C[C@H]3[C@H](Oc4ccc(NC(=O)C5CCC5)cc34)[C@@H](CO)O2)cc1	10	PerturbNet	holdout1	0.926350695	0.976559342
COc1ccc(CNC(=O)N(C)C[C@H]2OCc3ccccc3-c4c(C(=O)N(C[C@@H]2C)[C@H](C)CO)n(C)c5ccccc45)cc1	6	PerturbNet	holdout1	0.839822752	0.920848432
COc1ccc(CNC(=O)c2cc3CN([C@H](CCO)c3c(n2)-c2cccc(\C=C\C)c2)[S@](=O)C(C)(C)C)cc1	14	PerturbNet	holdout1	0.914287574	0.959053638
COc1ccc(C[C@H]2NC[C@H](O)[C@H]2OC(C)=O)cc1	51	PerturbNet	holdout1	0.800018563	0.85983153
COc1ccc(Cc2nccc3cc(OC)c(OC)cc23)cc1OC	78	PerturbNet	holdout1	0.98789064	0.995377816
COc1ccc(Cl)cc1NC(=S)NCCn2cc(Cl)cn2	66	PerturbNet	holdout1	0.966727536	0.99402929
COc1ccc(NC(=O)N2CCCCN3[C@@H](CO)[C@@H]([C@@H]3C2)c2ccc(\C=C\C)cc2)cc1	24	PerturbNet	holdout1	0.832147801	0.890429982
COc1ccc(NC(=O)N2C[C@@]3(C2)CN([C@@H](CO)c2[nH]c4cc(OC)ccc4c32)C(C)=O)cc1	12	PerturbNet	holdout1	0.714104034	0.910434183
COc1ccc(NC(=O)Nc2ccc3O[C@@H](CN(C)C(=O)Nc4ccccc4)[C@H](C)CN([C@@H](C)CO)C(=O)Cc3c2)cc1	67	PerturbNet	holdout1	0.916466872	0.984092169
COc1ccc(NC(=O)Nc2ccc3O[C@@H](CN(C)Cc4ccc5OCOc5c4)[C@@H](C)CN([C@@H](C)CO)C(=O)c3c2)cc1	440	PerturbNet	holdout1	0.826131027	0.963020449
COc1ccc(NC(=O)Nc2ccc3O[C@@H]4[C@@H](C[C@@H](CC(=O)NC5CCCCC5)O[C@@H]4CO)c3c2)cc1	6	PerturbNet	holdout1	0.742691533	0.928062545
COc1ccc(NC(=O)Nc2ccc3O[C@@H]4[C@@H](C[C@H](CC(=O)NCc5ccccn5)O[C@@H]4CO)c3c2)cc1	26	PerturbNet	holdout1	0.930464984	0.955500943
COc1ccc(NC(=O)Nc2ccc3O[C@H]4[C@H](C[C@@H](CC(=O)NCC(F)(F)F)O[C@H]4CO)c3c2)cc1	10	PerturbNet	holdout1	0.905593239	0.960701365
COc1ccc(NC(=O)Nc2cccc3C(=O)N(C[C@@H](C)[C@@H](CN(C)Cc4ccc5OCOc5c4)Oc23)[C@@H](C)CO)cc1	10	PerturbNet	holdout1	0.900715525	0.971696942
COc1ccc(Nc2nc(NCCO)nc(n2)N3CCCC3)cc1	56	PerturbNet	holdout1	0.98494168	0.995231456
COc1ccc(OC)c(c1)C(O)C(C)N	12	PerturbNet	holdout1	0.884689327	0.973917917
COc1ccc(OC)c(c1)c2nnc3SCC(=Nn23)c4ccc(OC)c(OC5CCCC5)c4	45	PerturbNet	holdout1	0.980144896	0.996332609
COc1ccc(Oc2c(Cl)cnn(-c3ccc(C(C)C)c(C)c3)c2=O)cc1	38	PerturbNet	holdout1	0.980863538	0.992393902
COc1ccc(Oc2c(oc3cc(OCC(=O)Nc4ccccc4F)ccc3c2=O)C(F)(F)F)cc1	62	PerturbNet	holdout1	0.979305252	0.99614719
COc1ccc(cc1)-c1cc(=S)ss1	11	PerturbNet	holdout1	0.877450034	0.966523364
COc1ccc(cc1)-c1ccc2N(C)[C@@H](CO)[C@@H]3CCN([C@@H]3c2c1)C(=O)NC1CCCCC1	7	PerturbNet	holdout1	0.814271221	0.951949531
COc1ccc(cc1)-c1ccc2[C@@H]3[C@H](Cn2c1=O)[C@@H](CO)[C@@H](N3C(=O)NC(C)C)C(=O)NCC1CC1	13	PerturbNet	holdout1	0.894112644	0.981012035
COc1ccc(cc1)-c1csc(NC(=O)CSc2nnc3c(C)cc4cc5OCCOc5cc4n23)n1	67	PerturbNet	holdout1	0.973932952	0.979526659
COc1ccc(cc1)-n1nc(cc1-c1ccc(Cl)cc1)C(F)(F)F	64	PerturbNet	holdout1	0.97979414	0.993597669
COc1ccc(cc1)-n1ncc2cnc(Nc3ccc(N4CCN(C)CC4)c(OC)c3)nc12	113	PerturbNet	holdout1	0.706401275	0.82618332
COc1ccc(cc1)C#Cc1ccc2N(C)[C@@H](CO)[C@@H]3CCN([C@@H]3c2c1)S(=O)(=O)C1=NC(C)C=N1	7	PerturbNet	holdout1	0.82591908	0.952794002
COc1ccc(cc1)C#Cc1ccc2N(C)[C@H](CO)[C@@H]3CCN([C@@H]3c2c1)C(=O)c1ccncc1	7	PerturbNet	holdout1	0.852494364	0.956474353
COc1ccc(cc1)C#Cc1ccc2N(C)[C@H](CO)[C@H]3CCN([C@H]3c2c1)C(=O)Nc1ccc(cc1)C(F)(F)F	7	PerturbNet	holdout1	0.829461054	0.943740311
COc1ccc(cc1)C(=O)C1CCN(CC1)c1ncnc2sccc12	45	PerturbNet	holdout1	0.976397349	0.989876709
COc1ccc(cc1)C(=O)NC(c2ccc(OC)c(OC)c2)c3cc(Cl)c4cccnc4c3O	66	PerturbNet	holdout1	0.961496129	0.989087776
COc1ccc(cc1)C(=O)Nc2ccc(cc2)C(O)(C(F)(F)F)C(F)(F)F	66	PerturbNet	holdout1	0.962329008	0.995317162
COc1ccc(cc1)C(CN(C)C)C1(O)CCCCC1	132	PerturbNet	holdout1	0.992049424	0.994618016
COc1ccc(cc1)N(C(C(=O)NC2CCCCC2)c3cccnc3)C(=O)CCl	42	PerturbNet	holdout1	0.941451077	0.865696473
COc1ccc(cc1)S(=O)(=O)N(C(C)=O)c1ccccc1\C=C\c1cc[n+]([O-])cc1	198	PerturbNet	holdout1	0.902302996	0.980330991
COc1ccc(cc1)S(=O)(=O)N(C)C[C@@H]2OCCCC[C@@H](C)Oc3ccc(NS(=O)(=O)c4cn(C)cn4)cc3C(=O)N(C[C@H]2C)[C@H](C)CO	40	PerturbNet	holdout1	0.904262904	0.990236905
COc1ccc(cc1)S(=O)(=O)N(C)C[C@H]2OCCCC[C@H](C)Oc3ccc(cc3C(=O)N(C[C@@H]2C)[C@H](C)CO)N(C)C	19	PerturbNet	holdout1	0.875312838	0.967643299
COc1ccc(cc1)S(=O)(=O)N1CC[C@@]2(CC1)CN(Cc1ccncc1)[C@H](CO)c1[nH]c3cc(OC)ccc3c21	12	PerturbNet	holdout1	0.900304867	0.946664839
COc1ccc(cc1)S(=O)(=O)N1[C@H]2CNC[C@@H]1[C@H]2c1ccc(cc1)-c1ccncc1	6	PerturbNet	holdout1	0.825474643	0.951009384
COc1ccc(cc1)S(=O)(=O)N[C@@H]1CC[C@@H](CC(=O)N2CCC(Cc3ccccc3)CC2)O[C@H]1CO	10	PerturbNet	holdout1	0.903518178	0.965707642
COc1ccc(cc1)S(=O)(=O)Nc2ccc3O[C@@H](C)CCCCO[C@@H](CN(C)C(=O)Cc4ccccc4)[C@@H](C)CN([C@H](C)CO)C(=O)c3c2	40	PerturbNet	holdout1	0.82435392	0.939032856
COc1ccc(cc1)S(=O)(=O)Nc2ccc3O[C@H]4[C@H](C[C@H](CC(=O)N(C)C)O[C@H]4CO)c3c2	10	PerturbNet	holdout1	0.911145758	0.97310223
COc1ccc(cc1)S(=O)(=O)Nc2cccc3C(=O)N(C[C@H](C)[C@H](CN(C)C(=O)NC4CCCCC4)Oc23)[C@H](C)CO	67	PerturbNet	holdout1	0.96283339	0.993216187
COc1ccc(cc1)[C@@H]1Sc2ccccc2N(CCN(C)C)C(=O)[C@@H]1OC(C)=O	164	PerturbNet	holdout1	0.988236893	0.992848896
COc1ccc(cc1)c2c(O)c3c(OC)c4CCC(C)(C)Oc4cc3oc2=O	66	PerturbNet	holdout1	0.979227418	0.990480575
COc1ccc(cc1)c2cnc3O[C@@H](CN(C)Cc4ccccc4)[C@@H](C)CN([C@H](C)CO)C(=O)c3c2	17	PerturbNet	holdout1	0.835250203	0.833881701
COc1ccc(cc1C12CC3CC(CC(C3)C1)C2)-c1ccc2cc(ccc2c1)C(O)=O	18	PerturbNet	holdout1	0.748774871	0.920240737
COc1ccc(cc1COc1c(C)cccc1C)C1Nc2ccccc2C(=O)N1Cc1cccs1	44	PerturbNet	holdout1	0.985665177	0.992582929
COc1ccc(cc1COc1ccc(NC(C)=O)cc1)C1Nc2cccc(O)c2C(=O)N1Cc1ccccc1	48	PerturbNet	holdout1	0.986655458	0.994125179
COc1ccc(cc1COc1ccccc1C)C1Nc2ccccc2C(=O)N1Cc1ccco1	44	PerturbNet	holdout1	0.981453806	0.998241843
COc1ccc(cc1NC(=O)c2cc3CCCCc3s2)S(=O)(=O)N4CCOCC4	57	PerturbNet	holdout1	0.979924858	0.992662021
COc1ccc(cc1O)-c1cc(=O)c2c(O)cc(O[C@@H]3O[C@H](CO[C@@H]4O[C@@H](C)[C@H](O)[C@@H](O)[C@H]4O)[C@@H](O)[C@H](O)[C@H]3O)cc2o1	12	PerturbNet	holdout1	0.870047092	0.937656453
COc1ccc(cc1OC)C(O)CN	16	PerturbNet	holdout1	0.755374203	0.94363731
COc1ccc(cc1OC)C2c3c(Oc4ccc5ccccc5c24)ncn(CCN6CCOCC6)c3=N	49	PerturbNet	holdout1	0.972878802	0.989889753
COc1ccc(cc1OC)c2ccncc2	55	PerturbNet	holdout1	0.978486461	0.991725013
COc1ccc(cc1OC1CCCC1)C1CNC(=O)C1	301	PerturbNet	holdout1	0.994706256	0.997203073
COc1ccc(cc1OC2CCCC2)C3=Nn4c(nnc4SC3)c5ccccc5OC	42	PerturbNet	holdout1	0.978662893	0.993742097
COc1ccc2CN(C)CCC34C=CC(O)CC4Oc1c23	52	PerturbNet	holdout1	0.963536419	0.992218343
COc1ccc2C[C@H]3N(C)CCc4cc(O)cc(c34)-c2c1O	65	PerturbNet	holdout1	0.98694259	0.995141687
COc1ccc2N(C)C(=O)C(C)(CCN)c2c1	54	PerturbNet	holdout1	0.984657349	0.995995569
COc1ccc2N(CCCN(C)C)c3cc(Cl)ccc3Sc2c1	18	PerturbNet	holdout1	0.684250917	0.933009471
COc1ccc2N3C(=NC(=O)C(Cc4ccccc4)C3=O)Sc2c1	65	PerturbNet	holdout1	0.973736273	0.996752013
COc1ccc2[nH]c(nc2n1)S(=O)Cc1ncc(C)c(OC)c1C	12	PerturbNet	holdout1	0.860953616	0.960657419
COc1ccc2[nH]c3C(=O)NCCc3c2c1	49	PerturbNet	holdout1	0.975390127	0.99359694
COc1ccc2[nH]cc(C3=CCNCC3)c2c1	150	PerturbNet	holdout1	0.990390666	0.993492941
COc1ccc2c(OC)c3ccoc3nc2c1OC	64	PerturbNet	holdout1	0.983046614	0.992771971
COc1ccc2c3c([C@@H](CO)N(C)C[C@]33CN(C3)C(=O)C3CCC3)n(C)c2c1	12	PerturbNet	holdout1	0.864292205	0.969190955
COc1ccc2c3c([C@@H](CO)N(C)C[C@]33CN(C3)S(=O)(=O)c3cccs3)n(C)c2c1	11	PerturbNet	holdout1	0.871849391	0.968119145
COc1ccc2c3c([C@@H](CO)N(CC4CC4)C[C@]33CN(C3)C(=O)CC3CC3)n(C)c2c1	12	PerturbNet	holdout1	0.859895454	0.937723996
COc1ccc2c3c([C@@H](CO)N(CC4CCOCC4)C[C@]33CN(Cc4nccs4)C3)n(C)c2c1	11	PerturbNet	holdout1	0.929545255	0.954364352
COc1ccc2c3c([C@@H](CO)N(C[C@]33CCN(C)CC3)C(=O)NC3CCCCC3)n(C)c2c1	12	PerturbNet	holdout1	0.835165641	0.952252935
COc1ccc2c3c([C@@H](CO)N(C[C@]33CCN(C)CC3)S(=O)(=O)c3ccc(C)cc3)n(C)c2c1	11	PerturbNet	holdout1	0.915732921	0.980404249
COc1ccc2c3c([C@@H](CO)N(C[C@]33CCN(CC3)C(=O)Nc3cccc(F)c3)S(C)(=O)=O)n(C)c2c1	11	PerturbNet	holdout1	0.850720565	0.920069625
COc1ccc2c3c([C@@H](CO)N(C[C@]33CCN(CC3)C(=O)c3ccncc3)C(=O)C3CCOCC3)n(C)c2c1	11	PerturbNet	holdout1	0.883036128	0.96429484
COc1ccc2c3c([C@@H](CO)N(C[C@]33CCN(CC4CCOCC4)CC3)C(=O)NC(C)C)n(C)c2c1	10	PerturbNet	holdout1	0.917297515	0.977397522
COc1ccc2c3c([C@@H](CO)N(C[C@]33CCN(Cc4ccccn4)CC3)C(=O)Nc3ccc(F)cc3)n(C)c2c1	11	PerturbNet	holdout1	0.900860746	0.956409548
COc1ccc2c3c([C@@H](CO)N(C[C@]33CN(C3)C(=O)NC(C)C)C(=O)CC3CC3)n(C)c2c1	12	PerturbNet	holdout1	0.869615193	0.956489322
COc1ccc2c3c([C@@H](CO)N(C[C@]33CN(C3)C(=O)c3ccccc3F)C(=O)Nc3ccccc3F)n(C)c2c1	11	PerturbNet	holdout1	0.861466277	0.962779786
COc1ccc2c3c([C@@H](CO)N(C[C@]33CN(CC4CC4)C3)C(=O)Nc3c(C)noc3C)n(C)c2c1	13	PerturbNet	holdout1	0.896639107	0.975730561
COc1ccc2c3c([C@@H](CO)N(Cc4cccc(F)c4)C[C@]33CCN(CC3)C(=O)Cc3ccccc3)n(C)c2c1	11	PerturbNet	holdout1	0.832742121	0.949689178
COc1ccc2c3c([C@@H](CO)N(Cc4ccccc4)C[C@]33CN(C3)S(=O)(=O)c3ccc(C)cc3)n(C)c2c1	31	PerturbNet	holdout1	0.930713595	0.944493152
COc1ccc2c3c([C@@H](CO)N(Cc4ccccc4OC)C[C@]33CCN(CC4CC4)CC3)n(C)c2c1	11	PerturbNet	holdout1	0.871336938	0.959870322
COc1ccc2c3c([C@@H](CO)N(Cc4ccccc4OC)C[C@]33CN(C)C3)n(C)c2c1	32	PerturbNet	holdout1	0.947189112	0.980605898
COc1ccc2c3c([C@@H](CO)NC[C@]33CCN(CC4CCCC4)CC3)n(C)c2c1	15	PerturbNet	holdout1	0.507963293	0.946631792
COc1ccc2c3c([C@@H](CO)NC[C@]33CCN(Cc4ccccc4F)CC3)n(C)c2c1	27	PerturbNet	holdout1	0.765974297	0.864406896
COc1ccc2c3c([C@@H](CO)NC[C@]33CN(C3)S(=O)(=O)c3cccc(C)c3)n(C)c2c1	11	PerturbNet	holdout1	0.762755445	0.919340751
COc1ccc2c3c([C@@H](CO)NC[C@]33CN(Cc4cc(F)ccc4F)C3)n(C)c2c1	28	PerturbNet	holdout1	0.7133588	0.887757765
COc1ccc2c3c([C@@H](CO)NC[C@]33CN(Cc4ccc(Cl)cc4)C3)n(C)c2c1	15	PerturbNet	holdout1	0.510986623	0.921320692
COc1ccc2c3c([C@@H](CO)NC[C@]33CN(Cc4ccc(cc4)-c4ccccn4)C3)n(C)c2c1	27	PerturbNet	holdout1	0.912837214	0.968996748
COc1ccc2c3c([C@H](CO)N(C)C[C@]33CCN(CC3)C(=O)c3ccccc3F)n(C)c2c1	32	PerturbNet	holdout1	0.956088094	0.978304997
COc1ccc2c3c([C@H](CO)N(C)C[C@]33CN(CC4CC4)C3)n(C)c2c1	11	PerturbNet	holdout1	0.822557175	0.966949976
COc1ccc2c3c([C@H](CO)N(CC4CC4)C[C@]33CCN(CC3)C(=O)Nc3ccc(F)cc3F)n(C)c2c1	27	PerturbNet	holdout1	0.806623191	0.932637467
COc1ccc2c3c([C@H](CO)N(CC4CC4)C[C@]33CN(C3)C(=O)Nc3ccc(F)cc3F)n(C)c2c1	12	PerturbNet	holdout1	0.807423018	0.959458947
COc1ccc2c3c([C@H](CO)N(CC4CC4)C[C@]33CN(C3)S(=O)(=O)c3cn(C)cn3)n(C)c2c1	31	PerturbNet	holdout1	0.958760775	0.985763028
COc1ccc2c3c([C@H](CO)N(CC4CC4)C[C@]33CN(Cc4ccc(F)cc4)C3)n(C)c2c1	31	PerturbNet	holdout1	0.902128094	0.948931376
COc1ccc2c3c([C@H](CO)N(C[C@]33CCN(CC3)C(=O)c3cnccn3)C(C)=O)n(C)c2c1	12	PerturbNet	holdout1	0.9151952	0.974682843
COc1ccc2c3c([C@H](CO)N(C[C@]33CCN(Cc4ccncc4)CC3)C(=O)CN3CCOCC3)n(C)c2c1	12	PerturbNet	holdout1	0.858843174	0.967915112
COc1ccc2c3c([C@H](CO)N(C[C@]33CN(C3)C(=O)c3cccc(F)c3)C(=O)c3cccc(F)c3)n(C)c2c1	12	PerturbNet	holdout1	0.824510833	0.942952477
COc1ccc2c3c([C@H](CO)N(C[C@]33CN(C3)C(=O)c3ccccn3)S(=O)(=O)c3ccc(C)cc3)n(C)c2c1	11	PerturbNet	holdout1	0.857095286	0.969889072
COc1ccc2c3c([C@H](CO)N(Cc4ccccc4Cl)C[C@]33CN(C3)C(=O)CC3CC3)n(C)c2c1	16	PerturbNet	holdout1	0.635374861	0.92323585
COc1ccc2c3c([C@H](CO)NC[C@]33CCN(Cc4ccc(Cl)cc4)CC3)n(C)c2c1	16	PerturbNet	holdout1	0.525514878	0.923887652
COc1ccc2c3c([C@H](CO)NC[C@]33CCN(Cc4ccncc4)CC3)n(C)c2c1	27	PerturbNet	holdout1	0.91915396	0.977090333
COc1ccc2c3c([nH]c2c1)[C@@H](CO)N(C[C@]31CCN(CC1)C(=O)Nc1ccc(F)cc1F)C(C)=O	11	PerturbNet	holdout1	0.920859104	0.964354303
COc1ccc2c3c([nH]c2c1)[C@@H](CO)N(C[C@]31CCN(CC1)C(=O)Nc1ccccc1F)C(=O)Cc1ccccc1	12	PerturbNet	holdout1	0.860426853	0.936683354
COc1ccc2c3c([nH]c2c1)[C@@H](CO)N(C[C@]31CCN(CC2CCCC2)CC1)S(C)(=O)=O	12	PerturbNet	holdout1	0.898539074	0.964213271
COc1ccc2c3c([nH]c2c1)[C@@H](CO)N(C[C@]31CN(C)C1)C(=O)Cc1ccccc1	11	PerturbNet	holdout1	0.931330116	0.984196027
COc1ccc2c3c([nH]c2c1)[C@@H](CO)N(C[C@]31CN(C)C1)C(=O)c1ccncc1	11	PerturbNet	holdout1	0.918495253	0.975960363
COc1ccc2c3c([nH]c2c1)[C@@H](CO)N(C[C@]31CN(C1)C(=O)Nc1ccc2OCOc2c1)C(=O)Nc1ccc(F)cc1	34	PerturbNet	holdout1	0.828040739	0.927137855
COc1ccc2c3c([nH]c2c1)[C@@H](CO)N(C[C@]31CN(C1)C(=O)Nc1cccc(F)c1)C(=O)NC1CCCC1	12	PerturbNet	holdout1	0.850649362	0.941090852
COc1ccc2c3c([nH]c2c1)[C@@H](CO)N(C[C@]31CN(C1)C(=O)Nc1cccc(F)c1)C(=O)c1cccnc1	10	PerturbNet	holdout1	0.86443517	0.941665012
COc1ccc2c3c([nH]c2c1)[C@@H](CO)N(C[C@]31CN(C1)C(=O)c1ccccc1F)C(=O)Nc1ccc(F)cc1	11	PerturbNet	holdout1	0.803087697	0.907471809
COc1ccc2c3c([nH]c2c1)[C@@H](CO)N(C[C@]31CN(C1)C(=O)c1ccccn1)C(=O)C1CCC1	11	PerturbNet	holdout1	0.875260597	0.955582853
COc1ccc2c3c([nH]c2c1)[C@@H](CO)N(C[C@]31CN(C1)S(=O)(=O)c1ccc(C)cc1)C(=O)Nc1ccc(F)cc1	11	PerturbNet	holdout1	0.845598789	0.938904527
COc1ccc2c3c([nH]c2c1)[C@@H](CO)N(C[C@]31CN(Cc2ccc(F)cc2)C1)C(=O)NC(C)C	11	PerturbNet	holdout1	0.90117861	0.977915596
COc1ccc2c3c([nH]c2c1)[C@@H](CO)N(C[C@]31CN(Cc2ccccc2)C1)C(=O)c1cccnc1	32	PerturbNet	holdout1	0.939903053	0.948890139
COc1ccc2c3c([nH]c2c1)[C@@H](CO)N(Cc1cccc(F)c1)C[C@]31CCN(CC1)C(C)=O	31	PerturbNet	holdout1	0.915994518	0.947888142
COc1ccc2c3c([nH]c2c1)[C@@H](CO)N(Cc1ccccc1)C[C@]31CN(C1)C(=O)Nc1cccc(F)c1	12	PerturbNet	holdout1	0.881916437	0.937275749
COc1ccc2c3c([nH]c2c1)[C@@H](CO)N(Cc1cccnc1)C[C@]31CCN(CC1)C(=O)CN(C)C	12	PerturbNet	holdout1	0.894550405	0.967317787
COc1ccc2c3c([nH]c2c1)[C@H](CO)N(CC1CC1)C[C@]31CN(C1)C(=O)c1ccc(F)cc1	8	PerturbNet	holdout1	0.848886428	0.918876915
COc1ccc2c3c([nH]c2c1)[C@H](CO)N(C[C@]31CCN(C)CC1)C(=O)c1ccccc1	12	PerturbNet	holdout1	0.862474652	0.940003873
COc1ccc2c3c([nH]c2c1)[C@H](CO)N(C[C@]31CCN(CC1)C(=O)C1CCCC1)C(=O)NC(C)C	12	PerturbNet	holdout1	0.799209736	0.943197361
COc1ccc2c3c([nH]c2c1)[C@H](CO)N(C[C@]31CCN(CC1)C(=O)CN(C)C)C(=O)c1cccnc1	11	PerturbNet	holdout1	0.900751436	0.959022996
COc1ccc2c3c([nH]c2c1)[C@H](CO)N(C[C@]31CCN(CC1)C(=O)c1ccc2OCOc2c1)C(C)=O	11	PerturbNet	holdout1	0.809383239	0.904145553
COc1ccc2c3c([nH]c2c1)[C@H](CO)N(C[C@]31CCN(CC1)C(=O)c1cnccn1)C(=O)NC(C)C	11	PerturbNet	holdout1	0.826009907	0.915618689
COc1ccc2c3c([nH]c2c1)[C@H](CO)N(C[C@]31CCN(Cc2nccs2)CC1)S(=O)(=O)c1ccc(C)cc1	11	PerturbNet	holdout1	0.840616326	0.941304104
COc1ccc2c3c([nH]c2c1)[C@H](CO)N(C[C@]31CN(C1)C(=O)NC(C)C)C(=O)C1CCOCC1	11	PerturbNet	holdout1	0.90812068	0.975829578
COc1ccc2c3c([nH]c2c1)[C@H](CO)N(C[C@]31CN(C1)S(C)(=O)=O)C(=O)C1CCC1	12	PerturbNet	holdout1	0.831829345	0.944407101
COc1ccc2c3c([nH]c2c1)[C@H](CO)N(C[C@]31CN(CC2CCOCC2)C1)C(=O)Nc1cccc(F)c1	35	PerturbNet	holdout1	0.838285589	0.95668935
COc1ccc2c3c([nH]c2c1)[C@H](CO)N(C[C@]31CN(Cc2cc(F)ccc2F)C1)C(=O)Nc1ccc(F)cc1	45	PerturbNet	holdout1	0.903358132	0.957533842
COc1ccc2c3c([nH]c2c1)[C@H](CO)N(C[C@]31CN(Cc2cc(on2)-c2ccccc2)C1)C(=O)Nc1ccc(F)cc1	11	PerturbNet	holdout1	0.797142208	0.904935879
COc1ccc2c3c([nH]c2c1)[C@H](CO)N(C[C@]31CN(Cc2ccccc2)C1)S(=O)(=O)c1ccc(C)cc1	12	PerturbNet	holdout1	0.825126188	0.941041234
COc1ccc2c3c([nH]c2c1)[C@H](CO)N(C[C@]31CN(Cc2ccccc2Cl)C1)C(C)=O	11	PerturbNet	holdout1	0.874197914	0.962329169
COc1ccc2c3c([nH]c2c1)[C@H](CO)N(Cc1cc(F)ccc1F)C[C@]31CN(C)C1	12	PerturbNet	holdout1	0.797682862	0.951843964
COc1ccc2c3c([nH]c2c1)[C@H](CO)N(Cc1cc(OC)cc(OC)c1)C[C@]31CN(C1)S(=O)(=O)c1cccc(F)c1	11	PerturbNet	holdout1	0.838888648	0.95172181
COc1ccc2c3c([nH]c2c1)[C@H](CO)N(Cc1ccc(Cl)cc1)C[C@]31CCN(Cc2nccs2)CC1	11	PerturbNet	holdout1	0.889463598	0.959351242
COc1ccc2c3c([nH]c2c1)[C@H](CO)N(Cc1ccc(F)cc1)C[C@]31CN(Cc2ccccn2)C1	40	PerturbNet	holdout1	0.934528453	0.968420903
COc1ccc2c3c([nH]c2c1)[C@H](CO)N(Cc1ccccc1OC)C[C@]31CN(C1)C(C)=O	11	PerturbNet	holdout1	0.841931736	0.97172031
COc1ccc2c3c([nH]c2c1)[C@H](CO)N(Cc1ccccn1)C[C@]31CN(C1)C(=O)CC1CC1	11	PerturbNet	holdout1	0.874951793	0.95596951
COc1ccc2c3c([nH]c2c1)[C@H](CO)N(Cc1ccncc1)C[C@]31CCN(CC2CCOCC2)CC1	11	PerturbNet	holdout1	0.832909578	0.949350518
COc1ccc2c3c([nH]c2c1)[C@H](CO)N(Cc1nccs1)C[C@]31CCN(Cc2cccnc2)CC1	12	PerturbNet	holdout1	0.817618389	0.913081535
COc1ccc2c3c([nH]c2c1)[C@H](CO)NC[C@]31CCN(CC1)C(=O)Cc1cccnc1	35	PerturbNet	holdout1	0.918102199	0.951699982
COc1ccc2c3c([nH]c2c1)[C@H](CO)NC[C@]31CCN(CC1)C(=O)Nc1ccc2OCOc2c1	39	PerturbNet	holdout1	0.847838534	0.954493065
COc1ccc2cc(ccc2c1)-c1cn(nn1)C(=O)N(c1ccccc1)c1ccccc1	45	PerturbNet	holdout1	0.984184782	0.990059896
COc1ccc2cc3cc(sc3nc2c1)C(=O)Nc1ccc(F)cc1	45	PerturbNet	holdout1	0.986626308	0.99286565
COc1ccc2ccccc2c1CNCc3ccccn3	67	PerturbNet	holdout1	0.976179702	0.9963082
COc1ccc2n(C(=O)c3ccc(Cl)cc3)c(C)c(CC(=O)N3CCOCC3)c2c1	71	PerturbNet	holdout1	0.984709388	0.993935052
COc1ccc2nccc([C@@H](O)[C@H]3C[C@@H]4CC[N@]3C[C@@H]4C=C)c2c1	149	PerturbNet	holdout1	0.925784534	0.949577973
COc1ccc2oc(-c3ccccc3)c(OC)c(=O)c2c1	34	PerturbNet	holdout1	0.952096585	0.993302224
COc1ccc2oc(=N)c(cc2c1)c3nc4ccccc4[nH]3	129	PerturbNet	holdout1	0.977206293	0.992010557
COc1cccc(C(=O)N[C@@H]2CC3CC[C@H](C2)N3Cc2ccccc2)c1OC	18	PerturbNet	holdout1	0.761082754	0.942498362
COc1cccc(C2c3c(Oc4ncn(-c5ccccc5)c(=N)c24)ccc2ccccc32)c1OC	46	PerturbNet	holdout1	0.986030985	0.990322375
COc1cccc(CN(C)C[C@@H]2OCc3cn(CCCC(=O)N(C[C@H]2C)[C@@H](C)CO)nn3)c1	8	PerturbNet	holdout1	0.883790281	0.948885411
COc1cccc(CN(C)C[C@@H]2OCc3cnnn3CCCC(=O)N(C[C@H]2C)[C@H](C)CO)c1	8	PerturbNet	holdout1	0.877067444	0.962451119
COc1cccc(CN2C(=O)[C@H]3Cc4c([nH]c5ccccc45)C(C)(C)N3C2=O)c1	57	PerturbNet	holdout1	0.975175609	0.991845573
COc1cccc(CN2C[C@]3(CCN(CC3)S(C)(=O)=O)c3c([C@H]2CO)n(C)c2cc(OC)ccc32)c1	12	PerturbNet	holdout1	0.782829849	0.948307185
COc1cccc(CN2C[C@]3(CCN(Cc4ccccn4)CC3)c3c([nH]c4cc(OC)ccc34)[C@H]2CO)c1	11	PerturbNet	holdout1	0.81722736	0.951971077
COc1cccc(CN2C[C@]3(CN(CC4CCOCC4)C3)c3c([nH]c4cc(OC)ccc34)[C@@H]2CO)c1	50	PerturbNet	holdout1	0.944328508	0.96129907
COc1cccc(CN2[C@H]3CNC[C@@H]2[C@@H]3c2ccc(\C=C\c3ccccc3)cc2)c1	6	PerturbNet	holdout1	0.84363176	0.942736577
COc1cccc(CNC(=O)[C@@H]2[C@@H](CO)[C@@H]3Cn4c(ccc(-c5cncnc5)c4=O)[C@H]2N3C(C)=O)c1	13	PerturbNet	holdout1	0.861548023	0.961908962
COc1cccc(CNC(=O)c2cc3CN([C@H](CCO)c3c(n2)-c2cccc(c2)-c2ccc(cc2)C#N)[S@](=O)C(C)(C)C)c1	14	PerturbNet	holdout1	0.880791989	0.907284744
COc1cccc(CNC(=O)c2cc3CN([C@H](CCO)c3c(n2)-c2cccc(c2)-c2cccc(c2)C#N)[S@](=O)C(C)(C)C)c1	14	PerturbNet	holdout1	0.89231975	0.921711612
COc1cccc(CNC(=O)c2cc3CN([C@H](CCO)c3c(n2)-c2cccc(c2)-c2ccncc2)[S@](=O)C(C)(C)C)c1	34	PerturbNet	holdout1	0.950933876	0.987998099
COc1cccc(NC(=O)C=Cc2ccc(Cl)cc2)c1	63	PerturbNet	holdout1	0.9855043	0.992996975
COc1cccc(NC(=O)C[C@H]2CC[C@@H]3[C@@H](COc4ccc(NC(=O)C5CCOCC5)cc4C(=O)N3C)O2)c1	13	PerturbNet	holdout1	0.9232077	0.975917815
COc1cccc(NC(=O)N(C)C[C@@H]2OCc3ccccc3-c4ccccc4C(=O)N(C[C@H]2C)[C@@H](C)CO)c1	29	PerturbNet	holdout1	0.93689837	0.9631322
COc1cccc(NC(=O)N(C)C[C@@H]2Oc3ncc(C#Cc4ccncc4)cc3C(=O)N(C[C@H]2C)[C@@H](C)CO)c1	6	PerturbNet	holdout1	0.798034675	0.896215751
COc1cccc(NC(=O)N2C[C@H]3[C@H]([C@H](CO)N3C(=O)C2)c2ccc(cc2)C#CCC2CCCC2)c1	32	PerturbNet	holdout1	0.939593249	0.969169841
COc1cccc(c1)-c1cc(N2CCN(CC2)C(=O)c2ccoc2)n2nc(cc2n1)-c1cccc(Cl)c1	45	PerturbNet	holdout1	0.978797715	0.993502326
COc1cccc(c1)-c1cc2nc(cc(N3CCN(CC3)C(=O)c3ccoc3)n2n1)-c1ccccc1	46	PerturbNet	holdout1	0.988862016	0.994661196
COc1cccc(c1)-c1ccc(cc1)[C@@H]1[C@@H](CO)N(C(=O)Cc2ccncc2)[C@@H]1C#N	12	PerturbNet	holdout1	0.902569533	0.963057947
COc1cccc(c1)-c1ccc(cc1)[C@@H]1[C@@H](CO)N2[C@@H]1CN(CC2=O)C(=O)c1cccnc1	12	PerturbNet	holdout1	0.854596059	0.954093889
COc1cccc(c1)-c1ccc(cc1)[C@@H]1[C@H]2CN(C[C@@H]1N2)C(=O)Nc1ccccc1F	6	PerturbNet	holdout1	0.802167268	0.933090379
COc1cccc(c1)-c1ccc(cc1)[C@H]1[C@@H]2CNC[C@H]1N2C(=O)Nc1ccccc1F	6	PerturbNet	holdout1	0.825201434	0.918907823
COc1cccc(c1)-c1ccc(cc1)[C@H]1[C@@H]2CNC[C@H]1N2Cc1ccccc1F	6	PerturbNet	holdout1	0.843661075	0.926709999
COc1cccc(c1)-c1ccc(cc1)[C@H]1[C@H](CO)N(C(=O)C2CC2)C11CN(C1)C(C)=O	6	PerturbNet	holdout1	0.796767457	0.929883779
COc1cccc(c1)-c1ccc2N(C)[C@@H](CO)[C@H]3CCN([C@H]3c2c1)C(=O)Cc1ccncc1	7	PerturbNet	holdout1	0.811907932	0.94738427
COc1cccc(c1)-c1ccc2N(C)[C@@H](CO)[C@H]3CCN([C@H]3c2c1)S(=O)(=O)c1ccccc1F	7	PerturbNet	holdout1	0.81610416	0.948792862
COc1cccc(c1)-c1ccc2N[C@@H](CO)[C@H]3CCN([C@H]3c2c1)S(=O)(=O)c1ccccc1C	7	PerturbNet	holdout1	0.799816809	0.924688959
COc1cccc(c1)-c1ccc2N[C@@H](CO)[C@H]3CCN([C@H]3c2c1)S(=O)(=O)c1cn(C)cn1	7	PerturbNet	holdout1	0.827360345	0.951005345
COc1cccc(c1)-c1cccc(c1)-c1nc(cc2CN([C@@H](CCO)c12)[S@@](=O)C(C)(C)C)C(=O)NCC(F)(F)F	31	PerturbNet	holdout1	0.946654845	0.981923525
COc1cccc(c1)C#Cc1ccc(cc1)[C@@H]1[C@@H](CO)N[C@@H]1C#N	12	PerturbNet	holdout1	0.850156867	0.952638892
COc1cccc(c1)C#Cc1ccc(cc1)[C@H]1[C@H](CO)N([C@@H]1C#N)C(=O)c1ccccn1	12	PerturbNet	holdout1	0.887949567	0.962043717
COc1cccc(c1)C#Cc1ccc2N[C@H](CO)[C@@H]3CCN([C@@H]3c2c1)C(=O)CC1CC1	7	PerturbNet	holdout1	0.859840685	0.915819494
COc1cccc(c1)N(C(C(=O)NCCc2ccccc2)c3cccs3)C(=O)CCl	126	PerturbNet	holdout1	0.95167151	0.900654852
COc1cccc(c1)S(=O)(=O)N(C)C[C@H]2OCc3ccccc3-c4c(C(=O)N(C[C@@H]2C)[C@@H](C)CO)n(C)c5ccccc45	9	PerturbNet	holdout1	0.90382443	0.939137723
COc1cccc(c1)S(=O)(=O)N(C)C[C@H]2OCc3cnnn3CCCC(=O)N(C[C@@H]2C)[C@H](C)CO	28	PerturbNet	holdout1	0.908606569	0.965146393
COc1cccc(c1)S(=O)(=O)N1CCCCN2[C@@H](CO)[C@H]([C@@H]2C1)c1ccc(cc1)C#CCC(C)C	31	PerturbNet	holdout1	0.910675864	0.948543837
COc1cccc(c1)S(=O)(=O)N1CC[C@H]2[C@@H]1c1cc(ccc1N(C)[C@H]2CO)C#Cc1cccnc1	7	PerturbNet	holdout1	0.852002552	0.964130497
COc1cccc(c1)S(=O)(=O)N1C[C@H]2N[C@@H](C1)[C@@H]2c1ccc(cc1)-c1ccccc1F	6	PerturbNet	holdout1	0.800038706	0.933507981
COc1cccc(c1)S(=O)(=O)N1C[C@]2(CCN(C)CC2)c2c([nH]c3cc(OC)ccc23)[C@H]1CO	11	PerturbNet	holdout1	0.824566311	0.968853691
COc1cccc(c1)S(=O)(=O)NC2CCN(C2)C#N	45	PerturbNet	holdout1	0.981864027	0.993701531
COc1cccc(c1)S(=O)(=O)Nc2ccc3O[C@@H]4[C@@H](C[C@@H](CC(=O)NCCc5ccccc5)O[C@@H]4CO)c3c2	6	PerturbNet	holdout1	0.792915782	0.945074425
COc1cccc(c1)S(=O)(=O)Nc2ccc3O[C@@H]4[C@@H](C[C@H](CC(=O)N5CCCCC5)O[C@H]4CO)c3c2	26	PerturbNet	holdout1	0.940133784	0.961728161
COc1cccc(c1)c2ccc3ncnc(NCc4cccs4)c3c2	56	PerturbNet	holdout1	0.986397336	0.996170556
COc1cccc(c1)c2cccc(c2)c3nc(cc4CN([C@@H](CCO)c43)S(=O)C(C)(C)C)C(=O)O	14	PerturbNet	holdout1	0.898356925	0.945076726
COc1cccc(c1)c2csc(n2)N3CCN(CC3)C(=Nc4cccc(Cl)c4)S	52	PerturbNet	holdout1	0.980285509	0.988404971
COc1cccc2cc(oc12)c3nnc(SCC(=O)Nc4cccc(Br)c4)n3C	61	PerturbNet	holdout1	0.965644466	0.994634736
COc1ccccc1-c1cc2nc(cc(N3CCN(CC3)C(=O)c3ccco3)n2n1)-c1ccccc1	44	PerturbNet	holdout1	0.980139639	0.994439252
COc1ccccc1-c1ccc(cc1)[C@@H]1[C@@H](CO)N(CC2CC2)C11CN(C1)S(C)(=O)=O	6	PerturbNet	holdout1	0.848505282	0.962784302
COc1ccccc1-c1ccc(cc1)[C@H]1[C@@H]2CNC[C@H]1N2Cc1ccc(F)cc1	6	PerturbNet	holdout1	0.83229051	0.961981962
COc1ccccc1-c1ccc(cc1)[C@H]1[C@H]2CN(C[C@@H]1N2)S(=O)(=O)c1ccc(C)cc1	6	PerturbNet	holdout1	0.772821635	0.878244006
COc1ccccc1-c1ccc2N(C)[C@@H](CO)[C@H]3CCN(C(=O)CN4CCOCC4)[C@H]3c2c1	7	PerturbNet	holdout1	0.838468844	0.962069515
COc1ccccc1-c1ccc2N[C@@H](CO)[C@@H]3CCN([C@@H]3c2c1)C(=O)c1ccc2OCOc2c1	7	PerturbNet	holdout1	0.764386764	0.928571997
COc1ccccc1-c1ccc2N[C@H](CO)[C@H]3CCN([C@H]3c2c1)C(=O)C1CCCCC1	7	PerturbNet	holdout1	0.789847674	0.957471424
COc1ccccc1-c1ccc2N[C@H](CO)[C@H]3CCN([C@H]3c2c1)S(=O)(=O)c1cccc(F)c1	7	PerturbNet	holdout1	0.816758847	0.95663964
COc1ccccc1-c1ccc2[C@@H]3[C@H](Cn2c1=O)[C@@H](CO)[C@@H](N3S(C)(=O)=O)C(=O)NCC1CC1	13	PerturbNet	holdout1	0.892790654	0.961139776
COc1ccccc1-c1ccc2[C@H]3N[C@H]([C@H](CO)[C@H]3Cn2c1=O)C(=O)NCc1ccccc1Cl	13	PerturbNet	holdout1	0.915206661	0.968314786
COc1ccccc1-c1ccc2[C@H]3[C@@H](Cn2c1=O)[C@H](CO)[C@H](N3C)C(=O)N1CCCCC1	6	PerturbNet	holdout1	0.795585507	0.898277377
COc1ccccc1C#Cc1ccc(cc1)[C@@H]1[C@@H](CO)N2CCCCN(C[C@@H]12)C(=O)C1CCC1	33	PerturbNet	holdout1	0.905132333	0.98230733
COc1ccccc1C#Cc1ccc(cc1)[C@@H]1[C@H](CO)N([C@H]1C#N)C(=O)C1CC1	12	PerturbNet	holdout1	0.903469591	0.963125277
COc1ccccc1C#Cc1ccc2N(C)[C@H](CO)[C@@H]3CCN([C@@H]3c2c1)C(C)=O	7	PerturbNet	holdout1	0.830949691	0.938959381
COc1ccccc1C(=O)N1C[C@@H]2[C@@H]([C@@H](CO)N2CC2CCOCC2)c2ccccc12	13	PerturbNet	holdout1	0.76379413	0.875719285
COc1ccccc1C(=O)N1C[C@@H]2[C@@H]([C@H](CO)N2C(=O)Cc2cccnc2)c2ccccc12	13	PerturbNet	holdout1	0.846286558	0.952625296
COc1ccccc1C(=O)Nc1ccc2OC[C@H]3O[C@@H](CC(=O)Nc4cccc(c4)C(C)C)CC[C@@H]3N(C)C(=O)c2c1	13	PerturbNet	holdout1	0.929994469	0.962927545
COc1ccccc1CN1CC[C@@H]2[C@H]1c1cc(ccc1N[C@@H]2CO)C1=CCCCC1	7	PerturbNet	holdout1	0.831780855	0.949680404
COc1ccccc1CN1[C@@H](CO)[C@@H](c2ccccc2)C11CN(C1)C(=O)Cc1ccccc1	6	PerturbNet	holdout1	0.812589461	0.946059128
COc1ccccc1CN1[C@@H](CO)[C@H]2[C@@H]1CN(C(=O)C1CCCCC1)c1ccccc21	13	PerturbNet	holdout1	0.833590971	0.93285374
COc1ccccc1CN2CC(CC2=O)C(=O)O	66	PerturbNet	holdout1	0.984527314	0.997838829
COc1ccccc1CN2CCN(Cc3cccnc3)CC2	65	PerturbNet	holdout1	0.954448655	0.993866912
COc1ccccc1CNC(=O)C[C@@H]2C[C@H]3[C@H](Oc4ccc(NC(=O)Cc5ccncc5)cc34)[C@@H](CO)O2	6	PerturbNet	holdout1	0.80812315	0.89391711
COc1ccccc1CNC(=O)C[C@H]1CC[C@@H]2[C@H](COC[C@@H](O)CN2C(=O)Nc2ccc(F)cc2)O1	21	PerturbNet	holdout1	0.942926844	0.966844926
COc1ccccc1CNC(=O)C[C@H]1CC[C@@H]2[C@H](COC[C@@H](O)CN2Cc2cccc(c2)-c2ccncc2)O1	11	PerturbNet	holdout1	0.900033188	0.948410555
COc1ccccc1CNC(=O)C[C@H]2C[C@@H]3[C@@H](Oc4ccc(NC(=O)Nc5ccc(cc5)C(F)(F)F)cc34)[C@H](CO)O2	10	PerturbNet	holdout1	0.916502904	0.932355683
COc1ccccc1CNC(=O)C[C@H]2C[C@H]3[C@H](Oc4ccc(NC(=O)Nc5ccccc5F)cc34)[C@H](CO)O2	11	PerturbNet	holdout1	0.892252447	0.958673208
COc1ccccc1CNC(=O)C[C@H]2C[C@H]3[C@H](Oc4ccc(NS(=O)(=O)c5ccc(F)cc5)cc34)[C@@H](CO)O2	6	PerturbNet	holdout1	0.767705603	0.900820305
COc1ccccc1N1CCN(CCCCN2C(=O)c3ccccc3C2=O)CC1	57	PerturbNet	holdout1	0.970211654	0.994670226
COc1ccccc1N1CCN(CCCCNC(=O)c2ccc3ccccc3c2)CC1	74	PerturbNet	holdout1	0.983869603	0.996040076
COc1ccccc1N1CCN(CCN(C(=O)C2CCCCC2)c2ccccn2)CC1	17	PerturbNet	holdout1	0.704940757	0.886975054
COc1ccccc1NC(=O)CSc2nc3ccccc3o2	64	PerturbNet	holdout1	0.982641065	0.997143347
COc1ccccc1NC(=O)N(C)C[C@@H]2OCc3ccccc3-c4ccccc4C(=O)N(C[C@H]2C)[C@H](C)CO	9	PerturbNet	holdout1	0.926920613	0.949767412
COc1ccccc1NC(=O)N1CC[C@@H]2[C@H]1c1cc(ccc1N(C)[C@@H]2CO)C#Cc1cccc(F)c1	7	PerturbNet	holdout1	0.831815765	0.953092086
COc1ccccc1NC(=O)N1C[C@@H]2[C@H]([C@@H](CO)N2C(=O)C1)c1ccc(cc1)C#CC(C)C	31	PerturbNet	holdout1	0.932006435	0.985306741
COc1ccccc1NC(=O)N1C[C@H]2N[C@@H](C1)[C@H]2c1ccc(cc1)-c1ccc(cc1)C(=O)N(C)C	6	PerturbNet	holdout1	0.838223491	0.952784963
COc1ccccc1NC(=O)N1[C@@H](CO)[C@@H]([C@@H]1C#N)c1ccccc1	12	PerturbNet	holdout1	0.88011287	0.955268134
COc1ccccc1NC(=O)N[C@@H]1CC[C@@H](CCn2cc(nn2)C2(O)CCCC2)O[C@H]1CO	6	PerturbNet	holdout1	0.746866072	0.855106136
COc1ccccc1NC(=O)N[C@H]1CC[C@H](CC(=O)NCc2ccc(Cl)c(Cl)c2)O[C@@H]1CO	30	PerturbNet	holdout1	0.930218447	0.965320836
COc1ccccc1NC(=O)c2cccc(c2)S(=O)(=O)N3CCN(CC3)c4ccccc4	100	PerturbNet	holdout1	0.636702265	0.7988684
COc1ccccc1NCc1nc2ccccc2n1C	45	PerturbNet	holdout1	0.985065338	0.993752005
COc1ccccc1Nc2nc(nc(n2)N3CCOCC3)N4CCCC4	55	PerturbNet	holdout1	0.980069525	0.992538145
COc1ccccc1OCC(O)CN1CCN(CC(=O)Nc2c(C)cccc2C)CC1	109	PerturbNet	holdout1	0.991733924	0.995085436
COc1ccccc1OCC(O)COC(N)=O	76	PerturbNet	holdout1	0.987499965	0.995104349
COc1ccccc1S(=O)(=O)N(C)C[C@H]2OCc3ccccc3-c4c(C(=O)N(C[C@@H]2C)[C@H](C)CO)n(C)c5ccccc45	6	PerturbNet	holdout1	0.820271695	0.918455581
COc1ccccc1S(=O)(=O)N(C)C[C@H]2Oc3cc(Br)ccc3S(=O)(=O)N(C[C@H]2C)[C@@H](C)CO	6	PerturbNet	holdout1	0.808671728	0.825527302
COc1ccccc1S(=O)(=O)N1[C@H]2CNC[C@@H]1[C@@H]2c1ccc(cc1)-c1ccncc1	6	PerturbNet	holdout1	0.786502573	0.963486443
COc1ccccc1S(=O)(=O)N[C@H]1CC[C@@H](CCn2cc(nn2)C2CCCCC2)O[C@H]1CO	6	PerturbNet	holdout1	0.792630337	0.927351043
COc1ccn(C)c(=O)c1C#N	84	PerturbNet	holdout1	0.983524855	0.997968399
COc1nc(c2ccc3OCOc3c2)n(n1)c4ccc(NC(=O)CSc5ccccc5)cc4	56	PerturbNet	holdout1	0.985232739	0.996205584
CS(=O)(=O)/C(=C/c1cccn1S(=O)(=O)c2ccccc2)/C#N	49	PerturbNet	holdout1	0.98030746	0.990566445
CS(=O)(=O)N1CC2(C1)[C@H]([C@@H](CO)N2CCC(F)(F)F)c1ccccc1	6	PerturbNet	holdout1	0.814652507	0.944422235
CS(=O)(=O)N1C[C@@H]2[C@@H]([C@@H](CO)N2C(=O)C1)c1ccc(Br)cc1	32	PerturbNet	holdout1	0.946454919	0.977633193
CS(=O)(=O)N1[C@H](CO)[C@@H](c2ccccc2)C11CN(Cc2ccccn2)C1	6	PerturbNet	holdout1	0.800113671	0.917118762
CS(=O)(=O)Nc1ccc2O[C@@H]3[C@@H](C[C@@H](CC(=O)NCc4ccc(Cl)cc4)O[C@H]3CO)c2c1	6	PerturbNet	holdout1	0.731993984	0.88292297
CS(=O)(=O)Nc1ccc2O[C@H]3[C@H](C[C@@H](CC(=O)NCc4cc(F)ccc4F)O[C@@H]3CO)c2c1	10	PerturbNet	holdout1	0.918573914	0.967461011
CS(=O)(=O)Nc1ccc2O[C@H]3[C@H](C[C@H](CC(=O)NCc4ccccn4)O[C@H]3CO)c2c1	6	PerturbNet	holdout1	0.800055559	0.913674123
CS(=O)(=O)c1ccc(cc1)C(=O)OCC#CCSc1nnc(o1)-c1cccc2ccccc12	45	PerturbNet	holdout1	0.98342883	0.995471859
CS(=O)(=O)c1ccc(cc1[N+]([O-])=O)C(=O)OCC(=O)N1CCN(CCC2CCCCC2)CC1	44	PerturbNet	holdout1	0.966403461	0.984718037
CSCCC(N)C(=O)NC(CC(C)C)C(=O)NC(Cc1ccccc1)C(=O)O	53	PerturbNet	holdout1	0.961434252	0.991411446
CSc1ccc2Sc3ccccc3CC(N3CCN(C)CC3)c2c1	9	PerturbNet	holdout1	0.817766009	0.943955298
CSc1nc(nc(n1)c2ccc(C)cc2)C(Cl)Cl	171	PerturbNet	holdout1	0.936785784	0.99033891
C[C@@H](CO)N1C[C@@H](C)[C@@H](CN(C)C(=O)C2CCCCC2)OCCCC[C@@H](C)Oc3ccc(NC(=O)CCC(F)(F)F)cc3C1=O	11	PerturbNet	holdout1	0.88609491	0.95563097
C[C@@H](CO)N1C[C@@H](C)[C@@H](CN(C)C(=O)NC2CCCCC2)Oc3ccc(cc3C1=O)N(C)C	15	PerturbNet	holdout1	0.912501331	0.967388611
C[C@@H](CO)N1C[C@@H](C)[C@@H](CN(C)C(=O)Nc2cc(F)ccc2F)Oc3cc(/C=C/c4ccccc4)ccc3S1(=O)=O	12	PerturbNet	holdout1	0.902835228	0.929551518
C[C@@H](CO)N1C[C@@H](C)[C@@H](CN(C)C(=O)Nc2ccc(F)cc2)OCc3ccccc3-c4ccccc4C1=O	29	PerturbNet	holdout1	0.932501288	0.934788533
C[C@@H](CO)N1C[C@@H](C)[C@@H](CN(C)C(=O)Nc2ccc(F)cc2)Oc3cc(ccc3S1(=O)=O)c4ccccc4C	6	PerturbNet	holdout1	0.779552553	0.795962654
C[C@@H](CO)N1C[C@@H](C)[C@@H](CN(C)C(=O)Nc2ccc(F)cc2)Oc3ccc(NS(=O)(=O)c4ccccc4)cc3C1=O	35	PerturbNet	holdout1	0.924477926	0.966866183
C[C@@H](CO)N1C[C@@H](C)[C@@H](CN(C)C(=O)Nc2cccc3ccccc23)OCCCC[C@H](C)Oc4ccc(cc4C1=O)N(C)C	24	PerturbNet	holdout1	0.329472356	0.831866196
C[C@@H](CO)N1C[C@@H](C)[C@@H](CN(C)C(=O)Nc2ccccc2)OCCCC[C@@H](C)Oc3ccc(NC(=O)Nc4ccccc4)cc3C1=O	62	PerturbNet	holdout1	0.75904782	0.924091701
C[C@@H](CO)N1C[C@@H](C)[C@@H](CN(C)C(=O)c2ccc(F)cc2)Oc3cc(ccc3S1(=O)=O)C4=CCCCC4	12	PerturbNet	holdout1	0.890359324	0.936007411
C[C@@H](CO)N1C[C@@H](C)[C@@H](CN(C)C(=O)c2ccccc2)OCc3cn(CCCC1=O)nn3	8	PerturbNet	holdout1	0.87931862	0.966578887
C[C@@H](CO)N1C[C@@H](C)[C@@H](CN(C)C(=O)c2ccccc2)Oc3ncc(cc3C1=O)c4ccc(C)cc4	11	PerturbNet	holdout1	0.853931695	0.943277214
C[C@@H](CO)N1C[C@@H](C)[C@@H](CN(C)CC2CCCCC2)OCCCC[C@H](C)Oc3ccc(NC(=O)Nc4ccc(cc4)C(F)(F)F)cc3C1=O	96	PerturbNet	holdout1	0.974845809	0.98621876
C[C@@H](CO)N1C[C@@H](C)[C@@H](CN(C)CC2CCCCC2)Oc3ccc(NC(=O)Cc4cn(C)c5ccccc45)cc3CC1=O	17	PerturbNet	holdout1	0.913040383	0.964114581
C[C@@H](CO)N1C[C@@H](C)[C@@H](CN(C)CC2CCCCC2)Oc3ccc(NC(=O)Nc4cccc5ccccc45)cc3CC1=O	12	PerturbNet	holdout1	0.909067469	0.938168369
C[C@@H](CO)N1C[C@@H](C)[C@@H](CN(C)CC2CCCCC2)Oc3ccc(NS(=O)(=O)c4ccc(C)cc4)cc3CC1=O	12	PerturbNet	holdout1	0.903460352	0.934197505
C[C@@H](CO)N1C[C@@H](C)[C@@H](CN(C)Cc2ccc(Cl)c(Cl)c2)Oc3c(NC(=O)c4nc5ccccc5s4)cccc3C1=O	12	PerturbNet	holdout1	0.881876203	0.931330419
C[C@@H](CO)N1C[C@@H](C)[C@@H](CN(C)Cc2ccc(Cl)c(Cl)c2)Oc3c(NS(=O)(=O)C)cccc3C1=O	35	PerturbNet	holdout1	0.926054173	0.986761192
C[C@@H](CO)N1C[C@@H](C)[C@@H](CN(C)Cc2ccc(F)cc2)Oc3ncc(cc3C1=O)c4ccccc4F	11	PerturbNet	holdout1	0.911202208	0.964294116
C[C@@H](CO)N1C[C@@H](C)[C@@H](CN(C)S(=O)(=O)Cc2ccccc2)OCc3ccccc3-c4ccccc4C1=O	6	PerturbNet	holdout1	0.836266204	0.889392092
C[C@@H](CO)N1C[C@@H](C)[C@@H](CN(C)S(=O)(=O)c2cccs2)OCCCC[C@@H](C)Oc3ccc(NC(=O)Cc4ccccc4)cc3C1=O	24	PerturbNet	holdout1	0.253379287	0.789826047
C[C@@H](CO)N1C[C@@H](C)[C@H](CN(C)C(=O)C2CCCCC2)Oc3cc(C#CCN(C)C)ccc3S1(=O)=O	23	PerturbNet	holdout1	0.881713149	0.914702072
C[C@@H](CO)N1C[C@@H](C)[C@H](CN(C)C(=O)CCCN(C)C)OCCCC[C@H](C)Oc2ccc(NS(=O)(=O)c3ccccc3)cc2C1=O	11	PerturbNet	holdout1	0.86063032	0.946485451
C[C@@H](CO)N1C[C@@H](C)[C@H](CN(C)C(=O)Nc2ccc(cc2)C(F)(F)F)OCc3cnnn3CCCC1=O	11	PerturbNet	holdout1	0.837050325	0.930810059
C[C@@H](CO)N1C[C@@H](C)[C@H](CN(C)C(=O)Nc2ccc(cc2)C(F)(F)F)Oc3ccc(NS(=O)(=O)c4ccc(Cl)cc4)cc3CC1=O	11	PerturbNet	holdout1	0.874411969	0.93007785
C[C@@H](CO)N1C[C@@H](C)[C@H](CN(C)C(=O)Oc2cccc3ccccc23)OCc4cnnn4CCCC1=O	8	PerturbNet	holdout1	0.868621933	0.931259774
C[C@@H](CO)N1C[C@@H](C)[C@H](CN(C)C)OCCCC[C@@H](C)Oc2ccc(NS(=O)(=O)c3cn(C)cn3)cc2C1=O	18	PerturbNet	holdout1	0.779181755	0.978910068
C[C@@H](CO)N1C[C@@H](C)[C@H](CN(C)CC2CC2)OCCCC[C@@H](C)Oc3ccc(NC(=O)Nc4ccc(F)cc4)cc3C1=O	11	PerturbNet	holdout1	0.912481888	0.955461165
C[C@@H](CO)N1C[C@@H](C)[C@H](CN(C)CC2CC2)OCCCC[C@H](C)Oc3ccc(NC(=O)NC4CCCCC4)cc3C1=O	20	PerturbNet	holdout1	0.873333302	0.979681806
C[C@@H](CO)N1C[C@@H](C)[C@H](CN(C)Cc2ccc(Cl)c(Cl)c2)OCCCC[C@@H](C)Oc3ccc(NC(=O)Nc4ccc5OCOc5c4)cc3C1=O	17	PerturbNet	holdout1	0.811950985	0.822816998
C[C@@H](CO)N1C[C@@H](C)[C@H](CN(C)Cc2ccc(Cl)c(Cl)c2)OCCCC[C@@H](C)Oc3ccc(NS(=O)(=O)c4ccc(Cl)cc4)cc3C1=O	11	PerturbNet	holdout1	0.893779958	0.953356969
C[C@@H](CO)N1C[C@@H](C)[C@H](CN(C)Cc2ccc(Cl)c(Cl)c2)Oc3c(NS(=O)(=O)c4cccs4)cccc3C1=O	52	PerturbNet	holdout1	0.940515328	0.901151052
C[C@@H](CO)N1C[C@@H](C)[C@H](CN(C)Cc2ccc(Cl)c(Cl)c2)Oc3ccc(NC(=O)Cc4cn(C)c5ccccc45)cc3CC1=O	17	PerturbNet	holdout1	0.855223768	0.856179888
C[C@@H](CO)N1C[C@@H](C)[C@H](CN(C)Cc2ccc(cc2)C(=O)O)Oc3ccc(NC(=O)CCCN(C)C)cc3C1=O	35	PerturbNet	holdout1	0.931769727	0.979603002
C[C@@H](CO)N1C[C@@H](C)[C@H](CN(C)Cc2ccc3N(C)CCOc3c2)OCc4cnnn4CCCC1=O	8	PerturbNet	holdout1	0.892471196	0.927606875
C[C@@H](CO)N1C[C@@H](C)[C@H](CN(C)Cc2ccc3OCOc3c2)Oc4ccc(NC(=O)C5CC5)cc4C1=O	38	PerturbNet	holdout1	0.83115498	0.94789896
C[C@@H](CO)N1C[C@@H](C)[C@H](CN(C)Cc2ccc3OCOc3c2)Oc4ccc(NC(=O)CCCCCC(=O)Nc5ccccc5N)cc4CC1=O	17	PerturbNet	holdout1	0.837638186	0.874105845
C[C@@H](CO)N1C[C@@H](C)[C@H](CN(C)Cc2cccc(F)c2)Oc3ncc(cc3C1=O)C4=CCCCC4	17	PerturbNet	holdout1	0.856289643	0.874116275
C[C@@H](CO)N1C[C@@H](C)[C@H](CN(C)Cc2ccccn2)Oc3cc(ccc3S1(=O)=O)C4=CCCC4	10	PerturbNet	holdout1	0.841754529	0.885199956
C[C@@H](CO)N1C[C@@H](C)[C@H](CN(C)S(=O)(=O)c2c(C)noc2C)OCCCC[C@@H](C)Oc3ccc(cc3C1=O)N(C)C	24	PerturbNet	holdout1	0.271869342	0.713319333
C[C@@H](CO)N1C[C@@H](C)[C@H](CN(C)S(=O)(=O)c2ccc(F)cc2)Oc3c(NC(=O)Nc4cccc5ccccc45)cccc3C1=O	62	PerturbNet	holdout1	0.988811845	0.99754426
C[C@@H](CO)N1C[C@@H](C)[C@H](CN(C)S(=O)(=O)c2cccc(F)c2)Oc3cc(C#CCN(C)C)ccc3S1(=O)=O	23	PerturbNet	holdout1	0.919093454	0.960694346
C[C@@H](CO)N1C[C@@H](C)[C@H](CN(C)S(=O)(=O)c2ccccc2F)Oc3c(NC(=O)Nc4cccc5ccccc45)cccc3C1=O	111	PerturbNet	holdout1	0.993617209	0.997766005
C[C@@H](CO)N1C[C@@H](C)[C@H](CN(C)S(=O)(=O)c2cccs2)Oc3ccc(cc3CC1=O)N(C)C	65	PerturbNet	holdout1	0.913303717	0.986811837
C[C@@H](CO)N1C[C@H](C)[C@@H](CN(C)C(=O)C2CCCCC2)OCCCC[C@@H](C)Oc3ccc(NC(=O)c4ccncc4)cc3C1=O	74	PerturbNet	holdout1	0.933538416	0.988111773
C[C@@H](CO)N1C[C@H](C)[C@@H](CN(C)C(=O)CCN(C)C)OCc2ccccc2-c3ccccc3C1=O	6	PerturbNet	holdout1	0.864001986	0.939151482
C[C@@H](CO)N1C[C@H](C)[C@@H](CN(C)C(=O)Cc2ccccc2)OCc3ccccc3-c4ccccc4C1=O	28	PerturbNet	holdout1	0.937563801	0.969121041
C[C@@H](CO)N1C[C@H](C)[C@@H](CN(C)C(=O)Cc2ccccn2)Oc3ncc(cc3C1=O)c4ccc(F)cc4	6	PerturbNet	holdout1	0.8545175	0.870625966
C[C@@H](CO)N1C[C@H](C)[C@@H](CN(C)C(=O)Nc2cc(F)ccc2F)Oc3cc(C#CC4CCCC4)ccc3S1(=O)=O	12	PerturbNet	holdout1	0.888538016	0.956110156
C[C@@H](CO)N1C[C@H](C)[C@@H](CN(C)C(=O)Nc2ccc(cc2)C(F)(F)F)OCCCC[C@H](C)Oc3ccc(NC(=O)Nc4cccc5ccccc45)cc3C1=O	17	PerturbNet	holdout1	0.69783207	0.679735301
C[C@@H](CO)N1C[C@H](C)[C@@H](CN(C)C(=O)Nc2ccccc2)OCCCC[C@@H](C)Oc3ccc(NC(=O)CCC(F)(F)F)cc3C1=O	65	PerturbNet	holdout1	0.924780221	0.982410133
C[C@@H](CO)N1C[C@H](C)[C@@H](CN(C)C(=O)c2ccccc2)OCCCC[C@@H](C)Oc3ccc(NC(=O)Nc4ccc(cc4)C(F)(F)F)cc3C1=O	12	PerturbNet	holdout1	0.924079538	0.898241971
C[C@@H](CO)N1C[C@H](C)[C@@H](CN(C)C)OCCCC[C@H](C)Oc2ccc(NC(=O)CCCCCC(=O)Nc3ccccc3N)cc2C1=O	12	PerturbNet	holdout1	0.848535918	0.939144093
C[C@@H](CO)N1C[C@H](C)[C@@H](CN(C)C)Oc2cc(ccc2S1(=O)=O)c3ccc(F)cc3	11	PerturbNet	holdout1	0.906285036	0.964839112
C[C@@H](CO)N1C[C@H](C)[C@@H](CN(C)CC2CC2)OCCCC[C@H](C)Oc3ccc(NC(=O)C4CCCCC4)cc3C1=O	32	PerturbNet	holdout1	0.966522385	0.989005472
C[C@@H](CO)N1C[C@H](C)[C@@H](CN(C)CC2CC2)Oc3c(NC(=O)Nc4ccc(cc4)C(F)(F)F)cccc3C1=O	66	PerturbNet	holdout1	0.934641566	0.982621589
C[C@@H](CO)N1C[C@H](C)[C@@H](CN(C)Cc2ccc(Cl)c(Cl)c2)Oc3ccc(NC(=O)CCC(F)(F)F)cc3C1=O	10	PerturbNet	holdout1	0.912506192	0.960764711
C[C@@H](CO)N1C[C@H](C)[C@@H](CN(C)Cc2ccc(cc2)C(=O)Nc3ccccc3N)Oc4c(NC(=O)c5ccc(cc5)c6nccs6)cccc4C1=O	66	PerturbNet	holdout1	0.979095709	0.99539854
C[C@@H](CO)N1C[C@H](C)[C@@H](CN(C)Cc2cccc(c2)C(=O)O)OCc3ccccc3-c4ccccc4C1=O	9	PerturbNet	holdout1	0.891301815	0.959920718
C[C@@H](CO)N1C[C@H](C)[C@@H](CN(C)Cc2ccccc2)Oc3cc(C#CC4CC4)ccc3S1(=O)=O	12	PerturbNet	holdout1	0.896988704	0.947180746
C[C@@H](CO)N1C[C@H](C)[C@@H](CN(C)Cc2cccnc2)Oc3cc(ccc3S1(=O)=O)C4=CCCC4	17	PerturbNet	holdout1	0.841339011	0.881927732
C[C@@H](CO)N1C[C@H](C)[C@@H](CN(C)S(=O)(=O)c2ccc(Cl)cc2)OCCCC[C@H](C)Oc3ccc(NC(=O)Nc4c(C)noc4C)cc3C1=O	49	PerturbNet	holdout1	0.95365445	0.973288749
C[C@@H](CO)N1C[C@H](C)[C@H](CN(C)C(=O)C2CC2)Oc3cc(ccc3S1(=O)=O)c4cccc(C#N)c4	12	PerturbNet	holdout1	0.89282768	0.95036367
C[C@@H](CO)N1C[C@H](C)[C@H](CN(C)C(=O)C2CCCCC2)Oc3cc(ccc3S1(=O)=O)C4=CCCC4	16	PerturbNet	holdout1	0.864609569	0.904941143
C[C@@H](CO)N1C[C@H](C)[C@H](CN(C)C(=O)NC2CCCCC2)OCCCC[C@H](C)Oc3ccc(NC(=O)Cc4ccccc4)cc3C1=O	12	PerturbNet	holdout1	0.917637805	0.944841477
C[C@@H](CO)N1C[C@H](C)[C@H](CN(C)C(=O)NC2CCCCC2)Oc3ccc(NC(=O)CCCN(C)C)cc3C1=O	10	PerturbNet	holdout1	0.898833897	0.956855082
C[C@@H](CO)N1C[C@H](C)[C@H](CN(C)C(=O)Nc2ccc(F)cc2)Oc3ccc(NC(=O)C4CC4)cc3C1=O	33	PerturbNet	holdout1	0.919636062	0.985731541
C[C@@H](CO)N1C[C@H](C)[C@H](CN(C)C(=O)Nc2ccc(cc2)C(F)(F)F)Oc3ncc(/C=C/c4ccccc4)cc3C1=O	8	PerturbNet	holdout1	0.820580951	0.933661935
C[C@@H](CO)N1C[C@H](C)[C@H](CN(C)C(=O)Nc2ccccc2)Oc3ccc(NC(=O)CCN4CCOCC4)cc3C1=O	39	PerturbNet	holdout1	0.809122531	0.945396691
C[C@@H](CO)N1C[C@H](C)[C@H](CN(C)C(=O)c2cccc(F)c2)Oc3ncc(cc3C1=O)C4=CCCCC4	17	PerturbNet	holdout1	0.820164524	0.840439149
C[C@@H](CO)N1C[C@H](C)[C@H](CN(C)CC2CC2)OCc3ccccc3-c4ccccc4C1=O	6	PerturbNet	holdout1	0.853518027	0.92139531
C[C@@H](CO)N1C[C@H](C)[C@H](CN(C)Cc2ccc(Oc3ccccc3)cc2)Oc4cc(ccc4S1(=O)=O)c5cncnc5	6	PerturbNet	holdout1	0.781841201	0.900956922
C[C@@H](CO)N1C[C@H](C)[C@H](CN(C)Cc2ccc(cc2)C(=O)O)Oc3ncc(C#CCc4ccccc4)cc3C1=O	6	PerturbNet	holdout1	0.790437013	0.830973837
C[C@@H](CO)N1C[C@H](C)[C@H](CN(C)Cc2ccc(cc2)C(F)(F)F)Oc3ccc(NC(=O)Cn4cnnn4)cc3C1=O	21	PerturbNet	holdout1	0.941920399	0.962730348
C[C@@H](CO)N1C[C@H](C)[C@H](CN(C)Cc2ccc(cc2)C(F)(F)F)Oc3ccc(NC(=O)Nc4cccc5ccccc45)cc3CC1=O	12	PerturbNet	holdout1	0.898207779	0.927650565
C[C@@H](CO)N1C[C@H](C)[C@H](CN(C)Cc2ccc(cc2)c3ccccc3)Oc4ccc(NC(=O)c5ccncc5)cc4C1=O	52	PerturbNet	holdout1	0.941523345	0.936336257
C[C@@H](CO)N1C[C@H](C)[C@H](CN(C)Cc2ccc3OCOc3c2)Oc4ccc(NC(=O)Cc5ccccc5)cc4C1=O	30	PerturbNet	holdout1	0.944716852	0.984805092
C[C@@H](CO)N1C[C@H](C)[C@H](CN(C)Cc2cccc(F)c2)Oc3ncc(cc3C1=O)c4ccccc4F	11	PerturbNet	holdout1	0.899909427	0.96310922
C[C@@H](CO)N1C[C@H](C)[C@H](CN(C)Cc2ccccc2)Oc3cc(C#CCN(C)C)ccc3S1(=O)=O	17	PerturbNet	holdout1	0.843856615	0.873567103
C[C@@H](CO)N1C[C@H](C)[C@H](CN(C)Cc2ccccc2C(=O)O)Oc3ncc(Br)cc3C1=O	6	PerturbNet	holdout1	0.787540284	0.86744696
C[C@@H](CO)N1C[C@H](C)[C@H](CN(C)S(=O)(=O)CC(F)(F)F)OCc2ccccc2-c3c(C1=O)n(C)c4ccccc34	6	PerturbNet	holdout1	0.854763727	0.925904382
C[C@@H](CO)N1C[C@H](C)[C@H](CN(C)S(=O)(=O)c2ccccc2C#N)OCc3ccccc3-c4c(C1=O)n(C)c5ccccc45	29	PerturbNet	holdout1	0.933451087	0.977786943
C[C@@H](CO)N1C[C@H](C)[C@H](CN(C)S(=O)(=O)c2cccs2)OCc3ccccc3-c4c(C1=O)n(C)c5ccccc45	26	PerturbNet	holdout1	0.935514922	0.980072733
C[C@@H](NC(=O)/C(=C/c1ccc(O)c(O)c1)/C#N)c2ccccc2	89	PerturbNet	holdout1	0.895325092	0.981411604
C[C@@H](NC(=O)C[C@@H]1CC[C@@H]2[C@H](COC[C@H](O)CN2Cc2ccc(cc2)C(F)(F)F)O1)c1ccccc1	24	PerturbNet	holdout1	0.763944613	0.828360001
C[C@@H](NC(=O)C[C@@H]1C[C@H]2[C@H](Oc3ccc(NC(=O)c4cccnc4)cc23)[C@@H](CO)O1)c5ccccc5	26	PerturbNet	holdout1	0.928971308	0.979213368
C[C@@H](NC(=O)C[C@@H]1O[C@H](CO)[C@H](NC(=O)Nc2ccc3OCOc3c2)C=C1)c1ccccc1	6	PerturbNet	holdout1	0.801679411	0.892726702
C[C@@H](NC(=O)[C@@H](NC(=O)[C@H](CCCc1ccc(c(C)c1)-c1ccccc1)CC(=O)NO)C(C)(C)C)c1ccccc1	164	PerturbNet	holdout1	0.936772673	0.976615021
C[C@@H](NC(=O)[C@@H]1[C@@H](CO)[C@@H]2Cn3c(cccc3=O)[C@@H]2N1S(C)(=O)=O)c1ccccc1	13	PerturbNet	holdout1	0.881339912	0.976501609
C[C@@H](Nc1ccccc1C(O)=O)c1cc(C)cn2c1nc(cc2=O)N1CCOCC1	307	PerturbNet	holdout1	0.963702373	0.986341797
C[C@@H](O)C#Cc1ccc2c(O[C@H](CN(C)Cc3ccc(cc3)c4ccccc4)[C@@H](C)CN([C@@H](C)CO)S2(=O)=O)c1	41	PerturbNet	holdout1	0.707726774	0.866647113
C[C@@H](O)[C@H]1[C@H]2CC(SCCNC=N)=C(N2C1=O)C(O)=O	12	PerturbNet	holdout1	0.862673301	0.953867266
C[C@@H](c1ncncc1F)[C@@](O)(Cn1cncn1)c1ccc(F)cc1F	67	PerturbNet	holdout1	0.982798339	0.996056635
C[C@@H]1CCN(C[C@@H]1N(C)c1ncnc2[nH]ccc12)C(=O)CC#N	63	PerturbNet	holdout1	0.98265749	0.996665717
C[C@@H]1CN(CC[C@]1(C(O)=O)c1ccccc1)[C@H]1CC[C@](CC1)(C#N)c1ccc(F)cc1	70	PerturbNet	holdout1	0.978130327	0.991236273
C[C@@H]1C[C@H]2[C@@H]3C[C@H](F)C4=CC(=O)C=C[C@]4(C)[C@@]3(Cl)[C@@H](O)C[C@]2(C)[C@H]1C(=O)COC(=O)C(C)(C)C	65	PerturbNet	holdout1	0.979666483	0.995148398
C[C@@H]1NCCc2cc(O)c(O)cc12	84	PerturbNet	holdout1	0.990719612	0.9972556
C[C@@H]1O[C@@H](O[C@H]2CC[C@]3(C)C4CC[C@]5(C)[C@H](CC[C@]5(O)C4CCC3=C2)c6ccc(=O)oc6)[C@H](O)[C@H](O)[C@H]1O	78	PerturbNet	holdout1	0.928110152	0.957977368
C[C@@]12CC[C@H]3[C@@H](CCC4=CC(=O)CC[C@]34C)[C@@H]2CC[C@H]1O	83	PerturbNet	holdout1	0.990148467	0.996328563
C[C@@]12CC[C@H]3[C@@H](CC[C@H]4C[C@H](O)CC[C@@]43C)[C@@H]2C[C@H](Br)C1=O	171	PerturbNet	holdout1	0.965370949	0.982080762
C[C@H](CCC(O)=O)[C@H]1CCC2C3C(CC(=O)[C@]12C)[C@@]1(C)CCC(=O)CC1CC3=O	78	PerturbNet	holdout1	0.984348714	0.998397931
C[C@H](CCCC(C)(C)O)[C@H]1CC[C@@H]2[C@]1(C)CCC\C2=C/C=C1/C[C@@H](O)CCC1=C	83	PerturbNet	holdout1	0.893312299	0.976066999
C[C@H](CO)N1C[C@@H](C)[C@@H](CN(C)C(=O)C2CC2)OCc3ccccc3-c4c(C1=O)n(C)c5ccccc45	6	PerturbNet	holdout1	0.842513372	0.914448014
C[C@H](CO)N1C[C@@H](C)[C@@H](CN(C)C(=O)C2CCC2)Oc3cc(ccc3S1(=O)=O)C4=CCCCC4	17	PerturbNet	holdout1	0.851181461	0.903287586
C[C@H](CO)N1C[C@@H](C)[C@@H](CN(C)C(=O)CCC(F)(F)F)OCCCC[C@H](C)Oc2ccc(NS(=O)(=O)c3ccc(Cl)cc3)cc2C1=O	51	PerturbNet	holdout1	0.906965935	0.944838575
C[C@H](CO)N1C[C@@H](C)[C@@H](CN(C)C(=O)CCC(F)(F)F)OCc2ccccc2-c3c(C1=O)n(C)c4ccccc34	29	PerturbNet	holdout1	0.935542896	0.971642936
C[C@H](CO)N1C[C@@H](C)[C@@H](CN(C)C(=O)NC2CCCCC2)OCCCC[C@@H](C)Oc3ccc(NC(=O)CCC(F)(F)F)cc3C1=O	12	PerturbNet	holdout1	0.900636421	0.934111775
C[C@H](CO)N1C[C@@H](C)[C@@H](CN(C)C(=O)Nc2ccc3OCOc3c2)OCc4cn(CCCC1=O)nn4	8	PerturbNet	holdout1	0.894590568	0.950685837
C[C@H](CO)N1C[C@@H](C)[C@@H](CN(C)C(=O)Nc2ccnc(c2)N3CCOCC3)OCc4cnnn4CCCC1=O	8	PerturbNet	holdout1	0.871274156	0.927544972
C[C@H](CO)N1C[C@@H](C)[C@@H](CN(C)CC2CCCCC2)OCCCC[C@H](C)Oc3ccc(NS(=O)(=O)c4cccs4)cc3C1=O	35	PerturbNet	holdout1	0.822721459	0.910512463
C[C@H](CO)N1C[C@@H](C)[C@@H](CN(C)Cc2ccc(Oc3ccccc3)cc2)Oc4c(NC(=O)c5ccc(cc5)c6nccs6)cccc4C1=O	67	PerturbNet	holdout1	0.968985808	0.989704967
C[C@H](CO)N1C[C@@H](C)[C@@H](CN(C)Cc2ccc3OCOc3c2)Oc4c(NC(=O)Nc5cccc6ccccc56)cccc4C1=O	15	PerturbNet	holdout1	0.877552993	0.965490164
C[C@H](CO)N1C[C@@H](C)[C@@H](CN(C)Cc2ccc3cccnc3c2)OCc4cn(CCCC1=O)nn4	8	PerturbNet	holdout1	0.891312579	0.894997227
C[C@H](CO)N1C[C@@H](C)[C@@H](CN(C)Cc2ccccc2)Oc3ccc(NS(=O)(=O)c4ccc(C)cc4)cc3C1=O	15	PerturbNet	holdout1	0.893414437	0.950970157
C[C@H](CO)N1C[C@@H](C)[C@@H](CN(C)Cc2ccccc2F)Oc3cc(ccc3S1(=O)=O)C4=CCCC4	17	PerturbNet	holdout1	0.854301851	0.862794181
C[C@H](CO)N1C[C@@H](C)[C@@H](CN(C)S(=O)(=O)c2ccc(C)cc2)OCCCC[C@H](C)Oc3ccc(NC(=O)Nc4ccccc4)cc3C1=O	12	PerturbNet	holdout1	0.884449264	0.918773414
C[C@H](CO)N1C[C@@H](C)[C@@H](CN(C)S(=O)(=O)c2ccccc2)OCc3cnnn3CCCC1=O	8	PerturbNet	holdout1	0.869412121	0.945782322
C[C@H](CO)N1C[C@@H](C)[C@H](CN(C)C(=O)CCN(C)C)OCc2ccccc2-c3c(C1=O)n(C)c4ccccc34	6	PerturbNet	holdout1	0.8627941	0.94595178
C[C@H](CO)N1C[C@@H](C)[C@H](CN(C)C(=O)CN(C)C)Oc2ncc(C#Cc3ccncc3)cc2C1=O	11	PerturbNet	holdout1	0.88667088	0.959775254
C[C@H](CO)N1C[C@@H](C)[C@H](CN(C)C(=O)Cc2cccnc2)Oc3cc(ccc3S1(=O)=O)C4=CCCCC4	17	PerturbNet	holdout1	0.841181889	0.814898436
C[C@H](CO)N1C[C@@H](C)[C@H](CN(C)C(=O)NC2CCCCC2)Oc3c(NC(=O)Nc4ccc(cc4)C(F)(F)F)cccc3C1=O	66	PerturbNet	holdout1	0.94965872	0.993456074
C[C@H](CO)N1C[C@@H](C)[C@H](CN(C)C(=O)Nc2ccc(cc2)N3CCN(C)CC3)OCc4cnnn4CCCC1=O	8	PerturbNet	holdout1	0.874224852	0.900934884
C[C@H](CO)N1C[C@@H](C)[C@H](CN(C)C(=O)Nc2ccc3OCOc3c2)OCc4ccccc4-c5c(C1=O)n(C)c6ccccc56	9	PerturbNet	holdout1	0.902944561	0.906687605
C[C@H](CO)N1C[C@@H](C)[C@H](CN(C)C(=O)Nc2ccc3OCOc3c2)Oc4cc(ccc4S1(=O)=O)C5=CCCCC5	22	PerturbNet	holdout1	0.853299726	0.867191203
C[C@H](CO)N1C[C@@H](C)[C@H](CN(C)C)OCCCC[C@H](C)Oc2ccc(NC(=O)c3ccncc3)cc2C1=O	67	PerturbNet	holdout1	0.927274618	0.982357461
C[C@H](CO)N1C[C@@H](C)[C@H](CN(C)CC2CCCCC2)OCCCC[C@@H](C)Oc3ccc(NC(=O)Nc4ccc(F)cc4)cc3C1=O	12	PerturbNet	holdout1	0.891137882	0.947907765
C[C@H](CO)N1C[C@@H](C)[C@H](CN(C)CC2CCCCC2)OCCCC[C@@H](C)Oc3ccc(NS(=O)(=O)C)cc3C1=O	69	PerturbNet	holdout1	0.912200347	0.983590578
C[C@H](CO)N1C[C@@H](C)[C@H](CN(C)CC2CCOCC2)Oc3cc(ccc3S1(=O)=O)c4cccnc4	6	PerturbNet	holdout1	0.846415656	0.882249026
C[C@H](CO)N1C[C@@H](C)[C@H](CN(C)Cc2ccc(Cl)c(Cl)c2)OCCCC[C@@H](C)Oc3ccc(NC(=O)Nc4ccccc4)cc3C1=O	12	PerturbNet	holdout1	0.901389462	0.935934689
C[C@H](CO)N1C[C@@H](C)[C@H](CN(C)Cc2ccc(Cl)c(Cl)c2)OCCCC[C@H](C)Oc3ccc(NS(=O)(=O)c4cccs4)cc3C1=O	12	PerturbNet	holdout1	0.901112375	0.951657406
C[C@H](CO)N1C[C@@H](C)[C@H](CN(C)Cc2ccc(Cl)c(Cl)c2)Oc3ccc(NS(=O)(=O)C)cc3CC1=O	35	PerturbNet	holdout1	0.884198029	0.963661
C[C@H](CO)N1C[C@@H](C)[C@H](CN(C)Cc2ccc(Oc3ccccc3)cc2)Oc4cc(ccc4S1(=O)=O)c5ccncc5	12	PerturbNet	holdout1	0.885451471	0.934735804
C[C@H](CO)N1C[C@@H](C)[C@H](CN(C)Cc2ccc(cc2)C(F)(F)F)Oc3ccc(NC(=O)CCCCCC(=O)Nc4ccccc4N)cc3CC1=O	17	PerturbNet	holdout1	0.829798631	0.800938611
C[C@H](CO)N1C[C@@H](C)[C@H](CN(C)Cc2ccc(cc2)C(F)(F)F)Oc3ccc(NC(=O)Cc4ccccc4)cc3CC1=O	22	PerturbNet	holdout1	0.93659255	0.982468843
C[C@H](CO)N1C[C@@H](C)[C@H](CN(C)Cc2ccccc2)Oc3c(NC(=O)CCCCCC(=O)Nc4ccccc4N)cccc3C1=O	26	PerturbNet	holdout1	0.883975515	0.928789627
C[C@H](CO)N1C[C@@H](C)[C@H](CN(C)Cc2ccccn2)Oc3cc(C#CCN(C)C)ccc3S1(=O)=O	10	PerturbNet	holdout1	0.886289226	0.947970453
C[C@H](CO)N1C[C@@H](C)[C@H](CN(C)Cc2ccncc2)OCCCC[C@H](C)Oc3ccc(NC(=O)Cc4ccccc4)cc3C1=O	11	PerturbNet	holdout1	0.912414571	0.97321305
C[C@H](CO)N1C[C@@H](C)[C@H](CN(C)Cc2ccncc2)Oc3cc(ccc3S1(=O)=O)C4=CCCC4	17	PerturbNet	holdout1	0.845965634	0.862062054
C[C@H](CO)N1C[C@@H](C)[C@H](CN(C)Cc2ccncc2)Oc3ccc(NC(=O)Cc4cn(C)c5ccccc45)cc3C1=O	35	PerturbNet	holdout1	0.927883248	0.979416487
C[C@H](CO)N1C[C@@H](C)[C@H](CN(C)S(=O)(=O)c2ccc(Cl)cc2)OCc3cnnn3CCCC1=O	8	PerturbNet	holdout1	0.889309023	0.950720531
C[C@H](CO)N1C[C@@H](C)[C@H](CN(C)S(=O)(=O)c2ccccc2F)OCc3ccccc3-c4ccccc4C1=O	6	PerturbNet	holdout1	0.849647409	0.922600968
C[C@H](CO)N1C[C@H](C)[C@@H](CN(C)C(=O)NC2CCCCC2)OCc3ccccc3-c4ccccc4C1=O	6	PerturbNet	holdout1	0.854780858	0.94279887
C[C@H](CO)N1C[C@H](C)[C@@H](CN(C)C(=O)Nc2ccc(F)cc2)OCCCC[C@H](C)Oc3ccc(NS(=O)(=O)c4ccccc4)cc3C1=O	52	PerturbNet	holdout1	0.930995248	0.870266475
C[C@H](CO)N1C[C@H](C)[C@@H](CN(C)C(=O)Nc2ccc(cc2)N3CCCCC3)OCc4cn(CCCC1=O)nn4	8	PerturbNet	holdout1	0.890638538	0.932759146
C[C@H](CO)N1C[C@H](C)[C@@H](CN(C)C(=O)Nc2cccc(c2)C(F)(F)F)OCc3cn(CCCC1=O)nn3	27	PerturbNet	holdout1	0.924858682	0.972321206
C[C@H](CO)N1C[C@H](C)[C@@H](CN(C)C(=O)c2ccccc2)OCCCC[C@H](C)Oc3ccc(NC(=O)Nc4ccc5OCOc5c4)cc3C1=O	24	PerturbNet	holdout1	0.426027861	0.789552981
C[C@H](CO)N1C[C@H](C)[C@@H](CN(C)C(=O)c2ccncc2)OCc3ccccc3-c4ccccc4C1=O	6	PerturbNet	holdout1	0.877834908	0.951800238
C[C@H](CO)N1C[C@H](C)[C@@H](CN(C)C)OCc2ccccc2-c3c(C1=O)n(C)c4ccccc34	9	PerturbNet	holdout1	0.905745908	0.949916251
C[C@H](CO)N1C[C@H](C)[C@@H](CN(C)C)OCc2cn(CCCC1=O)nn2	8	PerturbNet	holdout1	0.893313831	0.973643398
C[C@H](CO)N1C[C@H](C)[C@@H](CN(C)CC2CCCC2)Oc3cc(ccc3S1(=O)=O)C4=CCCCC4	17	PerturbNet	holdout1	0.843700233	0.891284418
C[C@H](CO)N1C[C@H](C)[C@@H](CN(C)Cc2ccc(C)cc2)OCc3cn(CCCC1=O)nn3	8	PerturbNet	holdout1	0.900222373	0.934847246
C[C@H](CO)N1C[C@H](C)[C@@H](CN(C)Cc2ccc(Cl)c(Cl)c2)OCCCC[C@@H](C)Oc3ccc(NC(=O)NC4CCCCC4)cc3C1=O	12	PerturbNet	holdout1	0.919088052	0.963900965
C[C@H](CO)N1C[C@H](C)[C@@H](CN(C)Cc2ccc(Cl)c(Cl)c2)OCCCC[C@H](C)Oc3ccc(NS(=O)(=O)c4ccccc4)cc3C1=O	12	PerturbNet	holdout1	0.829566939	0.927169419
C[C@H](CO)N1C[C@H](C)[C@@H](CN(C)Cc2ccc(Cl)c(Cl)c2)Oc3ccc(NC(=O)CCCCCC(=O)Nc4ccccc4N)cc3CC1=O	17	PerturbNet	holdout1	0.81985361	0.853365287
C[C@H](CO)N1C[C@H](C)[C@@H](CN(C)Cc2ccc(cc2)C(=O)Nc3ccccc3N)Oc4ccc(cc4C1=O)N(C)C	52	PerturbNet	holdout1	0.920618558	0.876953689
C[C@H](CO)N1C[C@H](C)[C@@H](CN(C)Cc2ccc(cc2)C(=O)O)Oc3ccc(NC(=O)Nc4ccc(cc4)C(F)(F)F)cc3CC1=O	12	PerturbNet	holdout1	0.905913855	0.941854676
C[C@H](CO)N1C[C@H](C)[C@@H](CN(C)Cc2ccc(cc2)C(F)(F)F)OCCCC[C@@H](C)Oc3ccc(NC(=O)C4CCCCC4)cc3C1=O	79	PerturbNet	holdout1	0.939339329	0.978396525
C[C@H](CO)N1C[C@H](C)[C@@H](CN(C)Cc2ccc(cc2)C(F)(F)F)Oc3ccc(NC(=O)C4CCCCC4)cc3CC1=O	12	PerturbNet	holdout1	0.899737321	0.933564689
C[C@H](CO)N1C[C@H](C)[C@@H](CN(C)Cc2ccc(cc2)c3ccccc3)OCc4cnnn4CCCC1=O	8	PerturbNet	holdout1	0.890467363	0.953873083
C[C@H](CO)N1C[C@H](C)[C@@H](CN(C)Cc2ccc3OCOc3c2)Oc4ccc(NC(=O)Cc5cn(C)c6ccccc56)cc4C1=O	88	PerturbNet	holdout1	0.928050676	0.983796503
C[C@H](CO)N1C[C@H](C)[C@@H](CN(C)Cc2ccc3OCOc3c2)Oc4ccc(NC(=O)Nc5ccc6OCOc6c5)cc4CC1=O	67	PerturbNet	holdout1	0.958563505	0.992488931
C[C@H](CO)N1C[C@H](C)[C@@H](CN(C)Cc2cccc(C)c2)OCc3cn(CCCC1=O)nn3	8	PerturbNet	holdout1	0.903874562	0.961037069
C[C@H](CO)N1C[C@H](C)[C@@H](CN(C)Cc2cccc(F)c2)Oc3ncc(C#CC(C)(C)O)cc3C1=O	6	PerturbNet	holdout1	0.83418677	0.892561313
C[C@H](CO)N1C[C@H](C)[C@@H](CN(C)Cc2cccc(c2)C(=O)O)Oc3cc(C#CCC4CCCC4)ccc3S1(=O)=O	18	PerturbNet	holdout1	0.91676883	0.966203887
C[C@H](CO)N1C[C@H](C)[C@@H](CN(C)S(=O)(=O)c2ccc(Cl)cc2)OCc3ccccc3-c4ccccc4C1=O	6	PerturbNet	holdout1	0.834643155	0.93455665
C[C@H](CO)N1C[C@H](C)[C@@H](CN(C)S(=O)(=O)c2ccc(Cl)cc2)Oc3c(NC(=O)CCCCCC(=O)Nc4ccccc4N)cccc3C1=O	52	PerturbNet	holdout1	0.962894116	0.968423386
C[C@H](CO)N1C[C@H](C)[C@@H](CN(C)S(=O)(=O)c2ccccc2C)OCc3cn(CCCC1=O)nn3	8	PerturbNet	holdout1	0.905147217	0.946087607
C[C@H](CO)N1C[C@H](C)[C@H](CN(C)C(=O)Cc2ccccc2)OCCCC[C@H](C)Oc3ccc(NC(=O)Nc4ccc5OCOc5c4)cc3C1=O	39	PerturbNet	holdout1	0.838048177	0.953969307
C[C@H](CO)N1C[C@H](C)[C@H](CN(C)C(=O)Nc2c(C)noc2C)OCc3ccccc3-c4ccccc4C1=O	6	PerturbNet	holdout1	0.837964736	0.949731711
C[C@H](CO)N1C[C@H](C)[C@H](CN(C)C(=O)Nc2c(C)noc2C)OCc3cn(CCCC1=O)nn3	8	PerturbNet	holdout1	0.914510407	0.959777619
C[C@H](CO)N1C[C@H](C)[C@H](CN(C)C(=O)Nc2ccc(cc2)C(F)(F)F)OCCCC[C@H](C)Oc3ccc(NC(=O)Nc4ccc(F)cc4)cc3C1=O	63	PerturbNet	holdout1	0.989289725	0.997813741
C[C@H](CO)N1C[C@H](C)[C@H](CN(C)C(=O)Nc2ccc(cc2)C(F)(F)F)Oc3c(NC(=O)c4ccc(cc4)c5nccs5)cccc3C1=O	63	PerturbNet	holdout1	0.973224238	0.995162477
C[C@H](CO)N1C[C@H](C)[C@H](CN(C)C(=O)OCc2ccccc2)OCc3cn(CCCC1=O)nn3	8	PerturbNet	holdout1	0.902912443	0.964615844
C[C@H](CO)N1C[C@H](C)[C@H](CN(C)C(=O)[C@@H](C)c2ccccc2)OCc3ccccc3-c4ccccc4C1=O	6	PerturbNet	holdout1	0.837299289	0.939407529
C[C@H](CO)N1C[C@H](C)[C@H](CN(C)CC2CC2)OCCCC[C@@H](C)Oc3ccc(NC(=O)CCCN(C)C)cc3C1=O	37	PerturbNet	holdout1	0.934392106	0.976280702
C[C@H](CO)N1C[C@H](C)[C@H](CN(C)Cc2ccc(cc2)C(=O)Nc3ccccc3N)Oc4c(NC(=O)C5CCCCC5)cccc4C1=O	52	PerturbNet	holdout1	0.914003794	0.868007146
C[C@H](CO)N1C[C@H](C)[C@H](CN(C)Cc2ccc(cc2)C(=O)Nc3ccccc3N)Oc4ccc(NC(=O)C5CCCCC5)cc4CC1=O	24	PerturbNet	holdout1	0.641993463	0.831794103
C[C@H](CO)N1C[C@H](C)[C@H](CN(C)Cc2ccc(cc2)C(F)(F)F)Oc3c(NC(=O)Nc4ccc(F)cc4)cccc3C1=O	10	PerturbNet	holdout1	0.906795393	0.946718498
C[C@H](CO)N1C[C@H](C)[C@H](CN(C)Cc2ccc(cc2)c3ccccc3)Oc4ccc(NC(=O)CCCCCC(=O)Nc5ccccc5N)cc4CC1=O	166	PerturbNet	holdout1	0.805961248	0.854697269
C[C@H](CO)N1C[C@H](C)[C@H](CN(C)Cc2cccc(c2)C(=O)O)OCc3ccccc3-c4c(C1=O)n(C)c5ccccc45	26	PerturbNet	holdout1	0.901148552	0.9713997
C[C@H](CO)N1C[C@H](C)[C@H](CN(C)S(=O)(=O)C)Oc2ccc(NC(=O)Nc3ccc(cc3)C(F)(F)F)cc2CC1=O	21	PerturbNet	holdout1	0.92521685	0.975236111
C[C@H](CO)N1C[C@H](C)[C@H](CN(C)S(=O)(=O)c2ccc(Cl)cc2)OCCCC[C@H](C)Oc3ccc(NC(=O)Nc4ccccc4)cc3C1=O	22	PerturbNet	holdout1	0.798651353	0.791837537
C[C@H](CO)N1C[C@H](C)[C@H](CN(C)S(=O)(=O)c2ccc(Cl)cc2)Oc3c(NC(=O)Nc4ccc(F)cc4)cccc3C1=O	52	PerturbNet	holdout1	0.975531641	0.963885477
C[C@H](CO)N1C[C@H](C)[C@H](CN(C)S(=O)(=O)c2cccs2)Oc3c(NC(=O)C4CC4)cccc3C1=O	67	PerturbNet	holdout1	0.972507898	0.990292194
C[C@H](CO)N1C[C@H](C)[C@H](CN(C)S(=O)(=O)c2cn(C)cn2)OCCCC[C@@H](C)Oc3ccc(cc3C1=O)N(C)C	6	PerturbNet	holdout1	0.85922519	0.907146755
C[C@H](N)C(=O)N[C@@H](C)C(=O)NCCc1cc(O)c(O)cc1O	18	PerturbNet	holdout1	0.730474656	0.917844057
C[C@H](NC(=O)C[C@@H]1C[C@H]2[C@H](Oc3ccc(cc23)N(C)C)[C@H](CO)O1)c4ccccc4	6	PerturbNet	holdout1	0.818450646	0.883615417
C[C@H](NC(=O)C[C@H]1CC[C@@H](NS(=O)(=O)c2cccc(F)c2)[C@@H](CO)O1)c1ccccc1	30	PerturbNet	holdout1	0.95313955	0.98148415
C[C@H](NC(=O)C[C@H]1CC[C@@H]2[C@@H](COc3ccc(NS(=O)(=O)c4ccc(Cl)cc4)cc3C(=O)N2C)O1)c1ccccc1	13	PerturbNet	holdout1	0.825264256	0.918719696
C[C@H](NC(=O)C[C@H]1C[C@H]2[C@H](Oc3ccc(NC(=O)C4CCOCC4)cc23)[C@@H](CO)O1)c5ccccc5	6	PerturbNet	holdout1	0.718974003	0.862201787
C[C@H](NC(=O)[C@H]1N[C@@H]2[C@@H](Cn3c2ccc(C2=CCCC2)c3=O)[C@@H]1CO)c1ccccc1	13	PerturbNet	holdout1	0.898691988	0.969444558
C[C@H](O)C#Cc1ccc(cc1)[C@H]1[C@H](CO)N2CCCCN(C[C@H]12)C(=O)c1ccc2OCOc2c1	33	PerturbNet	holdout1	0.938258948	0.981428113
C[C@H](O)C(=O)Nc1c(I)c(C(=O)NC(CO)CO)c(I)c(C(=O)NC(CO)CO)c1I	11	PerturbNet	holdout1	0.891164092	0.952893567
C[C@H]1C[C@H]2[C@@H]3CC[C@H](C(=O)C)[C@@]3(C)C[C@H](O)[C@@H]2[C@@]4(C)CCC(=O)C=C14	112	PerturbNet	holdout1	0.993194294	0.99795574
C[C@H]1C[C@H]2[C@@H]3CC[C@](O)(C(=O)CO)[C@@]3(C)C[C@H](O)[C@@H]2[C@@]4(C)C=CC(=O)C=C14	46	PerturbNet	holdout1	0.972701737	0.989383115
C[C@]1(O)CC[C@@H]2[C@@H]3CC[C@H]4CC(=O)OC[C@]4(C)[C@@H]3CC[C@]12C	10	PerturbNet	holdout1	0.836936694	0.939240369
C[C@]1(O)CC[C@H]2[C@@H]3CCC4=CC(=O)CC[C@]4(C)[C@H]3CC[C@]12C	37	PerturbNet	holdout1	0.97261476	0.990717194
C[C@]1(O)CC[C@H]2[C@@H]3CC[C@H]4CC(=O)CC[C@]4(C)[C@H]3CC[C@]12C	37	PerturbNet	holdout1	0.96922284	0.993871158
C[C@]12CCC3C(C=CC4=CC(=O)CC[C@]34C)C1CC[C@@]2(O)CCC(O)=O	82	PerturbNet	holdout1	0.989213974	0.996025694
C[C@]12CC[C@H]3[C@@H](CCC4=CC(=O)CC[C@]34C)[C@@H]1CC[C@@H]2C(=O)CO	67	PerturbNet	holdout1	0.985310113	0.997188579
C[C@]12CC[C@H]3[C@@H](CCC4=CC(=O)CC[C@]34C)[C@@H]1CC[C@@]2(O)C#C	64	PerturbNet	holdout1	0.980941644	0.994256817
C[C@]12CC[C@H]3[C@@H](CCC4=CCCC[C@H]34)[C@H]1CC[C@@]2(O)C#C	10	PerturbNet	holdout1	0.832532928	0.965700528
C[C@]12CC[C@H]3[C@@H](CCc4cc(O)ccc34)[C@@H]1CCC2=O	367	PerturbNet	holdout1	0.676714865	0.96058998
C[C@]12C[C@H](O)C3C(CCC4=CC(=O)C=C[C@]34C)C1CC[C@]2(O)C(=O)COC(=O)CCC(O)=O	83	PerturbNet	holdout1	0.989188702	0.99413429
C[C@]12C[C@H](O)C3C(CCC4=CC(=O)CC[C@]34C)C1CC[C@]2(O)C(=O)CO	62	PerturbNet	holdout1	0.98111728	0.991948823
C[C@]12C[C@H](O)[C@@]3(F)[C@@H](CCC4=CC(=O)C=C[C@]34C)[C@@H]1C[C@@H](O)[C@]2(O)C(=O)CO	64	PerturbNet	holdout1	0.979448503	0.989703385
C[N+](C)(C)CCCCNC(=O)[C@H]1C[C@@H]2N([C@H]1c3ccc(O)cc3)C(=O)[C@@H]4CCCN4C2=O	60	PerturbNet	holdout1	0.982518287	0.996613236
C[N+](C)(C)CCCC[C@@H]1NC(=O)[C@@H]2C[C@@H]([C@@H](N2C1=O)c3cccc(OCCO)c3)C(=O)NCc4ccc(F)cc4	65	PerturbNet	holdout1	0.979829915	0.99793024
C[N+]1(C)CCN(CC1)c2ccccc2	37	PerturbNet	holdout1	0.969854584	0.994326097
C[N+]1(CCCCC[N+]2(C)CCCC2)CCCC1	10	PerturbNet	holdout1	0.864930766	0.962366053
C[N+]1([O-])[C@H]2C[C@@H](C[C@@H]1[C@H]1O[C@@H]21)OC(=O)[C@H](CO)c1ccccc1	72	PerturbNet	holdout1	0.958624438	0.982087618
C[N+]1=Cc2cc3OCOc3cc2CC1	68	PerturbNet	holdout1	0.990210869	0.996606885
C\C(=C/c1ccc(cc1)C(O)=O)c1ccc2c(c1)C(C)(C)CCC2(C)C	85	PerturbNet	holdout1	0.969748759	0.995956337
C\C1=C/CC[C@@]2(C)O[C@H]2[C@H]2OC(=O)C(=C)[C@@H]2CC1	276	PerturbNet	holdout1	0.95076192	0.933940087
C\C=C(c1ccc(O)cc1)\C(c1ccc(O)cc1)=C\C	373	PerturbNet	holdout1	0.698686652	0.946311799
C\C=C\c1ccc(cc1)[C@@H]1[C@@H](CO)N([C@@H]1CNC(C)C)C(=O)c1ccccc1	7	PerturbNet	holdout1	0.813376391	0.924618628
C\C=C\c1ccc(cc1)[C@@H]1[C@@H](CO)N([C@H]1CNC(C)=O)C(=O)Cc1cccnc1	7	PerturbNet	holdout1	0.792705848	0.951513506
C\C=C\c1ccc(cc1)[C@@H]1[C@@H](CO)N[C@@H]1CN(C(C)C)C(=O)C1CCC1	7	PerturbNet	holdout1	0.835598319	0.955655682
C\C=C\c1ccc(cc1)[C@@H]1[C@@H]2CNC[C@H]1N2Cc1ccccn1	6	PerturbNet	holdout1	0.77059103	0.959599991
C\C=C\c1ccc(cc1)[C@@H]1[C@H](CO)N(Cc2cccnc2)[C@@H]1CNC(C)C	7	PerturbNet	holdout1	0.797238658	0.965645928
C\C=C\c1ccc(cc1)[C@@H]1[C@H](CO)N2CCCCN(C[C@H]12)C(=O)Nc1ccc(F)cc1	33	PerturbNet	holdout1	0.937742639	0.981465123
C\C=C\c1ccc(cc1)[C@@H]1[C@H](CO)N[C@H]1CN(C(C)C)C(=O)c1ccccc1F	7	PerturbNet	holdout1	0.791298816	0.952822332
C\C=C\c1ccc(cc1)[C@@H]1[C@H]2CN(C[C@@H]1N2)C(=O)C1CCC1	6	PerturbNet	holdout1	0.805525254	0.906575889
C\C=C\c1ccc(cc1)[C@@H]1[C@H]2CN(C[C@@H]1N2)C(=O)NC1CCCCC1	6	PerturbNet	holdout1	0.808404301	0.936883427
C\C=C\c1ccc(cc1)[C@@H]1[C@H]2CN(Cc3cncnc3)C[C@@H]1N2	6	PerturbNet	holdout1	0.685082311	0.943018526
C\C=C\c1ccc(cc1)[C@H]1[C@@H](CO)N(C(=O)CN(C)C)C11CN(C1)C(=O)C1CCC1	6	PerturbNet	holdout1	0.826003275	0.961168715
C\C=C\c1ccc(cc1)[C@H]1[C@@H](CO)N(Cc2cncnc2)C11CN(C1)C(=O)CC1CC1	6	PerturbNet	holdout1	0.821929024	0.947659519
C\C=C\c1ccc(cc1)[C@H]1[C@@H]2CNC[C@H]1N2C(=O)Nc1ccc(cc1)C(F)(F)F	6	PerturbNet	holdout1	0.853518513	0.962737235
C\C=C\c1ccc(cc1)[C@H]1[C@H](CO)N([C@H]1CN(C)C(=O)c1ccccn1)C(C)=O	27	PerturbNet	holdout1	0.911831631	0.957833699
C\C=C\c1ccc(cc1)[C@H]1[C@H](CO)N2CCCCN(CCC(F)(F)F)C[C@H]12	13	PerturbNet	holdout1	0.807139918	0.924908553
C\C=C\c1ccc(cc1)[C@H]1[C@H]2CN(C[C@@H]1N2)C(=O)Nc1ccc2OCOc2c1	6	PerturbNet	holdout1	0.8095853	0.962819836
C\C=C\c1ccc(cc1)[C@H]1[C@H]2CN(C[C@@H]1N2)S(=O)(=O)c1ccccc1F	6	PerturbNet	holdout1	0.793238472	0.924842986
C\C=C\c1cccc(c1)-c1nc(cc2CN([C@@H](CCO)c12)[S@@](=O)C(C)(C)C)C(=O)N(C)C	33	PerturbNet	holdout1	0.950893034	0.985078262
Cc1[nH]cnc1CN1CCc2c(C1=O)c1ccccc1n2C	36	PerturbNet	holdout1	0.977134044	0.989703552
Cc1c(CC(C)(C)C(O)=O)n(Cc2ccc(Cl)cc2)c2ccc(F)cc12	68	PerturbNet	holdout1	0.982799322	0.992381979
Cc1c(csc1C(=O)Nc2ccc(F)cc2F)S(=O)(=O)c3ccc(Cl)cc3	64	PerturbNet	holdout1	0.981948249	0.997695186
Cc1c(n2ccccc2[n+]1C)C(O)(c1ccccc1)c1ccccc1	43	PerturbNet	holdout1	0.979462219	0.99176129
Cc1c(noc1-c1ccc(Cl)cc1)C1CCN(CCc2ccccc2)CC1	48	PerturbNet	holdout1	0.973267464	0.992460334
Cc1cc(C(=O)NOCCO)c(Nc2ccc(I)cc2F)n(C)c1=O	135	PerturbNet	holdout1	0.864989696	0.956953558
Cc1cc(C)c(N(Cc2ccccc2)S(=O)(=O)c2ccc(OCCNC(=O)c3cc4ccccc4o3)cc2)c(c1)C(=O)NO	63	PerturbNet	holdout1	0.96753086	0.97439082
Cc1cc(C)c(NC(=O)C2CC3CCC2C3)c(C)c1	45	PerturbNet	holdout1	0.980132363	0.994699086
Cc1cc(C)c2c(ccn(CC(=O)N3CCN(CC3)c3ccccc3)c2=O)n1	43	PerturbNet	holdout1	0.97407083	0.990339803
Cc1cc(C)cc(OCC2CNC(=O)O2)c1	62	PerturbNet	holdout1	0.983183302	0.99509958
Cc1cc(C)n2ncc(C(=O)Nc3ccc4OCCOc4c3)c2n1	44	PerturbNet	holdout1	0.986403622	0.995405625
Cc1cc(C)nc(NC(=S)N2CCN(CC2)c2ncc(cc2Cl)C(F)(F)F)c1	45	PerturbNet	holdout1	0.985850938	0.99213823
Cc1cc(C)nc(NS(=O)(=O)c2ccc(NC(=O)c3cc(nc4ccccc34)c5ccccc5)cc2)n1	46	PerturbNet	holdout1	0.96883005	0.99371432
Cc1cc(CS(=O)(=O)c2ccccc2)cc(OCc2ccc(CN3CCC[C@@H]3CO)cc2)c1	144	PerturbNet	holdout1	0.477902953	0.915158057
Cc1cc(Cl)ccc1OCCCC(=O)NO	43	PerturbNet	holdout1	0.97607925	0.991277896
Cc1cc(F)c(Nc2ncnc3cc(OCc4ccccc4)ccc23)cc1O	65	PerturbNet	holdout1	0.987309352	0.99257128
Cc1cc(F)cc(C)c1Cn2cnc3n(ncc3c2=O)C(C)(C)C	46	PerturbNet	holdout1	0.970607563	0.989018637
Cc1cc(N2CCN(CC2)C(=O)c2ccoc2)n2nc(cc2n1)-c1ccccc1	44	PerturbNet	holdout1	0.965235858	0.991979453
Cc1cc(NC(=O)CCl)no1	114	PerturbNet	holdout1	0.984630015	0.983417676
Cc1cc(O)c2c3c1c1c(C)cc(O)c4c1c1c3c3c(c(O)cc(O)c3c2=O)c2c(O)cc(O)c(c12)c4=O	80	PerturbNet	holdout1	0.987648169	0.996279707
Cc1cc(O)cc2oc3cc(O)cc(O)c3c(=O)c12	66	PerturbNet	holdout1	0.979196987	0.997483183
Cc1cc(c(C)n1c2ccccc2)c3nnc4CCCCCn34	57	PerturbNet	holdout1	0.975034543	0.991592995
Cc1cc(ccc1NC(=O)c1ccnn1C)\N=N\c1ccccc1C	27	PerturbNet	holdout1	0.800205952	0.947154963
Cc1cc(ccc1OCC(=O)O)S(=O)(=O)NC2CCCCC2	64	PerturbNet	holdout1	0.968707526	0.99402101
Cc1cc(ccc1Oc1ccc(SC(F)(F)F)cc1)-n1c(=O)[nH]c(=O)n(C)c1=O	93	PerturbNet	holdout1	0.989516355	0.995819497
Cc1cc(ccc1[N+](=O)[O-])C(=O)Nc2nc[nH]n2	56	PerturbNet	holdout1	0.948788287	0.98604044
Cc1cc(nnc1NCCN1CCOCC1)-c1ccccc1	63	PerturbNet	holdout1	0.949853607	0.989787532
Cc1cc2nc(SCCN3CCCC3)[nH]c2cc1C	60	PerturbNet	holdout1	0.966795625	0.995164559
Cc1ccc(/C=N/NC(=O)CCC(=O)Nc2ccc(C)cc2C)o1	66	PerturbNet	holdout1	0.980673691	0.997131422
Cc1ccc(C)c(c1)-n1sc2cc(F)ccc2c1=O	64	PerturbNet	holdout1	0.979452019	0.987771496
Cc1ccc(CC2(O)CCN(CCOc3ccc(O)cc3)CC2)cc1	53	PerturbNet	holdout1	0.95835904	0.993126265
Cc1ccc(CN2C(=O)[C@H]3Cc4c([nH]c5ccccc45)C(C)(C)N3C2=O)cc1	57	PerturbNet	holdout1	0.967601781	0.987873253
Cc1ccc(Cl)c(Cn2cnc3n(ncc3c2=O)C(C)(C)C)c1F	45	PerturbNet	holdout1	0.984771798	0.994966166
Cc1ccc(Cl)c(Nc2ccccc2C(O)=O)c1Cl	117	PerturbNet	holdout1	0.994098069	0.996928736
Cc1ccc(N2CCN(CC2)S(=O)(=O)N3CCCCC3)c(C)c1	56	PerturbNet	holdout1	0.978651403	0.994184868
Cc1ccc(NC(=O)C2CC3CCC2C3)cc1	46	PerturbNet	holdout1	0.97116998	0.996316294
Cc1ccc(NC(=O)CCC(=O)N/N=C/c2ccco2)c(C)c1	66	PerturbNet	holdout1	0.971561874	0.995555225
Cc1ccc(OCCCN2CCC(CC2)C(O)(c2ccccc2)c2ccccc2)cc1	45	PerturbNet	holdout1	0.985121102	0.996363525
Cc1ccc(OCCOc2ccc(Cl)cc2Cl)c(n1)[N+](=O)[O-]	44	PerturbNet	holdout1	0.979898189	0.991313592
Cc1ccc(Sc2c([N+](=O)[O-])c(=O)n(C)c3ccccc23)cc1	110	PerturbNet	holdout1	0.986145089	0.992740783
Cc1ccc(c(C)c1)-n1sc2cc(F)ccc2c1=O	45	PerturbNet	holdout1	0.979310954	0.989014845
Cc1ccc(cc1)-c1cc2nc(cc(N3CCN(Cc4ccoc4)CC3)n2n1)-c1ccco1	46	PerturbNet	holdout1	0.971903804	0.972229124
Cc1ccc(cc1)-c1nn(c2ncnc(N)c12)C(C)(C)C	67	PerturbNet	holdout1	0.967548043	0.994580864
Cc1ccc(cc1)-c1nn(cc1\C=C1/SC(=S)N(CCS(O)(=O)=O)C1=O)-c1ccccc1	66	PerturbNet	holdout1	0.969598673	0.995851271
Cc1ccc(cc1)-n1nc(cc1NC(=O)Nc1ccc(OCCN2CCOCC2)c2ccccc12)C(C)(C)C	135	PerturbNet	holdout1	0.864617773	0.95915927
Cc1ccc(cc1)C(=O)c1cc(O)c(O)c(c1)[N+]([O-])=O	63	PerturbNet	holdout1	0.97338767	0.983216258
Cc1ccc(cc1)S(=O)(=O)N1C[C@@H]2[C@@H]([C@H](CO)N2Cc2cccnc2)c2ccccc12	13	PerturbNet	holdout1	0.786493167	0.939713535
Cc1ccc(cc1)S(=O)(=O)N1C[C@H](O)COC[C@H]2O[C@@H](CC(=O)NCc3ccc(Cl)c(Cl)c3)CC[C@H]12	32	PerturbNet	holdout1	0.867443063	0.95243641
Cc1ccc(cc1)S(=O)(=O)N1C[C@H]2N[C@@H](C1)[C@H]2c1ccc(cc1)-c1cccc(C)c1	6	PerturbNet	holdout1	0.8395219	0.918521249
Cc1ccc(cc1)S(=O)(=O)N2C(C3CC2C=C3)C(=O)O	63	PerturbNet	holdout1	0.964700913	0.993496261
Cc1ccc(cc1)S(=O)(=O)NC2CCCCCCC2	132	PerturbNet	holdout1	0.979572223	0.996759079
Cc1ccc(cc1)S(=O)(=O)NCc2ccc(cc2)C(=O)N3CCN(Cc4ccccc4)CC3	55	PerturbNet	holdout1	0.984949886	0.995648459
Cc1ccc(cc1)S(=O)(=O)N[C@@H](Cc2ccccc2)C(=O)NCCn3cc(CN4[C@@H](COCC4=O)c5ccccc5)nn3	16	PerturbNet	holdout1	0.68048368	0.959018097
Cc1ccc(cc1)S(=O)(=O)N[C@H](CCCCN)C(=O)CCl	70	PerturbNet	holdout1	0.989979881	0.997223827
Cc1ccc(cc1)S(=O)(=O)Nc1nc2ccccc2nc1Nc1ccc2nsnc2c1	66	PerturbNet	holdout1	0.886369788	0.98266217
Cc1ccc(cc1)c2nnc(SCC(=O)c3ccc(O)c(O)c3)n2CC=C	49	PerturbNet	holdout1	0.987369973	0.995296544
Cc1ccc(cc1)n2c(N)c(C#N)c(c(C#N)c2=O)c3ccc(Cl)cc3	116	PerturbNet	holdout1	0.980481673	0.994088401
Cc1ccc(cc1NC(=O)c1ccno1)C(=O)Nc1cc(NC(=O)C=C)cc(c1)C(F)(F)F	176	PerturbNet	holdout1	0.895811212	0.96363943
Cc1ccc2c(c1)-c1ccc3cccnc3c1NS2(=O)=O	174	PerturbNet	holdout1	0.969539338	0.990717916
Cc1ccc2n3CCNC4CCCc(c34)c2c1	63	PerturbNet	holdout1	0.97178619	0.990404642
Cc1cccc(C)c1NC(=O)C[N+](C)(C)C	53	PerturbNet	holdout1	0.9416201	0.990373602
Cc1cccc(CN2C(=O)[C@@H]3Cc4c([nH]c5ccccc45)C(C)(C)N3C2=O)c1	57	PerturbNet	holdout1	0.954904693	0.984183639
Cc1cccc(CNc2ncnc3ccc(cc23)c4ccoc4)c1	48	PerturbNet	holdout1	0.981782217	0.994853385
Cc1cccc(NC(=O)C2CC3CCC2C3)c1C	45	PerturbNet	holdout1	0.970632327	0.990648194
Cc1cccc(NS(=O)(=O)c2ccc3NC(=O)CCc3c2)c1	49	PerturbNet	holdout1	0.988086541	0.993723695
Cc1cccc(c1)-c1ccc(cc1)[C@H]1[C@@H](CO)N2[C@H]1CN(CC2=O)C(=O)c1ccc2OCOc2c1	12	PerturbNet	holdout1	0.76045196	0.937750651
Cc1cccc(c1)-c1ccc(cc1)[C@H]1[C@@H](CO)N2[C@H]1CN(CC2=O)S(=O)(=O)c1cccc(F)c1	12	PerturbNet	holdout1	0.862742728	0.923112502
Cc1cccc(c1)-c1ccc(cc1)[C@H]1[C@H]2CN(C[C@@H]1N2)C(=O)C1CCCCC1	6	PerturbNet	holdout1	0.832876155	0.948868989
Cc1cccc(c1)C2CN(CC=C)CCc3c(Cl)c(O)c(O)cc23	18	PerturbNet	holdout1	0.701179706	0.941729474
Cc1cccc(c1)S(=O)(=O)N1C[C@@H](O)COC[C@@H]2O[C@H](CC(=O)Nc3ccc(cc3)-c3ccccc3)CC[C@@H]12	43	PerturbNet	holdout1	0.958056565	0.979426326
Cc1cccc(c1)S(=O)(=O)N1C[C@@H]2[C@@H]([C@H](CO)N2C(=O)C2CC2)c2ccccc12	13	PerturbNet	holdout1	0.742485104	0.908202351
Cc1cccc(c1)S(=O)(=O)N1C[C@H]2N[C@@H](C1)[C@H]2c1ccc(cc1)-c1cncnc1	6	PerturbNet	holdout1	0.81139025	0.959388909
Cc1cccc(c1)S(=O)(=O)N[C@@H]1CC[C@H](CCNC(=O)c2cnccn2)O[C@@H]1CO	11	PerturbNet	holdout1	0.924576788	0.961079499
Cc1cccc(c1)c2ccc3ncnc(NCc4cccs4)c3c2	48	PerturbNet	holdout1	0.987630785	0.991522936
Cc1cccc(c1)c2nnc(SCC(=O)O)n2CC=C	67	PerturbNet	holdout1	0.954513574	0.994542731
Cc1cccc(c1)c2nnc(SCC(=O)c3ccc(O)c(O)c3)n2CC=C	56	PerturbNet	holdout1	0.966165873	0.989350593
Cc1cccc2nc([nH]c12)/C(=C/c3ccc(o3)[N+](=O)[O-])/C#N	62	PerturbNet	holdout1	0.971653866	0.957297875
Cc1ccccc1-c1ccc(cc1)[C@@H]1[C@@H]2CNC[C@H]1N2Cc1ccc2OCOc2c1	6	PerturbNet	holdout1	0.828635247	0.893873187
Cc1ccccc1-c1ccc(cc1)[C@@H]1[C@H]2CN(C[C@@H]1N2)C(=O)Cc1ccncc1	6	PerturbNet	holdout1	0.827496495	0.951441086
Cc1ccccc1-c1ccc(cc1)[C@@H]1[C@H]2CN(Cc3cncnc3)C[C@@H]1N2	6	PerturbNet	holdout1	0.829201405	0.915573759
Cc1ccccc1-c1ccc(cc1)[C@H]1[C@@H]2CNC[C@H]1N2Cc1ccccn1	6	PerturbNet	holdout1	0.7963032	0.954154739
Cc1ccccc1-c1ccc(cc1)[C@H]1[C@@H]2CNC[C@H]1N2S(=O)(=O)c1ccccc1	26	PerturbNet	holdout1	0.85913585	0.938027324
Cc1ccccc1-c1ccc(cc1)[C@H]1[C@H]2CN(C[C@@H]1N2)C(=O)c1cnccn1	6	PerturbNet	holdout1	0.800992028	0.915178033
Cc1ccccc1-c1ccc(cc1)[C@H]1[C@H]2CN(C[C@@H]1N2)S(=O)(=O)Cc1ccccc1	6	PerturbNet	holdout1	0.824138853	0.951859995
Cc1ccccc1NC(=N)Nc1ccccc1C	65	PerturbNet	holdout1	0.985419191	0.994491326
Cc1ccccc1NC(=O)NCC2CCN(CC2)c3ccc(cc3)S(=O)(=O)N4CCOCC4	52	PerturbNet	holdout1	0.976684105	0.990043783
Cc1ccccc1Oc2cccc3c(=O)cc([nH]c23)N4CCOCC4	168	PerturbNet	holdout1	0.960557684	0.989804209
Cc1ccccc1S(=O)(=O)N1[C@@H](CO)[C@@H]([C@H]1C#N)c1ccc(cc1)C#CC1CC1	12	PerturbNet	holdout1	0.918481175	0.973634962
Cc1ccccc1S(=O)(=O)N1[C@H]2CNC[C@@H]1[C@@H]2c1ccc(cc1)-c1cccnc1	6	PerturbNet	holdout1	0.788735908	0.948806209
Cc1cccnc1NC(=S)NC(=O)c2cncc(Br)c2	64	PerturbNet	holdout1	0.980025032	0.995475065
Cc1ccsc1CNc2ncnc3ccc(cc23)c4c(C)noc4C	45	PerturbNet	holdout1	0.975140307	0.992279651
Cc1cncc2cccc(c12)S(=O)(=O)N3CC[C@H](N)C3	97	PerturbNet	holdout1	0.733042419	0.8557785
Cc1csc(CNc2ncnc3ccc(cc23)c4ccc5OCOc5c4)c1	55	PerturbNet	holdout1	0.985411274	0.996062508
Cc1csc(NC(=O)c2ccc(COc3ccccc3F)o2)n1	45	PerturbNet	holdout1	0.968550211	0.98875418
Cc1nc(CNc2ncnc3ccc(cc23)-c2ccc3OCOc3c2)cs1	44	PerturbNet	holdout1	0.981255806	0.988699802
Cc1nc(N)c2c(Cc3cccc4ccccc34)nn(c2n1)C(C)(C)C	49	PerturbNet	holdout1	0.977721975	0.99335771
Cc1nc(N)sc1CCN	64	PerturbNet	holdout1	0.983025094	0.99357045
Cc1nc(sc1CSc1ccc(OCC(O)=O)c(C)c1)-c1ccc(cc1)C(F)(F)F	67	PerturbNet	holdout1	0.966649241	0.99449305
Cc1nc2ccccn2c(=O)c1CCN1CCC(CC1)C(=O)c1ccc(F)cc1	130	PerturbNet	holdout1	0.991059521	0.992069363
Cc1nccn1CC(=O)c2ccc(O)c(O)c2	57	PerturbNet	holdout1	0.969375995	0.990891992
Cc1nccn1CC1CCc2c(C1=O)c1ccccc1n2C	146	PerturbNet	holdout1	0.979448282	0.995094593
Cc1nn(c(C)c1C=NN2CCN(Cc3ccccc3)CC2)c4ccccc4	71	PerturbNet	holdout1	0.988040149	0.99509001
Cc1noc(C)c1C(c2ccccc2)S(=O)(=O)c3ccc(C)cc3	46	PerturbNet	holdout1	0.975054534	0.991288483
Cc1noc(C)c1NC(=O)N1C[C@H](O)COC[C@H]2O[C@H](CC(=O)NCC3CC3)CC[C@H]12	11	PerturbNet	holdout1	0.911745148	0.957461577
Cc1noc(C)c1NC(=O)NCC[C@H]1CC[C@H](NC(=O)c2ccc(F)cc2)[C@@H](CO)O1	11	PerturbNet	holdout1	0.909594989	0.973137714
Cc1oc(N)c(c1C)S(=O)(=O)/C(=C/c2cc(Cl)cc(Cl)c2)/C#N	62	PerturbNet	holdout1	0.985794086	0.996953357
Cc1oc(nc1CCN1CCC2(CC1)OC(=O)Nc1ccc(C)cc21)-c1ccccc1	67	PerturbNet	holdout1	0.988004771	0.992104894
Cc1onc(c1C(=O)N[C@H]1[C@H]2SC(C)(C)C(N2C1=O)C(O)=O)-c1c(F)cccc1Cl	63	PerturbNet	holdout1	0.986221969	0.996091591
ClC1(C(=O)C2(Cl)C3(Cl)C14Cl)C5(Cl)C2(Cl)C3(Cl)C(Cl)(Cl)C45Cl	27	PerturbNet	holdout1	0.758751572	0.947125171
ClC1=C(Cl)C2(Cl)C3C4CC(C5OC54)C3C1(Cl)C2(Cl)Cl	27	PerturbNet	holdout1	0.806622034	0.95003243
ClC1=C(NCCN2CCOCC2)C(=O)c2ncccc2C1=O	95	PerturbNet	holdout1	0.951383463	0.970081608
Clc1c(sc2ccccc12)C(=O)Nc3sc4CCCc4c3C(=O)NCc5ccco5	67	PerturbNet	holdout1	0.976049931	0.995818532
Clc1cc(NC(=O)CSc2nc3ccccc3c(=O)[nH]2)ccc1Br	66	PerturbNet	holdout1	0.981072537	0.996353002
Clc1cc(NC(=O)c2ccccn2)ccc1N1C(=O)CC2(CCCCC2)C1=O	45	PerturbNet	holdout1	0.98627491	0.992990701
Clc1cc2NC(=O)C3CNCCN3c2cc1Cl	51	PerturbNet	holdout1	0.930437156	0.988100564
Clc1cc2Oc3cc(Cl)c(Cl)cc3Oc2cc1Cl	26	PerturbNet	holdout1	0.80217694	0.950994064
Clc1ccc(/C=C/C(=O)NC2=NCCS2)cc1Cl	52	PerturbNet	holdout1	0.983590614	0.992068723
Clc1ccc(C(Cn2ccnc2)OCc2csc3c(Cl)cccc23)c(Cl)c1	81	PerturbNet	holdout1	0.979896983	0.994096976
Clc1ccc(CNC(=O)C[C@@H]2C\C=C\CCC(=O)N3CCC[C@@H]3COC2=O)cc1	752	PerturbNet	holdout1	0.919136065	0.980581308
Clc1ccc(CSC(Cn2ccnc2)c2ccc(Cl)cc2Cl)cc1	74	PerturbNet	holdout1	0.98174362	0.993975417
Clc1ccc(CSc2nnc(-c3ccccn3)n2Cc2cccs2)cc1Cl	49	PerturbNet	holdout1	0.983331413	0.993136901
Clc1ccc(Cl)c(c1)c2ccc(/C=C(\C#N)/C(=O)Nc3cccc4ncccc34)o2	209	PerturbNet	holdout1	0.971987854	0.986148579
Clc1ccc(NC(=N)NC(=N)NCCCCCCNC(=N)NC(=N)Nc2ccc(Cl)cc2)cc1	20	PerturbNet	holdout1	0.833940498	0.969715808
Clc1ccc(NC(=O)Nc2nnc(s2)c3ccncc3)cc1Cl	44	PerturbNet	holdout1	0.984041625	0.995794645
Clc1ccc(cc1)c2nc(C#N)c(NCC=C)o2	57	PerturbNet	holdout1	0.982316285	0.991943569
Clc1ccc(cn1)C1=CCCC2CCC1N2	71	PerturbNet	holdout1	0.984743213	0.994791157
Clc1ccc2Nc3cscc3C(=O)Nc2c1	57	PerturbNet	holdout1	0.971499003	0.991860897
Clc1ccc2nc(NC(=O)Cc3ccccc3)n3nc(nc3c2c1)-c1ccco1	63	PerturbNet	holdout1	0.985048459	0.992475144
Clc1ccc2ncnc(NCc3ccc4OCOc4c3)c2c1	53	PerturbNet	holdout1	0.951563939	0.993589823
Clc1cccc(CNc2nc(nnc2-c2ccccc2)-c2ccccn2)c1	42	PerturbNet	holdout1	0.95039848	0.955705241
Clc1cccc(Cl)c1C(=O)NCc2ccc3OCOc3c2	170	PerturbNet	holdout1	0.928982674	0.989095692
Clc1cccc(Cl)c1N=C1NCCN1	310	PerturbNet	holdout1	0.988872051	0.995619509
Clc1cccc(Nc2nc(C#N)nc3n(cnc23)C4CCCC4)c1	56	PerturbNet	holdout1	0.980360308	0.994317154
Clc1cccc(c1)-c1cc2nc(cc(N3CCN(CC3)C(=O)c3ccoc3)n2n1)-c1ccncc1	45	PerturbNet	holdout1	0.987582751	0.995374249
Clc1ccccc1C(=O)Nc1ccc(NC(=O)c2ccccn2)cc1Cl	46	PerturbNet	holdout1	0.983644168	0.990826858
Clc1ccccc1CN1CCc2sccc2C1	116	PerturbNet	holdout1	0.991860583	0.998308598
Cn1c(=O)c([N+](=O)[O-])c(Cl)c2ccccc12	173	PerturbNet	holdout1	0.952794003	0.973618009
Cn1c(NCCN(CCO)CCCc2ccc(cc2)[N+]([O-])=O)cc(=O)n(C)c1=O	37	PerturbNet	holdout1	0.960210629	0.992307504
Cn1c2ccccc2c(OCCCC(=O)Nc2cc(Br)ccn2)cc1=O	45	PerturbNet	holdout1	0.976265835	0.993390426
Cn1c2ccccc2c(OCCCC(=O)Nc2cc(ccn2)-c2ccncc2)cc1=O	46	PerturbNet	holdout1	0.917161025	0.989034729
Cn1c2ccsc2c3ncn(Cc4ccccc4F)c(=O)c13	48	PerturbNet	holdout1	0.980400057	0.990843447
Cn1c2cnc3ccc(cc3c2n(-c2ccc(cc2)C(C)(C)C#N)c1=O)-c1cnc2ccccc2c1	297	PerturbNet	holdout1	0.962320436	0.989576164
Cn1c2nc[nH]c2c(=O)n(C)c1=O	100	PerturbNet	holdout1	0.979448318	0.993342263
Cn1c2ncn(CCO)c2c(=O)n(C)c1=O	10	PerturbNet	holdout1	0.85567565	0.960471774
Cn1cc(C=C2C(=O)Nc3cccnc23)c4ccccc14	65	PerturbNet	holdout1	0.991178889	0.998028121
Cn1cc(c2ccccc12)P(=S)(c1ccccc1)c1ccccc1	46	PerturbNet	holdout1	0.9831216	0.993770651
Cn1ccc2cc(ccc12)S(=O)(=O)N1CCN(CC1)S(=O)(=O)c1c(F)cccc1F	46	PerturbNet	holdout1	0.987422331	0.997805827
Cn1cnc(c1)S(=O)(=O)N1C[C@H](O)COC[C@@H]2O[C@@H](CC(=O)NCc3cccc(F)c3)CC[C@@H]12	11	PerturbNet	holdout1	0.868963003	0.940178781
Cn1cnc(c1)S(=O)(=O)N[C@H]1CC[C@H](CC(=O)NCC2CCCCC2)O[C@@H]1CO	10	PerturbNet	holdout1	0.865312967	0.966257556
Cn1cnc(c1Sc1[nH]cnc2ncnc12)[N+]([O-])=O	139	PerturbNet	holdout1	0.990725972	0.997185056
Cn1cnc2c(F)c(Nc3ccc(Br)cc3Cl)c(cc12)C(=O)NOCCO	467	PerturbNet	holdout1	0.967068619	0.983640313
Cn1cnc2n(C)c(=O)[nH]c(=O)c12	11	PerturbNet	holdout1	0.898594438	0.968420722
Cn1nnnc1Sc2ncnc3scc(c4ccc(C#N)cc4)c23	42	PerturbNet	holdout1	0.943431624	0.909504722
Cn1nnnc1Sc2ncnc3scc(c4ccc(cc4)C(F)(F)F)c23	45	PerturbNet	holdout1	0.940032007	0.877605713
Cn1nnnc1Sc2ncnc3scc(c4ccc5OCOc5c4)c23	45	PerturbNet	holdout1	0.97648678	0.949500926
Cn1nnnc1Sc2ncnc3scc(c4cccc5c6ccccc6sc45)c23	45	PerturbNet	holdout1	0.975889614	0.923398069
Cn1nnnc1Sc2ncnc3scc(c4ccccc4)c23	56	PerturbNet	holdout1	0.948131527	0.94829376
Cn1nnnc1Sc2ncnc3scc(c4ccccc4Br)c23	44	PerturbNet	holdout1	0.97440499	0.925702175
Cn1nnnc1Sc2ncnc3scc(c4ccccc4Cl)c23	45	PerturbNet	holdout1	0.964931531	0.95658866
FC(F)(F)Oc1ccc2N(Cc3ccc(cc3)-c3ccccc3)C(=O)C(=O)c2c1	44	PerturbNet	holdout1	0.979623531	0.994101515
FC(F)(F)S(=O)(=O)c1ccc(CN2CCOCCOCCN(Cc3ccc(cc3)S(=O)(=O)C(F)(F)F)CCOCC2)cc1	45	PerturbNet	holdout1	0.978265953	0.994127492
FC(F)(F)c1ccc(NC(=O)N2C[C@H]3N[C@@H](C2)[C@H]3c2ccc(cc2)-c2cccc(c2)C#N)cc1	6	PerturbNet	holdout1	0.793053004	0.946491418
FC(F)(F)c1ccc(Oc2cccc(CC3CCN(CC3)C(=O)Nc3cccnc3)c2)nc1	171	PerturbNet	holdout1	0.95258072	0.989643664
FC(F)(F)c1ccc(cc1)S(=O)(=O)NC2CCN(CC2)C#N	45	PerturbNet	holdout1	0.983987305	0.995631319
FC(F)(F)c1ccc2[nH]c(CNc3nc(nc4n(cnc34)-c3ccsc3)N3CCOCC3)nc2c1	38	PerturbNet	holdout1	0.842875828	0.944372181
FC(F)(F)c1cccc(NC(=O)CSc2nnc3c4ccccc4[nH]c3n2)c1	65	PerturbNet	holdout1	0.965116735	0.994330336
FC(F)(F)c1ccccc1CN1[C@H]2CNC[C@@H]1[C@@H]2c1ccc(cc1)-c1ccncc1	6	PerturbNet	holdout1	0.827236336	0.928114205
FC(F)(F)c1sc(cc1-c1ccccc1)-c1nc(no1)-c1cccc(c1)C(F)(F)F	64	PerturbNet	holdout1	0.976624398	0.990611856
FC(F)C(=O)Nc1sc2CNCCc2c1-c1nc2ccccc2s1	43	PerturbNet	holdout1	0.972214287	0.993196005
FC(F)CNc1nc(Nc2cc(F)cc(F)c2)nc(C#N)n1	56	PerturbNet	holdout1	0.980162242	0.992942238
FC(F)Oc1ccc(cc1OCC2CC2)C3=Nn4c(nnc4SC3)c5ccccc5Cl	44	PerturbNet	holdout1	0.985471456	0.99636306
Fc1c2OCOc2ccc1-c1ccc2ncnc(NCc3cccs3)c2c1	45	PerturbNet	holdout1	0.983288182	0.996246457
Fc1c[nH]c(=O)[nH]c1=O	142	PerturbNet	holdout1	0.920682108	0.971428148
Fc1ccc(Cc2n[nH]c(=O)c3ccccc23)cc1C(=O)N1CCN(CC1)C(=O)C1CC1	498	PerturbNet	holdout1	0.954164691	0.975039113
Fc1ccc(NC(=O)Nc2nnc(s2)-c2ccncc2)cc1C(F)(F)F	45	PerturbNet	holdout1	0.982881997	0.996519758
Fc1ccc(Nc2nnc(s2)c3ccncc3)cc1Cl	102	PerturbNet	holdout1	0.990716186	0.993442752
Fc1ccc(cc1)-c1ccc(cc1)[C@@H]1[C@H]2CN(C[C@@H]1N2)C(=O)Cc1ccncc1	6	PerturbNet	holdout1	0.804920904	0.951136621
Fc1ccc(cc1)-c1ccc(cc1)[C@H]1[C@H]2CN(C[C@@H]1N2)C(=O)NC1CCCCC1	6	PerturbNet	holdout1	0.823257071	0.959994776
Fc1ccc(cc1)-n1cc(C2CCN(CCN3CCNC3=O)CC2)c2cc(Cl)ccc12	12	PerturbNet	holdout1	0.851123406	0.968630781
Fc1ccc(cc1)C(=O)C1CCN(CC1)c1ncnc2sccc12	45	PerturbNet	holdout1	0.982574912	0.994144449
Fc1ccc(cc1)C(=O)CCCN1CCC2(CC1)N(CNC2=O)c1ccccc1	144	PerturbNet	holdout1	0.962829492	0.989226546
Fc1ccc(cc1)C(=O)CCCN1CCN(CC1)c1ccccn1	91	PerturbNet	holdout1	0.989785869	0.994023948
Fc1ccc(cc1)C(=O)OCC#CCSc2nnc(o2)c3cccc4ccccc34	56	PerturbNet	holdout1	0.973066762	0.992134916
Fc1ccc(cc1)S(=O)(=O)C(=C\c1cccn1S(=O)(=O)c1cccc(c1)C#N)\C#N	49	PerturbNet	holdout1	0.988473971	0.995791484
Fc1ccc(cc1)S(=O)(=O)N1C[C@H]2N[C@@H](C1)[C@@H]2c1ccc(cc1)-c1ccc(cc1)C#N	22	PerturbNet	holdout1	0.870316839	0.948338241
Fc1ccc(cc1)S(=O)(=O)N2CCN(CC2)S(=O)(=O)c3ccc4OCCOc4c3	40	PerturbNet	holdout1	0.985499842	0.994903679
Fc1ccc(cc1F)C(=O)OCC#CCSc1nnc(o1)-c1cccc2ccccc12	46	PerturbNet	holdout1	0.990215811	0.995567696
Fc1ccc2c(c1)nc1sc(Nc3ccc4CCCc4c3)nn1c2=O	44	PerturbNet	holdout1	0.984739247	0.996248536
Fc1cccc(F)c1S(=O)(=O)N1CCN(CC1)S(=O)(=O)c1ccc2OCCCOc2c1	45	PerturbNet	holdout1	0.989014709	0.996713028
Fc1cccc(F)c1S(=O)(=O)N2CCC(C2)NS(=O)(=O)c3ccc4OCCOc4c3	43	PerturbNet	holdout1	0.984096886	0.996549279
Fc1cccc(F)c1S(=O)(=O)N2CCCN(CC2)S(=O)(=O)c3ccc4OCCOc4c3	57	PerturbNet	holdout1	0.986907642	0.996168085
Fc1cccc(c1)-c1cc(N2CCN(CC2)C(=O)c2ccoc2)n2nc(cc2n1)-c1cccc(Cl)c1	45	PerturbNet	holdout1	0.975865994	0.993824917
Fc1cccc(c1)-c1ccc(cc1)[C@@H]1[C@H]2CN(C[C@@H]1N2)C(=O)C1CC1	6	PerturbNet	holdout1	0.846997165	0.968821491
Fc1cccc(c1)C(=O)C(CN1CCOCC1)c1ccccc1	44	PerturbNet	holdout1	0.960094385	0.926161764
Fc1ccccc1-c1ccc(cc1)[C@H]1[C@H]2CN(Cc3ccccn3)C[C@@H]1N2	22	PerturbNet	holdout1	0.852718124	0.9608682
Fc1ccccc1-n1sc2ccccc2c1=O	46	PerturbNet	holdout1	0.984164032	0.983770325
Fc1ccccc1CCNc2c3CCCCc3nc4ncnn24	36	PerturbNet	holdout1	0.682196086	0.904145799
Fc1ccccc1NC(=O)N1[C@H]2CNC[C@@H]1[C@@H]2c1ccc(cc1)-c1ccncc1	22	PerturbNet	holdout1	0.82388576	0.966576452
Fc1ccccc1n2c(SCC(=O)Nc3ccc4CCCc4c3)nc5ccccc5c2=O	57	PerturbNet	holdout1	0.982386749	0.992856179
Ic1cc(ncn1)-c1ccccc1	171	PerturbNet	holdout1	0.958900033	0.986442628
N#C/C(=C\c1ccco1)/c2nc3ccccc3[nH]2	62	PerturbNet	holdout1	0.983962366	0.997363851
N#Cc1cc(cc(c1)-c1ccnc(Nc2ccc(cc2)-n2cnc(n2)-c2cccnc2)n1)N1CCOCC1	190	PerturbNet	holdout1	0.943367813	0.977726096
N#Cc1ccc(Oc2cccnc2)cc1C#N	64	PerturbNet	holdout1	0.98192688	0.996397289
N#Cc1ccc(cc1)-c1ccc(cc1)[C@H]1[C@H]2CN(Cc3cocn3)C[C@@H]1N2	34	PerturbNet	holdout1	0.875966012	0.940119354
N(c1nnc(s1)c2ccncc2)c3cccc4ccccc34	110	PerturbNet	holdout1	0.981984886	0.994253117
NC(=N)NC(=N)Nc1ccccc1	28	PerturbNet	holdout1	0.934882591	0.979489278
NC(=N)NC(=O)Cc1c(Cl)cccc1Cl	83	PerturbNet	holdout1	0.989233699	0.995826141
NC(=N)NN=Cc1c(Cl)cccc1Cl	91	PerturbNet	holdout1	0.990123468	0.994073475
NC(=O)C1(CCN(CCCC(=O)c2ccc(F)cc2)CC1)N1CCCCC1	80	PerturbNet	holdout1	0.992020622	0.996224786
NC(=O)CS(=O)C(c1ccccc1)c1ccccc1	110	PerturbNet	holdout1	0.993067967	0.997353333
NC(=O)N/N=C/c1ccc(o1)[N+](=O)[O-]	52	PerturbNet	holdout1	0.930272326	0.99009611
NC(=O)[C@@H]1[C@@H]2N([C@H](c3ccc(O)cc3)[C@@]14C(=O)Nc5ccccc54)[C@H]([C@H](OC2=O)c6ccccc6)c7ccccc7	11	PerturbNet	holdout1	0.835416754	0.911110782
NC(=O)c1ccc[n+](c1)[C@@H]1O[C@H](COP(O)(=O)OP(O)(=O)OC[C@H]2O[C@H]([C@H](O)[C@@H]2O)n2cnc3c(N)ncnc23)[C@@H](O)[C@H]1O	12	PerturbNet	holdout1	0.87661536	0.948774904
NC(=O)c1ncn(n1)C1OC(CO)C(O)C1O	46	PerturbNet	holdout1	0.982225539	0.993510942
NC(CCC(O)=O)C(=O)N1CCC[C@H]1B(O)O	286	PerturbNet	holdout1	0.948215576	0.986445638
NC(CCC(O)=O)C=C	12	PerturbNet	holdout1	0.874637305	0.963923432
NC(CO)C(=O)NNCc1ccc(O)c(O)c1O	11	PerturbNet	holdout1	0.901386305	0.973515064
NC(COO)c1cc(O)cc(O)c1	17	PerturbNet	holdout1	0.743891256	0.902007576
NC(Cc1c[nH]c2ccccc12)C(=O)O	27	PerturbNet	holdout1	0.837676018	0.950049248
NC(Cc1ccc(O)c(O)c1Cl)C(O)=O	18	PerturbNet	holdout1	0.73951189	0.919497814
NC(NCc1ccccc1)=NC(=O)c1nc(Cl)c(N)nc1N	76	PerturbNet	holdout1	0.984071068	0.996311767
NC1CCN(CC1)c1cccc(Cl)n1	99	PerturbNet	holdout1	0.993427793	0.998302826
NC1Cc2ccc(O)cc2NC1=O	18	PerturbNet	holdout1	0.733357102	0.914143554
NCC(CS(O)(=O)=O)c1ccc(Cl)cc1	66	PerturbNet	holdout1	0.986774868	0.993384951
NCCC(=O)Nc1ccc(Cl)cc1C(=O)c1ccc[nH]1	43	PerturbNet	holdout1	0.983090797	0.994684807
NCCCCCC(O)=O	11	PerturbNet	holdout1	0.877867916	0.967368831
NCCCCNS(=O)(=O)c1ccc2c(Cl)cccc2c1	66	PerturbNet	holdout1	0.986175897	0.996761714
NCCCC[C@H](N[C@@H](CCc1ccccc1)C(O)=O)C(=O)N1CCC[C@H]1C(O)=O	10	PerturbNet	holdout1	0.848533568	0.954512351
NCCCN1c2cc(Cl)ccc2Sc2cc(O)c(O)cc12	18	PerturbNet	holdout1	0.747982624	0.909894584
NCCCN1c2ccccc2Sc2ccc(Cl)cc12	28	PerturbNet	holdout1	0.664353128	0.940844519
NCCCNC(=S)NCCCN(Cc1ccc(Cl)cc1)c1ccc(Br)cn1	49	PerturbNet	holdout1	0.984800656	0.99438901
NCCNC(=O)c1ccc(Cl)cc1	64	PerturbNet	holdout1	0.980459327	0.995203031
NCC[C@H]1CC[C@H](NC(=O)c2ccccc2F)[C@H](CO)O1	10	PerturbNet	holdout1	0.871577938	0.968959104
NCCc1cc(O)c(O)cc1O	35	PerturbNet	holdout1	0.729392518	0.95522698
NCCc1ccc(O)cc1O	16	PerturbNet	holdout1	0.758548417	0.953847897
NCCc1ccc(OCc2ccccc2)c(OCc3ccccc3)c1	10	PerturbNet	holdout1	0.682849387	0.916578066
NCCc1ccc(OS(O)(=O)=O)c(O)c1	18	PerturbNet	holdout1	0.756556813	0.894820498
NCCc1cccc(O)c1O	16	PerturbNet	holdout1	0.742473521	0.934993503
NCc1ccccc1	71	PerturbNet	holdout1	0.980658863	0.997779207
NNCCc1ccccc1	91	PerturbNet	holdout1	0.982133009	0.988392208
NS(=O)(=O)OC[C@@H]1C[C@H](C[C@@H]1O)n1ccc2c(N[C@H]3CCc4ccccc34)ncnc12	209	PerturbNet	holdout1	0.903736766	0.931234601
NS(=O)(=O)c1cc2c(NC(CC3CCCC3)NS2(=O)=O)cc1Cl	74	PerturbNet	holdout1	0.989378909	0.99597991
NS(=O)(=O)c1cc2c(NC(CSCC=C)NS2(=O)=O)cc1Cl	53	PerturbNet	holdout1	0.933598977	0.98777478
NS(=O)(=O)c1cc2c(NC(NS2(=O)=O)C(Cl)Cl)cc1Cl	11	PerturbNet	holdout1	0.832260544	0.952948972
N[C@@H](C(=O)N[C@H]1[C@H]2SCC(Cl)=C(N2C1=O)C(O)=O)c1ccccc1	58	PerturbNet	holdout1	0.974532703	0.979793512
N[C@@H](CC(=O)N1CCn2c(C1)nnc2C(F)(F)F)Cc1cc(F)c(F)cc1F	63	PerturbNet	holdout1	0.945574553	0.985022275
N[C@@H](Cc1cc(I)c(O)c(I)c1)C(=O)O	82	PerturbNet	holdout1	0.960316473	0.992231811
N[C@H](CSCCB(O)O)C(=O)O	171	PerturbNet	holdout1	0.935890814	0.986120782
N\C(Sc1ccc(N)cc1)=C(\C#N)c1ccccc1C(F)(F)F	68	PerturbNet	holdout1	0.978000989	0.991861303
Nc1cc(Nc2ccc(cc2)S(=O)(=O)N)ncn1	71	PerturbNet	holdout1	0.98998213	0.996472488
Nc1cc2c3ccccc3ccc2c4ccccc14	67	PerturbNet	holdout1	0.981845751	0.997762621
Nc1ccc(CCNC(=O)[C@@H]2[C@@H](O)CC[C@@H]3CN4CCc5c([nH]c6ccccc56)[C@@H]4C[C@H]23)cc1	18	PerturbNet	holdout1	0.697246455	0.921014474
Nc1ccc(cc1)S(=O)(=O)c1ccc(N)cc1	53	PerturbNet	holdout1	0.975852499	0.991533401
Nc1ccc(cc1)c2cc(=O)c3cc(O)ccc3o2	72	PerturbNet	holdout1	0.982472965	0.996697084
Nc1ccccc1NC(=O)c2cccnc2	18	PerturbNet	holdout1	0.741117436	0.882856209
Nc1ccccc1S(N)(=O)=O	11	PerturbNet	holdout1	0.874645805	0.951505883
Nc1ccn([C@@H]2O[C@H](CO)[C@@H](O)[C@@H]2O)c(=O)n1	48	PerturbNet	holdout1	0.948081674	0.988459663
Nc1ccn([C@H]2CC[C@@H](CO)O2)c(=O)n1	48	PerturbNet	holdout1	0.98175327	0.995537389
Nc1n[nH]c2nc3ccccc3nc12	71	PerturbNet	holdout1	0.988794537	0.99563574
Nc1nc(=O)c2N(C=O)C(CNc3ccc(cc3)C(=O)N[C@@H](CCC(O)=O)C(O)=O)CNc2[nH]1	11	PerturbNet	holdout1	0.836342388	0.932849294
Nc1nc(Cl)nc2n(cnc12)C3OC(CO)C(O)C3F	69	PerturbNet	holdout1	0.977727469	0.989507381
Nc1nc(Cl)nc2n(cnc12)[C@@H]3O[C@H](CO)[C@@H](O)[C@H]3O	35	PerturbNet	holdout1	0.975463641	0.990283234
Nc1nc(Cl)nc2n(cnc12)[C@H]1C[C@H](O)[C@@H](CO)O1	105	PerturbNet	holdout1	0.980460843	0.984366388
Nc1nc(Nc2cccc(F)c2)nc(Nc2cccc(F)c2)c1[N+]([O-])=O	63	PerturbNet	holdout1	0.977931853	0.996685824
Nc1nc(cs1)C(=N/O)\C(=O)N[C@H]1[C@H]2SCC(C=C)=C(N2C1=O)C(O)=O	49	PerturbNet	holdout1	0.983828383	0.995079678
Nc1nc2CCN(CC=C)CCc2s1	63	PerturbNet	holdout1	0.982123679	0.994407634
Nc1nc2ccccc2n1-c1nc(NCc2ccccc2)c2ccccc2n1	44	PerturbNet	holdout1	0.967313882	0.984339864
Nc1nc2ccccc2n1S(=O)(=O)c1ccccc1	49	PerturbNet	holdout1	0.984168238	0.995089622
Nc1ncnc2[nH]nc(Nc3ccc(F)cc3)c12	99	PerturbNet	holdout1	0.974173126	0.986200335
Nc1ncnc2n(C3OC4COP(=O)(O)OC4C3O)c(Br)nc12	35	PerturbNet	holdout1	0.959842703	0.992871477
Nc1ncnc2n([C@@H]3O[C@H](COCc4ccc(cc4)C#N)[C@@H](O)[C@H]3O)c(NCc3ccc(Cl)c(Cl)c3)nc12	173	PerturbNet	holdout1	0.953115224	0.980799526
Nc1ncnc2n(cc(I)c12)C3OC(CO)C(O)C3O	53	PerturbNet	holdout1	0.795253084	0.986959647
Nc1ncnc2n(ncc12)c3ccccc3	69	PerturbNet	holdout1	0.984169777	0.993771744
Nn1c(nc2ccccc2c1=O)C(=O)NCc3cccnc3	24	PerturbNet	holdout1	0.277984796	0.751708552
O=C(C1CC1)N1C[C@H]2N[C@@H](C1)[C@H]2c1ccc(cc1)-c1cncnc1	6	PerturbNet	holdout1	0.798803959	0.970540471
O=C(C1CCOCC1)N1C[C@H]2N[C@@H](C1)[C@H]2c1ccc(cc1)-c1ccncc1	6	PerturbNet	holdout1	0.763229423	0.95250331
O=C(CC(=O)c1ccccc1)c2ccccc2	51	PerturbNet	holdout1	0.928921841	0.989544848
O=C(CSc1nc(ccc1C#N)c2cccs2)Nc3sc4CCCCc4c3C#N	67	PerturbNet	holdout1	0.980629592	0.995595189
O=C(N(C(=O)c1ccccc1)c2ncnc3Oc4ccc5ccccc5c4C(c6ccccc6)c23)c7ccccc7	46	PerturbNet	holdout1	0.96244433	0.984558702
O=C(N1CCc2ccccc2C1)C1=CC=CN2CCS(=O)(=O)N=C12	100	PerturbNet	holdout1	0.639164964	0.832056726
O=C(N1C[C@H]2N[C@@H](C1)[C@@H]2c1ccc(cc1)-c1cccc(c1)C#N)c1ccc2OCOc2c1	33	PerturbNet	holdout1	0.880999008	0.937919424
O=C(N1C[C@H]2N[C@@H](C1)[C@@H]2c1ccc(cc1)-c1cncnc1)c1ccc2OCOc2c1	34	PerturbNet	holdout1	0.865317106	0.934618403
O=C(N1C[C@H]2N[C@@H](C1)[C@H]2c1ccc(\C=C\c2ccccc2)cc1)c1ccc2OCOc2c1	6	PerturbNet	holdout1	0.804796456	0.923347764
O=C(NCCCCC1CCN(CC1)C(=O)c1ccccc1)\C=C\c1cccnc1	207	PerturbNet	holdout1	0.971692235	0.990385906
O=C(NCCCN1CCCCCC1)C(C1CCCCC1)c1ccccc1	63	PerturbNet	holdout1	0.990589038	0.997312447
O=C(NCc1ccccc1)c1cccc(c1)-n1sc2ccccc2c1=O	64	PerturbNet	holdout1	0.980220021	0.995535385
O=C(NNC(=O)c1ccccc1)c2csc(n2)c3cccnc3	116	PerturbNet	holdout1	0.991175905	0.998051825
O=C(NNC(=O)c1nc2ccccc2[nH]1)OCc3ccccc3	46	PerturbNet	holdout1	0.98438657	0.992957241
O=C(Nc1cc(CN2CCNCC2)cc(c1)-c1nc2ccccc2[nH]1)c1cnc2ccccc2n1	171	PerturbNet	holdout1	0.970125148	0.992420447
O=C(Nc1ccc2[nH]ccc2c1)c3cccs3	49	PerturbNet	holdout1	0.977987268	0.991019442
O=C(Nc1cccc2c1oc(cc2=O)-c1nnn[nH]1)c1ccc(OCCCCc2ccccc2)cc1	12	PerturbNet	holdout1	0.815923182	0.958460596
O=C(Nc1ccccc1)/C(=C/c2ccccc2)/NC(=O)c3ccccc3	55	PerturbNet	holdout1	0.974817244	0.996766833
O=C(OCCN1CCOCC1)C1(CCCCC1)c1ccccc1	80	PerturbNet	holdout1	0.989836764	0.996628864
O=C1C2CC=CCC2C(=O)N1C3CC(=O)C4OCC3O4	67	PerturbNet	holdout1	0.977936106	0.997047223
O=C1CC(Oc2ccccc12)c3ccccc3	71	PerturbNet	holdout1	0.974129262	0.993391874
O=C1CCCC2=C1C1(CCCC1)NC(Nc1nc3ccccc3o1)=N2	105	PerturbNet	holdout1	0.987294544	0.994021359
O=C1N(C2CCC(=O)NC2=O)C(=O)c2ccccc12	326	PerturbNet	holdout1	0.986181118	0.996697316
O=C1N(Cc2ccccc2)c2ccccc2C11NNc2ccccc2O1	62	PerturbNet	holdout1	0.981300535	0.996610115
O=C1NC(=O)\C(S1)=C/c1ccc2nccc(-c3ccncc3)c2c1	132	PerturbNet	holdout1	0.861447154	0.946591956
O=C1[C@H]2CCCC[C@H]2C(=O)N1CCCCN1CCN(CC1)c1nsc2ccccc12	35	PerturbNet	holdout1	0.974288415	0.988124792
O=C1c2ccccc2-c3c(NCCc4ccccc4)c(=O)[nH]c5cccc1c35	62	PerturbNet	holdout1	0.980972979	0.99500039
O=Cc1ccc(cc1)N1CCN(CC1)[S+]([O-])(=O)c1ccc2NC(=O)Cc2c1	48	PerturbNet	holdout1	0.986277075	0.996381875
O=S(=O)(N1CCN(CC1)S(=O)(=O)c1ccc2OCCOc2c1)c1cccc(c1)C#N	45	PerturbNet	holdout1	0.96375535	0.98577949
O=c1[nH]cnc2[nH]ncc12	11	PerturbNet	holdout1	0.875228912	0.959113492
OC(=O)CCC(=O)Nc1cccc(F)c1	66	PerturbNet	holdout1	0.98270625	0.997171991
OC(=O)CCCc1ccccc1	63	PerturbNet	holdout1	0.979809474	0.990852912
OC(=O)CCc1cc(I)c(O)c(I)c1	84	PerturbNet	holdout1	0.966040747	0.994626433
OC(=O)CN1C(=O)N/C(=C\c2cccn2c3ccc(cc3)P(=O)(O)O)/C1=O	57	PerturbNet	holdout1	0.978693724	0.99255049
OC(=O)COc1ccc(C(=O)c2cccs2)c(Cl)c1Cl	44	PerturbNet	holdout1	0.976434632	0.989037236
OC(=O)CSc1c[nH]c2ccccc12	63	PerturbNet	holdout1	0.967599458	0.993826726
OC(=O)[C@@H](Cc1cccc2ccccc12)N1C(=O)c2ccc(cc2C1=O)C(O)=O	48	PerturbNet	holdout1	0.975710614	0.985937325
OC(=O)[C@H]1C[C@H](NC(=O)Nc2ccccc2)c2c(Cl)cc(Cl)cc2N1	71	PerturbNet	holdout1	0.977279245	0.996770104
OC(=O)\C=C\c1ccc(Cn2ccnc2)cc1	90	PerturbNet	holdout1	0.952709016	0.984147884
OC(=O)c1cc(O)c(O)c(O)c1	17	PerturbNet	holdout1	0.793419273	0.933872939
OC(=O)c1cc(ccc1O)-c1ccc(F)cc1F	131	PerturbNet	holdout1	0.993114848	0.997248034
OC(=O)c1ccc(cc1)-c1cccc(c1)-c1nn2c(nc(cc2=O)N2CCNCC2)s1	48	PerturbNet	holdout1	0.976601611	0.992963338
OC(=O)c1ccc(cc1)-c1nn2c(nc(cc2=O)N2CCNCC2)s1	53	PerturbNet	holdout1	0.977010533	0.981140818
OC(=O)c1ccc(cc1)N1CCN(CC1)[S+]([O-])(=O)c1ccc2NC(=O)Cc2c1	49	PerturbNet	holdout1	0.9813926	0.994929252
OC(=O)c1ccc(cc1)c2noc(n2)c3ccccc3Cl	56	PerturbNet	holdout1	0.97391395	0.99022213
OC(=O)c1ccc(cc1)c2noc(n2)c3ccccc3F	56	PerturbNet	holdout1	0.980112002	0.988040076
OC(=O)c1ccc(cc1C1CCCC1)-c1c[nH]c2ncc(cc12)-c1ccccc1	15	PerturbNet	holdout1	0.66184642	0.825348285
OC(=O)c1ccc2cc(ccc2c1)-c1ccc(O)c(c1)C12CC3CC(CC(C3)C1)C2	274	PerturbNet	holdout1	0.959921466	0.983786144
OC(=O)c1ccc2nc(c3ccccc3)c(nc2c1)c4ccccc4	50	PerturbNet	holdout1	0.983360065	0.993745164
OC(=O)c1ccccc1-c1noc(n1)-c1ccccc1F	46	PerturbNet	holdout1	0.986209941	0.995775842
OC(=O)c1ccccc1NS(=O)(=O)c2cccc(c2)n3sc4ccccc4c3=O	45	PerturbNet	holdout1	0.983695475	0.995961235
OC(=O)c1ccccc1Nc2ccc(cc2)[N+](=O)[O-]	99	PerturbNet	holdout1	0.695371329	0.868446681
OC(=O)c1cccnc1Nc2ccc(Cl)cc2	100	PerturbNet	holdout1	0.648900764	0.843976917
OC(=O)c1ccnc(c1)C(=O)O	18	PerturbNet	holdout1	0.743410187	0.905390351
OC(=O)c1nn(Cc2ccc(Cl)c(Cl)c2)c3ccccc13	71	PerturbNet	holdout1	0.97226915	0.99080975
OC(CCCN1CCCCC1)(c1ccccc1)c1ccccc1	74	PerturbNet	holdout1	0.982398964	0.99533873
OC(CCCN1CCN(CC1)c1ncc(F)cn1)c1ccc(F)cc1	71	PerturbNet	holdout1	0.984863596	0.994899547
OC(CCN1CCCCC1)(C1CCCCC1)c1ccccc1	12	PerturbNet	holdout1	0.878226068	0.964171687
OC(CN1CCN(CC1)c1cccc(Cl)c1)C(c1ccccc1)c1ccccc1	66	PerturbNet	holdout1	0.981319507	0.994305993
OC1(CCN(CCCC(=O)c2ccc(F)cc2)CC1)c1ccc(Br)cc1	12	PerturbNet	holdout1	0.873193967	0.963843865
OC1c2ccccc2CCC\C1=C/C(O)=O	84	PerturbNet	holdout1	0.986696008	0.994133425
OCC(O)CO	26	PerturbNet	holdout1	0.804210193	0.950492498
OCC=C1O[C@@H]2CC(=O)N2[C@H]1C(O)=O	11	PerturbNet	holdout1	0.862729491	0.966033734
OCCCOc1ccc(cc1)C2=N[C@]3(CC=C)[C@H](O2)c4ccccc4CN(CCS(=O)(=O)c5ccccc5)C3=O	63	PerturbNet	holdout1	0.962988988	0.988119434
OCCN1CCN(CCCN2c3ccccc3Sc3ccc(Cl)cc23)CC1	137	PerturbNet	holdout1	0.988663088	0.988980704
OCCN1CCN(CC\C=C2\c3ccccc3Sc3ccc(cc23)C(F)(F)F)CC1	64	PerturbNet	holdout1	0.980594964	0.993754886
OCCNC(=O)Cn1ccnc1[N+]([O-])=O	119	PerturbNet	holdout1	0.896531885	0.962381721
OCCNC(=O)c1ccc(cc1)N2C(=O)c3ccccc3C2=O	62	PerturbNet	holdout1	0.97433385	0.995373178
OCCOCCN1CCN(Cc2cccc(Oc3ccccc3)c2)CC1	53	PerturbNet	holdout1	0.943600996	0.97724603
OCCn/1c(cs\c1=N/c2ccccc2)c3cccc(c3)N4C(=O)c5ccccc5C4=O	62	PerturbNet	holdout1	0.969494611	0.991937612
OCCn1cc(cn1)-c1cnc2nnn(Cc3ccc4ncccc4c3)c2n1	425	PerturbNet	holdout1	0.968167728	0.98024004
OC[C@@H]1CC[C@@H](O1)n1cnc2c(O)ncnc12	47	PerturbNet	holdout1	0.979755739	0.984802921
OC[C@@H]1N(Cc2ccccn2)[C@@H](CN(C)S(C)(=O)=O)[C@@H]1c1ccccc1	7	PerturbNet	holdout1	0.805658674	0.951934894
OC[C@@H]1N[C@@H](CNC(=O)C2CCCC2)[C@@H]1c1ccccc1	7	PerturbNet	holdout1	0.79306415	0.947622842
OC[C@@H]1N[C@@H](CNC(=O)c2cccc(F)c2)[C@@H]1c1ccc(cc1)C1=CCCCC1	7	PerturbNet	holdout1	0.810876581	0.952581
OC[C@@H]1Nc2ccc(cc2[C@@H]2[C@H]1CCN2C(=O)C1CCC1)C#Cc1cccc(F)c1	7	PerturbNet	holdout1	0.847797962	0.946942807
OC[C@@H]1Nc2ccc(cc2[C@H]2[C@@H]1CCN2C(=O)Cc1ccccn1)-c1cccc(F)c1	7	PerturbNet	holdout1	0.870200716	0.924489214
OC[C@@H]1Nc2ccc(cc2[C@H]2[C@@H]1CCN2C(=O)c1cccc(F)c1)C#Cc1ccccc1	12	PerturbNet	holdout1	0.861403384	0.942689278
OC[C@@H]1Nc2ccc(cc2[C@H]2[C@@H]1CCN2C(=O)c1cnccn1)-c1ccccc1F	7	PerturbNet	holdout1	0.836655658	0.963057167
OC[C@@H]1O[C@@H](CC(=O)N2CCc3ccccc3C2)C=C[C@H]1NC(=O)C1CC1	11	PerturbNet	holdout1	0.929553818	0.973948343
OC[C@@H]1O[C@@H](CC(=O)NC2CCC2)C=C[C@H]1NC(=O)C1CC1	6	PerturbNet	holdout1	0.77090041	0.913562072
OC[C@@H]1O[C@@H](CC(=O)NCCN2CCCCC2)C[C@@H]3[C@H]1Oc4ccc(NC(=O)c5cccnc5)cc34	6	PerturbNet	holdout1	0.76452011	0.875290445
OC[C@@H]1O[C@@H](CC(=O)NCc2ccc(Cl)cc2)CC[C@H]1NC(=O)CC1CC1	31	PerturbNet	holdout1	0.915765004	0.955161684
OC[C@@H]1O[C@@H](CC(=O)NCc2cccc(F)c2)CC[C@H]1NC(=O)CN1CCOCC1	11	PerturbNet	holdout1	0.925860634	0.95677547
OC[C@@H]1O[C@@H](CC(=O)NCc2cccc(F)c2)C[C@@H]3[C@H]1Oc4ccc(NC(=O)C5CCC5)cc34	6	PerturbNet	holdout1	0.797307381	0.939174081
OC[C@@H]1O[C@@H](CC(=O)NCc2cccc(F)c2)C[C@@H]3[C@H]1Oc4ccc(NC(=O)Cc5ccncc5)cc34	6	PerturbNet	holdout1	0.815740897	0.916132194
OC[C@@H]1O[C@@H](CC(=O)NCc2ccccc2F)C[C@@H]3[C@H]1Oc4ccc(NC(=O)NC5CCCC5)cc34	10	PerturbNet	holdout1	0.935944836	0.974774918
OC[C@@H]1O[C@@H](CC(=O)NCc2ccccn2)C[C@@H]3[C@H]1Oc4ccc(NC(=O)Nc5ccc(cc5)C(F)(F)F)cc34	12	PerturbNet	holdout1	0.852327319	0.934847488
OC[C@@H]1O[C@@H](CCNS(=O)(=O)c2ccc(Cl)cc2)CC[C@H]1NC(=O)c1ccccn1	6	PerturbNet	holdout1	0.839323671	0.909843547
OC[C@@H]1O[C@@H](CCn2cc(nn2)C2CCCCC2)CC[C@H]1NC(=O)CN1CCOCC1	30	PerturbNet	holdout1	0.955509846	0.983435156
OC[C@@H]1O[C@H](CC(=O)N2CCCCC2)C[C@@H]3[C@H]1Oc4ccc(NC(=O)NC5CCCC5)cc34	10	PerturbNet	holdout1	0.928601196	0.980198633
OC[C@@H]1O[C@H](CC(=O)NC2CCCCC2)C[C@H]3[C@@H]1Oc4ccc(NC(=O)c5ccc6OCOc6c5)cc34	6	PerturbNet	holdout1	0.758198895	0.944062556
OC[C@@H]1O[C@H](CC(=O)NCC(F)(F)F)C=C[C@H]1NC(=O)CC1CC1	30	PerturbNet	holdout1	0.951545837	0.975420711
OC[C@@H]1O[C@H](CC(=O)NCC2CC2)CC[C@H]1NC(=O)C1CCC1	6	PerturbNet	holdout1	0.755566766	0.884388101
OC[C@@H]1O[C@H](CC(=O)NCC2CC2)C[C@@H]3[C@H]1Oc4ccc(NC(=O)Nc5ccc(cc5)C(F)(F)F)cc34	12	PerturbNet	holdout1	0.84733958	0.932641726
OC[C@@H]1O[C@H](CC(=O)NCCc2ccccc2)C[C@H]3[C@@H]1Oc4ccc(NC(=O)c5ccc6OCOc6c5)cc34	6	PerturbNet	holdout1	0.783783125	0.917795419
OC[C@@H]1O[C@H](CC(=O)NCc2cccnc2)C[C@H]3[C@@H]1Oc4ccc(NC(=O)C5CCOCC5)cc34	29	PerturbNet	holdout1	0.927724737	0.934511666
OC[C@@H]1O[C@H](CC(=O)NCc2ccncn2)CC[C@H]1NC(=O)c1ccc(F)cc1	30	PerturbNet	holdout1	0.960597735	0.989032482
OC[C@@H]1O[C@H](CC(O)=O)C=C[C@H]1NC(=O)c1ccccc1F	11	PerturbNet	holdout1	0.91652489	0.975215444
OC[C@@H]1[C@@H]([C@@H]2CN(CC(=O)N12)C(=O)C1CCCCC1)c1ccc(cc1)-c1ccc(cc1)C#N	16	PerturbNet	holdout1	0.615182707	0.959544102
OC[C@@H]1[C@@H]([C@@H]2CNCC(=O)N12)c1ccc(Br)cc1	47	PerturbNet	holdout1	0.93276644	0.951054932
OC[C@@H]1[C@@H]([C@H](C#N)N1C(=O)Nc1ccccc1F)c1ccc(\C=C\c2ccccc2)cc1	12	PerturbNet	holdout1	0.923371804	0.966398252
OC[C@@H]1[C@@H]([C@H](C#N)N1C(=O)c1cccc(F)c1)c1ccc(cc1)C1=CCCCC1	29	PerturbNet	holdout1	0.906233752	0.934955894
OC[C@@H]1[C@@H]([C@H]2CN(CC(=O)N12)C(=O)Nc1ccc(F)cc1)c1ccc(cc1)C1=CCCC1	27	PerturbNet	holdout1	0.932809178	0.976324111
OC[C@@H]1[C@@H]([C@H]2CNCCCCN12)c1ccc(Br)cc1	13	PerturbNet	holdout1	0.801913512	0.946238102
OC[C@@H]1[C@@H](c2ccccc2)C2(CN(C2)C(=O)C2CC2)N1Cc1nccs1	6	PerturbNet	holdout1	0.849871179	0.959834192
OC[C@@H]1[C@@H](c2ccccc2)C2(CN(C2)C(=O)c2ccncc2)N1CC1CCOCC1	6	PerturbNet	holdout1	0.841933047	0.944452978
OC[C@@H]1[C@@H](c2ccccc2)C2(CN(CCC(F)(F)F)C2)N1Cc1cccnc1	6	PerturbNet	holdout1	0.802298855	0.90742053
OC[C@@H]1[C@@H](c2ccccc2)C2(CN(Cc3nccs3)C2)N1Cc1cccnc1	6	PerturbNet	holdout1	0.812338399	0.954574681
OC[C@@H]1[C@@H]2[C@@H](CN(C(=O)C3CC3)c3ccccc23)N1C(=O)c1ccccc1	33	PerturbNet	holdout1	0.949974401	0.978074848
OC[C@@H]1[C@@H]2[C@@H](CN(C(=O)C3CCOCC3)c3ccccc23)N1C(=O)Nc1ccccc1F	13	PerturbNet	holdout1	0.846361963	0.929655836
OC[C@@H]1[C@@H]2[C@@H](CN(C(=O)CC(F)(F)F)c3ccccc23)N1C(=O)C1CC1	13	PerturbNet	holdout1	0.835223341	0.967387878
OC[C@@H]1[C@@H]2[C@@H](CN(C(=O)Nc3cc(F)ccc3F)c3ccccc23)N1Cc1cccnc1	33	PerturbNet	holdout1	0.943080046	0.975234017
OC[C@@H]1[C@@H]2[C@@H](CN(C(=O)Nc3cccc(Cl)c3)c3ccccc23)N1CC1CCOCC1	32	PerturbNet	holdout1	0.948000497	0.972611969
OC[C@@H]1[C@@H]2[C@@H](CN(C(=O)c3ccc4OCOc4c3)c3ccccc23)N1C(=O)CC1CC1	13	PerturbNet	holdout1	0.775310148	0.928902525
OC[C@@H]1[C@@H]2[C@@H](CNc3ccccc23)N1C(=O)Cc1ccccn1	13	PerturbNet	holdout1	0.765779006	0.930328713
OC[C@@H]1[C@@H]2[C@@H](CNc3ccccc23)N1Cc1ccccc1Cl	33	PerturbNet	holdout1	0.946578842	0.984312241
OC[C@@H]1[C@@H]2[C@@H](CNc3ccccc23)N1S(=O)(=O)c1ccccc1	13	PerturbNet	holdout1	0.782892811	0.928846025
OC[C@@H]1[C@H]([C@H](C#N)N1C(=O)C1CCOCC1)c1ccc(cc1)C#Cc1cccc(F)c1	12	PerturbNet	holdout1	0.945713983	0.971039428
OC[C@@H]1[C@H]([C@H](C#N)N1C(=O)c1cccnc1)c1ccc(cc1)C#Cc1ccccc1F	30	PerturbNet	holdout1	0.931956044	0.960483189
OC[C@@H]1[C@H]([C@H]2CN(CC(=O)N12)C(=O)c1cccnc1)c1ccc(cc1)-c1ccccc1F	48	PerturbNet	holdout1	0.937536156	0.957497077
OC[C@@H]1[C@H]([C@H]2CN(Cc3ccccn3)CCCCN12)c1ccc(cc1)-c1cccnc1	12	PerturbNet	holdout1	0.783039721	0.910976523
OC[C@@H]1[C@H](c2ccccc2)C2(CN(C2)C(=O)c2cccc(F)c2)N1C(=O)C1CCCCC1	6	PerturbNet	holdout1	0.821139372	0.934860671
OC[C@@H]1[C@H]2Cn3c(ccc(-c4ccc(F)cc4)c3=O)[C@H]2N(Cc2ccccn2)[C@H]1C(=O)NC1CCC1	6	PerturbNet	holdout1	0.849999098	0.918790865
OC[C@@H]1[C@H]2Cn3c(ccc(-c4ccccc4)c3=O)[C@@H]([C@H]1C(=O)NC1CCCC1)N2CCc1ccccc1	13	PerturbNet	holdout1	0.94625591	0.985056258
OC[C@@H]1[C@H]2Cn3c(ccc(-c4ccccc4)c3=O)[C@H]2N([C@H]1C(=O)NCCc1ccncc1)C(=O)C1CC1	13	PerturbNet	holdout1	0.945391293	0.986873587
OC[C@@H]1[C@H]2Cn3c(ccc(-c4ccccc4F)c3=O)[C@@H]([C@H]1C(O)=O)N2C(=O)c1cccnc1	13	PerturbNet	holdout1	0.924850332	0.977250976
OC[C@@H]1[C@H]2Cn3c(ccc(-c4ccncc4)c3=O)[C@@H]([C@H]1C(=O)N1CCCCC1)N2CCC(F)(F)F	13	PerturbNet	holdout1	0.948159726	0.984190903
OC[C@@H]1[C@H]2Cn3c(ccc(-c4ccncc4)c3=O)[C@@H]([C@H]1C(=O)NCC1CC1)N2Cc1nccs1	13	PerturbNet	holdout1	0.938770936	0.986045755
OC[C@@H]1[C@H]2Cn3c(ccc(-c4ccncc4)c3=O)[C@H]2N(Cc2ccncc2)[C@H]1C(=O)NCC(F)(F)F	6	PerturbNet	holdout1	0.824951082	0.892651791
OC[C@@H]1[C@H]2Cn3c(ccc(-c4ccncc4)c3=O)[C@H]2N(Cc2cocn2)[C@H]1C(=O)N1CCCCC1	13	PerturbNet	holdout1	0.954994079	0.986356094
OC[C@@H]1[C@H]2Cn3c(ccc(C4=CCCC4)c3=O)[C@@H]([C@H]1C(=O)NC1CCCC1)N2C(=O)c1ccccc1	6	PerturbNet	holdout1	0.81271808	0.942794178
OC[C@@H]1[C@H]2Cn3c(ccc(C4=CCCCC4)c3=O)[C@@H]([C@H]1C(=O)NCCc1ccncc1)N2CC1CC1	6	PerturbNet	holdout1	0.817001128	0.878049316
OC[C@@H]1[C@H]2Cn3c(ccc(C4=CCCCC4)c3=O)[C@H](N2)[C@H]1C(=O)NCc1ccc(F)cc1	6	PerturbNet	holdout1	0.784876026	0.873597266
OC[C@@H]1[C@H]2Cn3c(ccc(C4=CCCCC4)c3=O)[C@H]2N(Cc2cocn2)[C@H]1C(=O)Nc1ccccc1	13	PerturbNet	holdout1	0.939253406	0.970399195
OC[C@@H]1[C@H]2Cn3c(cccc3=O)[C@@H]([C@H]1C(=O)N1CCOCC1)N2Cc1cccc(Cl)c1	24	PerturbNet	holdout1	0.916793039	0.928887762
OC[C@@H]1[C@H]2Cn3c(cccc3=O)[C@@H]([C@H]1C(=O)N1CCOCC1)N2S(=O)(=O)c1ccccc1F	13	PerturbNet	holdout1	0.938090691	0.977838328
OC[C@@H]1[C@H]2Cn3c(cccc3=O)[C@@H]([C@H]1C(=O)NCCCN1CCOCC1)N2C(=O)NC1CCCC1	6	PerturbNet	holdout1	0.850300576	0.96676043
OC[C@@H]1[C@H]2Cn3c(cccc3=O)[C@@H]([C@H]1C(=O)NCc1cc(F)cc(F)c1)N2C(=O)c1cnccn1	6	PerturbNet	holdout1	0.817471615	0.930323123
OC[C@@H]1[C@H]2Cn3c(cccc3=O)[C@@H]([C@H]1C(=O)NCc1ccc3OCOc3c1)N2Cc1cccnc1	12	PerturbNet	holdout1	0.915668377	0.980893147
OC[C@@H]1[C@H]2Cn3c(cccc3=O)[C@H]2N(CCC(F)(F)F)[C@H]1C(=O)NCc1ccc(F)cc1	6	PerturbNet	holdout1	0.838296304	0.884585462
OC[C@@H]1[C@H]2Cn3c(cccc3=O)[C@H]2N(Cc2ccccn2)[C@H]1C(=O)NCCN1CCCCC1	13	PerturbNet	holdout1	0.945118059	0.970227874
OC[C@@H]1[C@H]2Cn3c(cccc3=O)[C@H]2N([C@H]1C(=O)NCC(F)(F)F)C(=O)C1CC1	6	PerturbNet	holdout1	0.863254953	0.936336017
OC[C@@H]1[C@H]2[C@H](CN(C(=O)C3CCOCC3)c3ccccc23)N1Cc1ccc(Cl)cc1	33	PerturbNet	holdout1	0.945370191	0.979463939
OC[C@H]1N(Cc2ccccn2)C2(CN(C(=O)CC3CC3)C2)[C@@H]1c1ccccc1	6	PerturbNet	holdout1	0.753661087	0.922013346
OC[C@H]1N[C@H](C#N)[C@H]1c1ccc(\C=C\c2ccccc2)cc1	24	PerturbNet	holdout1	0.887379556	0.965884875
OC[C@H]1N[C@H](CNC(=O)c2ccccc2F)[C@H]1c1ccccc1	7	PerturbNet	holdout1	0.719639381	0.936139773
OC[C@H]1Nc2ccc(Br)cc2[C@@H]2[C@H]1CCN2C(=O)C1CCOCC1	7	PerturbNet	holdout1	0.832555687	0.949907611
OC[C@H]1Nc2ccc(Br)cc2[C@@H]2[C@H]1CCN2C(=O)Cc1ccncc1	7	PerturbNet	holdout1	0.826852813	0.948336965
OC[C@H]1Nc2ccc(cc2[C@@H]2[C@H]1CCN2C(=O)Cc1ccncc1)-c1ccccc1F	7	PerturbNet	holdout1	0.869530265	0.940512483
OC[C@H]1OC(Oc2cc3ccc(=O)oc3cc2O)[C@H](O)[C@@H](O)[C@@H]1O	70	PerturbNet	holdout1	0.988744283	0.996677943
OC[C@H]1O[C@@H](CC(=O)NC2CCCCC2)C[C@@H]3[C@H]1Oc4ccc(NS(=O)(=O)c5ccc(F)cc5)cc34	6	PerturbNet	holdout1	0.826946017	0.934163721
OC[C@H]1O[C@@H](CC(=O)NCC(F)(F)F)C[C@H]2[C@@H]1Oc3ccc(NC(=O)c4cccnc4)cc23	6	PerturbNet	holdout1	0.810462158	0.902300925
OC[C@H]1O[C@@H](CC(=O)NCc2ccc(Cl)cc2)C[C@@H]3[C@H]1Oc4ccc(NC(=O)CC5CC5)cc34	6	PerturbNet	holdout1	0.794949344	0.869807035
OC[C@H]1O[C@@H](CC(=O)NCc2ccc3OCOc3c2)C[C@@H]4[C@H]1Oc5ccc(NC(=O)Nc6ccccc6F)cc45	6	PerturbNet	holdout1	0.811017423	0.870006071
OC[C@H]1O[C@@H](CC(=O)NCc2ccccc2Cl)CC[C@H]1NC(=O)C1CCOCC1	6	PerturbNet	holdout1	0.793047558	0.947267706
OC[C@H]1O[C@@H](CC(=O)Nc2nccs2)C=C[C@@H]1NC(=O)c1cccc(F)c1	11	PerturbNet	holdout1	0.893608796	0.936905542
OC[C@H]1O[C@@H](CCNS(=O)(=O)Cc2ccccc2)CC[C@@H]1NS(=O)(=O)c1ccc(F)cc1	30	PerturbNet	holdout1	0.966715436	0.987066102
OC[C@H]1O[C@@H](CCn2cc(Cc3ccccc3)nn2)CC[C@@H]1NC(=O)Nc1cccc(Cl)c1	6	PerturbNet	holdout1	0.79042438	0.887317052
OC[C@H]1O[C@@H](CCn2cc(nn2)-c2ccccc2F)CC[C@H]1NC(=O)c1ccc2OCOc2c1	11	PerturbNet	holdout1	0.923399864	0.946267708
OC[C@H]1O[C@@H](CCn2cc(nn2)C2CC2)CC[C@H]1NC(=O)Nc1cc(F)ccc1F	26	PerturbNet	holdout1	0.923352767	0.967435296
OC[C@H]1O[C@@H](Oc2ccc(O)cc2)[C@H](O)[C@@H](O)[C@@H]1O	11	PerturbNet	holdout1	0.870050875	0.963906221
OC[C@H]1O[C@@H](Oc2ccccc2CO)[C@H](O)[C@@H](O)[C@@H]1O	82	PerturbNet	holdout1	0.988645348	0.997557754
OC[C@H]1O[C@H](C=C[C@@H]1NC(=O)Cc1cccnc1)CC(=O)Nc1ccccc1	31	PerturbNet	holdout1	0.946411035	0.977097234
OC[C@H]1O[C@H](CC(=O)N2CCOCC2)C[C@@H]3[C@H]1Oc4ccc(NS(=O)(=O)c5ccccc5)cc34	29	PerturbNet	holdout1	0.924373177	0.951353447
OC[C@H]1O[C@H](CC(=O)N2CCc3ccccc3C2)C[C@H]4[C@@H]1Oc5ccc(NC(=O)Cc6ccncc6)cc45	26	PerturbNet	holdout1	0.909548635	0.961258075
OC[C@H]1O[C@H](CC(=O)NC2CCCC2)C[C@H]3[C@@H]1Oc4ccc(NC(=O)C5CCC5)cc34	30	PerturbNet	holdout1	0.886640446	0.956448632
OC[C@H]1O[C@H](CC(=O)NCCCN2CCOCC2)C=C[C@H]1NS(=O)(=O)c1ccccc1F	30	PerturbNet	holdout1	0.944262328	0.960968056
OC[C@H]1O[C@H](CC(=O)NCCCN2CCOCC2)CC[C@H]1NC(=O)Nc1ccc2OCOc2c1	10	PerturbNet	holdout1	0.939641372	0.983559941
OC[C@H]1O[C@H](CC(=O)NCCN2CCCCC2)C[C@H]3[C@@H]1Oc4ccc(NC(=O)C5CCOCC5)cc34	10	PerturbNet	holdout1	0.933691487	0.976890294
OC[C@H]1O[C@H](CC(=O)NCc2cc(F)ccc2F)C[C@@H]3[C@H]1Oc4ccc(NC(=O)c5cccnc5)cc34	10	PerturbNet	holdout1	0.917459747	0.967410489
OC[C@H]1O[C@H](CC(=O)NCc2ccc(Oc3ccccc3)cc2)C=C[C@@H]1NC(=O)c1ccccc1	6	PerturbNet	holdout1	0.797784462	0.845345713
OC[C@H]1O[C@H](CCNC(=O)Cc2ccncc2)CC[C@H]1NC(=O)C1CCC1	11	PerturbNet	holdout1	0.925057235	0.975633176
OC[C@H]1O[C@H](CCNC(=O)c2cnccn2)CC[C@H]1NC(=O)c1ccc2OCOc2c1	6	PerturbNet	holdout1	0.798919761	0.850685528
OC[C@H]1O[C@H](CCNS(=O)(=O)Cc2ccccc2)CC[C@H]1NC(=O)c1cnccn1	6	PerturbNet	holdout1	0.778979402	0.904619639
OC[C@H]1O[C@H](CCNS(=O)(=O)c2cccc(Cl)c2)CC[C@@H]1NC(=O)Nc1cccc(F)c1	31	PerturbNet	holdout1	0.944081543	0.982421467
OC[C@H]1[C@@H]([C@@H](C#N)N1C(=O)Nc1cccc(F)c1)c1ccccc1	12	PerturbNet	holdout1	0.866381856	0.95191055
OC[C@H]1[C@@H]([C@@H]2CN(CCCCN12)C(=O)Cc1cccnc1)c1ccc(cc1)-c1cccc(c1)C#N	24	PerturbNet	holdout1	0.846307381	0.909843171
OC[C@H]1[C@@H]([C@@H]2CN(CCCCN12)C(=O)Nc1ccc(F)cc1)c1ccc(cc1)-c1cccc(c1)C#N	24	PerturbNet	holdout1	0.845180837	0.914004192
OC[C@H]1[C@@H]([C@@H]2CN(Cc3ccccn3)CCCCN12)c1ccc(Br)cc1	31	PerturbNet	holdout1	0.925461995	0.984425624
OC[C@H]1[C@@H]([C@@H]2CNCC(=O)N12)c1ccc(cc1)-c1ccc(cc1)C#N	32	PerturbNet	holdout1	0.944341206	0.987672416
OC[C@H]1[C@@H]([C@H](C#N)N1C(=O)C1CCCC1)c1ccccc1	12	PerturbNet	holdout1	0.914152931	0.972366988
OC[C@H]1[C@@H]([C@H](C#N)N1C(=O)Cc1ccncc1)c1ccc(cc1)C1=CCCCC1	47	PerturbNet	holdout1	0.934245406	0.913040226
OC[C@H]1[C@@H]([C@H](C#N)N1c1nc(cs1)-c1ccccc1)c1ccc(cc1)C1=CCCC1	16	PerturbNet	holdout1	0.626452349	0.942609413
OC[C@H]1[C@@H]([C@H]2CN(CC(=O)N12)S(=O)(=O)c1cccc(F)c1)c1ccc(cc1)C1=CCCC1	31	PerturbNet	holdout1	0.945327935	0.965824794
OC[C@H]1[C@@H]([C@H]2CN(CCCCN12)S(=O)(=O)c1cccs1)c1ccc(\C=C\c2ccccc2)cc1	13	PerturbNet	holdout1	0.827774432	0.9417216
OC[C@H]1[C@@H](c2ccccc2)C2(CN(C2)C(=O)CC2CC2)N1C(=O)c1cnccn1	6	PerturbNet	holdout1	0.872007018	0.963881735
OC[C@H]1[C@@H](c2ccccc2)C2(CN(C2)C(=O)CC2CC2)N1Cc1cccc(F)c1	6	PerturbNet	holdout1	0.832063506	0.916461294
OC[C@H]1[C@@H](c2ccccc2)C2(CN(Cc3nccs3)C2)N1CC1CCOCC1	6	PerturbNet	holdout1	0.81709019	0.88264071
OC[C@H]1[C@@H]2Cn3c(=O)cccc3[C@@H]2N(Cc2ncoc2)[C@@H]1C(=O)N1CCC(CC1)Cc1ccccc1	13	PerturbNet	holdout1	0.868039557	0.939228747
OC[C@H]1[C@@H]2Cn3c(ccc(-c4cccc(F)c4)c3=O)[C@@H]2N[C@@H]1C(=O)NC1CCCCC1	13	PerturbNet	holdout1	0.913890295	0.933396379
OC[C@H]1[C@@H]2Cn3c(ccc(-c4ccccc4)c3=O)[C@@H]2N(Cc2ccccc2F)[C@@H]1C(O)=O	6	PerturbNet	holdout1	0.816518204	0.938488909
OC[C@H]1[C@@H]2Cn3c(ccc(-c4cccnc4)c3=O)[C@H]([C@@H]1C(=O)NCC1CC1)N2C(=O)C1CC1	6	PerturbNet	holdout1	0.857760166	0.909198454
OC[C@H]1[C@@H]2Cn3c(ccc(-c4cccnc4)c3=O)[C@H]([C@@H]1C(=O)NCc1cccc(F)c1)N2CC1CC1	13	PerturbNet	holdout1	0.939509843	0.978989643
OC[C@H]1[C@@H]2Cn3c(ccc(-c4ccncc4)c3=O)[C@H]([C@@H]1C(O)=O)N2C(=O)C1CC1	13	PerturbNet	holdout1	0.934123682	0.975728344
OC[C@H]1[C@@H]2Cn3c(ccc(C4=CCCCC4)c3=O)[C@@H](N2)[C@@H]1C(=O)NCCCN1CCOCC1	13	PerturbNet	holdout1	0.928858549	0.960831147
OC[C@H]1[C@@H]2Cn3c(ccc(C4=CCCCC4)c3=O)[C@H]([C@@H]1C(=O)N1CCCCC1)N2Cc1nccs1	13	PerturbNet	holdout1	0.935312075	0.944603519
OC[C@H]1[C@@H]2Cn3c(ccc(\C=C\c4ccccc4)c3=O)[C@@H]2N[C@@H]1C(=O)N1CCCCC1	6	PerturbNet	holdout1	0.828655132	0.895400762
OC[C@H]1[C@@H]2Cn3c(cccc3=O)[C@@H](N2)[C@@H]1C(=O)NCc1cc(F)cc(F)c1	13	PerturbNet	holdout1	0.922091073	0.963439879
OC[C@H]1[C@@H]2Cn3c(cccc3=O)[C@@H]2N(CCc2ccccc2)[C@@H]1C(=O)NC1CCC1	12	PerturbNet	holdout1	0.945451518	0.988197119
OC[C@H]1[C@@H]2Cn3c(cccc3=O)[C@@H]2N(Cc2cc(F)ccc2F)[C@@H]1C(=O)N1CCOCC1	6	PerturbNet	holdout1	0.834596053	0.935894014
OC[C@H]1[C@@H]2Cn3c(cccc3=O)[C@H]([C@@H]1C(=O)NCC1CCCCC1)N2C(=O)c1cccnc1	6	PerturbNet	holdout1	0.856638935	0.931550852
OC[C@H]1[C@@H]2[C@@H](CN(c3ccccc23)S(=O)(=O)c2ccccc2)N1Cc1ccccn1	33	PerturbNet	holdout1	0.934787377	0.940446079
OC[C@H]1[C@@H]2[C@@H](CN(c3ccccc23)S(=O)(=O)c2ccccc2F)N1C(=O)CC1CC1	13	PerturbNet	holdout1	0.783373025	0.936764343
OC[C@H]1[C@H]([C@@H](C#N)N1C(=O)NC1CCCCC1)c1ccccc1C1=CCCCC1	16	PerturbNet	holdout1	0.676682546	0.933112587
OC[C@H]1[C@H]([C@@H](CNC(=O)NC2CCCC2)N1C(=O)C1CC1)c1ccccc1	27	PerturbNet	holdout1	0.935636426	0.961063921
OC[C@H]1[C@H]([C@@H](CNC(=O)c2ccncc2)N1CC1CCCC1)c1ccccc1	7	PerturbNet	holdout1	0.698031588	0.935676531
OC[C@H]1[C@H]([C@@H]2CN(CC(=O)N12)C(=O)c1cnccn1)c1ccc(cc1)-c1cccc(F)c1	12	PerturbNet	holdout1	0.842414444	0.918424491
OC[C@H]1[C@H]([C@@H]2CN(CC3CCOCC3)CCCCN12)c1ccc(cc1)-c1cccnc1	17	PerturbNet	holdout1	0.781603631	0.805678826
OC[C@H]1[C@H]([C@@H]2CN(Cc3ccncc3)CCCCN12)c1ccc(cc1)C1=CCCC1	13	PerturbNet	holdout1	0.877749441	0.957264764
OC[C@H]1[C@H]([C@H](C#N)N1C(=O)Nc1ccc(F)cc1)c1ccc(cc1)-c1cccnc1	12	PerturbNet	holdout1	0.884121145	0.958581662
OC[C@H]1[C@H]([C@H](C#N)N1C(=O)c1ccccc1F)c1ccccc1	12	PerturbNet	holdout1	0.859390897	0.944713152
OC[C@H]1[C@H]([C@H](CNC(=O)C2CCC2)N1C(=O)Cc1ccncc1)c1ccccc1	7	PerturbNet	holdout1	0.737457318	0.935930903
OC[C@H]1[C@H]([C@H]2CN(CC(=O)N12)C(=O)c1cccc(F)c1)c1ccc(\C=C\c2ccccc2)cc1	12	PerturbNet	holdout1	0.776559726	0.877097785
OC[C@H]1[C@H]([C@H]2CNCC(=O)N12)c1ccc(cc1)C1=CCCCC1	16	PerturbNet	holdout1	0.702062172	0.933511576
OC[C@H]1[C@H]2[C@H](CN(C(=O)Nc3ccc(F)cc3)c3ccccc23)N1C(=O)c1cccnc1	13	PerturbNet	holdout1	0.781793172	0.943153574
OC[C@H]1[C@H]2[C@H](CN(C(=O)c3cccnc3)c3ccccc23)N1Cc1ccc2OCOc2c1	13	PerturbNet	holdout1	0.832307918	0.925224275
OCc1cc(ccc1O)C(O)CNCCCCCCOCCCCc1ccccc1	120	PerturbNet	holdout1	0.993558735	0.995771434
OCc1ccc(CO[C@H]2C[C@H](C=C(O2)C(=O)N3CCCCC3)c4csc5ccccc45)cc1	57	PerturbNet	holdout1	0.923518754	0.983063855
ON1C(Nc2ccccc2C1=O)c3ccc(o3)c4ccc(cc4)C(F)(F)F	49	PerturbNet	holdout1	0.979067482	0.982508282
ONC(=O)CCCCC(=O)N/N=C/c1ccc(cc1)c2ccccc2	18	PerturbNet	holdout1	0.738156823	0.955058162
ONC(=O)CCCCCC(=O)N\N=C\c1ccc(cc1)-c1ccccn1	18	PerturbNet	holdout1	0.768559714	0.923080207
ONC(=O)CCCCCC(=O)N\N=C\c1ccc(cc1)-c1cccnc1	17	PerturbNet	holdout1	0.796029081	0.949524752
ONC(=O)CCCCCCSc1ccc2ccccc2c1	66	PerturbNet	holdout1	0.971665462	0.991706018
OS(=O)(=O)c1cc(ccc1\C=C\c1ccc(cc1S(O)(=O)=O)N=C=S)N=C=S	36	PerturbNet	holdout1	0.955386903	0.988925696
O[C@@H](CNCCOc1ccc(CC(O)=O)cc1)c1ccccc1	72	PerturbNet	holdout1	0.980450726	0.993148757
O[C@@H]1CN[C@@H]2CC[C@H](CC(=O)NCc3ccc4OCOc4c3)O[C@H]2COC1	21	PerturbNet	holdout1	0.879408098	0.946038121
O[C@@H]1CN[C@H]2CC[C@@H](CC(=O)NC3Cc4ccccc4C3)O[C@@H]2COC1	31	PerturbNet	holdout1	0.958304829	0.986224591
O[C@@H]1COC[C@@H]2O[C@@H](CC(=O)NCc3ccc(Oc4ccccc4)cc3)CC[C@H]2N(Cc2nccs2)C1	12	PerturbNet	holdout1	0.891726212	0.962757544
O[C@@H]1COC[C@@H]2O[C@H](CC(=O)N3CCOCC3)CC[C@H]2N(Cc2cccc(c2)-c2ccncc2)C1	21	PerturbNet	holdout1	0.869916581	0.928724536
O[C@@H]1COC[C@@H]2O[C@H](CC(=O)NCCCN3CCOCC3)CC[C@H]2N(C1)C(=O)c1ccccc1	39	PerturbNet	holdout1	0.943434473	0.988540533
O[C@@H]1COC[C@@H]2O[C@H](CC(=O)NCc3ccccc3Cl)CC[C@H]2N(Cc2nccs2)C1	21	PerturbNet	holdout1	0.908814422	0.960464488
O[C@@H]1COC[C@@H]2O[C@H](CC(=O)NCc3ccncn3)CC[C@H]2N(C1)C(=O)Nc1ccccc1	11	PerturbNet	holdout1	0.883954554	0.932846871
O[C@@H]1COC[C@H]2O[C@@H](CC(=O)NCc3ccccc3)CC[C@@H]2N(C1)C(=O)c1ccccc1F	24	PerturbNet	holdout1	0.84337781	0.885808493
O[C@@H]1COC[C@H]2O[C@H](CC(=O)NC3CCCC3)CC[C@@H]2N(C1)C(=O)c1ccc2OCOc2c1	21	PerturbNet	holdout1	0.855484065	0.930227497
O[C@@H]1COC[C@H]2O[C@H](CC(=O)NC3Cc4ccccc4C3)CC[C@@H]2N(C1)C(=O)Cc1ccccc1	40	PerturbNet	holdout1	0.891874873	0.926994233
O[C@@H]1[C@H](Oc2cc(O)cc(O)c2C1=O)c1ccc(O)c(O)c1	37	PerturbNet	holdout1	0.951243427	0.988543863
O[C@H]1C=C2[C@@H](NC(=O)c3c(O)c4OCOc4cc23)[C@H](O)[C@@H]1O	263	PerturbNet	holdout1	0.86212899	0.906616335
O[C@H]1COC[C@@H]2O[C@@H](CC(=O)N[C@@H]3CCN(Cc4ccccc4)C3)CC[C@H]2N(Cc2cocn2)C1	20	PerturbNet	holdout1	0.839574787	0.903724246
O[C@H]1COC[C@@H]2O[C@@H](CC(=O)Nc3ccc(cc3)-c3ccccc3)CC[C@H]2N(Cc2ccc3OCOc3c2)C1	53	PerturbNet	holdout1	0.862430838	0.919755663
O[C@H]1COC[C@@H]2O[C@H](CC(=O)NCc3ccc(Cl)cc3)CC[C@H]2N(C1)C(=O)c1cccnc1	30	PerturbNet	holdout1	0.828757606	0.911102522
O[C@H]1COC[C@@H]2O[C@H](CC(=O)NCc3ccc(F)cc3)CC[C@H]2N(Cc2cccc(c2)C(F)(F)F)C1	24	PerturbNet	holdout1	0.805040156	0.873389166
O[C@H]1COC[C@@H]2O[C@H](CC(=O)NCc3ccccc3)CC[C@H]2N(Cc2cccc(c2)C(F)(F)F)C1	20	PerturbNet	holdout1	0.874827063	0.871559371
O[C@H]1COC[C@H]2O[C@@H](CC(=O)NCC3CC3)CC[C@@H]2N(CC2CCOCC2)C1	11	PerturbNet	holdout1	0.835136347	0.920845491
O[C@H]1COC[C@H]2O[C@H](CC(=O)N3CCCCC3)CC[C@@H]2N(Cc2ccc(Oc3ccccc3)cc2)C1	24	PerturbNet	holdout1	0.895790552	0.930138803
O[C@H]1COC[C@H]2O[C@H](CC(=O)N3CCc4ccccc4C3)CC[C@@H]2N(Cc2ccc(F)cc2)C1	24	PerturbNet	holdout1	0.925471961	0.944418767
O[C@H]1COC[C@H]2O[C@H](CC(=O)NCC3CCCCC3)CC[C@@H]2N(CCC(F)(F)F)C1	41	PerturbNet	holdout1	0.946622593	0.983592827
Oc1c(Br)cc(cc1Br)\C=C1/C(=O)Nc2ccc(I)cc12	256	PerturbNet	holdout1	0.930904376	0.978351828
Oc1c(C(=O)C2CC2)c(=O)[nH]c2cc(Cl)ccc12	57	PerturbNet	holdout1	0.966459544	0.992931092
Oc1c(CC=C)cccc1\C=N\NC(=O)CN1CCN(Cc2ccccc2)CC1	173	PerturbNet	holdout1	0.944422698	0.971609186
Oc1c(CN2CCCC2)cc(COCc3ccccc3)c4cccnc14	56	PerturbNet	holdout1	0.963837693	0.968205573
Oc1cc(C=C(C#N)C#N)cc(O)c1O	84	PerturbNet	holdout1	0.986677623	0.988440357
Oc1cc(C=C(C#N)C#N)ccc1[N+](=O)[O-]	62	PerturbNet	holdout1	0.961737149	0.988340743
Oc1cc(O)c2C(=O)CC(Oc2c1)c3ccc(O)c(O)c3	246	PerturbNet	holdout1	0.906188315	0.974148957
Oc1cc(O)c2C(=O)C[C@H](Oc2c1)c1ccccc1	71	PerturbNet	holdout1	0.984173783	0.992848714
Oc1cc(ccc1C(=O)c2ccccc2)N3CCOCC3	52	PerturbNet	holdout1	0.952634806	0.993786216
Oc1cc2C(CN(CC=C)CCc2c(Cl)c1O)c3ccccc3	18	PerturbNet	holdout1	0.733708095	0.899847291
Oc1cc2CCC3NCc4ccccc4C3c2cc1O	52	PerturbNet	holdout1	0.955214307	0.992188771
Oc1cc2CCNC[C@H](c3ccccc3)c2cc1O	18	PerturbNet	holdout1	0.677286156	0.932472056
Oc1cc2ccccc2cc1-c1nnc(SCC#CCOC(=O)c2ccc(F)cc2)o1	46	PerturbNet	holdout1	0.957915871	0.992863847
Oc1ccc(/C=C(/C#N)\C(=O)OC\C=C\c2ccccc2)cc1O	69	PerturbNet	holdout1	0.982834262	0.995935558
Oc1ccc(C(=O)\C=C\c2ccc(O)c(O)c2)c(O)c1	62	PerturbNet	holdout1	0.954518507	0.950851667
Oc1ccc(C=C(C#N)C(=O)NCCCc2ccccc2)cc1O	64	PerturbNet	holdout1	0.984477877	0.99313015
Oc1ccc(CCC(=O)c2c(O)cc(O)cc2O)cc1	274	PerturbNet	holdout1	0.938832877	0.99017051
Oc1ccc(CCNCC2CCc3ccccc3C2=O)cc1	72	PerturbNet	holdout1	0.9813562	0.989864909
Oc1ccc(CNc2ccccc2Br)c2cccnc12	46	PerturbNet	holdout1	0.968121748	0.991747194
Oc1ccc(CNc2ccccn2)c2cccnc12	46	PerturbNet	holdout1	0.984790764	0.996247725
Oc1ccc(\C=C\c2ccccc2F)c2cccnc12	46	PerturbNet	holdout1	0.953248148	0.928868128
Oc1ccc(cc1)-c1c(nn2c(cc(nc12)C(F)(F)F)C(F)(F)F)-c1ccccc1	72	PerturbNet	holdout1	0.982473387	0.992892513
Oc1ccc(cc1)-c1cc(=O)c2c(O)cc(O)cc2o1	151	PerturbNet	holdout1	0.975776743	0.996421541
Oc1ccc(cc1)-c1cc(=O)c2ccc(O)cc2o1	37	PerturbNet	holdout1	0.962633338	0.9890803
Oc1ccc(cc1)-c1coc2cc(O)cc(O)c2c1=O	1000	PerturbNet	holdout1	0.72144616	0.944464704
Oc1ccc(cc1)C1CNCCc2c(Cl)c(O)c(O)cc12	103	PerturbNet	holdout1	0.990384168	0.997590197
Oc1ccc(cc1)\C=C\c1cc(O)cc(O)c1	552	PerturbNet	holdout1	0.96402456	0.986314044
Oc1ccc(cc1CC=C)-c1cc(CC=C)ccc1O	37	PerturbNet	holdout1	0.973656661	0.993540393
Oc1ccc(cc1O)C(=O)Cn2ccnc2	115	PerturbNet	holdout1	0.993473845	0.99770049
Oc1ccc(cc1O)C2=CCNCC2	49	PerturbNet	holdout1	0.990510796	0.995507451
Oc1ccc2C[C@H]3N(CC4CC4)CCC45[C@@H](Oc1c24)C(=O)CC[C@@]35O	123	PerturbNet	holdout1	0.963123391	0.991092513
Oc1ccc2[nH]c(cc2c1)C(=O)c3cc4ccccc4[nH]3	71	PerturbNet	holdout1	0.980807523	0.991945312
Oc1ccc2ccc(=O)oc2c1O	52	PerturbNet	holdout1	0.953046715	0.992882849
Oc1cccc(n1)C(=O)NC1CCCc2c1cnn2-c1ccc(F)cc1F	44	PerturbNet	holdout1	0.980219416	0.993803335
Oc1cccc2cc(cnc12)-c1ccncc1	56	PerturbNet	holdout1	0.97256571	0.980160241
Oc1ccccc1C(=O)N/N=C/c2cc(Br)cc(Br)c2O	67	PerturbNet	holdout1	0.909653736	0.978239988
Oc1ccccc1C(=O)N/N=C/c2cc(Cl)cc(Cl)c2O	65	PerturbNet	holdout1	0.967199626	0.983046939
Oc1ccccc1C[C@H]([C@H]1OCCNC1)c1ccccc1	17	PerturbNet	holdout1	0.701999129	0.916881836
Oc1ccccc1NC(=O)CCCCCCC(=O)N/N=C/C=C/c2ccccc2	67	PerturbNet	holdout1	0.982699456	0.997009437
Oc1ccccc1NC(=O)c1ccccn1	18	PerturbNet	holdout1	0.772277398	0.9202866
Oc1ccccc1NC(=O)c1ccncc1	18	PerturbNet	holdout1	0.762771112	0.907565733
Oc1nccc2c(cccc12)S(=O)(=O)N1CCCNCC1	52	PerturbNet	holdout1	0.950440533	0.991333932
On1[n+](c(C#N)c2ccc(cc12)[N+]([O-])=O)-c1ccccc1	156	PerturbNet	holdout1	0.972186115	0.987053643
S=C(NCc1ccc2OCOc2c1)N1CCN(CC1)c1ncnc2c3ccccc3oc12	136	PerturbNet	holdout1	0.874752583	0.970239775
S=c1[nH]cnc2nc[nH]c12	70	PerturbNet	holdout1	0.966123925	0.991519157
[O-][N+](=O)c1cc(C(=O)NCC=C)c2nc(Nc3ccc(Cl)c(Cl)c3)[nH]c(=O)c2c1	64	PerturbNet	holdout1	0.987366078	0.993414676
[O-][N+](=O)c1ccc(/C=N/NC(=O)CN2CCOCC2)o1	62	PerturbNet	holdout1	0.977595058	0.997156679
[O-][N+](=O)c1ccc(C=NNC(=O)CNc2cccc(c2)[N+](=O)[O-])o1	56	PerturbNet	holdout1	0.967285694	0.987498752
[O-][N+](=O)c1ccc(CN2CCOCCOCCN(Cc3ccc(cc3Cl)[N+]([O-])=O)CCOCC2)c(Cl)c1	46	PerturbNet	holdout1	0.961866114	0.970539801
[O-][N+](=O)c1ccc(Cl)c(c1)C(=O)Nc2cccc(NC(=O)c3cc(ccc3Cl)[N+](=O)[O-])n2	90	PerturbNet	holdout1	0.935918349	0.858522698
[O-][N+](=O)c1ccc(OCC(=O)Nc2ccc3oc(nc3c2)c4ccc(F)cc4)cc1	63	PerturbNet	holdout1	0.983214357	0.996468397
[O-][N+](=O)c1ccc2c(Cl)c(sc2c1)C(=O)NCCCn1ccnc1	45	PerturbNet	holdout1	0.982423703	0.993416066
[O-][N+](=O)c1cccc2cn[nH]c12	220	PerturbNet	holdout1	0.971522214	0.993022887
c1ccc(cc1)-c1n[nH]c2c1oc1ccccc21	63	PerturbNet	holdout1	0.97304545	0.992080433
c1ccc2c(c1)cc3ccc4cccc5ccc2c3c45	33	PerturbNet	holdout1	0.936586619	0.984523523
BrCC(=O)NCCc1c[nH]c2ccccc12	13	Chemcpa	holdout1	0.692890874	0.7841782
BrCC(=O)NCCc1ccccc1	14	Chemcpa	holdout1	0.671504575	0.812918667
Brc1ccc2N=C3CCCN3Cc2c1	57	Chemcpa	holdout1	0.982194707	0.978311624
Brc1ccccc1C(=O)Nc2ccccc2	115	Chemcpa	holdout1	0.990874157	0.996573583
Brc1ccccc1OCC(=O)NCCc2nc3ccccc3[nH]2	56	Chemcpa	holdout1	0.987282331	0.991344256
C(C(C1CCCCC1)C1CCCCC1)C1CCCCN1	284	Chemcpa	holdout1	0.982371003	0.983564672
C(C1CC1)N1[C@H]2CNC[C@@H]1[C@H]2c1ccc(cc1)-c1cccnc1	21	Chemcpa	holdout1	0.775623328	0.932610771
C(C1CC1)N1[C@H]2CNC[C@@H]1[C@H]2c1ccc(cc1)-c1ccncc1	28	Chemcpa	holdout1	0.820167618	0.868776124
C(CN1CCCCC1)Sc2nnc3c4ccccc4[nH]c3n2	67	Chemcpa	holdout1	0.985484819	0.995118178
C(CNc1nc2ccccc2s1)COc1cccc(CN2CCCCC2)c1	64	Chemcpa	holdout1	0.983654957	0.995878508
C(Cc1c[nH]c2ccccc12)Nc1cccc(Nc2ccncc2)c1	305	Chemcpa	holdout1	0.981443517	0.989603895
C(Cn1c2nc(cn2c3ccccc13)c4ccccc4)N5CCOCC5	64	Chemcpa	holdout1	0.985744718	0.995669266
C(N1C[C@H]2N[C@@H](C1)[C@@H]2c1ccc(\C=C\c2ccccc2)cc1)c1ccc2OCOc2c1	6	Chemcpa	holdout1	0.694528107	0.914860383
C(N1C[C@H]2N[C@@H](C1)[C@@H]2c1ccc(\C=C\c2ccccc2)cc1)c1nccs1	6	Chemcpa	holdout1	0.662239744	0.91936297
C(N1C[C@H]2N[C@@H](C1)[C@@H]2c1ccc(cc1)-c1ccncc1)c1nccs1	34	Chemcpa	holdout1	0.864725145	0.924866781
C(N1C[C@H]2N[C@@H](C1)[C@H]2c1ccc(cc1)-c1cccnc1)c1ccc2OCOc2c1	34	Chemcpa	holdout1	0.844017254	0.912744665
C(N1[C@H]2CNC[C@@H]1[C@@H]2c1ccc(cc1)-c1cccnc1)c1ccc2OCOc2c1	18	Chemcpa	holdout1	0.80358001	0.904655165
C(Nc1nc(nc2n(cnc12)-c1ccsc1)N1CCOCC1)c1nc2ccccc2[nH]1	30	Chemcpa	holdout1	0.846920004	0.947604958
C(Nc1nc(nnc1-c1ccccc1)-c1ccccn1)c1cccc(c1)-c1ccccc1	42	Chemcpa	holdout1	0.926358882	0.940635119
C(Nc1ncnc2[nH]cnc12)c1ccco1	12	Chemcpa	holdout1	0.829371668	0.909693271
C(Nc1ncnc2ccc(cc12)-c1ccc2OCOc2c1)C1CCCOC1	46	Chemcpa	holdout1	0.985483797	0.989128335
C(Nc1ncnc2ccc(cc12)-c1ccc2OCOc2c1)C1CCOC1	44	Chemcpa	holdout1	0.976868413	0.98081738
C(Nc1ncnc2ccc(cc12)c3ccc4OCOc4c3)c5cccnc5	57	Chemcpa	holdout1	0.984721003	0.987897442
C(Nc1ncnc2ccc(cc12)c3cccnc3)c4cccnc4	56	Chemcpa	holdout1	0.985722751	0.991034343
C(Nc1ncnc2ccc(cc12)c3cccnc3)c4cccs4	49	Chemcpa	holdout1	0.982917037	0.989055562
C(c1ccccc1)n1ncc2c(ncnc12)N1CCN(CC1)c1ccccc1	49	Chemcpa	holdout1	0.979957035	0.992179243
C/C=C/c1ccc2c(O[C@@H](CN(C)C(=O)c3ccc(F)cc3)[C@H](C)CN([C@@H](C)CO)S2(=O)=O)c1	10	Chemcpa	holdout1	0.796849398	0.84202805
C/C=C/c1ccc2c(O[C@H](CN(C)C(=O)C3CCCCC3)[C@H](C)CN([C@@H](C)CO)S2(=O)=O)c1	12	Chemcpa	holdout1	0.872831169	0.933856734
C/C=C/c1ccc2c(O[C@H](CN(C)C)[C@@H](C)CN([C@@H](C)CO)S2(=O)=O)c1	12	Chemcpa	holdout1	0.789685254	0.84906697
C/C=C/c1ccc2c(O[C@H](CN(C)CC3CCOCC3)[C@H](C)CN([C@H](C)CO)S2(=O)=O)c1	12	Chemcpa	holdout1	0.814869574	0.82842258
C/C=C/c1ccc2c(O[C@H](CN(C)Cc3ccccc3F)[C@H](C)CN([C@H](C)CO)S2(=O)=O)c1	12	Chemcpa	holdout1	0.842267547	0.891036051
C/C=C\1/CC(=C)[C@@](C)(O)C(=O)OCC2=CCN3CC[C@@H](OC1=O)[C@H]32	65	Chemcpa	holdout1	0.990540209	0.996231375
C1CC1C(NC1=NCCO1)C1CC1	188	Chemcpa	holdout1	0.9898848	0.993746031
C1CCC(CC1)Nc2nc(Nc3ccc(cc3)N4CCOCC4)nc5[nH]cnc25	64	Chemcpa	holdout1	0.97976143	0.996718186
C1CN(CCO1)c2nnc(c3ccccc3)c(n2)c4ccccc4	229	Chemcpa	holdout1	0.992703112	0.99633412
C1CN=C(N1)c1cnc2ccccc2n1	66	Chemcpa	holdout1	0.988169151	0.997507632
C1CNC(C1)c1cccnc1	37	Chemcpa	holdout1	0.982688137	0.975857586
C1COCCO1	27	Chemcpa	holdout1	0.858950126	0.913487042
C1Cc2ccccc2CN1	18	Chemcpa	holdout1	0.73676745	0.906519572
C=CC(=O)c1ccc2ccccc2c1	65	Chemcpa	holdout1	0.983968643	0.995072638
CC(=C)C1Cc2c(O1)ccc(C(=O)O)c2O	62	Chemcpa	holdout1	0.986400918	0.996574524
CC(=C)[C@H]1[C@H]2OC(=O)C1[C@]3(O)CC4O[C@]45C(=O)O[C@H]2[C@@]53C	62	Chemcpa	holdout1	0.986551341	0.991297657
CC(=CCC/C(=C/CO)/C)C	27	Chemcpa	holdout1	0.859507685	0.930477107
CC(=CCO)C=CC=C(C)C=CC1=C(C)CCCC1(C)C	197	Chemcpa	holdout1	0.984104645	0.973288365
CC(=CCc1c(O)c(CC=C(C)C)c2OC(CC(=O)c2c1O)c3ccc(O)cc3)C	24	Chemcpa	holdout1	0.31246247	0.783421245
CC(=Cc1ccccc1)C=C1SC(=S)N(CCCC(=O)Nc2ccc(C(O)=O)c(O)c2)C1=O	48	Chemcpa	holdout1	0.977611123	0.996842989
CC(=O)C(C#N)C(=O)Nc1ccc(OC(F)(F)F)cc1	30	Chemcpa	holdout1	0.954229386	0.978613806
CC(=O)CC(c1ccc(cc1)[N+]([O-])=O)c1c(O)c2ccccc2oc1=O	12	Chemcpa	holdout1	0.818388331	0.935899664
CC(=O)CC(c1ccccc1)c1c(O)c2ccccc2oc1=O	108	Chemcpa	holdout1	0.992779341	0.996993475
CC(=O)CCCCn1cnc2n(C)c(=O)n(C)c(=O)c12	35	Chemcpa	holdout1	0.964435936	0.976244069
CC(=O)N(CC1CCC1)C[C@H]1N[C@H](CO)[C@@H]1c1ccc(cc1)C1=CCCC1	7	Chemcpa	holdout1	0.55062163	0.828826813
CC(=O)N(O)[C@H]1[C@H](O)C(C)(C)Oc2ccc(cc12)C#N	83	Chemcpa	holdout1	0.985955858	0.995906085
CC(=O)N1CCCCN2[C@@H](CO)[C@H]([C@H]2C1)c1ccc(cc1)-c1ccccc1	13	Chemcpa	holdout1	0.793632542	0.958738356
CC(=O)N1CCN(CC1)c2ccc(OCC3COC(Cn4ccnc4)(O3)c5ccc(Cl)cc5Cl)cc2	44	Chemcpa	holdout1	0.980500301	0.98692731
CC(=O)N1CC[C@H]2[C@@H]1c1cc(ccc1N[C@@H]2CO)C#Cc1cccnc1	7	Chemcpa	holdout1	0.641432091	0.856166243
CC(=O)N1CC[C@H]2[C@@H]1c1cc(ccc1N[C@H]2CO)-c1ccc(F)cc1	7	Chemcpa	holdout1	0.667719296	0.840701246
CC(=O)N1[C@@H](CO)[C@@H]([C@@H]1CNC(=O)CN1CCOCC1)c1ccccc1	27	Chemcpa	holdout1	0.944725269	0.955641586
CC(=O)N1[C@@H]([C@@H](CO)[C@@H]2Cn3c(ccc(C4=CCCC4)c3=O)[C@H]12)C(=O)Nc1ccccc1	6	Chemcpa	holdout1	0.538449793	0.518519853
CC(=O)N1[C@@H]([C@@H](CO)[C@@H]2Cn3c(ccc(\C=C\c4ccccc4)c3=O)[C@H]12)C(=O)Nc1nccs1	13	Chemcpa	holdout1	0.85531796	0.890695992
CC(=O)N1[C@H](CO)[C@@H](c2ccccc2)C11CN(Cc2ccc(Cl)cc2)C1	6	Chemcpa	holdout1	0.433712649	0.805335212
CC(=O)N1[C@H]2Cn3c(ccc(-c4cccnc4)c3=O)[C@@H]1[C@@H]([C@H]2CO)C(=O)N1CCc2ccccc2C1	13	Chemcpa	holdout1	0.842071647	0.962606921
CC(=O)NC(C1CC1)c2cc(Cl)c3cccnc3c2O	56	Chemcpa	holdout1	0.971936549	0.968336774
CC(=O)NC[C@H]1[C@@H]([C@@H](CO)N1Cc1cccnc1)c1ccc(cc1)C1=CCCC1	7	Chemcpa	holdout1	0.551361078	0.783760529
CC(=O)N[C@@H]1C\C=C\CCCOC(=O)[C@@H]2CCCN2C1=O	773	Chemcpa	holdout1	0.880533331	0.973567555
CC(=O)N[C@H]1C[C@H](C1)C(=O)Nc1cc(ccc1N)-c1ccc(F)cc1	531	Chemcpa	holdout1	0.94909691	0.981132824
CC(=O)Nc1ccc(NS(=O)(=O)C)cc1	63	Chemcpa	holdout1	0.986514644	0.990866087
CC(=O)Nc1ccc(cc1)C(=O)Nc1ccc(F)cc1N	534	Chemcpa	holdout1	0.956827476	0.979740621
CC(=O)Nc1ccc(cc1)C(=O)Nc2cc(ccc2N)c3cccs3	371	Chemcpa	holdout1	0.942720667	0.9794066
CC(=O)Nc1ccc(cc1)C(=O)Nc2ccc(C)cc2N	607	Chemcpa	holdout1	0.96189114	0.985353121
CC(=O)Nc1ccc2c(c1)sn(-c1ccccc1)c2=O	44	Chemcpa	holdout1	0.978883727	0.98647513
CC(=O)Nc1ccccc1Nc2nc(NCCO)nc(n2)N3CCCC3	57	Chemcpa	holdout1	0.986524094	0.991951987
CC(=O)Nc1sc2CN(CCc2c1-c1nc2ccccc2s1)C(C)=O	46	Chemcpa	holdout1	0.983113124	0.994204925
CC(=O)OCC(=O)[C@@]1(O)CCC2C3CCC4=CC(=O)CC[C@]4(C)C3[C@@H](O)C[C@]12C	41	Chemcpa	holdout1	0.965478176	0.969665877
CC(=O)OCC(=O)[C@@]12OC3(CCCC3)O[C@@H]1CC1C3CCC4=CC(=O)C=C[C@]4(C)[C@@]3(F)[C@@H](O)C[C@]21C	83	Chemcpa	holdout1	0.989291935	0.99533661
CC(=O)OCC(=O)[C@H]1CCC2C3CCC4=CC(=O)CC[C@]4(C)C3CC[C@]12C	63	Chemcpa	holdout1	0.985106092	0.99260199
CC(=O)OCCN1C(=O)c2c(C1=O)c3cc(ccc3nc2C)S(=O)(=O)N4CCOCC4	71	Chemcpa	holdout1	0.989882642	0.995234061
CC(=O)OCCNC(=O)c1cccnc1	64	Chemcpa	holdout1	0.986033241	0.99177197
CC(=O)OCC[N+](C)(C)C	45	Chemcpa	holdout1	0.980127077	0.983832528
CC(=O)O[C@@H]1CC[C@@]2(C)C(CC[C@]3(C)C2CC=C4C5CC(C)(C)CC[C@@]5(CC[C@]43C)C(=O)O)C1(C)C	27	Chemcpa	holdout1	0.939621512	0.970448699
CC(=O)O[C@@]1(CC[C@H]2[C@@H]3C=C(C)C4=CC(=O)CC[C@@H]4[C@H]3CC[C@]12C)C(C)=O	66	Chemcpa	holdout1	0.984784377	0.996894349
CC(=O)O[C@@]1(CC[C@H]2[C@@H]3C=C(Cl)C4=CC(=O)C5CC5[C@]4(C)[C@H]3CC[C@@]21C)C(=O)C	63	Chemcpa	holdout1	0.988240189	0.992831343
CC(=O)Oc1cc(ccc1C(O)=O)C(F)(F)F	12	Chemcpa	holdout1	0.80442712	0.94374544
CC(=O)Oc1cccc2C(=O)c3cc(cc(OC(C)=O)c3C(=O)c12)C(O)=O	11	Chemcpa	holdout1	0.814571423	0.917059162
CC(=O)Oc1ccccc1C(=O)Nc2ccccc2	57	Chemcpa	holdout1	0.983801177	0.991189136
CC(=O)Oc1ccccc1C(=O)Oc1cccc(CO[N+]([O-])=O)c1	18	Chemcpa	holdout1	0.763338586	0.884381977
CC(=O)[C@H]1CC[C@H]2[C@@H]3C=CC4=CC(=O)CC[C@@]4(C)[C@@H]3CC[C@]12C	72	Chemcpa	holdout1	0.991931952	0.996582126
CC(=O)c1ccc(cc1)N2CCN(CC2)S(=O)(=O)c3ccc4NC(=O)Cc4c3	57	Chemcpa	holdout1	0.986034673	0.99085123
CC(=O)c1ccc(cc1)S(=O)(=O)NC(=O)NC1CCCCC1	10	Chemcpa	holdout1	0.782968594	0.906904955
CC(=O)c1cccc(c1)-c1csc2ncnc(Sc3nnnn3C)c12	49	Chemcpa	holdout1	0.958527599	0.920987383
CC(C(O)=O)c1ccc2Oc3ncccc3Cc2c1	12	Chemcpa	holdout1	0.782603028	0.896946729
CC(C)(C(=O)c1cccnc1)c1cccnc1	63	Chemcpa	holdout1	0.989688718	0.986665044
CC(C)(C)C(O)/C=C/c1ccc2OCOc2c1	49	Chemcpa	holdout1	0.982244792	0.995342024
CC(C)(C)CCNc1nc(nnc1-c1ccccc1)-c1ccccn1	111	Chemcpa	holdout1	0.945220214	0.942532181
CC(C)(C)NC(=O)c1ccc2C(=O)c3ccccc3-c4onc1c42	52	Chemcpa	holdout1	0.981419376	0.984148589
CC(C)(C)NCC(O)c1cc(O)cc(O)c1	45	Chemcpa	holdout1	0.98223656	0.992800808
CC(C)(C)NCC(O)c1ccc(O)c(CO)c1	47	Chemcpa	holdout1	0.976961872	0.981371265
CC(C)(C)S(=O)(=O)C(=C\c1cccn1S(=O)(=O)c1ccccc1)\C#N	48	Chemcpa	holdout1	0.985345404	0.993813472
CC(C)(C)S(=O)N1Cc2cc(nc(c2[C@@H]1CCO)c3cccc(C#CCC4CCCC4)c3)C(=O)NCCCN5CCOCC5	14	Chemcpa	holdout1	0.868823125	0.934270269
CC(C)(C)S(=O)N1Cc2cc(nc(c2[C@H]1CCO)c3cccc(C#CC(C)(C)O)c3)C(=O)NCCCN4CCOCC4	14	Chemcpa	holdout1	0.879370724	0.936677004
CC(C)(C)S(=O)N1Cc2cc(nc(c2[C@H]1CCO)c3cccc(c3)c4cccc(F)c4)C(=O)NCCCN5CCOCC5	14	Chemcpa	holdout1	0.87151386	0.928249705
CC(C)(C)[C@H](NC(=O)c1ccc(N)c(Cl)c1)C(=O)N1CCC[C@H]1C(=O)N[C@@H](CC(O)=O)C#N	48	Chemcpa	holdout1	0.984083154	0.994608072
CC(C)(C)[S@@](=O)N1Cc2cc(nc(c2[C@H]1CCO)-c1cccc(c1)-c1cccc(c1)C#N)C(=O)NCCN1CCCCC1	31	Chemcpa	holdout1	0.88429194	0.908650203
CC(C)(C)[S@@](=O)N1Cc2cc(nc(c2[C@H]1CCO)-c1cccc(c1)-c1ccccc1F)C(=O)NCc1ccccn1	14	Chemcpa	holdout1	0.89227234	0.9713861
CC(C)(C)[S@@](=O)N1Cc2cc(nc(c2[C@H]1CCO)-c1cccc(c1)-c1cccnc1)C(=O)N[C@H]1CCN(Cc2ccccc2)C1	19	Chemcpa	holdout1	0.91109081	0.949601467
CC(C)(C)[S@@](=O)N1Cc2cc(nc(c2[C@H]1CCO)-c1cccc(c1)-c1ccncc1)C(=O)NCc1ccc2OCOc2c1	19	Chemcpa	holdout1	0.899625104	0.923904626
CC(C)(C)[S@](=O)N1Cc2cc(nc(c2[C@@H]1CCO)-c1cccc(c1)-c1ccc(cc1)C#N)C(=O)N1CCCCC1	34	Chemcpa	holdout1	0.959411964	0.986634905
CC(C)(C)[S@](=O)N1Cc2cc(nc(c2[C@@H]1CCO)-c1cccc(c1)-c1ccccc1F)C(=O)N1CCCCC1	14	Chemcpa	holdout1	0.885027197	0.941273403
CC(C)(C)[S@](=O)N1Cc2cc(nc(c2[C@@H]1CCO)-c1cccc(c1)-c1cccnc1)C(=O)N1CCc2ccccc2C1	31	Chemcpa	holdout1	0.88088763	0.899666084
CC(C)(C)[S@](=O)N1Cc2cc(nc(c2[C@@H]1CCO)-c1cccc(c1)-c1ccncc1)C(=O)NCc1ccccc1F	34	Chemcpa	holdout1	0.95671208	0.978897282
CC(C)(C)c1cc(C=C(C#N)[N+]#[C-])cc(c1O)C(C)(C)C	96	Chemcpa	holdout1	0.937037161	0.969615135
[truncated: 64,023 more rows]
