# Supplementary material for: PerturbNet predicts single-cell responses to unseen chemical and genetic perturbations
Source: Mol Syst Biol. 2025 Jul 10;21(8):960–82. doi: 10.1038/s44320-025-00131-3 (PMC12322087; doi:10.1038/s44320-025-00131-3)
Supplement: Supplementary file 3 — Source data Fig. 2 [file 44320_2025_131_MOESM3_ESM.zip › figure2/f/benchmark_df_sciplex.csv]

perturbation	number_real_cells_used	model	holdout	treatment	r2	r2_deg
Epothilone	1202	PerturbNet	holdout1	S1297	0.958029618800014	0.915001627997852
Costunolide	3405	PerturbNet	holdout1	S1319	0.992837213979904	0.986072743498443
AR-42	2899	PerturbNet	holdout1	S2244	0.866971501455401	0.423704030799889
Zileuton	3467	PerturbNet	holdout1	S1443	0.990026292042144	0.955825433967562
BMS-754807	2671	PerturbNet	holdout1	S1124	0.989954395691141	0.980209530589565
Motesanib	3360	PerturbNet	holdout1	S1032	0.961708061389632	0.857484360262499
Ofloxacin	5004	PerturbNet	holdout1	S1463	0.972903474947145	0.890043541337602
Aminoglutethimide	3418	PerturbNet	holdout1	S1672	0.968446123380007	0.87401017034431
Anacardic	3600	PerturbNet	holdout1	S7582	0.964115974783864	0.91303797665441
Barasertib	3173	PerturbNet	holdout1	S1147	0.938883833551683	0.587880266653749
Abexinostat	3966	PerturbNet	holdout1	S1090	0.900200035334554	0.384890845170784
M344	3154	PerturbNet	holdout1	S2779	0.961659139162655	0.907519040085012
Streptozotocin	3382	PerturbNet	holdout1	S1312	0.994517420248329	0.990156194903118
BRD4770	3628	PerturbNet	holdout1	S7591	0.994070381996569	0.991612805346892
Curcumin	3693	PerturbNet	holdout1	S1848	0.993832270884024	0.988244791104418
Cediranib	3054	PerturbNet	holdout1	S1017	0.989298947409718	0.971376909117587
CUDC-907	2415	PerturbNet	holdout1	S2759	0.82798671713657	0.467952368946314
FLLL32	4642	PerturbNet	holdout1	S7259	0.985949571996292	0.932914478263124
SNS-314	2236	PerturbNet	holdout1	S1154	0.957905854453985	0.787539236231031
WP1066	3718	PerturbNet	holdout1	S2796	0.995196021754091	0.992439102526708
Veliparib	3163	PerturbNet	holdout1	S1004	0.993895865794243	0.968706442863299
Droxinostat	3192	PerturbNet	holdout1	S1422	0.993568036929365	0.985134452967921
Clevudine	3544	PerturbNet	holdout1	S3001	0.995287949437657	0.992057483325002
CYC116	2948	PerturbNet	holdout1	S1171	0.986480778940148	0.942165030868166
Raltitrexed	2510	PerturbNet	holdout1	S1192	0.947325469135819	0.604621506291284
(+)-JQ1	4801	PerturbNet	holdout1	S7110	0.915354488017611	0.896671148394228
GSK-LSD1	3686	PerturbNet	holdout1	S7574	0.973218652875345	0.959617199836489
MC1568	5334	PerturbNet	holdout1	S1484	0.989823255238039	0.959761910274337
Avagacestat	3234	PerturbNet	holdout1	S1262	0.990798775522253	0.973003886482298
Selisistat	4985	PerturbNet	holdout1	S1541	0.983257716766049	0.917021505477567
Tucidinostat	3619	PerturbNet	holdout1	S8567	0.961205706765286	0.844635515363006
Entinostat	3382	PerturbNet	holdout1	S1053	0.972107404438393	0.888740406569167
AT9283	2380	PerturbNet	holdout1	S1134	0.914102928655052	0.351325914869492
PF-3845	2860	PerturbNet	holdout1	S2666	0.978919503844422	0.849101116327804
MLN8054	3225	PerturbNet	holdout1	S1100	0.952288663777822	0.641833906322877
Fluorouracil	3391	PerturbNet	holdout1	S1209	0.993762144986681	0.98663240053984
XAV-939	2793	PerturbNet	holdout1	S1180	0.987684387136179	0.948111820013849
Thiotepa	3257	PerturbNet	holdout1	S1775	0.990892410723558	0.962421157106188
Epothilone	1202	Biolord	holdout1	S1297	0.690810830121486	0.79875815293297
Costunolide	3405	Biolord	holdout1	S1319	0.606819135235304	0.764078838111647
AR-42	2899	Biolord	holdout1	S2244	0.638419367635964	0.452586255398993
Zileuton	3467	Biolord	holdout1	S1443	0.6631226540301	0.723242763206829
BMS-754807	2671	Biolord	holdout1	S1124	0.542402422711654	0.79813858409268
Ofloxacin	5004	Biolord	holdout1	S1463	0.36052238290857	0.818536801354138
Aminoglutethimide	3418	Biolord	holdout1	S1672	0.585232683678751	0.355721379574882
Anacardic	3600	Biolord	holdout1	S7582	0.590972644439936	0.730115826254369
Barasertib	3173	Biolord	holdout1	S1147	0.81529375835274	0.717020043459273
Abexinostat	3966	Biolord	holdout1	S1090	0.614047120428108	0.679795862250373
M344	3154	Biolord	holdout1	S2779	0.637294322744686	0.796166609134514
Streptozotocin	3382	Biolord	holdout1	S1312	0.571756171802363	0.74451269481392
BRD4770	3628	Biolord	holdout1	S7591	0.65054724973068	0.710326422825762
Curcumin	3693	Biolord	holdout1	S1848	0.685446710927445	0.631690918890667
Cediranib	3054	Biolord	holdout1	S1017	0.588045237056123	0.793355321538419
CUDC-907	2415	Biolord	holdout1	S2759	0.501275932188912	0.430755197618088
FLLL32	4642	Biolord	holdout1	S7259	0.549050241020037	0.685898453957883
WP1066	3718	Biolord	holdout1	S2796	0.629163020517777	0.753912967265723
Veliparib	3163	Biolord	holdout1	S1004	0.628892648994959	0.29388525102349
Droxinostat	3192	Biolord	holdout1	S1422	0.650433315030863	0.67000025634471
Clevudine	3544	Biolord	holdout1	S3001	0.579540596732322	0.764059194757591
CYC116	2948	Biolord	holdout1	S1171	0.713516151022278	0.715960329811986
Raltitrexed	2510	Biolord	holdout1	S1192	0.73926639464544	0.517953114530945
(+)-JQ1	4801	Biolord	holdout1	S7110	-0.094192614109986	0.551435965261478
GSK-LSD1	3686	Biolord	holdout1	S7574	0.538626006436712	0.849646730153555
MC1568	5334	Biolord	holdout1	S1484	0.491353168023199	0.650602438603691
Avagacestat	3234	Biolord	holdout1	S1262	0.641771550837681	0.718978237975853
Selisistat	4985	Biolord	holdout1	S1541	0.4093077045574	0.680239377162434
Tucidinostat	3619	Biolord	holdout1	S8567	0.590437352199639	0.621431135716255
Entinostat	3382	Biolord	holdout1	S1053	0.650720356803123	0.71989970244097
AT9283	2380	Biolord	holdout1	S1134	0.78807258495902	0.382807661490773
PF-3845	2860	Biolord	holdout1	S2666	0.667988381764512	0.766958880258857
MLN8054	3225	Biolord	holdout1	S1100	0.765200553864558	0.845347690707162
Fluorouracil	3391	Biolord	holdout1	S1209	0.658835814315324	0.739676575534414
XAV-939	2793	Biolord	holdout1	S1180	0.633271775901735	0.707781874203019
Thiotepa	3257	Biolord	holdout1	S1775	0.596062069882687	0.439309628301107
Epothilone	1202	Training Sample	holdout1	S1297	0.893897207137643	0.724358720395106
Costunolide	3405	Training Sample	holdout1	S1319	0.941680217440811	0.874857688138573
AR-42	2899	Training Sample	holdout1	S2244	0.830171661689577	-0.128530592343687
Zileuton	3467	Training Sample	holdout1	S1443	0.920668248019846	0.690309721674529
BMS-754807	2671	Training Sample	holdout1	S1124	0.934291806600754	0.596709799461557
Ofloxacin	5004	Training Sample	holdout1	S1463	0.955362965934875	0.665042667665825
Aminoglutethimide	3418	Training Sample	holdout1	S1672	0.927482757291466	0.708733345454273
Anacardic	3600	Training Sample	holdout1	S7582	0.923663956347788	0.639266207814871
Barasertib	3173	Training Sample	holdout1	S1147	0.783908723032465	-0.147247239608834
Abexinostat	3966	Training Sample	holdout1	S1090	0.80963932644797	-0.405202821439255
M344	3154	Training Sample	holdout1	S2779	0.90383846792073	0.695467565264051
Streptozotocin	3382	Training Sample	holdout1	S1312	0.934625696503151	0.79025759001242
BRD4770	3628	Training Sample	holdout1	S7591	0.919706004894868	0.640585662046638
Curcumin	3693	Training Sample	holdout1	S1848	0.902210463795089	0.459632775947398
Cediranib	3054	Training Sample	holdout1	S1017	0.934902935871032	0.744311717655532
CUDC-907	2415	Training Sample	holdout1	S2759	0.810928248235693	0.00987151224999849
FLLL32	4642	Training Sample	holdout1	S7259	0.914580532234744	0.16590513485142
WP1066	3718	Training Sample	holdout1	S2796	0.923032286453414	0.628559398560433
Veliparib	3163	Training Sample	holdout1	S1004	0.930630744078912	0.693029721644053
Droxinostat	3192	Training Sample	holdout1	S1422	0.924434401196836	0.624811289751903
Clevudine	3544	Training Sample	holdout1	S3001	0.927785821791691	0.595587561993252
CYC116	2948	Training Sample	holdout1	S1171	0.885558380062018	0.524081897869969
Raltitrexed	2510	Training Sample	holdout1	S1192	0.810583379610419	0.0113036835776956
(+)-JQ1	4801	Training Sample	holdout1	S7110	0.896695081673062	0.509543606334736
GSK-LSD1	3686	Training Sample	holdout1	S7574	0.915836208815065	0.715663313445899
MC1568	5334	Training Sample	holdout1	S1484	0.923101848970708	0.136402832779502
Avagacestat	3234	Training Sample	holdout1	S1262	0.908187883535213	0.631774299182451
Selisistat	4985	Training Sample	holdout1	S1541	0.914326152172861	0.131702005591777
Tucidinostat	3619	Training Sample	holdout1	S8567	0.859956916503946	-0.0993874278266074
Entinostat	3382	Training Sample	holdout1	S1053	0.901448164090909	0.681995943286483
AT9283	2380	Training Sample	holdout1	S1134	0.726667558243058	-0.680695913739631
PF-3845	2860	Training Sample	holdout1	S2666	0.924450082776003	0.704789790273598
MLN8054	3225	Training Sample	holdout1	S1100	0.822251641668059	-0.135325761328619
Fluorouracil	3391	Training Sample	holdout1	S1209	0.898297354977915	0.612209793027358
XAV-939	2793	Training Sample	holdout1	S1180	0.915266506904798	0.685699375492073
Thiotepa	3257	Training Sample	holdout1	S1775	0.929063347930448	0.705669821345767
C/C(=C\c1csc(C)n1)C1CC2OC2CCCC(C)C(O)C(C)C(=O)C(C)(C)C(O)CC(=O)O1	1202	Mean	holdout1	S1297	-6.61705375220536	-5.10252939798472
C=C1C(=O)OC2/C=C(\C)CC/C=C(\C)CCC12	3405	Mean	holdout1	S1319	-6.40414336688956	-7.65105729016534
CC(C)[C@H](C(=O)Nc1ccc(C(=O)NO)cc1)c1ccccc1	2899	Mean	holdout1	S2244	-6.5769956430225	-8.89608276132008
CC(c1cc2ccccc2s1)N(O)C(N)=O	3467	Mean	holdout1	S1443	-5.93138213456019	-9.84337700920224
CC1(C(=O)Nc2ccc(F)nc2)CCCN1c1nc(Nc2cc(C3CC3)[nH]n2)c2cccn2n1	2671	Mean	holdout1	S1124	-6.8870661209513	-20.597031635381
CC1(C)CNc2cc(NC(=O)c3cccnc3NCc3ccncc3)ccc21O=P(O)(O)OO=P(O)(O)O	3360	Mean	holdout1	S1032	-6.23975817346825	-6.4426929739462
CC1COc2c(N3CCN(C)CC3)c(F)cc3c(=O)c(C(=O)O)cn1c23	5004	Mean	holdout1	S1463	-7.10554478061872	-12.8531337276881
CCC1(c2ccc(N)cc2)CCC(=O)NC1=O	3418	Mean	holdout1	S1672	-6.47270043658749	-16.554688428794
CCCCCCCCCCCCCCCc1cccc(O)c1C(=O)O	3600	Mean	holdout1	S7582	-6.19808195594832	-6.64528663914631
CCN(CCO)CCCOc1ccc2c(Nc3cc(CC(=O)Nc4cccc(F)c4)n[nH]3)ncnc2c1	3173	Mean	holdout1	S1147	-3.77033788628382	-10.339266071287
CN(C)Cc1c(C(=O)NCCOc2ccc(C(=O)NO)cc2)oc2ccccc12	3966	Mean	holdout1	S1090	-6.26325985105153	-13.6119109840428
CN(C)c1ccc(C(=O)NCCCCCCC(=O)NO)cc1	3154	Mean	holdout1	S2779	-6.3891005319953	-5.12018799679194
CN(N=O)C(=O)NC1C(O)OC(CO)C(O)C1O	3382	Mean	holdout1	S1312	-6.32440849927906	-11.4037544955517
COC(=O)c1ccc2c(c1)nc(NC(=O)c1ccccc1)n2CCCc1ccccc1	3628	Mean	holdout1	S7591	-6.28386537570349	-5.93872686892636
COc1cc(/C=C/C(=O)/C=C(O)/C=C/c2ccc(O)c(OC)c2)ccc1O	3693	Mean	holdout1	S1848	-5.85300234709292	-8.47978633243319
COc1cc2c(Oc3ccc4[nH]c(C)cc4c3F)ncnc2cc1OCCCN1CCCC1	3054	Mean	holdout1	S1017	-6.81650555658217	-17.2674858390713
COc1ccc(-c2nc(N3CCOCC3)c3sc(CN(C)c4ncc(C(=O)NO)cn4)cc3n2)cn1	2415	Mean	holdout1	S2759	-6.2633220286924	-6.2786692390849
COc1ccc(/C=C/C(=O)C2(C(=O)/C=C/c3ccc(OC)c(OC)c3)CCCCC2)cc1OC	4642	Mean	holdout1	S7259	-6.13728675356934	-18.4028800036156
CS(=O)(=O)OO=C(Nc1cccc(Cl)c1)Nc1ncc(CCNc2ncnc3ccsc23)s1	2236	Mean	holdout1	S1154	-4.30828570749802	-7.38517914206309
C[C@H](NC(=O)/C(C#N)=C/c1cccc(Br)n1)c1ccccc1	3718	Mean	holdout1	S2796	-6.30474711408425	-7.06653565911906
C[C@]1(c2nc3c(C(N)=O)cccc3[nH]2)CCCN1	3163	Mean	holdout1	S1004	-6.33529309441493	-22.9765057336664
Cc1cc(Cl)ccc1OCCCC(=O)NO	3192	Mean	holdout1	S1422	-6.00542500219071	-9.07766282348066
Cc1cn([C@H]2O[C@@H](CO)[C@H](O)[C@H]2F)c(=O)[nH]c1=O	3544	Mean	holdout1	S3001	-6.34867046554017	-9.28468982081731
Cc1nc(N)sc1-c1ccnc(Nc2ccc(N3CCOCC3)cc2)n1	2948	Mean	holdout1	S1171	-5.49795291427045	-7.85385255899607
Cc1nc2ccc(CN(C)c3ccc(C(=O)NC(CCC(=O)O)C(=O)O)s3)cc2c(=O)[nH]1	2510	Mean	holdout1	S1192	-4.51467477994361	-9.7487907558452
Cc1sc2c(c1C)C(c1ccc(Cl)cc1)=N[C@@H](CC(=O)OC(C)(C)C)c1nnc(C)n1-2	4801	Mean	holdout1	S7110	-7.93648154146203	-10.1653067904132
ClClc1ccc([C@@H]2C[C@H]2NC2CCNCC2)cc1	3686	Mean	holdout1	S7574	-6.28126302317028	-3.7642676194396
Cn1cc(/C=C/C(=O)c2cccc(F)c2)cc1/C=C/C(=O)NO	5334	Mean	holdout1	S1484	-6.52448864626913	-17.606444069633
NC(=O)C(CCC(F)(F)F)N(Cc1ccc(-c2ncon2)cc1F)S(=O)(=O)c1ccc(Cl)cc1	3234	Mean	holdout1	S1262	-6.10361584834023	-7.83934651540964
NC(=O)C1CCCc2c1[nH]c1ccc(Cl)cc21	4985	Mean	holdout1	S1541	-6.5081704854866	-17.0143345743355
Nc1ccc(F)cc1NC(=O)c1ccc(CNC(=O)/C=C/c2cccnc2)cc1	3619	Mean	holdout1	S8567	-5.8991558986402	-10.6777680814854
Nc1ccccc1NC(=O)c1ccc(CNC(=O)OCc2cccnc2)cc1	3382	Mean	holdout1	S1053	-6.00729405138189	-8.52391495430139
O=C(Nc1c[nH]nc1-c1nc2cc(CN3CCOCC3)ccc2[nH]1)NC1CC1	2380	Mean	holdout1	S1134	-3.69392745706484	-16.1727129641528
O=C(Nc1cccnc1)N1CCC(Cc2cccc(Oc3ccc(C(F)(F)F)cn3)c2)CC1	2860	Mean	holdout1	S2666	-5.84917317949839	-11.1076454443933
O=C(O)c1ccc(Nc2ncc3c(n2)-c2ccc(Cl)cc2C(c2c(F)cccc2F)=NC3)cc1	3225	Mean	holdout1	S1100	-4.25390818886769	-11.9254260821388
O=c1[nH]cc(F)c(=O)[nH]1	3391	Mean	holdout1	S1209	-6.017327668523	-7.73112808227865
Oc1nc(-c2ccc(C(F)(F)F)cc2)nc2c1CSCC2	2793	Mean	holdout1	S1180	-5.90800052076928	-10.7791426406304
S=P(N1CC1)(N1CC1)N1CC1	3257	Mean	holdout1	S1775	-6.42871244164268	-32.7888382198362
C/C(=C\c1csc(C)n1)C1CC2OC2CCCC(C)C(O)C(C)C(=O)C(C)(C)C(O)CC(=O)O1	1202	Median	holdout1	S1297	-0.723058748185089	-1.25039421491799
C=C1C(=O)OC2/C=C(\C)CC/C=C(\C)CCC12	3405	Median	holdout1	S1319	-0.675652192684381	-1.32882728303149
CC(C)[C@H](C(=O)Nc1ccc(C(=O)NO)cc1)c1ccccc1	2899	Median	holdout1	S2244	-0.633032969722062	-1.70937042401648
CC(c1cc2ccccc2s1)N(O)C(N)=O	3467	Median	holdout1	S1443	-0.662360685285951	-3.24444224706604
CC1(C(=O)Nc2ccc(F)nc2)CCCN1c1nc(Nc2cc(C3CC3)[nH]n2)c2cccn2n1	2671	Median	holdout1	S1124	-0.740836068847495	-2.29645180360062
CC1(C)CNc2cc(NC(=O)c3cccnc3NCc3ccncc3)ccc21O=P(O)(O)OO=P(O)(O)O	3360	Median	holdout1	S1032	-0.668785376548352	-1.51939178231376
CCC1(c2ccc(N)cc2)CCC(=O)NC1=O	3418	Median	holdout1	S1672	-0.705091815528276	-2.67200652468838
CCCCCCCCCCCCCCCc1cccc(O)c1C(=O)O	3600	Median	holdout1	S7582	-0.62180280597384	-3.01393316362834
CCN(CCO)CCCOc1ccc2c(Nc3cc(CC(=O)Nc4cccc(F)c4)n[nH]3)ncnc2c1	3173	Median	holdout1	S1147	-0.608185276223592	-3.79808540177401
CN(C)c1ccc(C(=O)NCCCCCCC(=O)NO)cc1	3154	Median	holdout1	S2779	-0.604420027559562	-0.874543462989583
CN(N=O)C(=O)NC1C(O)OC(CO)C(O)C1O	3382	Median	holdout1	S1312	-0.673572466649375	-2.71382957212482
COC(=O)c1ccc2c(c1)nc(NC(=O)c1ccccc1)n2CCCc1ccccc1	3628	Median	holdout1	S7591	-0.625242442939234	-2.56392691396487
COc1cc(/C=C/C(=O)/C=C(O)/C=C/c2ccc(O)c(OC)c2)ccc1O	3693	Median	holdout1	S1848	-0.605474823512245	-4.05187072677944
COc1cc2c(Oc3ccc4[nH]c(C)cc4c3F)ncnc2cc1OCCCN1CCCC1	3054	Median	holdout1	S1017	-0.718517400442784	-2.69792218300579
COc1ccc(-c2nc(N3CCOCC3)c3sc(CN(C)c4ncc(C(=O)NO)cn4)cc3n2)cn1	2415	Median	holdout1	S2759	-0.569757471111382	-2.11428879864813
CS(=O)(=O)OO=C(Nc1cccc(Cl)c1)Nc1ncc(CCNc2ncnc3ccsc23)s1	2236	Median	holdout1	S1154	-0.622127180323089	-2.87544946541329
C[C@H](NC(=O)/C(C#N)=C/c1cccc(Br)n1)c1ccccc1	3718	Median	holdout1	S2796	-0.625017856477455	-2.9831030354411
Cc1cc(Cl)ccc1OCCCC(=O)NO	3192	Median	holdout1	S1422	-0.640661315884348	-3.09910110822644
Cc1cn([C@H]2O[C@@H](CO)[C@H](O)[C@H]2F)c(=O)[nH]c1=O	3544	Median	holdout1	S3001	-0.644837108656822	-3.91512896716706
Cc1nc(N)sc1-c1ccnc(Nc2ccc(N3CCOCC3)cc2)n1	2948	Median	holdout1	S1171	-0.620773785433099	-3.44295522151163
Cc1nc2ccc(CN(C)c3ccc(C(=O)NC(CCC(=O)O)C(=O)O)s3)cc2c(=O)[nH]1	2510	Median	holdout1	S1192	-0.657233894812222	-3.33149488906592
ClClc1ccc([C@@H]2C[C@H]2NC2CCNCC2)cc1	3686	Median	holdout1	S7574	-0.609852293073644	-1.78376655112176
NC(=O)C(CCC(F)(F)F)N(Cc1ccc(-c2ncon2)cc1F)S(=O)(=O)c1ccc(Cl)cc1	3234	Median	holdout1	S1262	-0.657889589574518	-3.4227804747767
Nc1ccccc1NC(=O)c1ccc(CNC(=O)OCc2cccnc2)cc1	3382	Median	holdout1	S1053	-0.609022553923317	-0.513668070309727
O=C(Nc1cccnc1)N1CCC(Cc2cccc(Oc3ccc(C(F)(F)F)cn3)c2)CC1	2860	Median	holdout1	S2666	-0.662489131741031	-2.82590060505906
O=c1[nH]cc(F)c(=O)[nH]1	3391	Median	holdout1	S1209	-0.644140024343226	-3.18645860530485
Oc1nc(-c2ccc(C(F)(F)F)cc2)nc2c1CSCC2	2793	Median	holdout1	S1180	-0.645039405206539	-2.37774351420724
Epothilone	1000	Linear-rdkit-adjusted	holdout1	S1297	0.952042420426617	0.928535745168753
Costunolide	1000	Linear-rdkit-adjusted	holdout1	S1319	0.989066388458508	0.980095597787397
AR-42	1000	Linear-rdkit-adjusted	holdout1	S2244	0.888669695928843	0.288991366988998
Zileuton	1000	Linear-rdkit-adjusted	holdout1	S1443	0.989691365445516	0.968785713506247
BMS-754807	1000	Linear-rdkit-adjusted	holdout1	S1124	0.987813625188894	0.896782373186456
Motesanib	1000	Linear-rdkit-adjusted	holdout1	S1032	0.986461674895122	0.963838052679375
Ofloxacin	1000	Linear-rdkit-adjusted	holdout1	S1463	0.981234227748971	0.742270373762351
Aminoglutethimide	1000	Linear-rdkit-adjusted	holdout1	S1672	0.986224337166059	0.928828451580616
Anacardic	1000	Linear-rdkit-adjusted	holdout1	S7582	0.987330715538906	0.971948096740263
Barasertib	1000	Linear-rdkit-adjusted	holdout1	S1147	0.939269375751482	0.537380579761162
Abexinostat	1000	Linear-rdkit-adjusted	holdout1	S1090	0.879013314760821	0.0281310515315751
M344	1000	Linear-rdkit-adjusted	holdout1	S2779	0.959931251595092	0.86555015122734
Streptozotocin	1000	Linear-rdkit-adjusted	holdout1	S1312	0.989224026656283	0.959741070628319
BRD4770	1000	Linear-rdkit-adjusted	holdout1	S7591	0.991672249178031	0.989202051798989
Curcumin	1000	Linear-rdkit-adjusted	holdout1	S1848	0.989642175913496	0.98540850794516
Cediranib	1000	Linear-rdkit-adjusted	holdout1	S1017	0.987374007816531	0.949392429312845
CUDC-907	1000	Linear-rdkit-adjusted	holdout1	S2759	0.843364223485138	0.454318564552835
FLLL32	1000	Linear-rdkit-adjusted	holdout1	S7259	0.98006128285784	0.91359416106685
SNS-314	1000	Linear-rdkit-adjusted	holdout1	S1154	0.974723747830958	0.891606609550981
WP1066	1000	Linear-rdkit-adjusted	holdout1	S2796	0.988959466246438	0.99167800972924
Veliparib	1000	Linear-rdkit-adjusted	holdout1	S1004	0.985692078643169	0.893007083273747
Droxinostat	1000	Linear-rdkit-adjusted	holdout1	S1422	0.98997215406007	0.971626464090613
Clevudine	1000	Linear-rdkit-adjusted	holdout1	S3001	0.98576296909132	0.984086506173991
CYC116	1000	Linear-rdkit-adjusted	holdout1	S1171	0.986944719009189	0.967393460812899
Raltitrexed	1000	Linear-rdkit-adjusted	holdout1	S1192	0.942402276071068	0.542673584925358
(+)-JQ1	1000	Linear-rdkit-adjusted	holdout1	S7110	0.902404435099987	0.895152012680696
GSK-LSD1	1000	Linear-rdkit-adjusted	holdout1	S7574	0.983833189136045	0.985811121873802
MC1568	1000	Linear-rdkit-adjusted	holdout1	S1484	0.983807410252503	0.863808605633394
Avagacestat	1000	Linear-rdkit-adjusted	holdout1	S1262	0.982547777582225	0.965532056857521
Selisistat	1000	Linear-rdkit-adjusted	holdout1	S1541	0.984895432159094	0.910752479311944
Tucidinostat	1000	Linear-rdkit-adjusted	holdout1	S8567	0.973081206026152	0.807962010463113
Entinostat	1000	Linear-rdkit-adjusted	holdout1	S1053	0.96677004480105	0.878386857311429
AT9283	1000	Linear-rdkit-adjusted	holdout1	S1134	0.958684228175347	0.481395266450593
PF-3845	1000	Linear-rdkit-adjusted	holdout1	S2666	0.983299342313911	0.916337747886916
MLN8054	1000	Linear-rdkit-adjusted	holdout1	S1100	0.964639590070399	0.627283447629498
Fluorouracil	1000	Linear-rdkit-adjusted	holdout1	S1209	0.98972875991877	0.987820734097716
XAV-939	1000	Linear-rdkit-adjusted	holdout1	S1180	0.987357696832639	0.951353307473417
Thiotepa	1000	Linear-rdkit-adjusted	holdout1	S1775	0.989768418086373	0.886141343474588
Epothilone	1000	Linear-rdkit	holdout1	S1297	0.944124172871019	0.912311516643928
Costunolide	1000	Linear-rdkit	holdout1	S1319	0.977920676654839	0.953774382020216
AR-42	1000	Linear-rdkit	holdout1	S2244	0.876089865427626	0.151359240517658
Zileuton	1000	Linear-rdkit	holdout1	S1443	0.982537624347748	0.944864219788169
BMS-754807	1000	Linear-rdkit	holdout1	S1124	0.961675459264955	0.484119584376742
Motesanib	1000	Linear-rdkit	holdout1	S1032	0.979448342479171	0.95460254353106
Ofloxacin	1000	Linear-rdkit	holdout1	S1463	0.960615613008673	0.451082463511365
Aminoglutethimide	1000	Linear-rdkit	holdout1	S1672	0.974547930947654	0.861169446158769
Anacardic	1000	Linear-rdkit	holdout1	S7582	0.978208101951738	0.908165165416915
Barasertib	1000	Linear-rdkit	holdout1	S1147	0.924034068951524	0.381745381365398
Abexinostat	1000	Linear-rdkit	holdout1	S1090	0.836224936567366	-0.132138449559772
M344	1000	Linear-rdkit	holdout1	S2779	0.956079450270419	0.842145984961592
Streptozotocin	1000	Linear-rdkit	holdout1	S1312	0.97871144187369	0.921602671370639
BRD4770	1000	Linear-rdkit	holdout1	S7591	0.974132877453688	0.91230576368289
Curcumin	1000	Linear-rdkit	holdout1	S1848	0.963621333976855	0.855936433818575
Cediranib	1000	Linear-rdkit	holdout1	S1017	0.978937424618252	0.926979636689694
CUDC-907	1000	Linear-rdkit	holdout1	S2759	0.828304340272395	0.198733161194926
FLLL32	1000	Linear-rdkit	holdout1	S7259	0.933248588927977	0.31836614521154
SNS-314	1000	Linear-rdkit	holdout1	S1154	0.959070332345729	0.819901956863003
WP1066	1000	Linear-rdkit	holdout1	S2796	0.980758361779785	0.939892711413822
Veliparib	1000	Linear-rdkit	holdout1	S1004	0.978631769877033	0.802389164776571
Droxinostat	1000	Linear-rdkit	holdout1	S1422	0.98379008139406	0.957989516227489
Clevudine	1000	Linear-rdkit	holdout1	S3001	0.973135707772221	0.917313563762464
CYC116	1000	Linear-rdkit	holdout1	S1171	0.949441250100454	0.827785097910673
Raltitrexed	1000	Linear-rdkit	holdout1	S1192	0.939818870989521	0.534870884337898
(+)-JQ1	1000	Linear-rdkit	holdout1	S7110	0.852686223179019	0.60237874699721
GSK-LSD1	1000	Linear-rdkit	holdout1	S7574	0.954578684163985	0.894200393398597
MC1568	1000	Linear-rdkit	holdout1	S1484	0.932763945775907	0.118399094572316
Avagacestat	1000	Linear-rdkit	holdout1	S1262	0.966222391014467	0.906060656522705
Selisistat	1000	Linear-rdkit	holdout1	S1541	0.961878305522777	0.491484796310243
Tucidinostat	1000	Linear-rdkit	holdout1	S8567	0.888119634282215	0.0258714973871442
Entinostat	1000	Linear-rdkit	holdout1	S1053	0.963669198610169	0.847327118004007
AT9283	1000	Linear-rdkit	holdout1	S1134	0.948015848497525	0.33196214793254
PF-3845	1000	Linear-rdkit	holdout1	S2666	0.966874845615955	0.846768913121338
MLN8054	1000	Linear-rdkit	holdout1	S1100	0.954247948865125	0.511305066433675
Fluorouracil	1000	Linear-rdkit	holdout1	S1209	0.967289829663446	0.943068804160759
XAV-939	1000	Linear-rdkit	holdout1	S1180	0.979468790905279	0.918192072283369
Thiotepa	1000	Linear-rdkit	holdout1	S1775	0.968482780643432	0.536752283494138
Epothilone	1202	KNN	holdout1	S1297	0.918569655280352	0.918844749792873
Costunolide	3405	KNN	holdout1	S1319	0.953490228038999	0.920254567928767
AR-42	2899	KNN	holdout1	S2244	0.840799563375812	-0.170605160123751
Zileuton	3467	KNN	holdout1	S1443	0.929065667896914	0.778731604423742
BMS-754807	2671	KNN	holdout1	S1124	0.910356970461148	0.442025607530669
Ofloxacin	5004	KNN	holdout1	S1463	0.922705621293842	0.411264146359467
Aminoglutethimide	3418	KNN	holdout1	S1672	0.939607714285348	0.796077144423414
Anacardic	3600	KNN	holdout1	S7582	0.935030059303007	0.687149526229784
Barasertib	3173	KNN	holdout1	S1147	0.75050125864983	-0.539271030252501
Abexinostat	3966	KNN	holdout1	S1090	0.766183728597306	-0.112024890305713
M344	3154	KNN	holdout1	S2779	0.910388130644327	0.68181447648166
Streptozotocin	3382	KNN	holdout1	S1312	0.877294534638762	0.626248047951421
BRD4770	3628	KNN	holdout1	S7591	0.925245819514991	0.680327195582273
Curcumin	3693	KNN	holdout1	S1848	0.9158328414376	0.486178314427194
Cediranib	3054	KNN	holdout1	S1017	0.925529071713471	0.760646899929519
CUDC-907	2415	KNN	holdout1	S2759	0.80574387666334	-0.0439788736686351
FLLL32	4642	KNN	holdout1	S7259	0.855173086095147	-0.714967772008617
WP1066	3718	KNN	holdout1	S2796	0.933611067448247	0.689299695759213
Veliparib	3163	KNN	holdout1	S1004	0.946031007101471	0.742441376608085
Droxinostat	3192	KNN	holdout1	S1422	0.937010029523616	0.770709132347855
Clevudine	3544	KNN	holdout1	S3001	0.899299715181878	0.434755348563471
CYC116	2948	KNN	holdout1	S1171	0.910936919791248	0.670525341090124
Raltitrexed	2510	KNN	holdout1	S1192	0.828088297484235	0.121288561992756
(+)-JQ1	4801	KNN	holdout1	S7110	0.856742508186304	0.336869593743397
GSK-LSD1	3686	KNN	holdout1	S7574	0.952339102619355	0.86770499833396
MC1568	5334	KNN	holdout1	S1484	0.946919359567654	0.469173880681992
Avagacestat	3234	KNN	holdout1	S1262	0.918442046124098	0.664688423346584
Selisistat	4985	KNN	holdout1	S1541	0.900246035385047	-0.0732773728664629
Tucidinostat	3619	KNN	holdout1	S8567	0.779538345529407	-0.834364869335071
Entinostat	3382	KNN	holdout1	S1053	0.847083924020536	0.76805640738363
AT9283	2380	KNN	holdout1	S1134	0.698857521907176	-0.877755859753265
PF-3845	2860	KNN	holdout1	S2666	0.912283622528709	0.631507360235141
MLN8054	3225	KNN	holdout1	S1100	0.784560273173949	-0.516992298287204
Fluorouracil	3391	KNN	holdout1	S1209	0.928867426144038	0.797354742657947
XAV-939	2793	KNN	holdout1	S1180	0.934572486360526	0.778795312423255
Thiotepa	3257	KNN	holdout1	S1775	0.941978488417047	0.81966522378922
CUDC-101	3209	PerturbNet	holdout2	S1194	0.984168548207422	0.969997077623402
Patupilone	1468	PerturbNet	holdout2	S1364	0.975019091675998	0.912407075421036
Andarine	3416	PerturbNet	holdout2	S1140	0.992252287476703	0.972422982646925
AR-42	2899	PerturbNet	holdout2	S2244	0.881328738593212	0.469277362361434
Motesanib	3360	PerturbNet	holdout2	S1032	0.977613833329605	0.901887038816593
Pracinostat	3822	PerturbNet	holdout2	S1515	0.878175242019139	0.308581622276632
PD173074	3286	PerturbNet	holdout2	S1264	0.992224984344161	0.985595595102902
Luminespib	2004	PerturbNet	holdout2	S1069	0.949351590867574	0.675591337112491
Hesperadin	2783	PerturbNet	holdout2	S1529	0.952245673302677	0.711938277690831
BMS-911543	4670	PerturbNet	holdout2	S7144	0.960668698566731	0.793610260290543
ABT-737	2780	PerturbNet	holdout2	S1002	0.952722164286462	0.895208478234563
AG-14361	3400	PerturbNet	holdout2	S2178	0.992422088785231	0.983316812600115
M344	3154	PerturbNet	holdout2	S2779	0.963346498573188	0.915767530231452
Sorafenib	3067	PerturbNet	holdout2	S1040	0.99036916239843	0.988805965034665
Alisertib	2943	PerturbNet	holdout2	S1133	0.957024057955422	0.681437670946031
FLLL32	4642	PerturbNet	holdout2	S7259	0.977005640642186	0.898232626262865
SNS-314	2236	PerturbNet	holdout2	S1154	0.956761594305082	0.791156192754196
EED226	4782	PerturbNet	holdout2	S8496	0.992145777653442	0.96574697686883
PF-573228	2443	PerturbNet	holdout2	S2013	0.990872779136972	0.976012425819131
WP1066	3718	PerturbNet	holdout2	S2796	0.995284117517252	0.994007970780521
Veliparib	3163	PerturbNet	holdout2	S1004	0.99225215527318	0.953900145815146
Dasatinib	2535	PerturbNet	holdout2	S1021	0.964030894273901	0.927659226273963
Ki16425	3289	PerturbNet	holdout2	S1315	0.991750635200375	0.983948554393717
(+)-JQ1	4801	PerturbNet	holdout2	S7110	0.926193046780455	0.905376140835392
GSK-LSD1	3686	PerturbNet	holdout2	S7574	0.988423726700209	0.982710945579315
Enzastaurin	2777	PerturbNet	holdout2	S1055	0.973826765011572	0.872519508246151
SB431542	3009	PerturbNet	holdout2	S1067	0.988671416807096	0.969048280808318
Azacitidine	4818	PerturbNet	holdout2	S1782	0.989142154308681	0.953525231521199
ITSA-1	4348	PerturbNet	holdout2	S8323	0.97728237282595	0.902010464055836
Thalidomide	3232	PerturbNet	holdout2	S1193	0.992199432348694	0.983336876605524
Quercetin	3316	PerturbNet	holdout2	S2391	0.992700584542121	0.980305847675165
Ellagic	5003	PerturbNet	holdout2	S1327	0.979974706046071	0.888261709600439
Resveratrol	4740	PerturbNet	holdout2	S1396	0.995002535947381	0.987780865458127
Mercaptopurine	3064	PerturbNet	holdout2	S1305	0.988897441076957	0.935262465537956
JNJ-26854165	3417	PerturbNet	holdout2	S1172	0.9930970525939	0.993190041398081
CUDC-101	3209	Biolord	holdout2	S1194	0.573942999516255	0.720722197197305
Patupilone	1468	Biolord	holdout2	S1364	0.719290778306248	0.788067203294622
Andarine	3416	Biolord	holdout2	S1140	0.622694850215132	0.821243023761984
AR-42	2899	Biolord	holdout2	S2244	0.592406712353772	0.408679355233408
Pracinostat	3822	Biolord	holdout2	S1515	0.358796793593547	-0.173599078076074
PD173074	3286	Biolord	holdout2	S1264	0.558229639730559	0.471361836367862
Luminespib	2004	Biolord	holdout2	S1069	0.595751791365993	0.554942633687693
Hesperadin	2783	Biolord	holdout2	S1529	0.750741814690184	0.816016074560812
BMS-911543	4670	Biolord	holdout2	S7144	0.410685073065482	0.64214646630657
ABT-737	2780	Biolord	holdout2	S1002	0.597089675957264	0.778700590393897
AG-14361	3400	Biolord	holdout2	S2178	0.606040483643294	0.727833957698716
M344	3154	Biolord	holdout2	S2779	0.607802003772595	0.852902638906798
Alisertib	2943	Biolord	holdout2	S1133	0.783383573199686	0.849058675458938
FLLL32	4642	Biolord	holdout2	S7259	0.478530021502156	0.664078376711172
EED226	4782	Biolord	holdout2	S8496	0.414687423199925	0.71911783573113
PF-573228	2443	Biolord	holdout2	S2013	0.693760238189437	0.849754183859906
WP1066	3718	Biolord	holdout2	S2796	0.561877939071799	0.778629107186153
Veliparib	3163	Biolord	holdout2	S1004	0.583905544780802	0.160544280124086
Dasatinib	2535	Biolord	holdout2	S1021	0.5803981856306	0.588808226996824
Ki16425	3289	Biolord	holdout2	S1315	0.547477885012311	0.792951711212691
(+)-JQ1	4801	Biolord	holdout2	S7110	-0.332745367512088	0.446320065416629
GSK-LSD1	3686	Biolord	holdout2	S7574	0.488989968684732	0.856641312587756
Enzastaurin	2777	Biolord	holdout2	S1055	0.666371695684247	0.683933200373883
SB431542	3009	Biolord	holdout2	S1067	0.575236335549155	0.705273705914995
Azacitidine	4818	Biolord	holdout2	S1782	0.406917173236919	0.501717834571982
ITSA-1	4348	Biolord	holdout2	S8323	0.444235874076406	0.755903615152444
Thalidomide	3232	Biolord	holdout2	S1193	0.636666388100493	0.665210077276913
Quercetin	3316	Biolord	holdout2	S2391	0.566234068510046	0.76392993265865
Ellagic	5003	Biolord	holdout2	S1327	0.37947222547737	0.645088061199363
Resveratrol	4740	Biolord	holdout2	S1396	0.43374965099997	0.665507209581324
Mercaptopurine	3064	Biolord	holdout2	S1305	0.353045667702582	0.711634307850195
JNJ-26854165	3417	Biolord	holdout2	S1172	0.630926963407197	0.762002198850229
CUDC-101	3209	Training Sample	holdout2	S1194	0.917114587858499	0.665799903686335
Patupilone	1468	Training Sample	holdout2	S1364	0.866289979755033	0.485897585159573
Andarine	3416	Training Sample	holdout2	S1140	0.937093638684431	0.825023287056749
AR-42	2899	Training Sample	holdout2	S2244	0.837562722043593	-0.125850197982218
Pracinostat	3822	Training Sample	holdout2	S1515	0.846734866575492	-0.375177581500794
PD173074	3286	Training Sample	holdout2	S1264	0.934129203962362	0.831927912545567
Luminespib	2004	Training Sample	holdout2	S1069	0.87310905473319	0.072773830956348
Hesperadin	2783	Training Sample	holdout2	S1529	0.831326753680268	-0.10603575398342
BMS-911543	4670	Training Sample	holdout2	S7144	0.870876668546871	-0.522454897985358
ABT-737	2780	Training Sample	holdout2	S1002	0.916718015317841	0.750407672334178
AG-14361	3400	Training Sample	holdout2	S2178	0.915423489538065	0.553148071414848
M344	3154	Training Sample	holdout2	S2779	0.907765212422025	0.69150411035856
Alisertib	2943	Training Sample	holdout2	S1133	0.792785164058194	-0.63724960723419
FLLL32	4642	Training Sample	holdout2	S7259	0.900240358095817	-0.0824424938153485
EED226	4782	Training Sample	holdout2	S8496	0.920515597105109	0.213943121709397
PF-573228	2443	Training Sample	holdout2	S2013	0.924321502413442	0.840629746865093
WP1066	3718	Training Sample	holdout2	S2796	0.91617923654854	0.584246248154849
Veliparib	3163	Training Sample	holdout2	S1004	0.936152662703107	0.70090913806273
Dasatinib	2535	Training Sample	holdout2	S1021	0.90850633539052	0.560911236193272
Ki16425	3289	Training Sample	holdout2	S1315	0.925173392538586	0.759819438102881
(+)-JQ1	4801	Training Sample	holdout2	S7110	0.896043933230542	0.500056703582428
GSK-LSD1	3686	Training Sample	holdout2	S7574	0.929257864069964	0.794603533372589
Enzastaurin	2777	Training Sample	holdout2	S1055	0.893739760045164	0.555191073829383
SB431542	3009	Training Sample	holdout2	S1067	0.91143765979437	0.735016140242774
Azacitidine	4818	Training Sample	holdout2	S1782	0.909191447741544	0.0564112003737934
ITSA-1	4348	Training Sample	holdout2	S8323	0.91666932232893	0.322504275690976
Thalidomide	3232	Training Sample	holdout2	S1193	0.901873924159058	0.428929128002081
Quercetin	3316	Training Sample	holdout2	S2391	0.925117603932561	0.685855402970118
Ellagic	5003	Training Sample	holdout2	S1327	0.878179083861446	-0.439866106235361
Resveratrol	4740	Training Sample	holdout2	S1396	0.886655579731372	-0.236862444804331
Mercaptopurine	3064	Training Sample	holdout2	S1305	0.966731126778779	0.785541408517694
JNJ-26854165	3417	Training Sample	holdout2	S1172	0.924187395511777	0.718489726806729
C#Cc1cccc(Nc2ncnc3cc(OC)c(OCCCCCCC(=O)NO)cc23)c1	3209	Mean	holdout2	S1194	-6.47363962525957	-6.05024704092918
C/C(=C\c1csc(C)n1)C1CC2OC2(C)CCCC(C)C(O)C(C)C(=O)C(C)(C)C(O)CC(=O)O1	1468	Mean	holdout2	S1364	-5.83390960854681	-7.6352331496449
CC(=O)Nc1ccc(OCC(C)(O)C(=O)Nc2ccc([N+](=O)[O-])c(C(F)(F)F)c2)cc1	3416	Mean	holdout2	S1140	-6.25110896387015	-9.01996287325999
CC(C)[C@H](C(=O)Nc1ccc(C(=O)NO)cc1)c1ccccc1	2899	Mean	holdout2	S2244	-6.56865277286588	-8.93212182410847
CC1(C)CNc2cc(NC(=O)c3cccnc3NCc3ccncc3)ccc21O=P(O)(O)OO=P(O)(O)O	3360	Mean	holdout2	S1032	-6.23449977111212	-6.44298725436582
CCCCc1nc2cc(/C=C/C(=O)NO)ccc2n1CCN(CC)CC	3822	Mean	holdout2	S1515	-6.64464488346232	-18.038359199727
CCN(CC)CCCCNc1ncc2cc(-c3cc(OC)cc(OC)c3)c(NC(=O)NC(C)(C)C)nc2n1	3286	Mean	holdout2	S1264	-6.51288124123201	-17.7691248947514
CCNC(=O)c1noc(-c2cc(C(C)C)c(O)cc2O)c1-c1ccc(CN2CCOCC2)cc1	2004	Mean	holdout2	S1069	-6.06892229768215	-16.6393805913082
CCS(=O)(=O)Nc1ccc2c(c1)/C(=C(/Nc1ccc(CN3CCCCC3)cc1)c1ccccc1)C(=O)N2	2783	Mean	holdout2	S1529	-5.19355986231665	-12.2724949365448
CCn1c(C(=O)N(C2CC2)C2CC2)cc2c3c(ncn3C)c(Nc3cc(C)n(C)n3)nc21	4670	Mean	holdout2	S7144	-6.32331231666959	-15.9568360192258
CN(C)CCC(CSc1ccccc1)Nc1ccc(S(=O)(=O)NC(=O)c2ccc(N3CCN(Cc4ccccc4-c4ccc(Cl)cc4)CC3)cc2)cc1[N+](=O)[O-]	2780	Mean	holdout2	S1002	-6.134026954521	-11.3347595770585
CN(C)Cc1ccc(-c2nc3cccc4c3n2CCNC4=O)cc1	3400	Mean	holdout2	S2178	-5.98193526489796	-7.54447245218521
CN(C)c1ccc(C(=O)NCCCCCCC(=O)NO)cc1	3154	Mean	holdout2	S2779	-6.38259892585193	-5.13850597769356
CNC(=O)c1cc(Oc2ccc(NC(=O)Nc3ccc(Cl)c(C(F)(F)F)c3)cc2)ccn1Cc1ccc(S(=O)(=O)O)cc1	3067	Mean	holdout2	S1040	-6.66692323523177	-5.60898392310847
COc1cc(Nc2ncc3c(n2)-c2ccc(Cl)cc2C(c2c(F)cccc2OC)=NC3)ccc1C(=O)O	2943	Mean	holdout2	S1133	-4.0385688404026	-11.1516390947779
COc1ccc(/C=C/C(=O)C2(C(=O)/C=C/c3ccc(OC)c(OC)c3)CCCCC2)cc1OC	4642	Mean	holdout2	S7259	-6.14029568213006	-18.3781581437989
CS(=O)(=O)OO=C(Nc1cccc(Cl)c1)Nc1ncc(CCNc2ncnc3ccsc23)s1	2236	Mean	holdout2	S1154	-4.30325737250509	-7.38639902117449
CS(=O)(=O)c1ccc(-c2cnc(NCc3ccco3)n3cnnc23)cc1	4782	Mean	holdout2	S8496	-6.44532509529313	-16.4280981056456
CS(=O)(=O)c1cccc(CNc2nc(Nc3ccc4c(c3)CCC(=O)N4)ncc2C(F)(F)F)c1	2443	Mean	holdout2	S2013	-5.94068080017527	-11.5992082003965
C[C@H](NC(=O)/C(C#N)=C/c1cccc(Br)n1)c1ccccc1	3718	Mean	holdout2	S2796	-6.29981230549927	-7.06307224618524
C[C@]1(c2nc3c(C(N)=O)cccc3[nH]2)CCCN1	3163	Mean	holdout2	S1004	-6.33008833429215	-22.991760921599
Cc1nc(Nc2ncc(C(=O)Nc3c(C)cccc3Cl)s2)cc(N2CCN(CCO)CC2)n1	2535	Mean	holdout2	S1021	-6.58339949923468	-5.1366828899416
Cc1noc(-c2ccc(CSCCC(=O)O)cc2)c1NC(=O)OC(C)c1ccccc1Cl	3289	Mean	holdout2	S1315	-6.38866024095366	-5.98501316636966
Cc1sc2c(c1C)C(c1ccc(Cl)cc1)=N[C@@H](CC(=O)OC(C)(C)C)c1nnc(C)n1-2	4801	Mean	holdout2	S7110	-7.93862024675493	-10.1800095429247
ClClc1ccc([C@@H]2C[C@H]2NC2CCNCC2)cc1	3686	Mean	holdout2	S7574	-6.27564274177622	-3.76765524052289
Cn1cc(C2=C(c3cn(C4CCN(Cc5ccccn5)CC4)c4ccccc34)C(=O)NC2=O)c2ccccc21	2777	Mean	holdout2	S1055	-5.92142563849144	-13.7162773723292
NC(=O)c1ccc(-c2nc(-c3ccc4c(c3)OCO4)c(-c3ccccn3)[nH]2)cc1	3009	Mean	holdout2	S1067	-6.38726108084678	-8.84787593575897
Nc1ncn([C@@H]2O[C@H](CO)[C@@H](O)[C@H]2O)c(=O)n1	4818	Mean	holdout2	S1782	-6.55659799143473	-15.1099582486982
O=C(c1ccc(Cl)cc1Cl)n1nnc2ccccc21	4348	Mean	holdout2	S8323	-6.32190187954787	-11.5681083013385
O=C1CCC(N2C(=O)c3ccccc3C2=O)C(=O)N1	3232	Mean	holdout2	S1193	-5.80202342827938	-8.81926479877633
O=c1c(O)c(-c2ccc(O)c(O)c2)oc2cc(O)cc(O)c12	3316	Mean	holdout2	S2391	-6.16205300046881	-6.05643545522419
O=c1oc2c(O)c(O)cc3c(=O)oc4c(O)c(O)cc1c4c23	5003	Mean	holdout2	S1327	-5.97737932557442	-14.8338599401679
Oc1ccc(/C=C/c2cc(O)cc(O)c2)cc1	4740	Mean	holdout2	S1396	-6.10411389425075	-15.1344259984712
S=c1nc[nH]c2nc[nH]c12	3064	Mean	holdout2	S1305	-7.14859073666102	-56.8038185665793
c1ccc2c(CCNc3ccc(Nc4ccncc4)cc3)c[nH]c2c1	3417	Mean	holdout2	S1172	-6.25153709814856	-6.09345122139047
C#Cc1cccc(Nc2ncnc3cc(OC)c(OCCCCCCC(=O)NO)cc23)c1	3209	Median	holdout2	S1194	-0.618326214450891	-1.900310712311
C/C(=C\c1csc(C)n1)C1CC2OC2(C)CCCC(C)C(O)C(C)C(=O)C(C)(C)C(O)CC(=O)O1	1468	Median	holdout2	S1364	-0.688635034707955	-1.93189786150077
CC(=O)Nc1ccc(OCC(C)(O)C(=O)Nc2ccc([N+](=O)[O-])c(C(F)(F)F)c2)cc1	3416	Median	holdout2	S1140	-0.67325531278951	-1.51635254547653
CC(C)[C@H](C(=O)Nc1ccc(C(=O)NO)cc1)c1ccccc1	2899	Median	holdout2	S2244	-0.633032969722062	-1.70937042401648
CC1(C)CNc2cc(NC(=O)c3cccnc3NCc3ccncc3)ccc21O=P(O)(O)OO=P(O)(O)O	3360	Median	holdout2	S1032	-0.668785376548352	-1.51939178231376
CCN(CC)CCCCNc1ncc2cc(-c3cc(OC)cc(OC)c3)c(NC(=O)NC(C)(C)C)nc2n1	3286	Median	holdout2	S1264	-0.705427331094446	-2.27812281611124
CN(C)CCC(CSc1ccccc1)Nc1ccc(S(=O)(=O)NC(=O)c2ccc(N3CCN(Cc4ccccc4-c4ccc(Cl)cc4)CC3)cc2)cc1[N+](=O)[O-]	2780	Median	holdout2	S1002	-0.677380828050544	-1.74231538478796
CN(C)Cc1ccc(-c2nc3cccc4c3n2CCNC4=O)cc1	3400	Median	holdout2	S2178	-0.626233721502464	-3.73213758402324
CN(C)c1ccc(C(=O)NCCCCCCC(=O)NO)cc1	3154	Median	holdout2	S2779	-0.604420027559562	-0.874543462989583
CNC(=O)c1cc(Oc2ccc(NC(=O)Nc3ccc(Cl)c(C(F)(F)F)c3)cc2)ccn1Cc1ccc(S(=O)(=O)O)cc1	3067	Median	holdout2	S1040	-0.667952583564406	-1.13748349384793
CS(=O)(=O)OO=C(Nc1cccc(Cl)c1)Nc1ncc(CCNc2ncnc3ccsc23)s1	2236	Median	holdout2	S1154	-0.622127180323089	-2.87544946541329
CS(=O)(=O)c1cccc(CNc2nc(Nc3ccc4c(c3)CCC(=O)N4)ncc2C(F)(F)F)c1	2443	Median	holdout2	S2013	-0.677807173041272	-1.8474092323984
C[C@H](NC(=O)/C(C#N)=C/c1cccc(Br)n1)c1ccccc1	3718	Median	holdout2	S2796	-0.625017856477455	-2.9831030354411
Cc1nc(Nc2ncc(C(=O)Nc3c(C)cccc3Cl)s2)cc(N2CCN(CCO)CC2)n1	2535	Median	holdout2	S1021	-0.63150151442247	-2.31390881504749
Cc1noc(-c2ccc(CSCCC(=O)O)cc2)c1NC(=O)OC(C)c1ccccc1Cl	3289	Median	holdout2	S1315	-0.659497552771864	-2.42914406825067
ClClc1ccc([C@@H]2C[C@H]2NC2CCNCC2)cc1	3686	Median	holdout2	S7574	-0.609852293073644	-1.78376655112176
NC(=O)c1ccc(-c2nc(-c3ccc4c(c3)OCO4)c(-c3ccccn3)[nH]2)cc1	3009	Median	holdout2	S1067	-0.684862682088002	-1.85465543872351
O=C1CCC(N2C(=O)c3ccccc3C2=O)C(=O)N1	3232	Median	holdout2	S1193	-0.618695460260831	-3.76671734928866
O=c1c(O)c(-c2ccc(O)c(O)c2)oc2cc(O)cc(O)c12	3316	Median	holdout2	S2391	-0.63616994198495	-3.12468342054209
c1ccc2c(CCNc3ccc(Nc4ccncc4)cc3)c[nH]c2c1	3417	Median	holdout2	S1172	-0.646162490627498	-1.97610710428007
CUDC-101	1000	Linear-rdkit-adjusted	holdout2	S1194	0.984504092547392	0.961462327747385
Patupilone	1000	Linear-rdkit-adjusted	holdout2	S1364	0.954325593145214	0.752124004613838
Andarine	1000	Linear-rdkit-adjusted	holdout2	S1140	0.980535646294201	0.936970110060137
AR-42	1000	Linear-rdkit-adjusted	holdout2	S2244	0.897173303190461	0.317283332904268
Motesanib	1000	Linear-rdkit-adjusted	holdout2	S1032	0.987609426252957	0.963244546049855
Pracinostat	1000	Linear-rdkit-adjusted	holdout2	S1515	0.895368720949999	0.0146165133638887
PD173074	1000	Linear-rdkit-adjusted	holdout2	S1264	0.983512614829899	0.953767139189851
Luminespib	1000	Linear-rdkit-adjusted	holdout2	S1069	0.950729218796011	0.623256894101469
Hesperadin	1000	Linear-rdkit-adjusted	holdout2	S1529	0.949646054439423	0.673092469136911
BMS-911543	1000	Linear-rdkit-adjusted	holdout2	S7144	0.980494495130299	0.771310335792933
ABT-737	1000	Linear-rdkit-adjusted	holdout2	S1002	0.986569443094847	0.958805215036903
AG-14361	1000	Linear-rdkit-adjusted	holdout2	S2178	0.988208832009608	0.989796150471211
M344	1000	Linear-rdkit-adjusted	holdout2	S2779	0.971018316396132	0.904741629073846
Sorafenib	1000	Linear-rdkit-adjusted	holdout2	S1040	0.9869798433975	0.994949959987596
Alisertib	1000	Linear-rdkit-adjusted	holdout2	S1133	0.960412603676298	0.63430856823719
FLLL32	1000	Linear-rdkit-adjusted	holdout2	S7259	0.983383345858691	0.900044164288208
SNS-314	1000	Linear-rdkit-adjusted	holdout2	S1154	0.96627818514618	0.868591132559188
EED226	1000	Linear-rdkit-adjusted	holdout2	S8496	0.983948070305745	0.693730873303307
PF-573228	1000	Linear-rdkit-adjusted	holdout2	S2013	0.987509219511535	0.954989653494467
WP1066	1000	Linear-rdkit-adjusted	holdout2	S2796	0.989687416093517	0.990863220022623
Veliparib	1000	Linear-rdkit-adjusted	holdout2	S1004	0.985126023115287	0.913665051777516
Dasatinib	1000	Linear-rdkit-adjusted	holdout2	S1021	0.966389714273036	0.883016030740626
Ki16425	1000	Linear-rdkit-adjusted	holdout2	S1315	0.989204497872158	0.984204318862836
(+)-JQ1	1000	Linear-rdkit-adjusted	holdout2	S7110	0.899273743985787	0.912966788526975
GSK-LSD1	1000	Linear-rdkit-adjusted	holdout2	S7574	0.986303778858124	0.983255554806626
Enzastaurin	1000	Linear-rdkit-adjusted	holdout2	S1055	0.98524780413984	0.942616501201381
SB431542	1000	Linear-rdkit-adjusted	holdout2	S1067	0.981636273932429	0.951489791044976
Azacitidine	1000	Linear-rdkit-adjusted	holdout2	S1782	0.978898585967703	0.908315021094891
ITSA-1	1000	Linear-rdkit-adjusted	holdout2	S8323	0.98022936091087	0.876984775492493
Thalidomide	1000	Linear-rdkit-adjusted	holdout2	S1193	0.986967819108367	0.99088033603216
Quercetin	1000	Linear-rdkit-adjusted	holdout2	S2391	0.987906601597126	0.983869367583768
Ellagic	1000	Linear-rdkit-adjusted	holdout2	S1327	0.978015432497271	0.826669406656684
Resveratrol	1000	Linear-rdkit-adjusted	holdout2	S1396	0.981123759042127	0.870131584449985
Mercaptopurine	1000	Linear-rdkit-adjusted	holdout2	S1305	0.989198575726642	0.814351252950615
JNJ-26854165	1000	Linear-rdkit-adjusted	holdout2	S1172	0.987132630243882	0.987362471779346
CUDC-101	1000	Linear-rdkit	holdout2	S1194	0.969089321609803	0.862665501806408
Patupilone	1000	Linear-rdkit	holdout2	S1364	0.946591441190623	0.702534472885211
Andarine	1000	Linear-rdkit	holdout2	S1140	0.972604440035974	0.930823985081749
AR-42	1000	Linear-rdkit	holdout2	S2244	0.890375485382261	0.197647764097544
Motesanib	1000	Linear-rdkit	holdout2	S1032	0.980366670229913	0.948810491740714
Pracinostat	1000	Linear-rdkit	holdout2	S1515	0.864608437348619	-0.0753570204886502
PD173074	1000	Linear-rdkit	holdout2	S1264	0.975231021349356	0.907063107226381
Luminespib	1000	Linear-rdkit	holdout2	S1069	0.949252996751088	0.615740832702305
Hesperadin	1000	Linear-rdkit	holdout2	S1529	0.899741528382092	0.314108444188833
BMS-911543	1000	Linear-rdkit	holdout2	S7144	0.843747896005184	-0.808505210074178
ABT-737	1000	Linear-rdkit	holdout2	S1002	0.972930300793025	0.903771039302752
AG-14361	1000	Linear-rdkit	holdout2	S2178	0.971010545162769	0.905518233349659
M344	1000	Linear-rdkit	holdout2	S2779	0.961013492753407	0.854730166188938
Sorafenib	1000	Linear-rdkit	holdout2	S1040	0.977888029585325	0.971847142012382
Alisertib	1000	Linear-rdkit	holdout2	S1133	0.940031276102811	0.351214815149752
FLLL32	1000	Linear-rdkit	holdout2	S7259	0.938067959317129	0.260432764143859
SNS-314	1000	Linear-rdkit	holdout2	S1154	0.954887175478164	0.796655621559438
EED226	1000	Linear-rdkit	holdout2	S8496	0.949229750653052	0.0984483031083232
PF-573228	1000	Linear-rdkit	holdout2	S2013	0.979125805880179	0.893088013253555
WP1066	1000	Linear-rdkit	holdout2	S2796	0.981721577972688	0.94408657751578
Veliparib	1000	Linear-rdkit	holdout2	S1004	0.975237965152187	0.757495972915961
Dasatinib	1000	Linear-rdkit	holdout2	S1021	0.945166264913784	0.724342286933853
Ki16425	1000	Linear-rdkit	holdout2	S1315	0.979090512190026	0.968474527688852
(+)-JQ1	1000	Linear-rdkit	holdout2	S7110	0.826995241244902	0.53536175213635
GSK-LSD1	1000	Linear-rdkit	holdout2	S7574	0.970742329757952	0.933464344241143
Enzastaurin	1000	Linear-rdkit	holdout2	S1055	0.975110017143036	0.916895186363216
SB431542	1000	Linear-rdkit	holdout2	S1067	0.969165788526248	0.917107579803439
Azacitidine	1000	Linear-rdkit	holdout2	S1782	0.90704450985375	0.195357583292115
ITSA-1	1000	Linear-rdkit	holdout2	S8323	0.921134329169674	0.318562777539941
Thalidomide	1000	Linear-rdkit	holdout2	S1193	0.967349318847256	0.960635244550026
Quercetin	1000	Linear-rdkit	holdout2	S2391	0.978435978253309	0.970688166877675
Ellagic	1000	Linear-rdkit	holdout2	S1327	0.89807626821679	-0.346154237523959
Resveratrol	1000	Linear-rdkit	holdout2	S1396	0.912250583573819	-0.0119103361862813
Mercaptopurine	1000	Linear-rdkit	holdout2	S1305	0.983945004034212	0.799386195611021
JNJ-26854165	1000	Linear-rdkit	holdout2	S1172	0.975123986217035	0.932246392210937
CUDC-101	3209	KNN	holdout2	S1194	0.935260704257902	0.762116568886223
Patupilone	1468	KNN	holdout2	S1364	0.872860417584601	0.806530946630489
Andarine	3416	KNN	holdout2	S1140	0.942938040983505	0.875133474701359
AR-42	2899	KNN	holdout2	S2244	0.879369477842556	0.239643999445399
Pracinostat	3822	KNN	holdout2	S1515	0.805610579181485	-0.609510322387987
PD173074	3286	KNN	holdout2	S1264	0.949393793597884	0.878220465380101
Luminespib	2004	KNN	holdout2	S1069	0.871598280476215	0.00947022137410558
Hesperadin	2783	KNN	holdout2	S1529	0.827901393486252	-0.0718880743468748
BMS-911543	4670	KNN	holdout2	S7144	0.843722348912655	-0.904398697364376
ABT-737	2780	KNN	holdout2	S1002	0.907244557640699	0.756784464040139
AG-14361	3400	KNN	holdout2	S2178	0.931102248044644	0.651022262926267
M344	3154	KNN	holdout2	S2779	0.922073271690842	0.731629883350531
Alisertib	2943	KNN	holdout2	S1133	0.763266031285157	-0.976895824934266
FLLL32	4642	KNN	holdout2	S7259	0.8494560507791	-0.807422213244997
EED226	4782	KNN	holdout2	S8496	0.893603981831836	-0.250909686772972
PF-573228	2443	KNN	holdout2	S2013	0.93239551485824	0.843971110357785
WP1066	3718	KNN	holdout2	S2796	0.93391887617366	0.675040779950027
Veliparib	3163	KNN	holdout2	S1004	0.950796522350938	0.79379972961781
Dasatinib	2535	KNN	holdout2	S1021	0.884095272929803	0.455068578295194
Ki16425	3289	KNN	holdout2	S1315	0.883473964700129	0.665314588501142
(+)-JQ1	4801	KNN	holdout2	S7110	0.870978587345734	0.352874473303374
GSK-LSD1	3686	KNN	holdout2	S7574	0.955238667436237	0.87904968536107
Enzastaurin	2777	KNN	holdout2	S1055	0.863116807208654	0.430775195124341
SB431542	3009	KNN	holdout2	S1067	0.91211023672517	0.73511417025584
Azacitidine	4818	KNN	holdout2	S1782	0.959090303323367	0.767544686429223
ITSA-1	4348	KNN	holdout2	S8323	0.917096370347085	0.347552448541829
Thalidomide	3232	KNN	holdout2	S1193	0.899461162663335	0.43369599908398
Quercetin	3316	KNN	holdout2	S2391	0.925995427822616	0.689263781896412
Ellagic	5003	KNN	holdout2	S1327	0.83981734641177	-0.979042521980777
Resveratrol	4740	KNN	holdout2	S1396	0.911297213213096	0.0959069754432473
Mercaptopurine	3064	KNN	holdout2	S1305	0.969109878935473	0.80061997130293
JNJ-26854165	3417	KNN	holdout2	S1172	0.914718831815253	0.71810333065497
CUDC-101	3209	PerturbNet	holdout3	S1194	0.980616327466783	0.960845608418588
Sirtinol	3539	PerturbNet	holdout3	S2804	0.981225586789618	0.963241744471531
Motesanib	3360	PerturbNet	holdout3	S1032	0.987191975379092	0.955161920495097
Prednisone	3097	PerturbNet	holdout3	S1622	0.987445643560386	0.947499897211177
Roscovitine	3250	PerturbNet	holdout3	S1153	0.991875015367718	0.961602709536942
Carmofur	3237	PerturbNet	holdout3	S1289	0.986839598770926	0.935469276936274
TAK-901	2068	PerturbNet	holdout3	S2718	0.974374222605395	0.891683518907114
Resminostat	3318	PerturbNet	holdout3	S2693	0.975547262547099	0.951777729941359
CEP-33779	3605	PerturbNet	holdout3	S2806	0.992581928405176	0.988880419065668
Obatoclax	3139	PerturbNet	holdout3	S1057	0.990166074604644	0.96473433284582
YM155	754	PerturbNet	holdout3	S1130	0.878995968104684	0.565632739950891
Alisertib	2943	PerturbNet	holdout3	S1133	0.959565510530981	0.736280515957772
WHI-P154	3620	PerturbNet	holdout3	S2867	0.994520397890325	0.987916931772953
PCI-34051	4389	PerturbNet	holdout3	S2012	0.978373675271505	0.923174342762574
Tie2	3261	PerturbNet	holdout3	S1577	0.982935812177775	0.888026536256233
Veliparib	3163	PerturbNet	holdout3	S1004	0.993635090968257	0.971634766511244
Panobinostat	3028	PerturbNet	holdout3	S1030	0.482151783603588	-1.34187358541505
Tozasertib	3010	PerturbNet	holdout3	S1048	0.953282107711026	0.704137260761144
TG101209	2994	PerturbNet	holdout3	S2692	0.98908407300141	0.98333361191635
SRT2104	5258	PerturbNet	holdout3	S7792	0.975557759275613	0.915263927608764
CYC116	2948	PerturbNet	holdout3	S1171	0.988596168071412	0.956018226808947
(+)-JQ1	4801	PerturbNet	holdout3	S7110	0.91697232360541	0.911608406762764
GSK-LSD1	3686	PerturbNet	holdout3	S7574	0.988002451307099	0.978025999845481
SL-327	3197	PerturbNet	holdout3	S1066	0.985628644286064	0.965487263661112
Momelotinib	3152	PerturbNet	holdout3	S2219	0.991597724702735	0.986332120859619
Ivosidenib	2495	PerturbNet	holdout3	S8206	0.985989724740935	0.989170468221715
Iniparib	4330	PerturbNet	holdout3	S1087	0.982337842843429	0.914482400181819
Azacitidine	4818	PerturbNet	holdout3	S1782	0.989238258754799	0.960910875377838
Belinostat	4237	PerturbNet	holdout3	S1085	0.934368848521026	0.819737067306836
AT9283	2380	PerturbNet	holdout3	S1134	0.923046448243896	0.426688175864577
ITSA-1	4348	PerturbNet	holdout3	S8323	0.974763820399508	0.916498508794945
Quercetin	3316	PerturbNet	holdout3	S2391	0.993025934714812	0.983133835997564
Resveratrol	4740	PerturbNet	holdout3	S1396	0.993997209533126	0.983274478028418
Mercaptopurine	3064	PerturbNet	holdout3	S1305	0.989029176015507	0.956572821957733
CUDC-101	3209	Biolord	holdout3	S1194	0.565933155053869	0.743202071157949
Sirtinol	3539	Biolord	holdout3	S2804	0.594980882679664	0.721137637938966
Navitoclax	3026	Biolord	holdout3	S1001	0.599304150803046	0.829166080364887
Prednisone	3097	Biolord	holdout3	S1622	0.618105952986627	0.295370367662304
Roscovitine	3250	Biolord	holdout3	S1153	0.517391652051223	0.485063733376241
Carmofur	3237	Biolord	holdout3	S1289	0.634327713651961	0.648690838285204
TAK-901	2068	Biolord	holdout3	S2718	0.677702206292415	0.706387422057159
Resminostat	3318	Biolord	holdout3	S2693	0.594686062913007	0.709065660008677
CEP-33779	3605	Biolord	holdout3	S2806	0.522613737373983	0.769467852732264
YM155	754	Biolord	holdout3	S1130	-0.938108410479556	-0.453314387370098
Alisertib	2943	Biolord	holdout3	S1133	0.774833507826834	0.855433895208786
WHI-P154	3620	Biolord	holdout3	S2867	0.593452252856808	0.776549584125546
PCI-34051	4389	Biolord	holdout3	S2012	0.457165398920621	0.73848207669245
Tie2	3261	Biolord	holdout3	S1577	0.544986941923856	0.320153741307057
Veliparib	3163	Biolord	holdout3	S1004	0.59793416863624	0.297271687547317
Panobinostat	3028	Biolord	holdout3	S1030	0.362792411938647	0.142073194478371
Tozasertib	3010	Biolord	holdout3	S1048	0.778031486090089	0.594107693598071
TG101209	2994	Biolord	holdout3	S2692	0.536807458693261	0.773805104344429
SRT2104	5258	Biolord	holdout3	S7792	0.398171910012828	0.807175208448047
CYC116	2948	Biolord	holdout3	S1171	0.707952540593655	0.712759500812915
(+)-JQ1	4801	Biolord	holdout3	S7110	-0.150061737628253	0.526625266985057
GSK-LSD1	3686	Biolord	holdout3	S7574	0.539410533992632	0.845092830264313
SL-327	3197	Biolord	holdout3	S1066	0.518416417353218	0.768457614406792
Momelotinib	3152	Biolord	holdout3	S2219	0.64952509765611	0.728860414503253
Ivosidenib	2495	Biolord	holdout3	S8206	0.611728794249176	0.836670830255403
Iniparib	4330	Biolord	holdout3	S1087	0.451785481954082	0.676003820498507
Azacitidine	4818	Biolord	holdout3	S1782	0.439377409763052	0.525339898638261
Belinostat	4237	Biolord	holdout3	S1085	0.534572333707653	0.630398354590196
AT9283	2380	Biolord	holdout3	S1134	0.794181464478446	0.388786784069809
ITSA-1	4348	Biolord	holdout3	S8323	0.475276029021291	0.756642367146216
Quercetin	3316	Biolord	holdout3	S2391	0.584684890997904	0.756900179742514
Resveratrol	4740	Biolord	holdout3	S1396	0.482351140601316	0.689885222041983
Mercaptopurine	3064	Biolord	holdout3	S1305	0.445400945767238	0.684621513872367
CUDC-101	3209	Training Sample	holdout3	S1194	0.912190548678204	0.657036693134604
Sirtinol	3539	Training Sample	holdout3	S2804	0.928075909812936	0.617902390741705
Navitoclax	3026	Training Sample	holdout3	S1001	0.936714538483823	0.803424715667813
Prednisone	3097	Training Sample	holdout3	S1622	0.921624170562748	0.672664100142236
Roscovitine	3250	Training Sample	holdout3	S1153	0.939156514788963	0.82043644290963
Carmofur	3237	Training Sample	holdout3	S1289	0.916404747537393	0.672670712798555
TAK-901	2068	Training Sample	holdout3	S2718	0.886793178681361	0.51814953186727
Resminostat	3318	Training Sample	holdout3	S2693	0.911677150605092	0.727262997019316
CEP-33779	3605	Training Sample	holdout3	S2806	0.920198927843616	0.693638159799698
YM155	754	Training Sample	holdout3	S1130	0.573186935462426	-1.72057958041496
Alisertib	2943	Training Sample	holdout3	S1133	0.799076879412266	-0.568165145182564
WHI-P154	3620	Training Sample	holdout3	S2867	0.924167617477479	0.517165249120358
PCI-34051	4389	Training Sample	holdout3	S2012	0.914384933538287	0.296458838191529
Tie2	3261	Training Sample	holdout3	S1577	0.927511597139558	0.623295009253455
Veliparib	3163	Training Sample	holdout3	S1004	0.943821853498259	0.75841088743201
Panobinostat	3028	Training Sample	holdout3	S1030	0.564714341898192	-1.98815304004659
Tozasertib	3010	Training Sample	holdout3	S1048	0.778713768979727	-0.932070050673418
TG101209	2994	Training Sample	holdout3	S2692	0.941812470155539	0.807327351598134
SRT2104	5258	Training Sample	holdout3	S7792	0.936481671317174	0.444781112569151
CYC116	2948	Training Sample	holdout3	S1171	0.870144758541402	0.424399444573412
(+)-JQ1	4801	Training Sample	holdout3	S7110	0.887811510234273	0.483508176909934
GSK-LSD1	3686	Training Sample	holdout3	S7574	0.923382501685132	0.756193383987529
SL-327	3197	Training Sample	holdout3	S1066	0.939623225588836	0.734430043474748
Momelotinib	3152	Training Sample	holdout3	S2219	0.922078612992366	0.790147185870255
Ivosidenib	2495	Training Sample	holdout3	S8206	0.921398077098868	0.848987235726967
Iniparib	4330	Training Sample	holdout3	S1087	0.841261766613554	-0.764274247204816
Azacitidine	4818	Training Sample	holdout3	S1782	0.907250542445029	0.0516420850120566
Belinostat	4237	Training Sample	holdout3	S1085	0.901314634181066	0.409060533136277
AT9283	2380	Training Sample	holdout3	S1134	0.717373029351147	-0.751996580478806
ITSA-1	4348	Training Sample	holdout3	S8323	0.907055750881818	0.234808441458393
Quercetin	3316	Training Sample	holdout3	S2391	0.938009745607632	0.763232017932106
Resveratrol	4740	Training Sample	holdout3	S1396	0.909039353639774	0.0544831715568921
Mercaptopurine	3064	Training Sample	holdout3	S1305	0.964179043946638	0.768314902381501
C#Cc1cccc(Nc2ncnc3cc(OC)c(OCCCCCCC(=O)NO)cc23)c1	3209	Mean	holdout3	S1194	-6.46112078252626	-5.98577283596214
CC(NC(=O)c1ccccc1/N=C/c1c(O)ccc2ccccc12)c1ccccc1	3539	Mean	holdout3	S2804	-6.3452597119702	-8.58091955318241
CC1(C)CNc2cc(NC(=O)c3cccnc3NCc3ccncc3)ccc21O=P(O)(O)OO=P(O)(O)O	3360	Mean	holdout3	S1032	-6.22173801806155	-6.43323728929452
CC12C=CC(=O)C=C1CCC1C2C(=O)CC2(C)C1CCC2(O)C(=O)CO	3097	Mean	holdout3	S1622	-6.10702025574872	-19.6632713624593
CCC(CO)Nc1nc(NCc2ccccc2)c2ncn(C(C)C)c2n1	3250	Mean	holdout3	S1153	-6.24602125339521	-17.9752569367775
CCCCCCNC(=O)n1cc(F)c(=O)[nH]c1=O	3237	Mean	holdout3	S1289	-6.06753877808058	-14.7821358813061
CCS(=O)(=O)c1cccc(-c2cc(C(=O)NC3CCN(C)CC3)c(C)c3[nH]c4ncc(C)cc4c23)c1	2068	Mean	holdout3	S2718	-5.56423416677758	-12.0852011129699
CN(C)Cc1ccc(S(=O)(=O)n2ccc(/C=C/C(=O)NO)c2)cc1	3318	Mean	holdout3	S2693	-6.19052714531988	-3.84820186927306
CN1CCN(c2cccc(Nc3nc4c(-c5ccc(S(C)(=O)=O)cc5)cccn4n3)c2)CC1	3605	Mean	holdout3	S2806	-6.40280227954189	-5.89471871120887
COC1=CC(c2cc3ccccc3[nH]2)=N/C1=C\c1[nH]c(C)cc1CCS(=O)(=O)O	3139	Mean	holdout3	S1057	-6.53625706438137	-19.3219370905463
COCCn1c2c([n+](Cc3cnccn3)c1C)C(=O)c1ccccc1C2=O[Br-]	754	Mean	holdout3	S1130	-9.43433609657381	-31.02280662574
COc1cc(Nc2ncc3c(n2)-c2ccc(Cl)cc2C(c2c(F)cccc2OC)=NC3)ccc1C(=O)O	2943	Mean	holdout3	S1133	-4.03070020102401	-11.1470926940275
COc1cc2ncnc(Nc3ccc(O)c(Br)c3)c2cc1OC	3620	Mean	holdout3	S2867	-6.23090781530297	-10.0880200110121
COc1ccc(Cn2ccc3ccc(C(=O)NO)cc32)cc1	4389	Mean	holdout3	S2012	-6.60717605895235	-12.0877139871928
COc1ccc2cc(-c3[nH]c(-c4ccc(S(C)=O)cc4)nc3-c3ccncc3)ccc2c1	3261	Mean	holdout3	S1577	-6.38034421570418	-20.2943695562675
C[C@]1(c2nc3c(C(N)=O)cccc3[nH]2)CCCN1	3163	Mean	holdout3	S1004	-6.31747142610453	-22.9640207752789
Cc1[nH]c2ccccc2c1CCNCc1ccc(/C=C/C(=O)NO)cc1	3028	Mean	holdout3	S1030	-6.66753007026625	-6.48227957504195
Cc1cc(Nc2cc(N3CCN(C)CC3)nc(Sc3ccc(NC(=O)C4CC4)cc3)n2)n[nH]1	3010	Mean	holdout3	S1048	-4.20241682753209	-12.9070013560849
Cc1cnc(Nc2ccc(N3CCN(C)CC3)cc2)nc1Nc1cccc(S(=O)(=O)NC(C)(C)C)c1	2994	Mean	holdout3	S2692	-6.51268820594454	-5.81936132283352
Cc1nc(-c2cccnc2)sc1C(=O)Nc1ccccc1-c1cn2c(CN3CCOCC3)csc2n1	5258	Mean	holdout3	S7792	-6.9016386370986	-13.4240313605951
Cc1nc(N)sc1-c1ccnc(Nc2ccc(N3CCOCC3)cc2)n1	2948	Mean	holdout3	S1171	-5.47990507923315	-7.85241399882672
Cc1sc2c(c1C)C(c1ccc(Cl)cc1)=N[C@@H](CC(=O)OC(C)(C)C)c1nnc(C)n1-2	4801	Mean	holdout3	S7110	-7.92816318979927	-10.1515827014427
ClClc1ccc([C@@H]2C[C@H]2NC2CCNCC2)cc1	3686	Mean	holdout3	S7574	-6.26228305949138	-3.76149500838143
N#C/C(=C(/N)Sc1ccc(N)cc1)c1ccccc1C(F)(F)F	3197	Mean	holdout3	S1066	-6.90255663661961	-9.12934999024025
N#CCNC(=O)c1ccc(-c2ccnc(Nc3ccc(N4CCOCC4)cc3)n2)cc1	3152	Mean	holdout3	S2219	-5.98728708380903	-4.57015282596168
N#Cc1ccnc(N2C(=O)CCC2C(=O)N(c2cncc(F)c2)C(C(=O)NC2CC(F)(F)C2)c2ccccc2Cl)c1	2495	Mean	holdout3	S8206	-6.35017507744159	-9.43291092938223
NC(=O)c1ccc(I)c([N+](=O)[O-])c1	4330	Mean	holdout3	S1087	-5.82963984882868	-13.1683503190258
Nc1ncn([C@@H]2O[C@H](CO)[C@@H](O)[C@H]2O)c(=O)n1	4818	Mean	holdout3	S1782	-6.54555661926019	-15.1226179889101
O=C(/C=C/c1cccc(S(=O)(=O)Nc2ccccc2)c1)NO	4237	Mean	holdout3	S1085	-6.85492757213055	-10.6065201087874
O=C(Nc1c[nH]nc1-c1nc2cc(CN3CCOCC3)ccc2[nH]1)NC1CC1	2380	Mean	holdout3	S1134	-3.68724106135984	-16.132398953081
O=C(c1ccc(Cl)cc1Cl)n1nnc2ccccc21	4348	Mean	holdout3	S8323	-6.31237752484877	-11.5332330851387
O=c1c(O)c(-c2ccc(O)c(O)c2)oc2cc(O)cc(O)c12	3316	Mean	holdout3	S2391	-6.14881720364073	-6.04945028459176
Oc1ccc(/C=C/c2cc(O)cc(O)c2)cc1	4740	Mean	holdout3	S1396	-6.09343339724262	-15.1563775860102
S=c1nc[nH]c2nc[nH]c12	3064	Mean	holdout3	S1305	-7.13534845006199	-56.7248791509186
C#Cc1cccc(Nc2ncnc3cc(OC)c(OCCCCCCC(=O)NO)cc23)c1	3209	Median	holdout3	S1194	-0.61059807613914	-1.900310712311
CC(NC(=O)c1ccccc1/N=C/c1c(O)ccc2ccccc12)c1ccccc1	3539	Median	holdout3	S2804	-0.638966017091229	-3.78380716258505
CC1(C)CNc2cc(NC(=O)c3cccnc3NCc3ccncc3)ccc21O=P(O)(O)OO=P(O)(O)O	3360	Median	holdout3	S1032	-0.661796825167947	-1.51939178231376
CCC(CO)Nc1nc(NCc2ccccc2)c2ncn(C(C)C)c2n1	3250	Median	holdout3	S1153	-0.694549353621316	-1.89269572115884
CCCCCCNC(=O)n1cc(F)c(=O)[nH]c1=O	3237	Median	holdout3	S1289	-0.683919785604264	-2.61267156824442
CN(C)Cc1ccc(S(=O)(=O)n2ccc(/C=C/C(=O)NO)c2)cc1	3318	Median	holdout3	S2693	-0.57683250150539	-1.1051092856765
CN1CCN(c2cccc(Nc3nc4c(-c5ccc(S(C)(=O)=O)cc5)cccn4n3)c2)CC1	3605	Median	holdout3	S2806	-0.631950307692176	-2.47219261141959
COc1cc2ncnc(Nc3ccc(O)c(Br)c3)c2cc1OC	3620	Median	holdout3	S2867	-0.627069001933782	-3.7626679450069
Cc1cnc(Nc2ccc(N3CCN(C)CC3)cc2)nc1Nc1cccc(S(=O)(=O)NC(C)(C)C)c1	2994	Median	holdout3	S2692	-0.641907563534279	-1.48682721023093
Cc1nc(N)sc1-c1ccnc(Nc2ccc(N3CCOCC3)cc2)n1	2948	Median	holdout3	S1171	-0.614286033450751	-3.44295522151163
ClClc1ccc([C@@H]2C[C@H]2NC2CCNCC2)cc1	3686	Median	holdout3	S7574	-0.60241824646109	-1.76040347796457
N#C/C(=C(/N)Sc1ccc(N)cc1)c1ccccc1C(F)(F)F	3197	Median	holdout3	S1066	-0.660116715050821	-3.00084619286721
N#CCNC(=O)c1ccc(-c2ccnc(Nc3ccc(N4CCOCC4)cc3)n2)cc1	3152	Median	holdout3	S2219	-0.628484969594968	-1.70632257244279
N#Cc1ccnc(N2C(=O)CCC2C(=O)N(c2cncc(F)c2)C(C(=O)NC2CC(F)(F)C2)c2ccccc2Cl)c1	2495	Median	holdout3	S8206	-0.680664719155025	-0.659938338264243
O=c1c(O)c(-c2ccc(O)c(O)c2)oc2cc(O)cc(O)c12	3316	Median	holdout3	S2391	-0.628623815202944	-3.09025398763765
CUDC-101	1000	Linear-rdkit-adjusted	holdout3	S1194	0.983172563807527	0.962007185036697
Sirtinol	1000	Linear-rdkit-adjusted	holdout3	S2804	0.989716900471145	0.977252598323369
Motesanib	1000	Linear-rdkit-adjusted	holdout3	S1032	0.987348439966085	0.9670360260054
Prednisone	1000	Linear-rdkit-adjusted	holdout3	S1622	0.97484990816339	0.856259719117542
Roscovitine	1000	Linear-rdkit-adjusted	holdout3	S1153	0.986186524556429	0.941831463902075
Carmofur	1000	Linear-rdkit-adjusted	holdout3	S1289	0.973561988564	0.89470749284312
TAK-901	1000	Linear-rdkit-adjusted	holdout3	S2718	0.963590718768802	0.810109055848429
Resminostat	1000	Linear-rdkit-adjusted	holdout3	S2693	0.976115877335951	0.959191643524899
CEP-33779	1000	Linear-rdkit-adjusted	holdout3	S2806	0.988673995073391	0.988415843482688
Obatoclax	1000	Linear-rdkit-adjusted	holdout3	S1057	0.986515586737659	0.918648579273023
YM155	754	Linear-rdkit-adjusted	holdout3	S1130	0.879946400398779	0.558349232820271
Alisertib	1000	Linear-rdkit-adjusted	holdout3	S1133	0.935844463923332	0.47855217966708
WHI-P154	1000	Linear-rdkit-adjusted	holdout3	S2867	0.988325498711647	0.952827945567199
PCI-34051	1000	Linear-rdkit-adjusted	holdout3	S2012	0.976918409452093	0.888804803132211
Tie2	1000	Linear-rdkit-adjusted	holdout3	S1577	0.985244213090814	0.892391597976921
Veliparib	1000	Linear-rdkit-adjusted	holdout3	S1004	0.987881571072958	0.932231426903699
Panobinostat	1000	Linear-rdkit-adjusted	holdout3	S1030	0.502188965683573	-1.65938575406989
Tozasertib	1000	Linear-rdkit-adjusted	holdout3	S1048	0.957250672055585	0.641680840464753
TG101209	1000	Linear-rdkit-adjusted	holdout3	S2692	0.979714453614029	0.987866301394144
SRT2104	1000	Linear-rdkit-adjusted	holdout3	S7792	0.965644178989596	0.894956468011329
CYC116	1000	Linear-rdkit-adjusted	holdout3	S1171	0.988144452882972	0.963489015791432
(+)-JQ1	1000	Linear-rdkit-adjusted	holdout3	S7110	0.900549812858692	0.884504501173815
GSK-LSD1	1000	Linear-rdkit-adjusted	holdout3	S7574	0.984090186644309	0.98637549056627
SL-327	1000	Linear-rdkit-adjusted	holdout3	S1066	0.98026747841445	0.965417065278108
Momelotinib	1000	Linear-rdkit-adjusted	holdout3	S2219	0.988672731097103	0.989531250562614
Ivosidenib	1000	Linear-rdkit-adjusted	holdout3	S8206	0.986488866004798	0.983436675397878
Iniparib	1000	Linear-rdkit-adjusted	holdout3	S1087	0.970902323466383	0.839311262176474
Azacitidine	1000	Linear-rdkit-adjusted	holdout3	S1782	0.983599639466645	0.896680380926332
Belinostat	1000	Linear-rdkit-adjusted	holdout3	S1085	0.939572283869046	0.741663652962186
AT9283	1000	Linear-rdkit-adjusted	holdout3	S1134	0.957285168193115	0.493570847266302
ITSA-1	1000	Linear-rdkit-adjusted	holdout3	S8323	0.978075090868518	0.911404076985522
Quercetin	1000	Linear-rdkit-adjusted	holdout3	S2391	0.988225363533155	0.971631068538411
Resveratrol	1000	Linear-rdkit-adjusted	holdout3	S1396	0.979667808852154	0.899485343439966
Mercaptopurine	1000	Linear-rdkit-adjusted	holdout3	S1305	0.98704239165548	0.860716823391331
CUDC-101	1000	Linear-rdkit	holdout3	S1194	0.965012837272043	0.857988626812733
Sirtinol	1000	Linear-rdkit	holdout3	S2804	0.976547011649492	0.894922977135881
Motesanib	1000	Linear-rdkit	holdout3	S1032	0.978121987494023	0.95856493526011
Prednisone	1000	Linear-rdkit	holdout3	S1622	0.970450578697285	0.80916521728797
Roscovitine	1000	Linear-rdkit	holdout3	S1153	0.981973722742943	0.898542820708484
Carmofur	1000	Linear-rdkit	holdout3	S1289	0.959007342014469	0.778798478127588
TAK-901	1000	Linear-rdkit	holdout3	S2718	0.960880876225215	0.79615223234854
Resminostat	1000	Linear-rdkit	holdout3	S2693	0.956586892151359	0.883563140212226
CEP-33779	1000	Linear-rdkit	holdout3	S2806	0.973183917738671	0.93470934992228
Obatoclax	1000	Linear-rdkit	holdout3	S1057	0.982548069748873	0.916778257995112
YM155	754	Linear-rdkit	holdout3	S1130	0.502250171869964	-1.72398711593551
Alisertib	1000	Linear-rdkit	holdout3	S1133	0.909933156765377	0.0949776414819681
WHI-P154	1000	Linear-rdkit	holdout3	S2867	0.980272606568341	0.892040873373493
PCI-34051	1000	Linear-rdkit	holdout3	S2012	0.933516716355404	0.480602083905394
Tie2	1000	Linear-rdkit	holdout3	S1577	0.97375201292053	0.787564445709073
Veliparib	1000	Linear-rdkit	holdout3	S1004	0.982021108617379	0.841200409664437
Panobinostat	1000	Linear-rdkit	holdout3	S1030	0.544405145421077	-1.75077044463131
Tozasertib	1000	Linear-rdkit	holdout3	S1048	0.904252965870101	-0.159334176752795
TG101209	1000	Linear-rdkit	holdout3	S2692	0.963926597468777	0.924991620805986
SRT2104	1000	Linear-rdkit	holdout3	S7792	0.955243424876675	0.728791986737268
CYC116	1000	Linear-rdkit	holdout3	S1171	0.965911562678466	0.884396827671637
(+)-JQ1	1000	Linear-rdkit	holdout3	S7110	0.843443151665825	0.54036435470316
GSK-LSD1	1000	Linear-rdkit	holdout3	S7574	0.964383663378403	0.924082431659136
SL-327	1000	Linear-rdkit	holdout3	S1066	0.969690194573514	0.911236412867795
Momelotinib	1000	Linear-rdkit	holdout3	S2219	0.974377692359662	0.93259864301149
Ivosidenib	1000	Linear-rdkit	holdout3	S8206	0.964460421807019	0.854480527840752
Iniparib	1000	Linear-rdkit	holdout3	S1087	0.822679280112969	-0.643850774203275
Azacitidine	1000	Linear-rdkit	holdout3	S1782	0.907047057639059	0.0510480812671684
Belinostat	1000	Linear-rdkit	holdout3	S1085	0.908018465391219	0.63846393381591
AT9283	1000	Linear-rdkit	holdout3	S1134	0.951303215272899	0.401256347494617
ITSA-1	1000	Linear-rdkit	holdout3	S8323	0.928616852128936	0.419934121576506
Quercetin	1000	Linear-rdkit	holdout3	S2391	0.976981708213425	0.913067433047962
Resveratrol	1000	Linear-rdkit	holdout3	S1396	0.901103233884375	-0.00233800246624227
Mercaptopurine	1000	Linear-rdkit	holdout3	S1305	0.983929697120808	0.81434434433628
CUDC-101	3209	KNN	holdout3	S1194	0.938671886267886	0.771459127350505
Sirtinol	3539	KNN	holdout3	S2804	0.917976740285051	0.642461783665192
Navitoclax	3026	KNN	holdout3	S1001	0.954000149766455	0.871541103401781
Prednisone	3097	KNN	holdout3	S1622	0.935872501395697	0.820100063220034
Roscovitine	3250	KNN	holdout3	S1153	0.941912255781729	0.84306278786027
Carmofur	3237	KNN	holdout3	S1289	0.920172420500064	0.722764331066258
TAK-901	2068	KNN	holdout3	S2718	0.886202695935907	0.539247329509977
Resminostat	3318	KNN	holdout3	S2693	0.928886151092535	0.82221462193297
CEP-33779	3605	KNN	holdout3	S2806	0.949353633219274	0.868603315215785
YM155	754	KNN	holdout3	S1130	0.536298102561661	-1.93231528445037
Alisertib	2943	KNN	holdout3	S1133	0.770958345541844	-0.932348434277472
WHI-P154	3620	KNN	holdout3	S2867	0.945383126523609	0.684037566673845
PCI-34051	4389	KNN	holdout3	S2012	0.855668890897933	-0.202825608102964
Tie2	3261	KNN	holdout3	S1577	0.900545975139874	0.623429926120468
Veliparib	3163	KNN	holdout3	S1004	0.950569031532329	0.811210030476223
Panobinostat	3028	KNN	holdout3	S1030	0.523919516863659	-2.17287762250588
Tozasertib	3010	KNN	holdout3	S1048	0.724126137923866	-1.79467695917768
TG101209	2994	KNN	holdout3	S2692	0.957113903550149	0.937183059264917
SRT2104	5258	KNN	holdout3	S7792	0.93745062026369	0.451294966105475
CYC116	2948	KNN	holdout3	S1171	0.912001948743663	0.712749195163967
(+)-JQ1	4801	KNN	holdout3	S7110	0.865670294339135	0.369158983545661
GSK-LSD1	3686	KNN	holdout3	S7574	0.943340810240496	0.831849371541435
SL-327	3197	KNN	holdout3	S1066	0.956022699434287	0.797439339388969
Momelotinib	3152	KNN	holdout3	S2219	0.931383328074711	0.786076245389948
Ivosidenib	2495	KNN	holdout3	S8206	0.916418857473459	0.835075240516103
Iniparib	4330	KNN	holdout3	S1087	0.739423457371874	-1.86230815496434
Azacitidine	4818	KNN	holdout3	S1782	0.951592531195216	0.619907944230989
Belinostat	4237	KNN	holdout3	S1085	0.918302352399718	0.719520242203874
AT9283	2380	KNN	holdout3	S1134	0.703315212055746	-0.94327423435181
ITSA-1	4348	KNN	holdout3	S8323	0.915586464630396	0.338747234968751
Quercetin	3316	KNN	holdout3	S2391	0.943500426375264	0.794868176781989
Resveratrol	4740	KNN	holdout3	S1396	0.894167988373986	-0.170167369360993
Mercaptopurine	3064	KNN	holdout3	S1305	0.968300623891445	0.804284222609315
Epothilone	1202	PerturbNet	holdout4	S1297	0.959347167938965	0.924621021543333
Tanespimycin	2208	PerturbNet	holdout4	S1141	0.956099276498893	0.784427478271468
Trichostatin	3081	PerturbNet	holdout4	S1045	0.940864234587653	0.572336496824031
Andarine	3416	PerturbNet	holdout4	S1140	0.993090826460206	0.979341872432738
Ofloxacin	5004	PerturbNet	holdout4	S1463	0.963666376059863	0.893864917425218
Pracinostat	3822	PerturbNet	holdout4	S1515	0.872380679015455	0.300441881835157
Givinostat	3104	PerturbNet	holdout4	S2170	0.926722046015445	0.671168633839801
Tazemetostat	5335	PerturbNet	holdout4	S7128	0.975819150155306	0.901271422344485
Pelitinib	2924	PerturbNet	holdout4	S1392	0.988093361343947	0.988557109941945
Cerdulatinib	3607	PerturbNet	holdout4	S7634	0.991184470352546	0.987753258958683
PHA-680632	3348	PerturbNet	holdout4	S1454	0.982477141505756	0.867655655122649
AG-14361	3400	PerturbNet	holdout4	S2178	0.995041371792832	0.993032116571906
SGI-1776	3115	PerturbNet	holdout4	S2198	0.994186986257857	0.989529907899233
Regorafenib	2683	PerturbNet	holdout4	S1178	0.991650150480967	0.980186706054169
Bosutinib	2434	PerturbNet	holdout4	S1014	0.981741831738436	0.971079384008803
UNC0631	3551	PerturbNet	holdout4	S7610	0.992066479892448	0.986872257489179
A-366	3396	PerturbNet	holdout4	S7572	0.990699574495631	0.987249804569835
CUDC-907	2415	PerturbNet	holdout4	S2759	0.837007426526971	0.467197820053938
EED226	4782	PerturbNet	holdout4	S8496	0.990335674734474	0.961515374871997
G007-LK	4628	PerturbNet	holdout4	S7239	0.969463938415406	0.781865707586985
PF-573228	2443	PerturbNet	holdout4	S2013	0.988584721169341	0.983061240941474
Tofacitinib	3640	PerturbNet	holdout4	S5001	0.984923117542714	0.93828971646325
Tozasertib	3010	PerturbNet	holdout4	S1048	0.952963240181784	0.682466282371372
S3I-201	3427	PerturbNet	holdout4	S1155	0.989012967095418	0.957950919617946
TG101209	2994	PerturbNet	holdout4	S2692	0.98660937519124	0.984968564166692
Fedratinib	2818	PerturbNet	holdout4	S2736	0.987853991896676	0.979467864569155
AMG-900	2709	PerturbNet	holdout4	S2719	0.96865861875466	0.868486433020266
CYC116	2948	PerturbNet	holdout4	S1171	0.987545644866671	0.945623289304494
AICAR	3539	PerturbNet	holdout4	S1802	0.990113040979622	0.974292392595705
Entinostat	3382	PerturbNet	holdout4	S1053	0.967489818309195	0.879574285500998
Mocetinostat	3451	PerturbNet	holdout4	S1122	0.965493597851555	0.88441148557094
Azacitidine	4818	PerturbNet	holdout4	S1782	0.987236114620519	0.950745121818961
AT9283	2380	PerturbNet	holdout4	S1134	0.924711548157881	0.401963479785273
Filgotinib	3566	PerturbNet	holdout4	S7605	0.985671127291961	0.986350239318669
Thalidomide	3232	PerturbNet	holdout4	S1193	0.993178436884577	0.985812667696798
Ellagic	5003	PerturbNet	holdout4	S1327	0.98400156320693	0.926407350619495
Epothilone	1202	Biolord	holdout4	S1297	0.662004515425778	0.80078145809473
Tanespimycin	2208	Biolord	holdout4	S1141	0.688089126660406	0.631005173170552
Trichostatin	3081	Biolord	holdout4	S1045	0.638411387991976	0.252508667775218
Andarine	3416	Biolord	holdout4	S1140	0.587856460722493	0.782493035547141
Ofloxacin	5004	Biolord	holdout4	S1463	0.313328201969239	0.811578331000111
Pracinostat	3822	Biolord	holdout4	S1515	0.406461064473433	-0.0722984089556926
Givinostat	3104	Biolord	holdout4	S2170	0.672436368211891	0.673972508776948
Tazemetostat	5335	Biolord	holdout4	S7128	0.492179193197409	0.725610881972955
Pelitinib	2924	Biolord	holdout4	S1392	0.496658773338369	0.792686633018647
Cerdulatinib	3607	Biolord	holdout4	S7634	0.68821116183501	0.778049333063669
PHA-680632	3348	Biolord	holdout4	S1454	0.724731807000902	0.620417426775304
AG-14361	3400	Biolord	holdout4	S2178	0.599712707701957	0.712795133927721
SGI-1776	3115	Biolord	holdout4	S2198	0.558288316863832	0.794866774996636
Regorafenib	2683	Biolord	holdout4	S1178	0.57977139315013	0.76189106862271
Bosutinib	2434	Biolord	holdout4	S1014	0.589027905925871	0.718122201388067
UNC0631	3551	Biolord	holdout4	S7610	0.635244048993974	0.76098204124989
A-366	3396	Biolord	holdout4	S7572	0.511361379114071	0.851012824469268
CUDC-907	2415	Biolord	holdout4	S2759	0.489853491602967	0.430562541385234
EED226	4782	Biolord	holdout4	S8496	0.437807399803446	0.732613330912635
G007-LK	4628	Biolord	holdout4	S7239	0.482465035624563	0.679511541416147
PF-573228	2443	Biolord	holdout4	S2013	0.692901033674989	0.857628544823099
Tozasertib	3010	Biolord	holdout4	S1048	0.784642297163592	0.563461461288927
S3I-201	3427	Biolord	holdout4	S1155	0.620187107216004	0.773171301674181
TG101209	2994	Biolord	holdout4	S2692	0.570140383638629	0.782629371747663
Fedratinib	2818	Biolord	holdout4	S2736	0.54809062806119	0.764885453541429
AMG-900	2709	Biolord	holdout4	S2719	0.795186650420191	0.715812300705535
CYC116	2948	Biolord	holdout4	S1171	0.715870740254559	0.719492750827903
AICAR	3539	Biolord	holdout4	S1802	0.621242902133735	0.755391173365083
Entinostat	3382	Biolord	holdout4	S1053	0.653997424752166	0.738011093464867
Mocetinostat	3451	Biolord	holdout4	S1122	0.586460325228092	0.641138488899281
Azacitidine	4818	Biolord	holdout4	S1782	0.436369621884577	0.518110665315339
AT9283	2380	Biolord	holdout4	S1134	0.78630310286059	0.359946992497714
Filgotinib	3566	Biolord	holdout4	S7605	0.548542858616693	0.81882717966497
Thalidomide	3232	Biolord	holdout4	S1193	0.646940638202904	0.662010379448972
Ellagic	5003	Biolord	holdout4	S1327	0.43273328506831	0.676911843545789
Epothilone	1202	Training Sample	holdout4	S1297	0.886243518575989	0.714693482738398
Tanespimycin	2208	Training Sample	holdout4	S1141	0.894435768462817	0.261248921665098
Trichostatin	3081	Training Sample	holdout4	S1045	0.901659545411905	-0.119103632693796
Andarine	3416	Training Sample	holdout4	S1140	0.923100651893505	0.794315572848715
Ofloxacin	5004	Training Sample	holdout4	S1463	0.952443668880189	0.647390496813189
Pracinostat	3822	Training Sample	holdout4	S1515	0.848805860211972	-0.432348629923325
Givinostat	3104	Training Sample	holdout4	S2170	0.838476941468763	0.0219154574346806
Tazemetostat	5335	Training Sample	holdout4	S7128	0.921390884538679	0.37309513637654
Pelitinib	2924	Training Sample	holdout4	S1392	0.939782634977608	0.719257862061399
Cerdulatinib	3607	Training Sample	holdout4	S7634	0.909603695541006	0.611855478252376
PHA-680632	3348	Training Sample	holdout4	S1454	0.850370332803757	-0.519944746622664
AG-14361	3400	Training Sample	holdout4	S2178	0.921105861684403	0.578499905662008
SGI-1776	3115	Training Sample	holdout4	S2198	0.931716833819563	0.626351057950897
Regorafenib	2683	Training Sample	holdout4	S1178	0.93317480388586	0.803337504508469
Bosutinib	2434	Training Sample	holdout4	S1014	0.94006389480147	0.869868003595762
UNC0631	3551	Training Sample	holdout4	S7610	0.933091849317954	0.744040105994176
A-366	3396	Training Sample	holdout4	S7572	0.951317835730457	0.882494682085532
CUDC-907	2415	Training Sample	holdout4	S2759	0.806153003758118	0.000482571877100213
EED226	4782	Training Sample	holdout4	S8496	0.920464897181747	0.181660453546024
G007-LK	4628	Training Sample	holdout4	S7239	0.913915847366986	0.0910740007490815
PF-573228	2443	Training Sample	holdout4	S2013	0.900154032371856	0.692656920965683
Tozasertib	3010	Training Sample	holdout4	S1048	0.791930291676719	-0.761051901492504
S3I-201	3427	Training Sample	holdout4	S1155	0.925746410965655	0.764997764059853
TG101209	2994	Training Sample	holdout4	S2692	0.933902026378028	0.764502907297489
Fedratinib	2818	Training Sample	holdout4	S2736	0.910496061081638	0.662195383854013
AMG-900	2709	Training Sample	holdout4	S2719	0.815247120210208	0.325959666442676
CYC116	2948	Training Sample	holdout4	S1171	0.885435461845047	0.493732934854044
AICAR	3539	Training Sample	holdout4	S1802	0.924278289301214	0.66912107046047
Entinostat	3382	Training Sample	holdout4	S1053	0.903115700029011	0.659350116138984
Mocetinostat	3451	Training Sample	holdout4	S1122	0.789067613937923	-0.77791180538543
Azacitidine	4818	Training Sample	holdout4	S1782	0.910129927331325	0.113983191707621
AT9283	2380	Training Sample	holdout4	S1134	0.721008801632811	-0.697251621471087
Filgotinib	3566	Training Sample	holdout4	S7605	0.925375066728299	0.673476903090602
Thalidomide	3232	Training Sample	holdout4	S1193	0.89946570548655	0.51205953703663
Ellagic	5003	Training Sample	holdout4	S1327	0.889615184444588	-0.332242209421029
C/C(=C\c1csc(C)n1)C1CC2OC2CCCC(C)C(O)C(C)C(=O)C(C)(C)C(O)CC(=O)O1	1202	Mean	holdout4	S1297	-6.61058169228305	-5.09366549061259
C=CCNC1=C2CC(C)CC(OC)C(O)C(C)/C=C(\C)C(OC(N)=O)C(OC)/C=C\C=C(/C)C(=O)NC(=CC1=O)C2=O	2208	Mean	holdout4	S1141	-6.17393177040685	-15.0910460748243
CC(/C=C/C(=O)NO)=C\[C@@H](C)C(=O)c1ccc(N(C)C)cc1	3081	Mean	holdout4	S1045	-6.95272252615888	-15.8322134192424
CC(=O)Nc1ccc(OCC(C)(O)C(=O)Nc2ccc([N+](=O)[O-])c(C(F)(F)F)c2)cc1	3416	Mean	holdout4	S1140	-6.24965182914784	-9.0263022111454
CC1COc2c(N3CCN(C)CC3)c(F)cc3c(=O)c(C(=O)O)cn1c23	5004	Mean	holdout4	S1463	-7.10666625040279	-12.8409101558077
CCCCc1nc2cc(/C=C/C(=O)NO)ccc2n1CCN(CC)CC	3822	Mean	holdout4	S1515	-6.653312540749	-17.7943945771998
CCN(CC)Cc1ccc2cc(COC(=O)Nc3ccc(C(=O)NO)cc3)ccc2c1ClO	3104	Mean	holdout4	S2170	-6.39242313249971	-10.4977068040221
CCN(c1cc(-c2ccc(CN3CCOCC3)cc2)cc(C(=O)NCc2c(C)cc(C)[nH]c2=O)c1C)C1CCOCC1	5335	Mean	holdout4	S7128	-6.3583310843682	-13.5658463569063
CCOc1cc2ncc(C#N)c(Nc3ccc(F)c(Cl)c3)c2cc1NC(=O)/C=C/CN(C)C	2924	Mean	holdout4	S1392	-6.83507352655626	-8.25064141144833
CCS(=O)(=O)N1CCN(c2ccc(Nc3ncc(C(N)=O)c(NC4CC4)n3)cc2)CC1Cl	3607	Mean	holdout4	S7634	-6.02992353074467	-7.52619338549808
CCc1cccc(CC)c1NC(=O)N1Cc2[nH]nc(NC(=O)c3ccc(N4CCN(C)CC4)cc3)c2C1	3348	Mean	holdout4	S1454	-4.90261932669881	-14.6191459970354
CN(C)Cc1ccc(-c2nc3cccc4c3n2CCNC4=O)cc1	3400	Mean	holdout4	S2178	-5.98122961439636	-7.52910452512513
CN1CCC(CNc2ccc3ncc(-c4cccc(OC(F)(F)F)c4)n3n2)CC1	3115	Mean	holdout4	S2198	-6.17675673358301	-6.96690937424304
CNC(=O)c1cc(Oc2ccc(NC(=O)Nc3ccc(Cl)c(C(F)(F)F)c3)c(F)c2)ccn1	2683	Mean	holdout4	S1178	-6.23077060963834	-9.10093829895912
COc1cc(Nc2c(C#N)cnc3cc(OCCCN4CCN(C)CC4)c(OC)cc23)c(Cl)cc1Cl	2434	Mean	holdout4	S1014	-6.42087996479195	-5.28339322951769
COc1cc2c(NC3CCN(CC4CCCCC4)CC3)nc(N3CCCN(C(C)C)CC3)nc2cc1OCCCN1CCCCC1	3551	Mean	holdout4	S7610	-6.40084437855375	-5.40822511725376
COc1cc2c(cc1OCCCN1CCCC1)N=C(N)C21CCC1	3396	Mean	holdout4	S7572	-6.68736528741475	-8.18437453193685
COc1ccc(-c2nc(N3CCOCC3)c3sc(CN(C)c4ncc(C(=O)NO)cn4)cc3n2)cn1	2415	Mean	holdout4	S2759	-6.26614336909223	-6.17240100404721
CS(=O)(=O)c1ccc(-c2cnc(NCc3ccco3)n3cnnc23)cc1	4782	Mean	holdout4	S8496	-6.4453347373693	-16.4355554688218
CS(=O)(=O)c1ccc(-c2nnc(/C=C/c3nnc(-c4ccc(C#N)cc4)o3)n2-c2ccccc2Cl)nc1	4628	Mean	holdout4	S7239	-6.13722345808526	-14.0367735754057
CS(=O)(=O)c1cccc(CNc2nc(Nc3ccc4c(c3)CCC(=O)N4)ncc2C(F)(F)F)c1	2443	Mean	holdout4	S2013	-5.93948668588134	-11.6238658434034
C[C@@H]1CCN(C(=O)CC#N)C[C@@H]1N(C)c1ncnc2[nH]ccc12O=C(O)CC(O)(CC(=O)O)C(=O)O	3640	Mean	holdout4	S5001	-6.23881545864154	-9.56032020169858
Cc1cc(Nc2cc(N3CCN(C)CC3)nc(Sc3ccc(NC(=O)C4CC4)cc3)n2)n[nH]1	3010	Mean	holdout4	S1048	-4.21057674680326	-12.9158966517836
Cc1ccc(S(=O)(=O)OCC(=O)Nc2ccc(C(=O)O)c(O)c2)cc1	3427	Mean	holdout4	S1155	-6.25507268598048	-10.1571379822572
Cc1cnc(Nc2ccc(N3CCN(C)CC3)cc2)nc1Nc1cccc(S(=O)(=O)NC(C)(C)C)c1	2994	Mean	holdout4	S2692	-6.52559955070133	-5.82732410767168
Cc1cnc(Nc2ccc(OCCN3CCCC3)cc2)nc1Nc1cccc(S(=O)(=O)NC(C)(C)C)c1	2818	Mean	holdout4	S2736	-6.19073106125391	-6.0008578197018
Cc1csc(-c2nnc(Nc3ccc(Oc4ncccc4-c4ccnc(N)n4)cc3)c3ccccc23)c1	2709	Mean	holdout4	S2719	-4.15139879018325	-5.83327659176092
Cc1nc(N)sc1-c1ccnc(Nc2ccc(N3CCOCC3)cc2)n1	2948	Mean	holdout4	S1171	-5.49088617913688	-7.85413979255893
NC(=O)c1ncn([C@@H]2O[C@H](CO)[C@@H](O)[C@H]2O)c1N	3539	Mean	holdout4	S1802	-6.16843496942468	-8.13366435182845
Nc1ccccc1NC(=O)c1ccc(CNC(=O)OCc2cccnc2)cc1	3382	Mean	holdout4	S1053	-6.00425205364189	-8.42405365086107
Nc1ccccc1NC(=O)c1ccc(CNc2nccc(-c3cccnc3)n2)cc1	3451	Mean	holdout4	S1122	-5.56779007916269	-11.3166721240074
Nc1ncn([C@@H]2O[C@H](CO)[C@@H](O)[C@H]2O)c(=O)n1	4818	Mean	holdout4	S1782	-6.55669683253869	-15.1111122804656
O=C(Nc1c[nH]nc1-c1nc2cc(CN3CCOCC3)ccc2[nH]1)NC1CC1	2380	Mean	holdout4	S1134	-3.69435402564166	-16.1216795885994
O=C(Nc1nc2cccc(-c3ccc(CN4CCS(=O)(=O)CC4)cc3)n2n1)C1CC1	3566	Mean	holdout4	S7605	-6.69632399564326	-6.2654786268471
O=C1CCC(N2C(=O)c3ccccc3C2=O)C(=O)N1	3232	Mean	holdout4	S1193	-5.80105669024494	-8.80659769756269
O=c1oc2c(O)c(O)cc3c(=O)oc4c(O)c(O)cc1c4c23	5003	Mean	holdout4	S1327	-5.977708756349	-14.8368169918638
C/C(=C\c1csc(C)n1)C1CC2OC2CCCC(C)C(O)C(C)C(=O)C(C)(C)C(O)CC(=O)O1	1202	Median	holdout4	S1297	-0.723058748185089	-1.25039421491799
C=CCNC1=C2CC(C)CC(OC)C(O)C(C)/C=C(\C)C(OC(N)=O)C(OC)/C=C\C=C(/C)C(=O)NC(=CC1=O)C2=O	2208	Median	holdout4	S1141	-0.749227465919302	-2.90797753555053
CC(=O)Nc1ccc(OCC(C)(O)C(=O)Nc2ccc([N+](=O)[O-])c(C(F)(F)F)c2)cc1	3416	Median	holdout4	S1140	-0.67325531278951	-1.51635254547653
CCN(CC)Cc1ccc2cc(COC(=O)Nc3ccc(C(=O)NO)cc3)ccc2c1ClO	3104	Median	holdout4	S2170	-0.629805616790926	-1.29089606963262
CCOc1cc2ncc(C#N)c(Nc3ccc(F)c(Cl)c3)c2cc1NC(=O)/C=C/CN(C)C	2924	Median	holdout4	S1392	-0.683504144998996	-1.90157232612506
CCS(=O)(=O)N1CCN(c2ccc(Nc3ncc(C(N)=O)c(NC4CC4)n3)cc2)CC1Cl	3607	Median	holdout4	S7634	-0.635260142103181	-2.99968378708968
CN(C)Cc1ccc(-c2nc3cccc4c3n2CCNC4=O)cc1	3400	Median	holdout4	S2178	-0.626233721502464	-3.73213758402324
CN1CCC(CNc2ccc3ncc(-c4cccc(OC(F)(F)F)c4)n3n2)CC1	3115	Median	holdout4	S2198	-0.625366130793511	-3.14701539601705
CNC(=O)c1cc(Oc2ccc(NC(=O)Nc3ccc(Cl)c(C(F)(F)F)c3)c(F)c2)ccn1	2683	Median	holdout4	S1178	-0.666150550511482	-1.88063147361254
COc1cc(Nc2c(C#N)cnc3cc(OCCCN4CCN(C)CC4)c(OC)cc23)c(Cl)cc1Cl	2434	Median	holdout4	S1014	-0.711386906991083	-1.04933214614006
COc1cc2c(NC3CCN(CC4CCCCC4)CC3)nc(N3CCCN(C(C)C)CC3)nc2cc1OCCCN1CCCCC1	3551	Median	holdout4	S7610	-0.622265395314392	-2.23809806783669
COc1cc2c(cc1OCCCN1CCCC1)N=C(N)C21CCC1	3396	Median	holdout4	S7572	-0.68793001785379	-1.09345905846731
COc1ccc(-c2nc(N3CCOCC3)c3sc(CN(C)c4ncc(C(=O)NO)cn4)cc3n2)cn1	2415	Median	holdout4	S2759	-0.569757471111382	-2.11428879864813
CS(=O)(=O)c1cccc(CNc2nc(Nc3ccc4c(c3)CCC(=O)N4)ncc2C(F)(F)F)c1	2443	Median	holdout4	S2013	-0.677807173041272	-1.8474092323984
C[C@@H]1CCN(C(=O)CC#N)C[C@@H]1N(C)c1ncnc2[nH]ccc12O=C(O)CC(O)(CC(=O)O)C(=O)O	3640	Median	holdout4	S5001	-0.633557816630385	-4.12376611594146
Cc1ccc(S(=O)(=O)OCC(=O)Nc2ccc(C(=O)O)c(O)c2)cc1	3427	Median	holdout4	S1155	-0.682022276007082	-2.00481484971363
Cc1cnc(Nc2ccc(N3CCN(C)CC3)cc2)nc1Nc1cccc(S(=O)(=O)NC(C)(C)C)c1	2994	Median	holdout4	S2692	-0.650258851522602	-1.49788469622834
Cc1cnc(Nc2ccc(OCCN3CCCC3)cc2)nc1Nc1cccc(S(=O)(=O)NC(C)(C)C)c1	2818	Median	holdout4	S2736	-0.605304152124842	-2.18143901373772
Cc1csc(-c2nnc(Nc3ccc(Oc4ncccc4-c4ccnc(N)n4)cc3)c3ccccc23)c1	2709	Median	holdout4	S2719	-0.559851524433755	-3.58476403240264
Cc1nc(N)sc1-c1ccnc(Nc2ccc(N3CCOCC3)cc2)n1	2948	Median	holdout4	S1171	-0.620773785433099	-3.44295522151163
NC(=O)c1ncn([C@@H]2O[C@H](CO)[C@@H](O)[C@H]2O)c1N	3539	Median	holdout4	S1802	-0.65185031165479	-2.80244311605825
Nc1ccccc1NC(=O)c1ccc(CNC(=O)OCc2cccnc2)cc1	3382	Median	holdout4	S1053	-0.609022553923317	-0.513668070309727
O=C(Nc1nc2cccc(-c3ccc(CN4CCS(=O)(=O)CC4)cc3)n2n1)C1CC1	3566	Median	holdout4	S7605	-0.655883875538083	-2.41000836485412
O=C1CCC(N2C(=O)c3ccccc3C2=O)C(=O)N1	3232	Median	holdout4	S1193	-0.618695460260831	-3.76671734928866
Epothilone	1000	Linear-rdkit-adjusted	holdout4	S1297	0.950002878570178	0.938977930138974
Tanespimycin	1000	Linear-rdkit-adjusted	holdout4	S1141	0.962410673825686	0.741853327199386
Trichostatin	1000	Linear-rdkit-adjusted	holdout4	S1045	0.952563976484143	0.207776665875165
Andarine	1000	Linear-rdkit-adjusted	holdout4	S1140	0.985424033179181	0.947536386381299
Ofloxacin	1000	Linear-rdkit-adjusted	holdout4	S1463	0.981774590623009	0.803407354938861
Pracinostat	1000	Linear-rdkit-adjusted	holdout4	S1515	0.900397510820619	0.00247878715730909
Givinostat	1000	Linear-rdkit-adjusted	holdout4	S2170	0.92425070461142	0.458313266910766
Tazemetostat	1000	Linear-rdkit-adjusted	holdout4	S7128	0.979644066783394	0.765536399152842
Pelitinib	1000	Linear-rdkit-adjusted	holdout4	S1392	0.981223106569388	0.928951471153217
Cerdulatinib	1000	Linear-rdkit-adjusted	holdout4	S7634	0.986813500274727	0.975810099027372
PHA-680632	1000	Linear-rdkit-adjusted	holdout4	S1454	0.969794247470952	0.697314888717649
AG-14361	1000	Linear-rdkit-adjusted	holdout4	S2178	0.990584254804014	0.983461586437052
SGI-1776	1000	Linear-rdkit-adjusted	holdout4	S2198	0.991477141594197	0.988264522008855
Regorafenib	1000	Linear-rdkit-adjusted	holdout4	S1178	0.98824426704586	0.966341123386771
Bosutinib	1000	Linear-rdkit-adjusted	holdout4	S1014	0.977374424914686	0.958555292209331
UNC0631	1000	Linear-rdkit-adjusted	holdout4	S7610	0.988467267440814	0.976575493020403
A-366	1000	Linear-rdkit-adjusted	holdout4	S7572	0.988258328914084	0.983062891268427
CUDC-907	1000	Linear-rdkit-adjusted	holdout4	S2759	0.846046023700649	0.46781838615943
EED226	1000	Linear-rdkit-adjusted	holdout4	S8496	0.982003837910106	0.679728150823209
G007-LK	1000	Linear-rdkit-adjusted	holdout4	S7239	0.981227100082819	0.764186544103174
PF-573228	1000	Linear-rdkit-adjusted	holdout4	S2013	0.98939011135401	0.961236040167228
Tofacitinib	1000	Linear-rdkit-adjusted	holdout4	S5001	0.98732247201467	0.985099415567175
Tozasertib	1000	Linear-rdkit-adjusted	holdout4	S1048	0.968092176121722	0.695730458522825
S3I-201	1000	Linear-rdkit-adjusted	holdout4	S1155	0.983284333557331	0.935003809470473
TG101209	1000	Linear-rdkit-adjusted	holdout4	S2692	0.98580488162698	0.975103202941314
Fedratinib	1000	Linear-rdkit-adjusted	holdout4	S2736	0.985891073423027	0.973638342949484
AMG-900	1000	Linear-rdkit-adjusted	holdout4	S2719	0.975935710919385	0.921703030460857
CYC116	1000	Linear-rdkit-adjusted	holdout4	S1171	0.988554916745058	0.960150827688211
AICAR	1000	Linear-rdkit-adjusted	holdout4	S1802	0.985176184637197	0.983111914746663
Entinostat	1000	Linear-rdkit-adjusted	holdout4	S1053	0.967402101499569	0.875047155654107
Mocetinostat	1000	Linear-rdkit-adjusted	holdout4	S1122	0.945350986753178	0.821694955650041
Azacitidine	1000	Linear-rdkit-adjusted	holdout4	S1782	0.960073919374847	0.941245415028567
AT9283	1000	Linear-rdkit-adjusted	holdout4	S1134	0.93821977190941	0.334062007515651
Filgotinib	1000	Linear-rdkit-adjusted	holdout4	S7605	0.984736626346717	0.995030775994067
Thalidomide	1000	Linear-rdkit-adjusted	holdout4	S1193	0.990948043403201	0.986680257963889
Ellagic	1000	Linear-rdkit-adjusted	holdout4	S1327	0.978341564803344	0.734084282890406
Epothilone	1000	Linear-rdkit	holdout4	S1297	0.943182682371321	0.917544112925292
Tanespimycin	1000	Linear-rdkit	holdout4	S1141	0.961594165570266	0.749037976950242
Trichostatin	1000	Linear-rdkit	holdout4	S1045	0.942745178236696	0.152584150741121
Andarine	1000	Linear-rdkit	holdout4	S1140	0.980765133843563	0.9399170402409
Ofloxacin	1000	Linear-rdkit	holdout4	S1463	0.960463455243291	0.510562267591153
Pracinostat	1000	Linear-rdkit	holdout4	S1515	0.860833391021503	-0.0985375379610294
Givinostat	1000	Linear-rdkit	holdout4	S2170	0.912640485885256	0.366909242476596
Tazemetostat	1000	Linear-rdkit	holdout4	S7128	0.936450992279343	0.271092230815943
Pelitinib	1000	Linear-rdkit	holdout4	S1392	0.97457782414134	0.902961093735781
Cerdulatinib	1000	Linear-rdkit	holdout4	S7634	0.969673965507543	0.8771725379383
PHA-680632	1000	Linear-rdkit	holdout4	S1454	0.912449352546378	-0.159805615076331
AG-14361	1000	Linear-rdkit	holdout4	S2178	0.975003335415783	0.895043414757832
SGI-1776	1000	Linear-rdkit	holdout4	S2198	0.974224535632595	0.862693218886992
Regorafenib	1000	Linear-rdkit	holdout4	S1178	0.984924790452272	0.953046704497595
Bosutinib	1000	Linear-rdkit	holdout4	S1014	0.970408381724733	0.930375864992525
UNC0631	1000	Linear-rdkit	holdout4	S7610	0.973793985759476	0.919105588211228
A-366	1000	Linear-rdkit	holdout4	S7572	0.977606651996595	0.956199341607229
CUDC-907	1000	Linear-rdkit	holdout4	S2759	0.831852891997491	0.22712962474496
EED226	1000	Linear-rdkit	holdout4	S8496	0.938745560366147	0.00222386581992717
G007-LK	1000	Linear-rdkit	holdout4	S7239	0.925261043431728	-0.105847353438682
PF-573228	1000	Linear-rdkit	holdout4	S2013	0.98174622872538	0.907998600486246
Tofacitinib	1000	Linear-rdkit	holdout4	S5001	0.963517366790175	0.869092659834665
Tozasertib	1000	Linear-rdkit	holdout4	S1048	0.897794806388859	-0.217152107055987
S3I-201	1000	Linear-rdkit	holdout4	S1155	0.978450253054193	0.903767361291547
TG101209	1000	Linear-rdkit	holdout4	S2692	0.97324850020047	0.909151489725299
Fedratinib	1000	Linear-rdkit	holdout4	S2736	0.968053462346734	0.89879228029617
AMG-900	1000	Linear-rdkit	holdout4	S2719	0.961927754722211	0.818201774948693
CYC116	1000	Linear-rdkit	holdout4	S1171	0.952113225341623	0.818508779819353
AICAR	1000	Linear-rdkit	holdout4	S1802	0.980756423384761	0.969192600801105
Entinostat	1000	Linear-rdkit	holdout4	S1053	0.962043533236398	0.833899633514959
Mocetinostat	1000	Linear-rdkit	holdout4	S1122	0.845367022985273	-0.0492006337417294
Azacitidine	1000	Linear-rdkit	holdout4	S1782	0.914298980891123	0.475635925700756
AT9283	1000	Linear-rdkit	holdout4	S1134	0.917942750109878	0.103915193069753
Filgotinib	1000	Linear-rdkit	holdout4	S7605	0.972096549206164	0.960792250772394
Thalidomide	1000	Linear-rdkit	holdout4	S1193	0.961947115161347	0.894530354077022
Ellagic	1000	Linear-rdkit	holdout4	S1327	0.900047234424316	-0.523861145977791
Epothilone	1202	KNN	holdout4	S1297	0.920274780104779	0.919331759058212
Tanespimycin	2208	KNN	holdout4	S1141	0.905647672907965	0.397776439357698
Trichostatin	3081	KNN	holdout4	S1045	0.891374401140672	0.0120449311516879
Andarine	3416	KNN	holdout4	S1140	0.942147640588602	0.861820362001202
Ofloxacin	5004	KNN	holdout4	S1463	0.933999405622162	0.490878976691441
Pracinostat	3822	KNN	holdout4	S1515	0.79617384901878	-0.660762937999589
Givinostat	3104	KNN	holdout4	S2170	0.874653871232614	0.324507561824582
Tazemetostat	5335	KNN	holdout4	S7128	0.901655308232642	0.183296974386343
Pelitinib	2924	KNN	holdout4	S1392	0.926893820599431	0.620564174924792
Cerdulatinib	3607	KNN	holdout4	S7634	0.933747047891237	0.748575111350984
PHA-680632	3348	KNN	holdout4	S1454	0.857403702183051	-0.350381464972418
AG-14361	3400	KNN	holdout4	S2178	0.936419278894237	0.737512239962622
SGI-1776	3115	KNN	holdout4	S2198	0.941275826954762	0.673431698203792
Regorafenib	2683	KNN	holdout4	S1178	0.92312069168613	0.766810428896502
Bosutinib	2434	KNN	holdout4	S1014	0.929457953978073	0.852065075386211
UNC0631	3551	KNN	holdout4	S7610	0.950501511161099	0.827560184917793
A-366	3396	KNN	holdout4	S7572	0.962992849726704	0.916776200306916
CUDC-907	2415	KNN	holdout4	S2759	0.786540869988766	-0.113511432142606
EED226	4782	KNN	holdout4	S8496	0.92345987020778	0.175567588146509
G007-LK	4628	KNN	holdout4	S7239	0.86055062143955	-0.646889378757183
PF-573228	2443	KNN	holdout4	S2013	0.928538074842248	0.848033693472284
Tozasertib	3010	KNN	holdout4	S1048	0.740174897277726	-1.5783232749254
S3I-201	3427	KNN	holdout4	S1155	0.929880910519537	0.806370214097603
TG101209	2994	KNN	holdout4	S2692	0.944759796214008	0.824985166109427
Fedratinib	2818	KNN	holdout4	S2736	0.935993136709062	0.77434931280897
AMG-900	2709	KNN	holdout4	S2719	0.814849349737544	0.261403097066505
CYC116	2948	KNN	holdout4	S1171	0.907807261260714	0.631551639820546
AICAR	3539	KNN	holdout4	S1802	0.929586969268449	0.733991409077869
Entinostat	3382	KNN	holdout4	S1053	0.92158170649891	0.820343074388458
Mocetinostat	3451	KNN	holdout4	S1122	0.811439752023424	-0.514180249114444
Azacitidine	4818	KNN	holdout4	S1782	0.966829449378019	0.895612519367867
AT9283	2380	KNN	holdout4	S1134	0.699435440424344	-0.955607055105343
Filgotinib	3566	KNN	holdout4	S7605	0.964366979140376	0.929155141112204
Thalidomide	3232	KNN	holdout4	S1193	0.904230952723335	0.518119146917885
Ellagic	5003	KNN	holdout4	S1327	0.827620885072961	-1.14579022360129
CUDC-101	3209	PerturbNet	holdout5	S1194	0.980433689097429	0.965275156618316
Costunolide	3405	PerturbNet	holdout5	S1319	0.993810394341927	0.991836751348867
AR-42	2899	PerturbNet	holdout5	S2244	0.88417053425224	0.481768431652121
BMS-754807	2671	PerturbNet	holdout5	S1124	0.977993928904035	0.974021112969832
Ofloxacin	5004	PerturbNet	holdout5	S1463	0.970603548049538	0.885419704178457
BMS-265246	3272	PerturbNet	holdout5	S2014	0.982645085139222	0.962569947220195
PD173074	3286	PerturbNet	holdout5	S1264	0.991184861605274	0.982639868854873
BMS-911543	4670	PerturbNet	holdout5	S7144	0.954556296295686	0.786598455988048
Altretamine	3572	PerturbNet	holdout5	S1278	0.990567966735346	0.989339410949804
Flavopiridol	1395	PerturbNet	holdout5	S2679	0.932213909975747	0.917890917555566
BRD4770	3628	PerturbNet	holdout5	S7591	0.993869395006786	0.991940394315292
Alvespimycin	1856	PerturbNet	holdout5	S1142	0.90246271487178	0.844515407840992
SRT3025	4683	PerturbNet	holdout5	S8481	0.980394015712784	0.869521242811738
Bosutinib	2434	PerturbNet	holdout5	S1014	0.982211241583522	0.976173830926545
Alisertib	2943	PerturbNet	holdout5	S1133	0.955065757458772	0.672215256647501
Vandetanib	2854	PerturbNet	holdout5	S1046	0.987950432398945	0.967372920164542
ZM	3924	PerturbNet	holdout5	S1103	0.977958401881449	0.870567066416131
Ki8751	3347	PerturbNet	holdout5	S1363	0.992818860423137	0.981614839470469
WHI-P154	3620	PerturbNet	holdout5	S2867	0.994067398123003	0.989248073622361
Bisindolylmaleimide	3754	PerturbNet	holdout5	S7207	0.916964812255088	0.472035376989159
EED226	4782	PerturbNet	holdout5	S8496	0.977842634660889	0.890650521808932
G007-LK	4628	PerturbNet	holdout5	S7239	0.975870487018796	0.886053506174719
ENMD-2076	3076	PerturbNet	holdout5	S1181	0.990147918378484	0.979366066028993
Fedratinib	2818	PerturbNet	holdout5	S2736	0.989535645315425	0.981482268247983
CYC116	2948	PerturbNet	holdout5	S1171	0.988455489295225	0.95373375486591
MC1568	5334	PerturbNet	holdout5	S1484	0.864810255986981	0.26856404646142
SL-327	3197	PerturbNet	holdout5	S1066	0.98607157384878	0.966440753949281
Selisistat	4985	PerturbNet	holdout5	S1541	0.982007464385051	0.929611716302884
SB431542	3009	PerturbNet	holdout5	S1067	0.986988061317467	0.967800002939563
Tucidinostat	3619	PerturbNet	holdout5	S8567	0.967664541017153	0.87509644335792
AT9283	2380	PerturbNet	holdout5	S1134	0.930831754231351	0.441052506895726
GSK	3601	PerturbNet	holdout5	S7581	0.988780273907898	0.962888636228803
Thalidomide	3232	PerturbNet	holdout5	S1193	0.989526395414174	0.98878623935409
Resveratrol	4740	PerturbNet	holdout5	S1396	0.991319898043158	0.958631454295726
Thiotepa	3257	PerturbNet	holdout5	S1775	0.994518938135193	0.966197966506003
CUDC-101	3209	Biolord	holdout5	S1194	0.556879974396016	0.599721381260961
Costunolide	3405	Biolord	holdout5	S1319	0.566459781304908	0.740589457165337
AR-42	2899	Biolord	holdout5	S2244	0.617102437512134	0.451972129000506
BMS-754807	2671	Biolord	holdout5	S1124	0.417447010094892	0.724047417962856
Ofloxacin	5004	Biolord	holdout5	S1463	0.31422315556506	0.798885340561684
BMS-265246	3272	Biolord	holdout5	S2014	0.593246507059612	0.720658957544413
PD173074	3286	Biolord	holdout5	S1264	0.589279131149991	0.452660635741324
BMS-911543	4670	Biolord	holdout5	S7144	0.313202869864775	0.593836208111542
Altretamine	3572	Biolord	holdout5	S1278	0.535549449333999	0.89281492635936
Flavopiridol	1395	Biolord	holdout5	S2679	0.144494219973163	0.559272987957714
BRD4770	3628	Biolord	holdout5	S7591	0.639313182466877	0.679133521232269
Alvespimycin	1856	Biolord	holdout5	S1142	0.491034236058418	0.582079225954702
SRT3025	4683	Biolord	holdout5	S8481	0.539875874024159	0.71696026270936
Bosutinib	2434	Biolord	holdout5	S1014	0.593908016735511	0.726817858460351
Alisertib	2943	Biolord	holdout5	S1133	0.771895600451761	0.837106143529946
Vandetanib	2854	Biolord	holdout5	S1046	0.596228419766802	0.789784322166233
ZM	3924	Biolord	holdout5	S1103	0.719538832179577	0.662738400429766
Ki8751	3347	Biolord	holdout5	S1363	0.646337242658783	0.704959018865223
WHI-P154	3620	Biolord	holdout5	S2867	0.581275383502154	0.785857055088476
EED226	4782	Biolord	holdout5	S8496	0.42278103878308	0.723548934650051
G007-LK	4628	Biolord	holdout5	S7239	0.460350886122425	0.671258709908733
ENMD-2076	3076	Biolord	holdout5	S1181	0.641296112396847	0.715547906782076
Fedratinib	2818	Biolord	holdout5	S2736	0.625398390118678	0.76590307446397
CYC116	2948	Biolord	holdout5	S1171	0.70871550516491	0.725691039998179
MC1568	5334	Biolord	holdout5	S1484	0.484270961018268	0.654976707982567
SL-327	3197	Biolord	holdout5	S1066	0.479279926346018	0.789786753580531
Selisistat	4985	Biolord	holdout5	S1541	0.380444679415441	0.692295023303763
SB431542	3009	Biolord	holdout5	S1067	0.554100125638188	0.689574698314129
Tucidinostat	3619	Biolord	holdout5	S8567	0.549089756887462	0.652132143724367
AT9283	2380	Biolord	holdout5	S1134	0.792238561198855	0.445468906222613
GSK	3601	Biolord	holdout5	S7581	0.561397503363945	0.768240682066044
Thalidomide	3232	Biolord	holdout5	S1193	0.633138568919123	0.65520496162413
Resveratrol	4740	Biolord	holdout5	S1396	0.448862709791738	0.673771562313054
Thiotepa	3257	Biolord	holdout5	S1775	0.569579100895561	0.426124426317382
CUDC-101	3209	Training Sample	holdout5	S1194	0.924423358698446	0.71262568914143
Costunolide	3405	Training Sample	holdout5	S1319	0.921827270861821	0.830466870364851
AR-42	2899	Training Sample	holdout5	S2244	0.828287138248982	-0.185263273160804
BMS-754807	2671	Training Sample	holdout5	S1124	0.933790697779319	0.647161792256769
Ofloxacin	5004	Training Sample	holdout5	S1463	0.949434526045451	0.604050645748913
BMS-265246	3272	Training Sample	holdout5	S2014	0.901644147746008	0.649718208293174
PD173074	3286	Training Sample	holdout5	S1264	0.934628594064346	0.833485881117344
BMS-911543	4670	Training Sample	holdout5	S7144	0.858354329862767	-0.688121109937196
Altretamine	3572	Training Sample	holdout5	S1278	0.949904578007095	0.939334043609321
Flavopiridol	1395	Training Sample	holdout5	S2679	0.936294210910913	0.688182484714092
BRD4770	3628	Training Sample	holdout5	S7591	0.909430263316188	0.548335837871565
Alvespimycin	1856	Training Sample	holdout5	S1142	0.915067215350715	0.502960079432879
SRT3025	4683	Training Sample	holdout5	S8481	0.898845913008861	0.0497262216359873
Bosutinib	2434	Training Sample	holdout5	S1014	0.924192523900549	0.832341764679126
Alisertib	2943	Training Sample	holdout5	S1133	0.794165223614019	-0.643107519294126
Vandetanib	2854	Training Sample	holdout5	S1046	0.924953971096985	0.605165258760418
ZM	3924	Training Sample	holdout5	S1103	0.879075052480918	0.103224972765599
Ki8751	3347	Training Sample	holdout5	S1363	0.915309726428303	0.638793448114415
WHI-P154	3620	Training Sample	holdout5	S2867	0.936804238224551	0.640912467805202
EED226	4782	Training Sample	holdout5	S8496	0.928323922830866	0.280855622466916
G007-LK	4628	Training Sample	holdout5	S7239	0.898414142875484	-0.141076085775136
ENMD-2076	3076	Training Sample	holdout5	S1181	0.890789960327143	0.431921444766899
Fedratinib	2818	Training Sample	holdout5	S2736	0.917351703711635	0.694775043721915
CYC116	2948	Training Sample	holdout5	S1171	0.881266990737928	0.485381596382434
MC1568	5334	Training Sample	holdout5	S1484	0.920153818736493	0.0695737986000994
SL-327	3197	Training Sample	holdout5	S1066	0.936070640684745	0.673363994047589
Selisistat	4985	Training Sample	holdout5	S1541	0.918892972649523	0.173011962539134
SB431542	3009	Training Sample	holdout5	S1067	0.923122175537577	0.753718174399864
Tucidinostat	3619	Training Sample	holdout5	S8567	0.8492681987454	-0.199073930650922
AT9283	2380	Training Sample	holdout5	S1134	0.727079557590645	-0.667404765287491
GSK	3601	Training Sample	holdout5	S7581	0.930295201925253	0.661803707213726
Thalidomide	3232	Training Sample	holdout5	S1193	0.909050977072016	0.527838024735326
Resveratrol	4740	Training Sample	holdout5	S1396	0.899589913039079	-0.0953394912149526
Thiotepa	3257	Training Sample	holdout5	S1775	0.925797768411221	0.659963246343231
C#Cc1cccc(Nc2ncnc3cc(OC)c(OCCCCCCC(=O)NO)cc23)c1	3209	Mean	holdout5	S1194	-6.47059539058721	-6.11663458840619
C=C1C(=O)OC2/C=C(\C)CC/C=C(\C)CCC12	3405	Mean	holdout5	S1319	-6.39722053013593	-7.64237097167933
CC(C)[C@H](C(=O)Nc1ccc(C(=O)NO)cc1)c1ccccc1	2899	Mean	holdout5	S2244	-6.55881256070901	-9.0725509433612
CC1(C(=O)Nc2ccc(F)nc2)CCCN1c1nc(Nc2cc(C3CC3)[nH]n2)c2cccn2n1	2671	Mean	holdout5	S1124	-6.88029413723742	-20.5971071324778
CC1COc2c(N3CCN(C)CC3)c(F)cc3c(=O)c(C(=O)O)cn1c23	5004	Mean	holdout5	S1463	-7.11073611407779	-12.8837350258545
CCCCOc1c(C(=O)c2c(F)cc(C)cc2F)cnc2[nH]ncc12	3272	Mean	holdout5	S2014	-6.14596372264099	-7.87278705242588
CCN(CC)CCCCNc1ncc2cc(-c3cc(OC)cc(OC)c3)c(NC(=O)NC(C)(C)C)nc2n1	3286	Mean	holdout5	S1264	-6.51189661846158	-17.7650082640745
CCn1c(C(=O)N(C2CC2)C2CC2)cc2c3c(ncn3C)c(Nc3cc(C)n(C)n3)nc21	4670	Mean	holdout5	S7144	-6.33171689117932	-15.9221424120483
CN(C)c1nc(N(C)C)nc(N(C)C)n1	3572	Mean	holdout5	S1278	-6.60673542365248	-8.83051585952948
CN1CCC(c2c(O)cc(O)c3c(=O)cc(-c4ccccc4Cl)oc23)C(O)C1Cl	1395	Mean	holdout5	S2679	-8.97459961690573	-15.2042025872428
COC(=O)c1ccc2c(c1)nc(NC(=O)c1ccccc1)n2CCCc1ccccc1	3628	Mean	holdout5	S7591	-6.2769306168248	-5.94221680561489
COC1/C=C\C=C(/C)C(=O)NC2=CC(=O)C(NCCN(C)C)=C(CC(C)CC(OC)C(O)C(C)/C=C(\C)C1OC(N)=O)C2=OCl	1856	Mean	holdout5	S1142	-6.84286003124397	-17.916312245525
COCCCc1sc(-c2ccccc2)nc1C(=O)Nc1ccccc1-c1nc2cc(CN3CCCC3)cnc2s1Cl	4683	Mean	holdout5	S8481	-5.98133452754081	-15.2863770586906
COc1cc(Nc2c(C#N)cnc3cc(OCCCN4CCN(C)CC4)c(OC)cc23)c(Cl)cc1Cl	2434	Mean	holdout5	S1014	-6.42155736132394	-5.28211408619151
COc1cc(Nc2ncc3c(n2)-c2ccc(Cl)cc2C(c2c(F)cccc2OC)=NC3)ccc1C(=O)O	2943	Mean	holdout5	S1133	-4.04356065109125	-11.1242966760663
COc1cc2c(Nc3ccc(Br)cc3F)ncnc2cc1OCC1CCN(C)CC1	2854	Mean	holdout5	S1046	-6.27751898591202	-11.400269943418
COc1cc2c(Nc3ccc(NC(=O)c4ccccc4)cc3)ncnc2cc1OCCCN1CCOCC1	3924	Mean	holdout5	S1103	-5.3179961212677	-14.2907229689451
COc1cc2nccc(Oc3ccc(NC(=O)Nc4ccc(F)cc4F)c(F)c3)c2cc1OC	3347	Mean	holdout5	S1363	-5.83812407178018	-8.24180476906258
COc1cc2ncnc(Nc3ccc(O)c(Br)c3)c2cc1OC	3620	Mean	holdout5	S2867	-6.24323613226061	-10.0883731908693
CS(=O)(=O)OCn1cc(C2=C(c3cn(CCCSC(=N)N)c4ccccc34)C(=O)NC2=O)c2ccccc21	3754	Mean	holdout5	S7207	-6.63319332401415	-15.3075697819478
CS(=O)(=O)c1ccc(-c2cnc(NCc3ccco3)n3cnnc23)cc1	4782	Mean	holdout5	S8496	-6.45082991920515	-16.3976736427986
CS(=O)(=O)c1ccc(-c2nnc(/C=C/c3nnc(-c4ccc(C#N)cc4)o3)n2-c2ccccc2Cl)nc1	4628	Mean	holdout5	S7239	-6.14358354922578	-13.9981365957165
Cc1cc(Nc2cc(N3CCN(C)CC3)nc(/C=C/c3ccccc3)n2)n[nH]1	3076	Mean	holdout5	S1181	-5.72738844070919	-8.3698873242729
Cc1cnc(Nc2ccc(OCCN3CCCC3)cc2)nc1Nc1cccc(S(=O)(=O)NC(C)(C)C)c1	2818	Mean	holdout5	S2736	-6.18864167398266	-6.03053474221635
Cc1nc(N)sc1-c1ccnc(Nc2ccc(N3CCOCC3)cc2)n1	2948	Mean	holdout5	S1171	-5.49032120869813	-7.85837965437186
Cn1cc(/C=C/C(=O)c2cccc(F)c2)cc1/C=C/C(=O)NO	5334	Mean	holdout5	S1484	-6.53409520761967	-17.5190021203545
N#C/C(=C(/N)Sc1ccc(N)cc1)c1ccccc1C(F)(F)F	3197	Mean	holdout5	S1066	-6.9153630060489	-9.14064277376607
NC(=O)C1CCCc2c1[nH]c1ccc(Cl)cc21	4985	Mean	holdout5	S1541	-6.51610425909095	-16.9477055771348
NC(=O)c1ccc(-c2nc(-c3ccc4c(c3)OCO4)c(-c3ccccn3)[nH]2)cc1	3009	Mean	holdout5	S1067	-6.38608401182132	-8.83338839732449
Nc1ccc(F)cc1NC(=O)c1ccc(CNC(=O)/C=C/c2cccnc2)cc1	3619	Mean	holdout5	S8567	-5.90794248058675	-10.6866906484633
O=C(Nc1c[nH]nc1-c1nc2cc(CN3CCOCC3)ccc2[nH]1)NC1CC1	2380	Mean	holdout5	S1134	-3.69837488555217	-16.120126520411
O=C(O)CCNc1cc(N2CCc3ccccc3CC2)nc(-c2ccccn2)n1	3601	Mean	holdout5	S7581	-6.30465960395556	-7.17913433877769
O=C1CCC(N2C(=O)c3ccccc3C2=O)C(=O)N1	3232	Mean	holdout5	S1193	-5.80065724268035	-8.81329486578717
Oc1ccc(/C=C/c2cc(O)cc(O)c2)cc1	4740	Mean	holdout5	S1396	-6.11089593582278	-15.0958948672692
S=P(N1CC1)(N1CC1)N1CC1	3257	Mean	holdout5	S1775	-6.42162458592494	-32.8024630968254
C#Cc1cccc(Nc2ncnc3cc(OC)c(OCCCCCCC(=O)NO)cc23)c1	3209	Median	holdout5	S1194	-0.61059807613914	-1.900310712311
C=C1C(=O)OC2/C=C(\C)CC/C=C(\C)CCC12	3405	Median	holdout5	S1319	-0.668694442036256	-1.32882728303149
CC(C)[C@H](C(=O)Nc1ccc(C(=O)NO)cc1)c1ccccc1	2899	Median	holdout5	S2244	-0.625763533289488	-1.70937042401648
CC1(C(=O)Nc2ccc(F)nc2)CCCN1c1nc(Nc2cc(C3CC3)[nH]n2)c2cccn2n1	2671	Median	holdout5	S1124	-0.733960984337466	-2.29645180360062
CCCCOc1c(C(=O)c2c(F)cc(C)cc2F)cnc2[nH]ncc12	3272	Median	holdout5	S2014	-0.627152890993847	-2.04555188003024
CCN(CC)CCCCNc1ncc2cc(-c3cc(OC)cc(OC)c3)c(NC(=O)NC(C)(C)C)nc2n1	3286	Median	holdout5	S1264	-0.698302629717724	-2.27812281611124
CN(C)c1nc(N(C)C)nc(N(C)C)n1	3572	Median	holdout5	S1278	-0.69583587602929	-0.169494056092382
COC(=O)c1ccc2c(c1)nc(NC(=O)c1ccccc1)n2CCCc1ccccc1	3628	Median	holdout5	S7591	-0.617851340821694	-2.53766508381307
COc1cc(Nc2c(C#N)cnc3cc(OCCCN4CCN(C)CC4)c(OC)cc23)c(Cl)cc1Cl	2434	Median	holdout5	S1014	-0.702636205857677	-1.03949326677356
COc1cc2c(Nc3ccc(Br)cc3F)ncnc2cc1OCC1CCN(C)CC1	2854	Median	holdout5	S1046	-0.661267553110407	-2.67575311298054
COc1cc2nccc(Oc3ccc(NC(=O)Nc4ccc(F)cc4F)c(F)c3)c2cc1OC	3347	Median	holdout5	S1363	-0.635549692636031	-3.38962177899493
COc1cc2ncnc(Nc3ccc(O)c(Br)c3)c2cc1OC	3620	Median	holdout5	S2867	-0.627069001933782	-3.7626679450069
Cc1cc(Nc2cc(N3CCN(C)CC3)nc(/C=C/c3ccccc3)n2)n[nH]1	3076	Median	holdout5	S1181	-0.609143598999873	-3.32998656098759
Cc1cnc(Nc2ccc(OCCN3CCCC3)cc2)nc1Nc1cccc(S(=O)(=O)NC(C)(C)C)c1	2818	Median	holdout5	S2736	-0.59736832151447	-2.14913593797777
Cc1nc(N)sc1-c1ccnc(Nc2ccc(N3CCOCC3)cc2)n1	2948	Median	holdout5	S1171	-0.614286033450751	-3.44295522151163
N#C/C(=C(/N)Sc1ccc(N)cc1)c1ccccc1C(F)(F)F	3197	Median	holdout5	S1066	-0.660116715050821	-3.00084619286721
NC(=O)c1ccc(-c2nc(-c3ccc4c(c3)OCO4)c(-c3ccccn3)[nH]2)cc1	3009	Median	holdout5	S1067	-0.678055341132973	-1.85465543872351
O=C(O)CCNc1cc(N2CCc3ccccc3CC2)nc(-c2ccccn2)n1	3601	Median	holdout5	S7581	-0.623747380429772	-3.13959596777306
O=C1CCC(N2C(=O)c3ccccc3C2=O)C(=O)N1	3232	Median	holdout5	S1193	-0.611802225271877	-3.76671734928866
CUDC-101	1000	Linear-rdkit-adjusted	holdout5	S1194	0.983967500171678	0.950143159606203
Costunolide	1000	Linear-rdkit-adjusted	holdout5	S1319	0.9850446149133	0.98770360008832
AR-42	1000	Linear-rdkit-adjusted	holdout5	S2244	0.893221608729259	0.321517205285239
BMS-754807	1000	Linear-rdkit-adjusted	holdout5	S1124	0.988023569356406	0.860047493073472
Ofloxacin	1000	Linear-rdkit-adjusted	holdout5	S1463	0.979816639218216	0.778801548956334
BMS-265246	1000	Linear-rdkit-adjusted	holdout5	S2014	0.980309872188371	0.934074232121937
PD173074	1000	Linear-rdkit-adjusted	holdout5	S1264	0.987845336059814	0.982738762232789
BMS-911543	1000	Linear-rdkit-adjusted	holdout5	S7144	0.979311474437156	0.75213570248483
Altretamine	1000	Linear-rdkit-adjusted	holdout5	S1278	0.988397150971992	0.984382889977864
Flavopiridol	1000	Linear-rdkit-adjusted	holdout5	S2679	0.942431109086392	0.866380866391566
BRD4770	1000	Linear-rdkit-adjusted	holdout5	S7591	0.990862023606932	0.98281995994401
Alvespimycin	1000	Linear-rdkit-adjusted	holdout5	S1142	0.951839106528634	0.757270417972373
SRT3025	1000	Linear-rdkit-adjusted	holdout5	S8481	0.983363881312882	0.758226082319372
Bosutinib	1000	Linear-rdkit-adjusted	holdout5	S1014	0.965374622029803	0.971957639914658
Alisertib	1000	Linear-rdkit-adjusted	holdout5	S1133	0.952379758979508	0.565214991329738
Vandetanib	1000	Linear-rdkit-adjusted	holdout5	S1046	0.986959145667419	0.944867372141389
ZM	1000	Linear-rdkit-adjusted	holdout5	S1103	0.964455107560815	0.694331194028891
Ki8751	1000	Linear-rdkit-adjusted	holdout5	S1363	0.99001857340128	0.981170644218089
WHI-P154	1000	Linear-rdkit-adjusted	holdout5	S2867	0.989693297214833	0.965420428243902
Bisindolylmaleimide	1000	Linear-rdkit-adjusted	holdout5	S7207	0.970234153756825	0.889090450168963
EED226	1000	Linear-rdkit-adjusted	holdout5	S8496	0.983918298896313	0.70614207821017
G007-LK	1000	Linear-rdkit-adjusted	holdout5	S7239	0.975695682182292	0.836766924475744
ENMD-2076	1000	Linear-rdkit-adjusted	holdout5	S1181	0.990126404286845	0.967006153682901
Fedratinib	1000	Linear-rdkit-adjusted	holdout5	S2736	0.986122936275925	0.984063391582861
CYC116	1000	Linear-rdkit-adjusted	holdout5	S1171	0.987025793973985	0.944081676837293
MC1568	1000	Linear-rdkit-adjusted	holdout5	S1484	0.981147239081644	0.788450312159
SL-327	1000	Linear-rdkit-adjusted	holdout5	S1066	0.966041663694763	0.971292505662777
Selisistat	1000	Linear-rdkit-adjusted	holdout5	S1541	0.984151467480981	0.857742047328632
SB431542	1000	Linear-rdkit-adjusted	holdout5	S1067	0.973586682542604	0.96233471364726
Tucidinostat	1000	Linear-rdkit-adjusted	holdout5	S8567	0.967854364302232	0.810360096611293
AT9283	1000	Linear-rdkit-adjusted	holdout5	S1134	0.937155353202459	0.343016711398097
GSK	1000	Linear-rdkit-adjusted	holdout5	S7581	0.990735975817828	0.988550582739001
Thalidomide	1000	Linear-rdkit-adjusted	holdout5	S1193	0.987287745439053	0.98077277887321
Resveratrol	1000	Linear-rdkit-adjusted	holdout5	S1396	0.981264255240341	0.880514978961394
Thiotepa	1000	Linear-rdkit-adjusted	holdout5	S1775	0.9907331382824	0.898115680710495
CUDC-101	1000	Linear-rdkit	holdout5	S1194	0.971721119709871	0.8757008479104
Costunolide	1000	Linear-rdkit	holdout5	S1319	0.9770862124641	0.971752387351762
AR-42	1000	Linear-rdkit	holdout5	S2244	0.887313509779581	0.225619596458916
BMS-754807	1000	Linear-rdkit	holdout5	S1124	0.963625575599768	0.436015899962265
Ofloxacin	1000	Linear-rdkit	holdout5	S1463	0.936961917639938	0.387743885393563
BMS-265246	1000	Linear-rdkit	holdout5	S2014	0.969925562695629	0.898394326911798
PD173074	1000	Linear-rdkit	holdout5	S1264	0.983481150042902	0.961510112252851
BMS-911543	1000	Linear-rdkit	holdout5	S7144	0.867266620096339	-0.64703467418608
Altretamine	1000	Linear-rdkit	holdout5	S1278	0.983583610606941	0.970603794659148
Flavopiridol	1000	Linear-rdkit	holdout5	S2679	0.919994771925507	0.795986762962691
BRD4770	1000	Linear-rdkit	holdout5	S7591	0.976266269103803	0.926879843499817
Alvespimycin	1000	Linear-rdkit	holdout5	S1142	0.949727844623105	0.754292093153689
SRT3025	1000	Linear-rdkit	holdout5	S8481	0.932282261674099	0.0373580862057855
Bosutinib	1000	Linear-rdkit	holdout5	S1014	0.955099490985764	0.941773450272735
Alisertib	1000	Linear-rdkit	holdout5	S1133	0.9292605946887	0.220353939278496
Vandetanib	1000	Linear-rdkit	holdout5	S1046	0.983968232494735	0.92036223583688
ZM	1000	Linear-rdkit	holdout5	S1103	0.90746848763052	0.0160254645406063
Ki8751	1000	Linear-rdkit	holdout5	S1363	0.986437705999103	0.953532850172452
WHI-P154	1000	Linear-rdkit	holdout5	S2867	0.985579776269277	0.915908150900303
Bisindolylmaleimide	1000	Linear-rdkit	holdout5	S7207	0.91300286014215	0.186861819130068
EED226	1000	Linear-rdkit	holdout5	S8496	0.942026377395436	0.0385984102530952
G007-LK	1000	Linear-rdkit	holdout5	S7239	0.921828558735083	0.0262749332478858
ENMD-2076	1000	Linear-rdkit	holdout5	S1181	0.977105820778594	0.850031020571814
Fedratinib	1000	Linear-rdkit	holdout5	S2736	0.973744913903488	0.920232848862856
CYC116	1000	Linear-rdkit	holdout5	S1171	0.970064938485895	0.86536793587082
MC1568	1000	Linear-rdkit	holdout5	S1484	0.914647182103056	-0.156282834327922
SL-327	1000	Linear-rdkit	holdout5	S1066	0.943930583039117	0.847298152431914
Selisistat	1000	Linear-rdkit	holdout5	S1541	0.925933621352973	0.0982573254625441
SB431542	1000	Linear-rdkit	holdout5	S1067	0.963809992859796	0.934969491938535
Tucidinostat	1000	Linear-rdkit	holdout5	S8567	0.869729240975037	-0.0541612400113494
AT9283	1000	Linear-rdkit	holdout5	S1134	0.923612611407224	0.171395370655774
GSK	1000	Linear-rdkit	holdout5	S7581	0.97860194834631	0.910415283109451
Thalidomide	1000	Linear-rdkit	holdout5	S1193	0.966259290427632	0.88476453102973
Resveratrol	1000	Linear-rdkit	holdout5	S1396	0.912216946209848	-0.00556893839830797
Thiotepa	1000	Linear-rdkit	holdout5	S1775	0.979452021395967	0.687995820119592
CUDC-101	3209	KNN	holdout5	S1194	0.94485264263666	0.812761675652
Costunolide	3405	KNN	holdout5	S1319	0.947710526976684	0.910029326584911
AR-42	2899	KNN	holdout5	S2244	0.90351658666561	0.348939984355636
BMS-754807	2671	KNN	holdout5	S1124	0.90667126867425	0.389531600986848
Ofloxacin	5004	KNN	holdout5	S1463	0.935885903601455	0.516548766704256
BMS-265246	3272	KNN	holdout5	S2014	0.931220469138482	0.717023610481944
PD173074	3286	KNN	holdout5	S1264	0.950077225769169	0.874448920208469
BMS-911543	4670	KNN	holdout5	S7144	0.83248757079969	-0.975804197629961
Altretamine	3572	KNN	holdout5	S1278	0.961472551273365	0.971789059035251
Flavopiridol	1395	KNN	holdout5	S2679	0.934737486798155	0.796918609853923
BRD4770	3628	KNN	holdout5	S7591	0.947790109672076	0.774140282045287
Alvespimycin	1856	KNN	holdout5	S1142	0.945699622897837	0.801926619868177
SRT3025	4683	KNN	holdout5	S8481	0.87679093171824	-0.288908861153008
Bosutinib	2434	KNN	holdout5	S1014	0.920153885477684	0.82537182381717
Alisertib	2943	KNN	holdout5	S1133	0.76361922661648	-1.07907343945527
Vandetanib	2854	KNN	holdout5	S1046	0.935436832449981	0.689861936946075
ZM	3924	KNN	holdout5	S1103	0.857373608129185	-0.0740440168747805
Ki8751	3347	KNN	holdout5	S1363	0.923459938784884	0.672061423398702
WHI-P154	3620	KNN	holdout5	S2867	0.922148806018759	0.475229882112629
EED226	4782	KNN	holdout5	S8496	0.901683243551112	-0.116041147933924
G007-LK	4628	KNN	holdout5	S7239	0.866796075005376	-0.595679720341238
ENMD-2076	3076	KNN	holdout5	S1181	0.918238023153877	0.601476822908715
Fedratinib	2818	KNN	holdout5	S2736	0.939398576449072	0.848545821311275
CYC116	2948	KNN	holdout5	S1171	0.918418025147239	0.702561530306223
MC1568	5334	KNN	holdout5	S1484	0.9312953397495	0.221573337727116
SL-327	3197	KNN	holdout5	S1066	0.932689676207717	0.662869589939438
Selisistat	4985	KNN	holdout5	S1541	0.902194624081916	-0.0719955377605344
SB431542	3009	KNN	holdout5	S1067	0.906484770416258	0.721666763890433
Tucidinostat	3619	KNN	holdout5	S8567	0.798114154354328	-0.672805026487171
AT9283	2380	KNN	holdout5	S1134	0.708318056943287	-0.861212150936247
GSK	3601	KNN	holdout5	S7581	0.952880845426847	0.852799135444122
Thalidomide	3232	KNN	holdout5	S1193	0.917751381777107	0.559388511673431
Resveratrol	4740	KNN	holdout5	S1396	0.874475048276551	-0.411277212646168
Thiotepa	3257	KNN	holdout5	S1775	0.9483215876311	0.8195603554704
