# Supplementary material for: PerturbNet predicts single-cell responses to unseen chemical and genetic perturbations
Source: Mol Syst Biol. 2025 Jul 10;21(8):960–82. doi: 10.1038/s44320-025-00131-3 (PMC12322087; doi:10.1038/s44320-025-00131-3)
Supplement: Supplementary file 3 — Source data Fig. 2 [file 44320_2025_131_MOESM3_ESM.zip › figure2/g/Fig2g.csv]

	Biolord	Training Sample	Mean	Median	Linear adjusted	linear	KNN	chemcpa
Sciplex	1	1	1	1	0.8	1	1		R^2, all genes
	1	1	1	1	1	1	1		R^2, top 50 DEGs
LINCS		1	1	1		1	1	1	R^2, all genes
		1	0.4	1		1	1	1	Pearson, top 50 DEGs
