# Supplementary material for: PerturbNet predicts single-cell responses to unseen chemical and genetic perturbations
Source: Mol Syst Biol. 2025 Jul 10;21(8):960–82. doi: 10.1038/s44320-025-00131-3 (PMC12322087; doi:10.1038/s44320-025-00131-3)
Supplement: Supplementary file 4 — Source data Fig. 3 [file 44320_2025_131_MOESM4_ESM.zip]

Archive with 12 entries (6 files):
- figure3/
- figure3/b/
- figure3/b/benchmark_df_norman_count_norm.csv
- figure3/c/
- figure3/c/benchmark_df_norman.csv
- figure3/d/
- figure3/d/benchmark_df_norman.csv
- figure3/d/Fig3d.csv
- figure3/e/
- figure3/e/scatter_vs_gears.csv
- figure3/f/
- figure3/f/scatter_vs_biolord.csv
