# Supplementary material for: PerturbNet predicts single-cell responses to unseen chemical and genetic perturbations
Source: Mol Syst Biol. 2025 Jul 10;21(8):960–82. doi: 10.1038/s44320-025-00131-3 (PMC12322087; doi:10.1038/s44320-025-00131-3)
Supplement: Supplementary file 4 — Source data Fig. 3 [file 44320_2025_131_MOESM4_ESM.zip › figure3/b/benchmark_df_norman_count_norm.csv]

perturbation	number_real_cells_used	model	holdout	r2	r2_deg
ARRDC3/ctrl	490	PerturbNet-scvi	holdout1	0.985475353864759	0.949140162335835
ATL1/ctrl	375	PerturbNet-scvi	holdout1	0.946290372078733	0.76821562793897
BAK1/TMSB4X	323	PerturbNet-scvi	holdout1	0.960681021120476	0.941402586600481
BCL2L11/TGFBR2	459	PerturbNet-scvi	holdout1	0.978676955251779	0.856694393300671
BCL2L11/ctrl	575	PerturbNet-scvi	holdout1	0.983059282046997	0.937048039554635
BCORL1/ctrl	526	PerturbNet-scvi	holdout1	0.980024818664766	0.936832189447728
CBL/TGFBR2	186	PerturbNet-scvi	holdout1	0.954611212055215	0.769762672759827
CDKN1A/CDKN1B	128	PerturbNet-scvi	holdout1	0.939145215476875	0.553968160820886
CEBPA/CEBPE	176	PerturbNet-scvi	holdout1	0.776988067307932	-0.137574438814633
CEBPB/OSR2	198	PerturbNet-scvi	holdout1	0.866491167737769	0.238721851432893
CEBPE/CNN1	232	PerturbNet-scvi	holdout1	0.939052670935677	0.327546604640325
CEBPE/FOSB	150	PerturbNet-scvi	holdout1	0.817679386652948	-0.0640894036213275
CEBPE/RUNX1T1	1000	PerturbNet-scvi	holdout1	0.941368252836855	0.601249267024489
CEBPE/ctrl	1000	PerturbNet-scvi	holdout1	0.88437005586656	0.0142925201182707
ETS2/ctrl	1000	PerturbNet-scvi	holdout1	0.951570466704349	0.709662552750654
FEV/MAP7D1	274	PerturbNet-scvi	holdout1	0.91048220200456	0.355592684698565
FOSB/IKZF3	244	PerturbNet-scvi	holdout1	0.94929687116942	0.61623200903394
FOXA3/ctrl	485	PerturbNet-scvi	holdout1	0.977578011396368	0.828799086683837
FOXL2/HOXB9	92	PerturbNet-scvi	holdout1	0.879357673895403	0.599885621040406
IER5L/LYL1	619	PerturbNet-scvi	holdout1	0.948326586606006	0.778186690885205
IGDCC3/ZBTB25	141	PerturbNet-scvi	holdout1	0.913419939114933	0.473885618122805
IRF1/ctrl	419	PerturbNet-scvi	holdout1	0.890339847306525	-0.378391064954675
KIF18B/KIF2C	93	PerturbNet-scvi	holdout1	0.953855498811172	0.850300585619167
MAPK1/PRTG	488	PerturbNet-scvi	holdout1	0.951072736685939	0.68618603415027
PRDM1/ctrl	294	PerturbNet-scvi	holdout1	0.911789573220778	0.576011203485185
PRTG/TGFBR2	262	PerturbNet-scvi	holdout1	0.938781420506529	0.405931396767615
PTPN12/ctrl	443	PerturbNet-scvi	holdout1	0.97489188706565	0.849003569406324
S1PR2/ctrl	534	PerturbNet-scvi	holdout1	0.956668972474938	0.674959734022385
SAMD1/ctrl	489	PerturbNet-scvi	holdout1	0.978057958111349	0.862108988528244
SLC4A1/ctrl	951	PerturbNet-scvi	holdout1	0.946365450168275	0.654384846675024
SNAI1/ZBTB10	97	PerturbNet-scvi	holdout1	0.833612278439995	0.470703790744966
UBASH3A/ctrl	806	PerturbNet-scvi	holdout1	0.989892970614618	0.953049170294692
UBASH3B/ctrl	1000	PerturbNet-scvi	holdout1	0.986050477017041	0.913347590445287
ARRDC3/ctrl	490	PerturbNet-Gaussian	holdout1	0.984745630984985	0.933197955811374
ATL1/ctrl	375	PerturbNet-Gaussian	holdout1	0.948979272198689	0.704374277011955
BAK1/TMSB4X	323	PerturbNet-Gaussian	holdout1	0.960473476337661	0.912202194022487
BCL2L11/TGFBR2	459	PerturbNet-Gaussian	holdout1	0.983090769995604	0.863245674147869
BCL2L11/ctrl	575	PerturbNet-Gaussian	holdout1	0.98223336721351	0.930300453311869
BCORL1/ctrl	526	PerturbNet-Gaussian	holdout1	0.979760063650798	0.929117965815708
CBL/TGFBR2	186	PerturbNet-Gaussian	holdout1	0.959048298923504	0.766261127308018
CDKN1A/CDKN1B	128	PerturbNet-Gaussian	holdout1	0.933865429672067	0.439576257010069
CEBPA/CEBPE	176	PerturbNet-Gaussian	holdout1	0.747766470162302	-0.513409998909102
CEBPB/OSR2	198	PerturbNet-Gaussian	holdout1	0.844129786423155	0.0361353132081955
CEBPE/CNN1	232	PerturbNet-Gaussian	holdout1	0.931243430183433	0.17626254394633
CEBPE/FOSB	150	PerturbNet-Gaussian	holdout1	0.789175377574034	-0.348097982986773
CEBPE/RUNX1T1	1000	PerturbNet-Gaussian	holdout1	0.935173695898685	0.517491796152063
CEBPE/ctrl	1000	PerturbNet-Gaussian	holdout1	0.870144816300775	-0.371703202381342
ETS2/ctrl	1000	PerturbNet-Gaussian	holdout1	0.946076726071054	0.612371338572733
FEV/MAP7D1	274	PerturbNet-Gaussian	holdout1	0.90289268783403	0.0976370242342469
FOSB/IKZF3	244	PerturbNet-Gaussian	holdout1	0.937870257477314	0.360895388595834
FOXA3/ctrl	485	PerturbNet-Gaussian	holdout1	0.97536291240352	0.799791215997544
FOXL2/HOXB9	92	PerturbNet-Gaussian	holdout1	0.866414695536169	0.260870556286894
IER5L/LYL1	619	PerturbNet-Gaussian	holdout1	0.949287151535121	0.629829217126105
IGDCC3/ZBTB25	141	PerturbNet-Gaussian	holdout1	0.91409251943654	0.299362390626416
IRF1/ctrl	419	PerturbNet-Gaussian	holdout1	0.884488537072452	-0.69360442704882
KIF18B/KIF2C	93	PerturbNet-Gaussian	holdout1	0.949624988178181	0.738319261655503
MAPK1/PRTG	488	PerturbNet-Gaussian	holdout1	0.949282057135715	0.67158332016955
PRDM1/ctrl	294	PerturbNet-Gaussian	holdout1	0.914314618462602	0.355684506843327
PRTG/TGFBR2	262	PerturbNet-Gaussian	holdout1	0.941315579564232	0.361980569721378
PTPN12/ctrl	443	PerturbNet-Gaussian	holdout1	0.972284315675588	0.835168522369866
S1PR2/ctrl	534	PerturbNet-Gaussian	holdout1	0.955665733014231	0.512238016458933
SAMD1/ctrl	489	PerturbNet-Gaussian	holdout1	0.976572811047534	0.757843463089745
SLC4A1/ctrl	951	PerturbNet-Gaussian	holdout1	0.945381257364955	0.547919701221996
SNAI1/ZBTB10	97	PerturbNet-Gaussian	holdout1	0.814253006978787	0.102614093369398
UBASH3A/ctrl	806	PerturbNet-Gaussian	holdout1	0.989771526205591	0.957437830218794
UBASH3B/ctrl	1000	PerturbNet-Gaussian	holdout1	0.986298915167694	0.900929480297439
CBFA2T3/FEV	159	PerturbNet-scvi	holdout2	0.818358059038662	0.255706786074893
CBFA2T3/POU3F2	214	PerturbNet-scvi	holdout2	0.933160287144575	0.452315493352927
CBFA2T3/ctrl	647	PerturbNet-scvi	holdout2	0.978485934409294	0.91538755234602
CDKN1A/CDKN1B	128	PerturbNet-scvi	holdout2	0.940662584840244	0.561169859156849
CEBPA/ZC3HAV1	85	PerturbNet-scvi	holdout2	0.765723564461333	-0.0569581394154317
CEBPE/SET	635	PerturbNet-scvi	holdout2	0.933927152262276	0.433967657718749
CKS1B/ctrl	240	PerturbNet-scvi	holdout2	0.948968458250881	0.425961414279113
CNN1/UBASH3A	175	PerturbNet-scvi	holdout2	0.88691472036694	0.483235568187442
COL2A1/ctrl	591	PerturbNet-scvi	holdout2	0.930238520215696	0.438119471191864
DUSP9/IGDCC3	377	PerturbNet-scvi	holdout2	0.889380303176559	0.245366555712193
DUSP9/KLF1	360	PerturbNet-scvi	holdout2	0.888149611999334	0.126208463225875
DUSP9/MAPK1	290	PerturbNet-scvi	holdout2	0.964440156261018	0.674362904921294
DUSP9/ctrl	715	PerturbNet-scvi	holdout2	0.91931512825937	0.442444834802881
FOXA1/FOXF1	267	PerturbNet-scvi	holdout2	0.948127637284468	0.782291513558846
FOXA1/KLF1	359	PerturbNet-scvi	holdout2	0.939079896940109	0.541013929138429
FOXA3/FOXF1	172	PerturbNet-scvi	holdout2	0.941019564007492	0.758421151831689
HNF4A/ctrl	228	PerturbNet-scvi	holdout2	0.928824248316662	0.393983936799955
IGDCC3/MAPK1	362	PerturbNet-scvi	holdout2	0.952697362480699	0.672311266327554
IGDCC3/PRTG	139	PerturbNet-scvi	holdout2	0.919159488015521	0.195977875336498
IKZF3/MAP2K3	258	PerturbNet-scvi	holdout2	0.93027063013121	0.416381696267867
KIF18B/KIF2C	93	PerturbNet-scvi	holdout2	0.957837329877878	0.846752786661812
KLF1/ctrl	1000	PerturbNet-scvi	holdout2	0.951291149397736	0.599004335317916
MAP2K3/MAP2K6	567	PerturbNet-scvi	holdout2	0.969651403550165	0.802580512608474
MAP2K3/ctrl	574	PerturbNet-scvi	holdout2	0.968910516010135	0.811930385583761
MAP2K6/ctrl	875	PerturbNet-scvi	holdout2	0.975685355828478	0.884905283439681
POU3F2/ctrl	356	PerturbNet-scvi	holdout2	0.968705502828845	0.704213089759764
PTPN1/ctrl	413	PerturbNet-scvi	holdout2	0.958625047391182	0.833203461104584
PTPN12/SNAI1	280	PerturbNet-scvi	holdout2	0.95919602237995	0.724130573218248
PTPN13/ctrl	265	PerturbNet-scvi	holdout2	0.963449614524686	0.710675263220653
RUNX1T1/ctrl	764	PerturbNet-scvi	holdout2	0.983816348548978	0.914676061227846
SNAI1/ZBTB10	97	PerturbNet-scvi	holdout2	0.806827379710849	0.403777723705038
TSC22D1/ctrl	433	PerturbNet-scvi	holdout2	0.980052121563196	0.867110394208451
UBASH3B/ZBTB25	253	PerturbNet-scvi	holdout2	0.939656018771509	0.759661271553101
CBFA2T3/FEV	159	PerturbNet-Gaussian	holdout2	0.801846433558816	-0.0687341406237403
CBFA2T3/POU3F2	214	PerturbNet-Gaussian	holdout2	0.928858091063709	0.272520864108861
CBFA2T3/ctrl	647	PerturbNet-Gaussian	holdout2	0.977518843118056	0.893860697654116
CDKN1A/CDKN1B	128	PerturbNet-Gaussian	holdout2	0.93499934257798	0.420724523634116
CEBPA/ZC3HAV1	85	PerturbNet-Gaussian	holdout2	0.754436052770456	-0.274067117196039
CEBPE/SET	635	PerturbNet-Gaussian	holdout2	0.929430142137429	0.31127379827304
CKS1B/ctrl	240	PerturbNet-Gaussian	holdout2	0.944990089912137	0.229133119413807
CNN1/UBASH3A	175	PerturbNet-Gaussian	holdout2	0.876889929505358	0.156064083229114
COL2A1/ctrl	591	PerturbNet-Gaussian	holdout2	0.923202494625405	0.152913450224063
DUSP9/IGDCC3	377	PerturbNet-Gaussian	holdout2	0.891652539367821	0.033083385352898
DUSP9/KLF1	360	PerturbNet-Gaussian	holdout2	0.88203031929348	-0.278874910987594
DUSP9/MAPK1	290	PerturbNet-Gaussian	holdout2	0.959989068537119	0.576624368765209
DUSP9/ctrl	715	PerturbNet-Gaussian	holdout2	0.917028040576742	0.259130211064978
FOXA1/FOXF1	267	PerturbNet-Gaussian	holdout2	0.942460200408823	0.669557508761798
FOXA1/KLF1	359	PerturbNet-Gaussian	holdout2	0.938507263239345	0.308416499799346
FOXA3/FOXF1	172	PerturbNet-Gaussian	holdout2	0.934677891361278	0.656321992535216
HNF4A/ctrl	228	PerturbNet-Gaussian	holdout2	0.924578126036014	0.22647436907826
IGDCC3/MAPK1	362	PerturbNet-Gaussian	holdout2	0.951384720887533	0.69129288202435
IGDCC3/PRTG	139	PerturbNet-Gaussian	holdout2	0.91698133742945	0.0439766971643323
IKZF3/MAP2K3	258	PerturbNet-Gaussian	holdout2	0.924264533020975	0.0327528224494313
KIF18B/KIF2C	93	PerturbNet-Gaussian	holdout2	0.950693340647004	0.764545458077385
KLF1/ctrl	1000	PerturbNet-Gaussian	holdout2	0.95192193535886	0.440134290801676
MAP2K3/MAP2K6	567	PerturbNet-Gaussian	holdout2	0.972074458052783	0.811474542218929
MAP2K3/ctrl	574	PerturbNet-Gaussian	holdout2	0.968282541183865	0.795326809951424
MAP2K6/ctrl	875	PerturbNet-Gaussian	holdout2	0.977093655385174	0.883412421485483
POU3F2/ctrl	356	PerturbNet-Gaussian	holdout2	0.967975355085186	0.65225337924823
PTPN1/ctrl	413	PerturbNet-Gaussian	holdout2	0.958202708796363	0.71745589124314
PTPN12/SNAI1	280	PerturbNet-Gaussian	holdout2	0.955024441788897	0.611809862079349
PTPN13/ctrl	265	PerturbNet-Gaussian	holdout2	0.95989751729259	0.641987116243509
RUNX1T1/ctrl	764	PerturbNet-Gaussian	holdout2	0.983305371274754	0.924939262365444
SNAI1/ZBTB10	97	PerturbNet-Gaussian	holdout2	0.792208929096326	-0.0437218128109294
TSC22D1/ctrl	433	PerturbNet-Gaussian	holdout2	0.975965290120574	0.819215121533821
UBASH3B/ZBTB25	253	PerturbNet-Gaussian	holdout2	0.932233240470289	0.576425875326483
AHR/ctrl	556	PerturbNet-scvi	holdout3	0.971161458330138	0.722638704132602
BCL2L11/ctrl	575	PerturbNet-scvi	holdout3	0.984511903723176	0.93142997225749
CDKN1A/ctrl	343	PerturbNet-scvi	holdout3	0.972991635830621	0.767678960136886
CEBPA/KLF1	303	PerturbNet-scvi	holdout3	0.803847272660788	-0.660358301349036
CEBPB/JUN	59	PerturbNet-scvi	holdout3	0.800576690327556	-0.013890126555023
CEBPB/MAPK1	411	PerturbNet-scvi	holdout3	0.874939523565201	0.12407649565731
CEBPE/RUNX1T1	1000	PerturbNet-scvi	holdout3	0.937950313984038	0.579432994328967
CNNM4/ctrl	469	PerturbNet-scvi	holdout3	0.98098041258609	0.876970235107129
COL1A1/ctrl	326	PerturbNet-scvi	holdout3	0.91569275079664	0.228563818626126
CSRNP1/ctrl	472	PerturbNet-scvi	holdout3	0.972470595226756	0.879394877434485
DLX2/ZBTB10	87	PerturbNet-scvi	holdout3	0.753095677685509	-0.111751015189573
DUSP9/KLF1	360	PerturbNet-scvi	holdout3	0.886137214800699	0.0888660219757222
DUSP9/SNAI1	182	PerturbNet-scvi	holdout3	0.811367543062758	0.188327075954301
ELMSAN1/MAP2K6	443	PerturbNet-scvi	holdout3	0.964885963948818	0.839890827452371
ETS2/PRTG	440	PerturbNet-scvi	holdout3	0.954098993989211	0.476238266798559
ETS2/TGFBR2	317	PerturbNet-scvi	holdout3	0.962420768404336	0.77526273391767
FEV/ctrl	698	PerturbNet-scvi	holdout3	0.923744728365564	0.386039536290725
FOXA1/FOXF1	267	PerturbNet-scvi	holdout3	0.948090600049052	0.777103745140042
FOXL2/POU3F2	304	PerturbNet-scvi	holdout3	0.908548902694075	0.570776192936954
HOXC13/ZC3HAV1	602	PerturbNet-scvi	holdout3	0.966767923416886	0.906349481088022
IGDCC3/ZBTB25	141	PerturbNet-scvi	holdout3	0.909790457688631	0.41148403369072
IKZF3/MAP2K6	298	PerturbNet-scvi	holdout3	0.940883990783348	0.552490353623162
KLF1/ctrl	1000	PerturbNet-scvi	holdout3	0.952825859726732	0.627596707710319
MEIS1/ctrl	764	PerturbNet-scvi	holdout3	0.988639254174578	0.947675201425855
OSR2/UBASH3B	775	PerturbNet-scvi	holdout3	0.961075691778751	0.698604278930376
PRDM1/ctrl	294	PerturbNet-scvi	holdout3	0.915112363454662	0.582744112268771
PRTG/TGFBR2	262	PerturbNet-scvi	holdout3	0.942002208541904	0.430523632792684
PTPN12/ZBTB10	259	PerturbNet-scvi	holdout3	0.92489128079257	0.626647958506387
PTPN12/ctrl	443	PerturbNet-scvi	holdout3	0.975030557840452	0.854977749648507
SAMD1/TGFBR2	71	PerturbNet-scvi	holdout3	0.927418881221375	0.579540037387484
SAMD1/UBASH3B	240	PerturbNet-scvi	holdout3	0.939433783785238	0.569522048934134
SGK1/ctrl	474	PerturbNet-scvi	holdout3	0.967288172835801	0.685433089976287
ZBTB1/ctrl	657	PerturbNet-scvi	holdout3	0.968947456907076	0.683603811924619
AHR/ctrl	556	PerturbNet-Gaussian	holdout3	0.971885670328752	0.65813912779832
BCL2L11/ctrl	575	PerturbNet-Gaussian	holdout3	0.984616632236067	0.931168861159202
CDKN1A/ctrl	343	PerturbNet-Gaussian	holdout3	0.968767242631445	0.702678135926095
CEBPA/KLF1	303	PerturbNet-Gaussian	holdout3	0.790125026498641	-1.36054891011054
CEBPB/JUN	59	PerturbNet-Gaussian	holdout3	0.801610221479818	-0.256871050066874
CEBPB/MAPK1	411	PerturbNet-Gaussian	holdout3	0.865548014421987	0.0709374316806104
CEBPE/RUNX1T1	1000	PerturbNet-Gaussian	holdout3	0.936453307423851	0.53713275677013
CNNM4/ctrl	469	PerturbNet-Gaussian	holdout3	0.978263407726262	0.843632361202673
COL1A1/ctrl	326	PerturbNet-Gaussian	holdout3	0.914067492083317	-0.0405775456842479
CSRNP1/ctrl	472	PerturbNet-Gaussian	holdout3	0.974152824583958	0.878103150453977
DLX2/ZBTB10	87	PerturbNet-Gaussian	holdout3	0.752642061264577	-0.82074792154743
DUSP9/KLF1	360	PerturbNet-Gaussian	holdout3	0.88555045145038	-0.214815197863
DUSP9/SNAI1	182	PerturbNet-Gaussian	holdout3	0.81012163337186	-0.31499720829617
ELMSAN1/MAP2K6	443	PerturbNet-Gaussian	holdout3	0.963262038568284	0.790899013547326
ETS2/PRTG	440	PerturbNet-Gaussian	holdout3	0.951960246248354	0.364745783405147
ETS2/TGFBR2	317	PerturbNet-Gaussian	holdout3	0.957792781864357	0.750285198557154
FEV/ctrl	698	PerturbNet-Gaussian	holdout3	0.924258059957957	0.202536280093344
FOXA1/FOXF1	267	PerturbNet-Gaussian	holdout3	0.943821829347157	0.653552973866129
FOXL2/POU3F2	304	PerturbNet-Gaussian	holdout3	0.912113654712364	0.396872224139785
HOXC13/ZC3HAV1	602	PerturbNet-Gaussian	holdout3	0.96397664340839	0.883066451965791
IGDCC3/ZBTB25	141	PerturbNet-Gaussian	holdout3	0.899376072587135	0.148289542504105
IKZF3/MAP2K6	298	PerturbNet-Gaussian	holdout3	0.937631359659224	0.232669998989017
KLF1/ctrl	1000	PerturbNet-Gaussian	holdout3	0.950822155445974	0.424311964149953
MEIS1/ctrl	764	PerturbNet-Gaussian	holdout3	0.987556435178675	0.945408144612686
OSR2/UBASH3B	775	PerturbNet-Gaussian	holdout3	0.962136661656625	0.695266556626344
PRDM1/ctrl	294	PerturbNet-Gaussian	holdout3	0.913668480525467	0.31890603770951
PRTG/TGFBR2	262	PerturbNet-Gaussian	holdout3	0.943082766286003	0.33077210440576
PTPN12/ZBTB10	259	PerturbNet-Gaussian	holdout3	0.920143245559084	0.361542389199506
PTPN12/ctrl	443	PerturbNet-Gaussian	holdout3	0.973574645941206	0.80301010794984
SAMD1/TGFBR2	71	PerturbNet-Gaussian	holdout3	0.914349280605604	0.329445259311454
SAMD1/UBASH3B	240	PerturbNet-Gaussian	holdout3	0.933977670689933	0.363411881039888
SGK1/ctrl	474	PerturbNet-Gaussian	holdout3	0.962110409794448	0.59060430210867
ZBTB1/ctrl	657	PerturbNet-Gaussian	holdout3	0.968869079953992	0.626335345403075
BAK1/ctrl	1000	PerturbNet-scvi	holdout4	0.976754197276583	0.854277263031949
CBFA2T3/POU3F2	214	PerturbNet-scvi	holdout4	0.944494554198357	0.581155477307206
CEBPA/ZC3HAV1	85	PerturbNet-scvi	holdout4	0.770332274043851	-0.0483835986684046
CEBPB/CEBPE	110	PerturbNet-scvi	holdout4	0.81052669324475	-0.0369441076548344
CEBPB/ctrl	478	PerturbNet-scvi	holdout4	0.89970708790394	0.196010243257516
CNNM4/ctrl	469	PerturbNet-scvi	holdout4	0.977473112739042	0.870940961111556
DUSP9/KLF1	360	PerturbNet-scvi	holdout4	0.893939576837779	0.163299089860683
EGR1/ctrl	316	PerturbNet-scvi	holdout4	0.982431432768397	0.91911135232375
ELMSAN1/MAP2K6	443	PerturbNet-scvi	holdout4	0.960950848531438	0.82628770074083
ELMSAN1/ZBTB10	176	PerturbNet-scvi	holdout4	0.905706455471847	0.550130611092167
FOSB/PTPN12	340	PerturbNet-scvi	holdout4	0.966376337502269	0.732614875848298
FOXA1/FOXF1	267	PerturbNet-scvi	holdout4	0.948150521520807	0.797959758647031
FOXA1/FOXL2	187	PerturbNet-scvi	holdout4	0.929096196076042	0.661606610779719
HOXA13/ctrl	267	PerturbNet-scvi	holdout4	0.925842135535438	0.608984333465822
ISL2/ctrl	575	PerturbNet-scvi	holdout4	0.979968707545933	0.90096014029556
KIF18B/KIF2C	93	PerturbNet-scvi	holdout4	0.950872271716025	0.807416256802644
KLF1/MAP2K6	260	PerturbNet-scvi	holdout4	0.949126394558414	0.699676054167692
KMT2A/ctrl	238	PerturbNet-scvi	holdout4	0.978666775011951	0.937830130825532
LHX1/ctrl	371	PerturbNet-scvi	holdout4	0.935438164811059	0.399281212979748
LYL1/ctrl	427	PerturbNet-scvi	holdout4	0.977527068439924	0.936172204782726
MAP4K3/ctrl	355	PerturbNet-scvi	holdout4	0.982941233322518	0.949826400445354
PRDM1/ctrl	294	PerturbNet-scvi	holdout4	0.920635087767867	0.616234676899078
PTPN12/PTPN9	361	PerturbNet-scvi	holdout4	0.936295048126985	0.767257481099301
RHOXF2/SET	316	PerturbNet-scvi	holdout4	0.889386372817452	-0.267215657951521
RREB1/ctrl	328	PerturbNet-scvi	holdout4	0.973891852031259	0.841909538539497
S1PR2/ctrl	534	PerturbNet-scvi	holdout4	0.955676676697346	0.692467230301984
SAMD1/UBASH3B	240	PerturbNet-scvi	holdout4	0.943352836615108	0.71345503274471
SPI1/ctrl	605	PerturbNet-scvi	holdout4	0.886853045291148	0.30544741487619
STIL/ctrl	298	PerturbNet-scvi	holdout4	0.980678187874221	0.910733532338132
TP73/ctrl	246	PerturbNet-scvi	holdout4	0.868274228439785	0.0940239268090284
TSC22D1/ctrl	433	PerturbNet-scvi	holdout4	0.976044840421395	0.879640189963244
ZC3HAV1/ctrl	498	PerturbNet-scvi	holdout4	0.967377261810404	0.900717521408032
BAK1/ctrl	1000	PerturbNet-Gaussian	holdout4	0.979092245531247	0.858731462566945
CBFA2T3/POU3F2	214	PerturbNet-Gaussian	holdout4	0.937790325723039	0.356068881677709
CEBPA/ZC3HAV1	85	PerturbNet-Gaussian	holdout4	0.755473974857386	-0.365924377136405
CEBPB/CEBPE	110	PerturbNet-Gaussian	holdout4	0.815894515118838	-0.122596409434562
CEBPB/ctrl	478	PerturbNet-Gaussian	holdout4	0.898892995796745	-0.0629922050037863
CNNM4/ctrl	469	PerturbNet-Gaussian	holdout4	0.97773999797273	0.831912187446091
DUSP9/KLF1	360	PerturbNet-Gaussian	holdout4	0.882859711604275	-0.33202244176701
EGR1/ctrl	316	PerturbNet-Gaussian	holdout4	0.980126141623726	0.89119480462896
ELMSAN1/MAP2K6	443	PerturbNet-Gaussian	holdout4	0.95513869953627	0.724773712815446
ELMSAN1/ZBTB10	176	PerturbNet-Gaussian	holdout4	0.906156733416958	0.479155325223334
FOSB/PTPN12	340	PerturbNet-Gaussian	holdout4	0.96790253015471	0.687456904262884
FOXA1/FOXF1	267	PerturbNet-Gaussian	holdout4	0.949442033394378	0.684157937161405
FOXA1/FOXL2	187	PerturbNet-Gaussian	holdout4	0.932490168942415	0.534899232717708
HOXA13/ctrl	267	PerturbNet-Gaussian	holdout4	0.922518797914301	0.483157745618589
ISL2/ctrl	575	PerturbNet-Gaussian	holdout4	0.981162980947035	0.870524364624389
KIF18B/KIF2C	93	PerturbNet-Gaussian	holdout4	0.948341183769578	0.786284712990357
KLF1/MAP2K6	260	PerturbNet-Gaussian	holdout4	0.944043337161163	0.474475977960084
KMT2A/ctrl	238	PerturbNet-Gaussian	holdout4	0.977049873209637	0.947227189792897
LHX1/ctrl	371	PerturbNet-Gaussian	holdout4	0.934631357192103	0.269042390183485
LYL1/ctrl	427	PerturbNet-Gaussian	holdout4	0.977197048640457	0.925715717988006
MAP4K3/ctrl	355	PerturbNet-Gaussian	holdout4	0.980963100846131	0.942149966895576
PRDM1/ctrl	294	PerturbNet-Gaussian	holdout4	0.917582808211791	0.374973749222063
PTPN12/PTPN9	361	PerturbNet-Gaussian	holdout4	0.931829151119045	0.583927121659745
RHOXF2/SET	316	PerturbNet-Gaussian	holdout4	0.890069656229308	-0.816256948000604
RREB1/ctrl	328	PerturbNet-Gaussian	holdout4	0.971123309760558	0.699015614226344
S1PR2/ctrl	534	PerturbNet-Gaussian	holdout4	0.956651002321947	0.519230528619439
SAMD1/UBASH3B	240	PerturbNet-Gaussian	holdout4	0.934972408805347	0.401123381753398
SPI1/ctrl	605	PerturbNet-Gaussian	holdout4	0.888975081603416	0.055919898227518
STIL/ctrl	298	PerturbNet-Gaussian	holdout4	0.98130181342048	0.926495319669594
TP73/ctrl	246	PerturbNet-Gaussian	holdout4	0.851064004160487	-0.457930380109395
TSC22D1/ctrl	433	PerturbNet-Gaussian	holdout4	0.976111503559193	0.820055415590219
ZC3HAV1/ctrl	498	PerturbNet-Gaussian	holdout4	0.970468249620562	0.882090084695662
ATL1/ctrl	375	PerturbNet-scvi	holdout5	0.948640272706664	0.789161132109256
BAK1/BCL2L11	174	PerturbNet-scvi	holdout5	0.968175460711765	0.924503349687048
BPGM/SAMD1	299	PerturbNet-scvi	holdout5	0.941448238857209	0.560783770384518
CBFA2T3/ctrl	647	PerturbNet-scvi	holdout5	0.977667592119462	0.90228217862096
CDKN1A/CDKN1B	128	PerturbNet-scvi	holdout5	0.943376918166995	0.573125220117958
CEBPA/ZC3HAV1	85	PerturbNet-scvi	holdout5	0.768831696529268	-0.086524163188268
CEBPB/FOSB	70	PerturbNet-scvi	holdout5	0.746068998184577	-0.339425545217233
CEBPB/LYL1	186	PerturbNet-scvi	holdout5	0.930165472746212	0.381821202113681
CEBPB/MAPK1	411	PerturbNet-scvi	holdout5	0.881069437546979	0.183291510693842
CEBPB/OSR2	198	PerturbNet-scvi	holdout5	0.853184568360629	0.173004079292877
CEBPE/FOSB	150	PerturbNet-scvi	holdout5	0.819830345757949	-0.10730983234391
CEBPE/SPI1	177	PerturbNet-scvi	holdout5	0.685067745712212	-0.504905290946459
CEBPE/ZC3HAV1	406	PerturbNet-scvi	holdout5	0.946440924957183	0.717183729795429
CITED1/ctrl	209	PerturbNet-scvi	holdout5	0.964737509437364	0.705814217566481
CNN1/ctrl	753	PerturbNet-scvi	holdout5	0.958995015227035	0.680426716106806
FOSB/ctrl	625	PerturbNet-scvi	holdout5	0.950476290964131	0.624023338261829
FOXA3/FOXF1	172	PerturbNet-scvi	holdout5	0.949403945052858	0.83742888747525
FOXF1/FOXL2	192	PerturbNet-scvi	holdout5	0.918568809643144	0.658020291330413
FOXL2/POU3F2	304	PerturbNet-scvi	holdout5	0.920887630872067	0.593478963159501
HNF4A/ctrl	228	PerturbNet-scvi	holdout5	0.938005051060293	0.43002504119675
IKZF3/ctrl	675	PerturbNet-scvi	holdout5	0.925198548312369	0.4303412781604
LYL1/ctrl	427	PerturbNet-scvi	holdout5	0.979385426082143	0.951028174458546
MAP2K6/ctrl	875	PerturbNet-scvi	holdout5	0.970138028143986	0.866555557285901
POU3F2/ctrl	356	PerturbNet-scvi	holdout5	0.969571326388985	0.692755697138848
PRTG/TGFBR2	262	PerturbNet-scvi	holdout5	0.943522603894945	0.382459980225451
PTPN12/UBASH3A	306	PerturbNet-scvi	holdout5	0.923741913740083	0.65059819450412
PTPN12/UBASH3B	294	PerturbNet-scvi	holdout5	0.928242734188796	0.725267069132381
PTPN12/ctrl	443	PerturbNet-scvi	holdout5	0.974646917125846	0.852302554336504
RHOXF2/ZBTB25	258	PerturbNet-scvi	holdout5	0.938522419467539	0.720143411099493
RHOXF2/ctrl	323	PerturbNet-scvi	holdout5	0.9535195159286	0.654857708501203
SAMD1/ctrl	489	PerturbNet-scvi	holdout5	0.977902414127925	0.841439982354916
SLC38A2/ctrl	329	PerturbNet-scvi	holdout5	0.972449720800514	0.945790926203909
ATL1/ctrl	375	PerturbNet-Gaussian	holdout5	0.946960728242123	0.620929036487267
BAK1/BCL2L11	174	PerturbNet-Gaussian	holdout5	0.96611990515657	0.922290348622554
BPGM/SAMD1	299	PerturbNet-Gaussian	holdout5	0.940590373614691	0.351112904883607
CBFA2T3/ctrl	647	PerturbNet-Gaussian	holdout5	0.974407672391049	0.861510001124927
CDKN1A/CDKN1B	128	PerturbNet-Gaussian	holdout5	0.935652600999988	0.389296582121119
CEBPA/ZC3HAV1	85	PerturbNet-Gaussian	holdout5	0.769375168706981	-0.39636931005002
CEBPB/FOSB	70	PerturbNet-Gaussian	holdout5	0.759514861031772	-0.643184868375382
CEBPB/LYL1	186	PerturbNet-Gaussian	holdout5	0.926696773575273	0.297010493742739
CEBPB/MAPK1	411	PerturbNet-Gaussian	holdout5	0.872741619397383	0.0892630251450005
CEBPB/OSR2	198	PerturbNet-Gaussian	holdout5	0.84773664912941	0.0513333337220034
CEBPE/FOSB	150	PerturbNet-Gaussian	holdout5	0.804004140712487	-0.262107361272791
CEBPE/SPI1	177	PerturbNet-Gaussian	holdout5	0.685096594129892	-0.686738547997122
CEBPE/ZC3HAV1	406	PerturbNet-Gaussian	holdout5	0.950447151975004	0.684265688558649
CITED1/ctrl	209	PerturbNet-Gaussian	holdout5	0.958276883268849	0.508144821279575
CNN1/ctrl	753	PerturbNet-Gaussian	holdout5	0.961665097949978	0.603103716385835
FOSB/ctrl	625	PerturbNet-Gaussian	holdout5	0.948691199629562	0.505679537498999
FOXA3/FOXF1	172	PerturbNet-Gaussian	holdout5	0.943281358012273	0.689565041147019
FOXF1/FOXL2	192	PerturbNet-Gaussian	holdout5	0.911664539164977	0.384304169793695
FOXL2/POU3F2	304	PerturbNet-Gaussian	holdout5	0.912273713126752	0.28460825647745
HNF4A/ctrl	228	PerturbNet-Gaussian	holdout5	0.927593374067272	0.211527785119615
IKZF3/ctrl	675	PerturbNet-Gaussian	holdout5	0.928089558043281	0.180910410693358
LYL1/ctrl	427	PerturbNet-Gaussian	holdout5	0.976943077233424	0.925994380584128
MAP2K6/ctrl	875	PerturbNet-Gaussian	holdout5	0.971199855046875	0.844925705635803
POU3F2/ctrl	356	PerturbNet-Gaussian	holdout5	0.968357206744085	0.653211084248092
PRTG/TGFBR2	262	PerturbNet-Gaussian	holdout5	0.942161513094413	0.259738731153773
PTPN12/UBASH3A	306	PerturbNet-Gaussian	holdout5	0.926247693619635	0.53717166096701
PTPN12/UBASH3B	294	PerturbNet-Gaussian	holdout5	0.924256542432959	0.512803834727767
PTPN12/ctrl	443	PerturbNet-Gaussian	holdout5	0.971735305201041	0.803113356929066
RHOXF2/ZBTB25	258	PerturbNet-Gaussian	holdout5	0.930597730112679	0.543630466408303
RHOXF2/ctrl	323	PerturbNet-Gaussian	holdout5	0.951374063828139	0.520104704848397
SAMD1/ctrl	489	PerturbNet-Gaussian	holdout5	0.97556574513018	0.731921791817224
SLC38A2/ctrl	329	PerturbNet-Gaussian	holdout5	0.972222807183876	0.934713272551867
