# Supplementary material for: PerturbNet predicts single-cell responses to unseen chemical and genetic perturbations
Source: Mol Syst Biol. 2025 Jul 10;21(8):960–82. doi: 10.1038/s44320-025-00131-3 (PMC12322087; doi:10.1038/s44320-025-00131-3)
Supplement: Supplementary file 4 — Source data Fig. 3 [file 44320_2025_131_MOESM4_ESM.zip › figure3/d/Fig3d.csv]

Gears	Biolord	Training Sample	KNN	linear	Mean	Median
1	0.6	1	1	1	1	1	R^2, all genes
1	1	1	0.8	0.6	1	1	R^2, top 50 DEGs
