# Supplementary material for: PerturbNet predicts single-cell responses to unseen chemical and genetic perturbations
Source: Mol Syst Biol. 2025 Jul 10;21(8):960–82. doi: 10.1038/s44320-025-00131-3 (PMC12322087; doi:10.1038/s44320-025-00131-3)
Supplement: Supplementary file 4 — Source data Fig. 3 [file 44320_2025_131_MOESM4_ESM.zip › figure3/e/scatter_vs_gears.csv]

perturbation	pert_type	r2.x	r2.y	r2_deg.x	r2_deg.y	r2_large.x	r2_large.y
AHR/FEV	1/2	0.861979100318877	0.812050332590682	0.0501643214534197	0.548184011942675	-0.0297875515829708	0.515753982392286
AHR/KLF1	0/2	0.938558751179852	0.787197806586917	0.490831682217057	0.301603099242749	0.457528529982867	0.271833582005227
AHR/ctrl	0/1	0.971854758854448	0.913826710918797	0.745957633394875	0.725134040584369	0.52481581692122	0.500102525890608
BAK1/BCL2L11	1/2	0.971528487679444	0.971280353174839	0.949198804288084	0.969821043627154	0.924064416678828	0.744745012284786
BAK1/KLF1	0/2	0.941514962084919	0.894300639191898	0.494718317935139	0.343154183278072	0.377796190335857	0.19450940768937
BAK1/TMSB4X	0/2	0.957300086655496	0.890638732200401	0.952102111874767	0.879434046256665	0.961675251272359	0.882909662223411
BAK1/ctrl	0/1	0.982381058728639	0.978708559740431	0.866448331961623	0.878463328255089	-0.318317101861	-4.60567468477368
C3ORF72/FOXL2	0/2	0.885318989690597	NA	0.647896212372952	NA	0.524946451176915	NA
CBL/CNN1	0/2	0.87811527289884	0.833434408749021	0.398535299047361	0.336752266191459	0.323672515566634	0.264631983376198
CBL/PTPN12	1/2	0.930092704747481	0.908483789233902	0.70950141199971	0.85283974318347	0.643988397147124	0.814261097313194
CBL/PTPN9	1/2	0.945049463264753	0.897672621100086	0.804087981059827	0.851759214301441	0.731643985723249	0.793354016093365
CBL/TGFBR2	1/2	0.950736533103379	0.934036732080976	0.79379923616459	0.80817104753431	0.66425458888321	0.670396687229672
CBL/UBASH3A	1/2	0.917525881927766	0.877416622393513	0.865948616357868	0.842883760710112	0.861647864176691	0.792301104067661
CBL/UBASH3B	1/2	0.911548831186819	0.903812071909079	0.641587728096517	0.782903863334555	0.559538479503986	0.736063440209974
CBL/ctrl	0/1	0.982777907700569	0.96503150172436	0.947126264822715	0.912982425523823	0.884139940145757	0.71442906369769
CDKN1A/CDKN1B	0/2	0.943413317735565	0.882471477913409	0.643038821156827	0.656482945955356	0.574094095094601	0.591050310483034
CDKN1A/CDKN1C	1/2	0.931879390787911	0.860129154439625	0.506002754521885	0.702163090315172	0.340501422902038	0.607881489924121
CDKN1A/ctrl	0/1	0.974039005687112	0.954391836795726	0.764716340549056	0.718533142292628	0.615974543747465	0.564111997300791
CDKN1B/CDKN1C	1/2	0.949675633981828	0.855262464684948	0.647053191744365	0.725916561659531	0.387428359272007	0.624269466229374
CDKN1B/ctrl	0/1	0.982419030532964	0.961413268085585	0.865607308123747	0.840527909914336	0.680257373257423	0.632539167065562
CEBPA/CEBPB	0/2	0.723409865106223	0.649597434744925	-0.374677125341844	-0.509926098999392	-0.905150607600986	-1.47521626821854
CEBPA/CEBPE	1/2	0.761231541515952	0.848984941359758	-0.208408450484925	0.719871147470201	-0.703403543092015	0.550984261672342
CEBPA/JUN	1/2	0.593951051880337	0.556121161505407	-1.14091859162244	-1.61699631280334	-1.14091859162244	-1.61699631280334
CEBPA/KLF1	0/2	0.807847398980295	0.735021623225334	-0.543060528645006	-1.26873549640692	-0.543060528645006	-1.26873549640692
CEBPA/ZC3HAV1	1/2	0.76285286653825	0.703092802105752	-0.10830899135782	-0.625538728550233	-0.564337167179467	-1.71735491101198
CEBPA/ctrl	0/1	0.725616737235696	0.710658623888918	-0.384164196884901	-0.603884369590604	-0.962038081142717	-1.66216567934465
CEBPB/CEBPE	1/2	0.817809648063266	0.867842231699357	0.0366773026463909	0.811537650295402	-0.390796209959517	0.673216965318215
CEBPB/FOSB	0/2	0.763468428952057	0.755867976163988	-0.299166419117547	-0.539345700641355	-0.299166419117547	-0.539345700641355
CEBPB/JUN	1/2	0.797201677542604	0.742724425413911	0.135518423794655	0.140422091179418	0.135518423794655	0.140422091179418
CEBPB/LYL1	0/2	0.929615941896771	0.837685173740754	0.402184044449446	0.418491273438686	0.189376995496441	0.248799338268283
CEBPB/MAPK1	0/2	0.880592776932238	0.80507842659825	0.203738612643561	0.0434559585386507	-0.194490778351835	-0.558088466576076
CEBPB/OSR2	0/2	0.852565905442021	0.79413227308503	0.193630667274047	0.0891007977056255	-0.119054174104203	-0.45345087696886
CEBPB/PTPN12	1/2	0.949744863495746	0.843063648781156	0.424997962418835	0.0446710433967988	0.0802747114115777	-0.552965773906918
CEBPB/ctrl	0/1	0.896959120709678	0.876024110437059	0.177357496056403	-0.0499748076791295	-0.0496218525678917	-0.297959449626708
CEBPE/CNN1	1/2	0.934898815350398	0.85139829192232	0.334875718481586	0.474052732715009	0.119640048994787	0.286948101497233
CEBPE/FOSB	1/2	0.800772398272943	0.877123232498256	-0.127224416940197	0.782915731792441	-0.406780502636852	0.687145386269771
CEBPE/KLF1	1/2	0.947820275232142	0.829239191163515	0.479311395503274	0.259200798954409	0.370934542022121	0.0805361744956444
CLDN6/KLF1	0/2	0.892988628027534	0.839793318426178	0.0121575090720181	-0.293047870926142	-0.0264723788817062	-0.327958695662788
CLDN6/ctrl	0/1	0.939387255056115	0.922057760148974	0.460465828793296	0.288870430972808	0.306136482745432	0.0810676242488667
CNN1/ETS2	1/2	0.968399628468895	0.923095336873892	0.773363358937443	0.695519274110428	0.263114630435383	0.102512161193091
CNN1/MAPK1	0/2	0.947573130180503	0.862964710945746	0.752184872013613	0.627745380485531	0.564586693982441	0.330491966032235
CNN1/UBASH3A	1/2	0.890852288367897	0.845478785620991	0.432168581505875	0.288487607867076	0.36680159517373	0.240536759712905
CNN1/UBASH3B	1/2	0.863484181765118	0.874810416727814	0.399512054329596	0.505127758143001	0.375492004687647	0.474486050522455
CNN1/ctrl	0/1	0.957169643981852	0.938431406741974	0.675475520168216	0.577595003295578	0.512493021459834	0.358876837314857
COL2A1/KLF1	1/2	0.910123668435461	0.894856753261784	0.121916379506589	0.537238324242597	0.0672874051357383	0.508660335991596
DUSP9/KLF1	1/2	0.880637187296006	0.876929081720914	0.123270589845042	0.464856806648526	0.109521625869549	0.45288566343272
DUSP9/MAPK1	1/2	0.96182282538849	0.838167712928306	0.66570881289781	0.659148766848439	0.502725477113008	0.549863701407091
ETS2/IKZF3	1/2	0.918130643394816	0.888039814946169	0.523337464827157	0.236940665345748	0.322354251271253	-0.0955605950716987
ETS2/MAPK1	1/2	0.827344143927179	0.910973703449095	0.0718128578130444	0.637414934528768	0.031784615671398	0.629233204679503
FOSB/IKZF3	0/2	0.940658916192109	0.878397135950343	0.522845931651502	0.460729808093051	0.17069035468372	0.133148768611481
FOSB/OSR2	0/2	0.855699098721733	0.822938033589554	-0.0313821099269293	-0.14933204531956	-0.230982582993832	-0.584626431436607
FOSB/PTPN12	1/2	0.967967494247231	0.938602309684996	0.739685342359735	0.794924281040534	0.391166356472918	0.567958116213019
FOSB/UBASH3B	1/2	0.971248392451128	0.937081602263287	0.789670782872507	0.703733076520273	0.343850241476092	0.174938993105096
FOSB/ctrl	0/1	0.953065416020969	0.955100115014003	0.673513937233031	0.655030733122883	0.54733110414447	0.499853415119949
FOXA1/FOXF1	1/2	0.946233593355637	0.903199532613044	0.767822643830566	0.830594633470849	0.681898876070884	0.779500954863466
FOXA1/FOXL2	1/2	0.924358797865791	0.879815673970158	0.670321668982609	0.730099190315429	0.576455821501453	0.659411892398606
FOXA1/HOXB9	1/2	0.918447370597278	0.87884679404639	0.66374024320962	0.783271103634789	0.589501850214674	0.730247104814337
FOXA1/KLF1	1/2	0.93855273343625	0.873578453779066	0.54709522569727	0.366116791822301	0.435308314069345	0.226533856515899
FOXA3/FOXF1	1/2	0.938089750998007	0.84670974883273	0.779534864674425	0.882565196229228	0.678160762231677	0.823775389113825
FOXA3/FOXL2	1/2	0.889047141546033	0.825195395864941	0.434104566373787	0.566718146039243	0.434104566373787	0.566718146039243
FOXA3/HOXB9	1/2	0.910457847856369	0.849110008322975	0.649071606458713	0.756718148983046	0.502134862608627	0.649584529341453
FOXF1/FOXL2	0/2	0.908168981782648	0.865123722377534	0.709635518595364	0.582871669295616	0.669158013789629	0.52338241710995
FOXF1/HOXB9	0/2	0.937560146702206	0.900608746316878	0.748028959182914	0.724566391711585	0.691331890129741	0.650645227725737
FOXF1/ctrl	0/1	0.988547403681556	0.976550498837142	0.947453469108724	0.938551888190783	0.793405776261496	0.646911754709301
FOXL2/HOXB9	0/2	0.885721978889764	0.836373566343638	0.491055452181032	0.479755501244148	0.344873182776295	0.301165965830051
FOXL2/MEIS1	1/2	0.931599753589688	0.906352484223447	0.734752867959038	0.587181111079823	0.621706429945016	0.398228841695165
FOXL2/POU3F2	1/2	0.92114551473371	0.880263750131074	0.630427826626093	0.633690656767351	0.566912860049408	0.610000090434558
FOXL2/ZNF318	1/2	0.958238414134429	0.938867628805883	0.539992552291966	0.571892004037958	0.2970887413607	0.347324142291263
FOXL2/ctrl	0/1	0.968070122332409	0.950869064375332	0.77785787781843	0.73419671203478	0.677016742976148	0.609290368223302
HOXB9/ctrl	0/1	0.974649576035163	0.954921859709506	0.866468339745256	0.791816599444308	0.787013111843399	0.624486808197375
IER5L/LYL1	0/2	0.947043489690302	0.896892464909686	0.818545721377733	0.812744245191697	0.792845403711558	0.802113374080894
IGDCC3/MAPK1	1/2	0.951852445182067	0.871835163833651	0.707989007661147	0.767767388552071	0.462735140183594	0.588491944773634
IKZF3/MAP2K3	1/2	0.92666066229208	0.908547966810179	0.285291347595657	0.183781438296853	0.103858157241112	0.0368268297916791
IKZF3/MAP2K6	1/2	0.935703822353373	0.914339970545645	0.438558540599691	0.193191166981386	0.344482250289282	0.0829805433406766
IKZF3/MAPK1	0/2	0.918636159463647	0.848734615524914	0.648193810237491	0.607065191089283	0.38368252275323	0.282981018211864
IKZF3/ctrl	0/1	0.919265873926615	0.898486829363541	0.446777090632773	0.360228541107969	0.383285560643979	0.298477038077624
KLF1/MAP2K6	1/2	0.946485727996024	0.954130547949786	0.67149218639836	0.582460431791648	0.65802575201404	0.474990907485757
KLF1/SET	1/2	0.92713544861676	0.867636958539649	0.475671682157148	0.529773018798318	0.206883435430926	0.224401419283875
KLF1/TGFBR2	1/2	0.941512538362544	0.922051573441983	0.566298225230987	0.470951707484204	0.539814581285919	0.451860075051027
KLF1/ctrl	0/1	0.946761169375926	0.937851353985818	0.573906833806461	0.487790422624912	0.537252562706402	0.399640204827165
LYL1/ctrl	0/1	0.978324326472612	0.941871535072272	0.94287586385363	0.919596455898659	0.947106565505506	0.782476775284675
MAPK1/PRTG	1/2	0.948873721743934	0.886395067378807	0.697381443561985	0.776276367171975	0.429611772938654	0.588762016546488
MAPK1/TGFBR2	1/2	0.93814306715717	0.892636528523356	0.620277257834865	0.402189430611834	0.295623504898801	-0.0923059299738587
MAPK1/ctrl	0/1	0.913204991890256	0.885678586912099	0.475418811566791	0.271975692666837	0.132566547397208	-0.24859280353599
OSR2/PTPN12	1/2	0.963500926932523	0.867203885439205	0.659746611848969	0.387375093856458	0.452195919338327	0.344626820400271
OSR2/UBASH3B	1/2	0.962253172736473	0.892720712493486	0.728219622360032	0.614658372555833	0.529134620354163	0.285091133560467
OSR2/ctrl	0/1	0.939424752682093	0.923524047628555	0.578654426492718	0.506885113904495	0.366569836335957	0.130294095739792
S1PR2/SGK1	1/2	0.897563936711871	0.889638385647177	0.212350908475718	0.707810235574012	0.212350908475718	0.707810235574012
SGK1/TBX2	0/2	0.921272645355783	0.877664137889373	0.611460482853676	0.4767739307011	0.520202210489693	0.368978933135524
SGK1/TBX3	0/2	0.907496920793961	0.854355172586012	0.165262735034478	0.110861074954128	0.0399246537765226	-0.0484957716821239
SGK1/ctrl	0/1	0.964886902328318	0.944873882181144	0.671543179442779	0.522185831713416	0.566589545420672	0.401996800532487
TBX2/TBX3	0/2	0.920396591281624	0.836123171937078	0.485634361726998	0.26291183051698	0.435317878562744	0.175412569296705
TBX2/ctrl	0/1	0.95150571862764	0.929031622670611	0.684324167841005	0.474185339646328	0.6487270063324	0.418879834274183
TBX3/ctrl	0/1	0.936728741145534	0.916052667940364	0.319685223602673	0.197875741837682	0.13293224070197	-0.0860606002895965
TMSB4X/ctrl	0/1	0.962692642385503	0.938312873054543	0.993138408996544	0.938142899738748	0.999910526568252	0.944256707379921
AHR/KLF1	1/2	0.939166358978676	0.834785129879404	0.459244434227588	0.373432792341759	0.418785254639903	0.315697551354517
BAK1/KLF1	1/2	0.940843812199701	0.934322665581754	0.440978701348796	0.331754985351759	0.319025922268023	0.182698843095661
BPGM/SAMD1	0/2	0.938277116434138	0.8417783894727	0.54912688696352	0.374169440971011	0.547029260255471	0.368959719673596
BPGM/ZBTB1	1/2	0.94763102339841	0.929059086019398	0.519273271099983	0.655143677615217	0.446103053778416	0.613247805371058
BPGM/ctrl	0/1	0.96015834576537	0.918028816992073	0.578981357181473	0.421494664340874	0.475185475905486	0.277402741318031
C3ORF72/FOXL2	0/2	0.902259517050774	NA	0.62289209710571	NA	0.514804613025393	NA
CBL/CNN1	0/2	0.875158677138626	0.781086221282393	0.328031941226616	0.0650226195437457	0.237641593807171	-0.0364523906687448
CBL/PTPN12	0/2	0.926384655796423	0.792686489037418	0.661774027019774	0.428733170742788	0.583985662465877	0.306174723817866
CBL/PTPN9	0/2	0.938686090042254	0.826620033607166	0.714941515594003	0.545426821690299	0.627618566721415	0.405948822909703
CBL/TGFBR2	1/2	0.95162230796943	0.939935893232932	0.745470211092492	0.743084155526012	0.606700449323023	0.555531594365037
CBL/UBASH3A	0/2	0.917140772903876	0.812040143872629	0.709117547649474	0.694709261016502	0.646497245494392	0.56318564479223
CBL/UBASH3B	0/2	0.910289509010307	0.803986503380718	0.607246168864929	0.380419046545808	0.527799212800807	0.242368113185218
CBL/ctrl	0/1	0.980726131408864	0.950721925145676	0.899640589858386	0.86973293892385	0.798056373070058	0.614858029471967
CEBPA/CEBPB	1/2	0.747164067370634	0.313076275828516	-0.379358354991698	0.120561264566197	-0.89102736164229	-0.44584258802742
CEBPA/CEBPE	1/2	0.776506881298562	0.611751012914805	-0.249648584843604	0.736735205359392	-0.745875965476054	0.576069121501948
CEBPA/KLF1	1/2	0.809468165736297	0.733395323172465	-0.670128959639126	0.764023576550562	-0.670128959639126	0.764023576550562
CEBPB/CEBPE	0/2	0.819129030399549	0.743573371423682	0.0573701301713905	0.778292234030076	-0.367284896880236	0.615471165690446
CEBPB/FOSB	1/2	0.780767155293195	0.793087490814986	-0.22635094652529	0.788504230487452	-0.22635094652529	0.788504230487452
CEBPB/JUN	1/2	0.845180330494714	0.653339000454934	0.148662908158549	0.587890482340426	0.148662908158549	0.587890482340426
CEBPB/LYL1	1/2	0.934781093896095	0.847470160701722	0.455991624107183	0.503868551444053	0.274313229452431	0.362064035310143
CEBPB/MAPK1	0/2	0.879114782947873	0.765109873100983	0.163096510855258	0.587657218149287	-0.239392147492237	0.349435376795016
CEBPB/OSR2	1/2	0.867036756766823	0.754314527153969	0.177147969639125	0.812277107858155	-0.125263683136341	0.699381903808577
CEBPB/PTPN12	0/2	0.951821407413436	0.76420515590155	0.434140819711752	0.35457491353107	0.0922132838880197	0.0217558257581237
CEBPB/ctrl	0/1	0.90340915611591	0.843302980681292	0.1377882199208	0.617008628038864	-0.0946326085466211	0.517810196135536
CEBPE/CNN1	0/2	0.933893189668002	0.80610301344219	0.255869074803185	0.0706350863859413	0.0044386530389066	-0.18721888884915
CEBPE/ETS2	0/2	0.864239409652646	0.74760522758935	-0.0471043631149856	0.159576238350337	-0.462293920845716	-0.312489128509857
CEBPE/FOSB	1/2	0.811244550738367	0.855568737869518	-0.145524799267286	0.488188761893565	-0.425658077851191	0.262668357085664
CEBPE/KLF1	0/2	0.943919067624742	0.815167190052846	0.396316912473641	0.105332827241765	0.277203090678313	0.0196638645559341
CEBPE/PTPN12	0/2	0.955383389531587	0.807483015783061	0.564773409522871	0.471089888210405	0.35873476006476	0.265125169519082
CEBPE/RUNX1T1	1/2	0.939580089106913	0.860460916830592	0.56057578973848	0.536274469564586	0.159838133659269	0.015770002110155
CEBPE/SET	1/2	0.930553919225632	0.825467227919273	0.368863309591538	0.510071050643049	-0.0019217456865103	0.17169906172481
CEBPE/SPI1	1/2	0.692199193821737	0.7532555523994	-0.555557503763621	0.663407139995521	-1.00104730313074	0.510697157138333
CEBPE/ZC3HAV1	1/2	0.953484048786644	0.928915432380407	0.721263199164416	0.625425746011956	0.525443059593624	0.293746192707034
CEBPE/ctrl	0/1	0.882737742260757	0.834112589383751	-0.024343150078208	-0.217723733189875	-0.0860763231627763	-0.288567631175045
CLDN6/KLF1	0/2	0.88879123259303	0.821955392889989	-0.0954087635246065	-0.418387722554435	-0.139899722951794	-0.471064036923739
CLDN6/ctrl	0/1	0.937540527795042	0.90426007906411	0.412767598382171	0.22665087723886	0.242756688351316	0.0115087744853384
CNN1/ETS2	0/2	0.967059523406283	0.804787206316101	0.75248508133666	0.694161929142773	0.230595803939056	-0.0844662508302165
CNN1/MAPK1	0/2	0.945958183378193	0.838757018639862	0.702188260136675	0.633835815817062	0.487851104452024	0.329083817790801
CNN1/UBASH3A	0/2	0.87465246683335	0.756366437272503	0.378335438904342	0.0196731554007245	0.323921423652156	-0.0347395164098259
CNN1/UBASH3B	0/2	0.866553717846076	0.758708630488828	0.312353360390592	0.0581087458065931	0.281309982764442	0.00211764631092992
CNN1/ctrl	0/1	0.955538259378079	0.918943606027752	0.628108158679772	0.512287063886215	0.453406580727878	0.294461036473646
COL2A1/KLF1	1/2	0.905632358877104	0.871814083620813	-0.0059658102112123	0.406973484486993	-0.0696287767708185	0.373278569873579
DLX2/SNAI1	0/2	0.881485412665869	0.760596846563968	0.292886801683046	0.276008112549595	0.269773949473321	0.257357035050408
DLX2/ZBTB10	1/2	0.748925784963679	0.625551589268234	-0.252073873564604	0.195749818239246	-0.316471789765535	0.162915008430289
DLX2/ctrl	0/1	0.964972768249921	0.925818253886775	0.699496786181275	0.595589152922641	0.443576136153715	0.14459313904445
DUSP9/ETS2	0/2	0.949380285850453	0.776605336777696	0.565548743109294	0.279024883633871	0.412348307694117	0.0610562515288081
DUSP9/IGDCC3	1/2	0.887275195271623	0.871699942125133	0.198911152416006	0.526174357487486	0.163403047714175	0.505558241654176
DUSP9/KLF1	0/2	0.88129330350245	0.789102961602256	0.0097750304817387	-0.41638291323862	-0.0077285552845887	-0.452122424240634
DUSP9/MAPK1	0/2	0.959510547903996	0.835361445652485	0.592346188667825	0.467246208074366	0.397066943279	0.248653315539385
DUSP9/PRTG	0/2	0.87698360805982	0.787065942946255	-0.0691023969701625	-0.293162714732178	-0.262111290934897	-0.514225613866693
DUSP9/SNAI1	0/2	0.828418434219296	0.760408932220201	0.149156302720457	0.139448940983632	0.149156302720457	0.139448940983632
DUSP9/ctrl	0/1	0.920008488201207	0.873824808869085	0.422889937890332	0.145705742808865	0.346120938620802	0.0529736365890161
ETS2/IGDCC3	1/2	0.959444437448785	0.88082480922997	0.664744600691341	0.845263908587299	0.144511857844266	0.6411283881524
ETS2/IKZF3	1/2	0.921175240555517	0.86738320429082	0.444723177302761	0.754659386991002	0.210899439852474	0.667438825136447
ETS2/MAP7D1	1/2	0.931095889990947	0.882693043477053	0.582963646545649	0.664750004983348	0.317925997556139	0.412157736754113
ETS2/MAPK1	0/2	0.827601022900046	0.716351900659871	0.0202234764194512	-0.0204320601347561	-0.0226060769111366	-0.0542049516656278
ETS2/PRTG	0/2	0.951197912391361	0.812957193913485	0.400159706352683	0.269810327714238	0.13780319701944	0.00617326387307271
ETS2/TGFBR2	1/2	0.963020396628805	0.928917954884879	0.793725977877919	0.750455744353027	0.478306768527461	0.322937720261653
ETS2/ctrl	0/1	0.952362750157191	0.891400064543429	0.689110241180297	0.695067336646278	0.341196529723646	0.299453387203322
FOSB/PTPN12	1/2	0.965927199798151	0.906080891618052	0.697835982961837	0.635782071508079	0.347422445013399	0.257983657866043
FOSB/UBASH3B	1/2	0.971382049907646	0.933603602200743	0.779563191727041	0.836718041853887	0.291493339399482	0.330525298931497
FOXA1/FOXL2	1/2	0.929110013553001	0.839968975002672	0.692927942298748	0.758355168174671	0.609862449616648	0.689746733804791
FOXA1/KLF1	1/2	0.937510503250119	0.848232562790447	0.507053885195284	0.334812899778779	0.387295256032402	0.176986892527127
FOXA3/FOXL2	1/2	0.902018837026803	0.831704963082258	0.371474205479211	0.632555387679731	0.371474205479211	0.632555387679731
FOXF1/FOXL2	1/2	0.916694439766887	0.853972177432034	0.611832916888798	0.718055012540814	0.557671515153864	0.673762859766199
FOXL2/HOXB9	1/2	0.8801916778153	0.806635332504502	0.504971820893791	0.671752555016402	0.346508579765247	0.557607398165665
FOXL2/MEIS1	1/2	0.940491722456149	0.88104937719606	0.686371687741489	0.67702111235072	0.562244255716372	0.545207185988214
FOXL2/POU3F2	1/2	0.915514102172659	0.857408439437826	0.61119744749892	0.686413137508487	0.546034583223048	0.67523987930648
FOXL2/ZNF318	0/2	0.958208667038912	0.861020720841115	0.461539135184685	0.471134448705096	0.148248397178151	0.121874268334053
FOXL2/ctrl	0/1	0.971670581630174	0.935302149562387	0.798020073281005	0.765112943013969	0.713303268436023	0.657500248077407
IGDCC3/MAPK1	1/2	0.947970005442036	0.866865131138906	0.634465308487452	0.737334884950795	0.351330650903108	0.529401649461346
IGDCC3/PRTG	1/2	0.918299139085985	0.897390546774076	0.17689193246571	0.775111254521608	0.051409559251958	0.736855116917366
IGDCC3/ZBTB25	1/2	0.903439519598776	0.803674941426697	0.356161174600594	0.72760707544281	0.318609802412151	0.712759654877199
IKZF3/MAPK1	1/2	0.916233223663637	0.84720432163352	0.619543916378326	0.683815638958214	0.349880838386278	0.441646457171923
KLF1/MAP2K6	1/2	0.943913972640234	0.953686914033639	0.587041121108193	0.554168893576502	0.548959791834892	0.440982009173156
KLF1/SET	1/2	0.925865651133205	0.862529209932559	0.405996940288045	0.473512569447075	0.110220330643084	0.143909770930669
KLF1/TGFBR2	1/2	0.94176593270012	0.939415643562342	0.50031732877777	0.409956279550469	0.479538646483666	0.381474880433965
KLF1/ctrl	0/1	0.942834941965754	0.93095928923924	0.505872764816294	0.387519675496928	0.446962878725528	0.288717389079031
MAPK1/PRTG	0/2	0.947260881285011	0.855625172557903	0.648573689041286	0.61983428231779	0.352388453566289	0.263965040365783
MAPK1/TGFBR2	1/2	0.93527053364218	0.905250216048759	0.565409134694889	0.415705590316001	0.224728719224251	-0.074951227542583
MAPK1/ctrl	0/1	0.914117306400011	0.871505532731022	0.413994400948576	0.241597222274828	0.0484529511923391	-0.297795837370043
OSR2/PTPN12	1/2	0.963264354176722	0.847812658010039	0.667399149259007	0.791162910183669	0.467994190393431	0.7520100775887
OSR2/UBASH3B	1/2	0.963370358176118	0.884892547693178	0.721624849872675	0.855596635423884	0.520250522105125	0.714160529372379
PRTG/TGFBR2	1/2	0.937987178936915	0.921467296705524	0.331296322110031	0.284725530357098	0.0801328280741082	0.0210060299855939
PRTG/ctrl	0/1	0.950274389885636	0.919339933872865	0.384241380565482	0.203042524366503	-0.0615012249167072	-0.353175191421953
PTPN12/PTPN9	0/2	0.927978826657142	0.770986566922968	0.695669319741576	0.430297688288421	0.5876248657291	0.291993763903708
PTPN12/SAMD1	0/2	0.921206420876703	0.813751668661802	0.537541795696603	0.409666340610727	0.465158175919292	0.334468156749429
PTPN12/SNAI1	0/2	0.955471232622691	0.785213289369227	0.707626105393689	0.494017777331785	0.626711451051772	0.399041643874187
PTPN12/UBASH3A	0/2	0.917034346837263	0.759404619866419	0.603465431372402	0.343578528359676	0.482207337414883	0.1696968524315
PTPN12/UBASH3B	0/2	0.913812746274528	0.776180640862706	0.622516231761503	0.490374764819614	0.543545509647148	0.409313597810083
PTPN12/ZBTB10	1/2	0.923390947741092	0.666188488024918	0.592174463240641	0.548821193179353	0.532744122395667	0.479825227667632
PTPN12/ZBTB25	0/2	0.925628911012439	0.608246495639608	0.648290711488523	0.161610021959552	0.634143221849011	0.140097877144716
PTPN12/ctrl	0/1	0.970822953390768	0.923119266133031	0.831443527713709	0.732994558563332	0.713027827041495	0.469766712677968
PTPN9/UBASH3B	0/2	0.931153779592392	0.815916333412342	0.577417244487432	0.412769525614613	0.406789614062203	0.23806669220811
PTPN9/ctrl	0/1	0.977492993237882	0.941411508689415	0.841960254162232	0.812948519263603	0.498998444618967	0.118297477938928
RHOXF2/ZBTB25	1/2	0.923480439084825	0.69071969801298	0.662607425852815	0.653500979737936	0.513062617290452	0.497957032572957
SAMD1/TGFBR2	1/2	0.92192006115804	0.90617721993435	0.465861260258634	0.427324066096552	0.35108131657966	0.37519074291664
SAMD1/UBASH3B	0/2	0.931316086078354	0.843042620506003	0.558043790625738	0.320731193476688	0.550393650488838	0.321966738449798
SAMD1/ZBTB1	1/2	0.923868429673243	0.917018447143488	0.553285866038686	0.755649640185646	0.49556654366508	0.724283241822878
SAMD1/ctrl	0/1	0.97373686037065	0.945806214738799	0.809268325683255	0.740451278756963	0.741398422881811	0.589932178694761
SNAI1/UBASH3B	0/2	0.961616099400544	0.808287624351637	0.687726019724364	0.550159538791619	0.554951740157479	0.418121386667914
SNAI1/ZBTB10	1/2	0.817554041511849	0.631056518749203	0.384704486952204	0.638987444262616	0.384704486952204	0.638987444262616
SNAI1/ctrl	0/1	0.96540199426794	0.892991441078494	0.80615960169297	0.6314156508375	0.744538239292497	0.550345199546459
UBASH3A/UBASH3B	0/2	0.979103156594007	0.84509288753062	0.820621741511944	0.710858505409837	0.538155585750042	0.300745756963208
UBASH3A/ctrl	0/1	0.991370708306856	0.94482282825704	0.95922354957255	0.939371245469038	0.721343911560999	-1.24432408158262
UBASH3B/ZBTB25	0/2	0.935457311119963	0.662611402504239	0.709872779503349	0.317484947155536	0.630645551531443	0.18220957378847
UBASH3B/ctrl	0/1	0.98577964552287	0.947396508734043	0.893455084034225	0.86268099259409	-0.245915003337234	-0.938439024678651
ZBTB25/ctrl	0/1	0.978163468985775	0.815619885201915	0.879305980683867	0.7100344722249	0.872327955494742	0.452709753297801
ZNF318/ctrl	0/1	0.976162324092669	0.951421482431862	0.677710167492936	0.646002491140985	0.18586294586033	-0.215528200931981
AHR/FEV	1/2	0.849563124621989	0.812890862538045	-0.0067919203881652	0.0771292853396567	-0.0925164146544079	-0.00676984129605018
BCL2L11/TGFBR2	1/2	0.982561246974542	0.95854301973037	0.877101718435635	0.911569109199732	0.69923115077965	0.745734409654533
BPGM/SAMD1	1/2	0.935946669595145	0.911675090814605	0.577331382922138	0.77181247849098	0.57165142443465	0.774471461759628
C19ORF26/TGFBR2	0/2	0.957010300209596	NA	0.656957106294797	NA	0.595604322284281	NA
CBFA2T3/FEV	0/2	0.806127295684104	0.781834230408263	0.214219491397301	-0.116894379452085	0.214219491397301	-0.116894379452085
CBFA2T3/POU3F2	1/2	0.933780284691993	0.914057305125105	0.524082799273446	0.642037712866213	0.341588275781794	0.510835019054327
CBFA2T3/PRDM1	0/2	0.835129456832896	0.812088452451394	0.650625810660418	0.546088925665812	0.474323571235565	0.309750558333605
CBFA2T3/ctrl	0/1	0.976984443514262	0.973115489388011	0.907132484693474	0.891421380559421	0.853226721144113	0.74377238491878
CBL/PTPN12	1/2	0.924954301071098	0.896991754069711	0.673841607437576	0.812465083714436	0.603304674097263	0.77612381334414
CBL/TGFBR2	1/2	0.950804018255776	0.910258438253176	0.808440395320438	0.883790966000531	0.676690533200405	0.803751844673835
CBL/UBASH3B	1/2	0.910062463989581	0.896882020796057	0.631946431104459	0.79205946620136	0.553531123098015	0.747220659998339
CEBPA/CEBPB	1/2	0.731558040467124	0.554758118804644	-0.380861701384708	0.488153107674393	-0.921279961859679	0.154219602578898
CEBPA/CEBPE	1/2	0.749106739373487	0.676947928978122	-0.26008340555174	0.758904595116338	-0.770383402135516	0.612070455362205
CEBPA/ZC3HAV1	1/2	0.756049384458798	0.726649701338067	-0.281848224126379	0.832318384992531	-0.790240343267665	0.720698367591413
CEBPB/CEBPE	0/2	0.814300839954534	0.797513699189802	0.0231737427003273	0.826689519090357	-0.418755375662816	0.70005486558678
CEBPB/FOSB	0/2	0.766056388314673	0.754238247439138	-0.269479335425687	0.466097610746476	-0.269479335425687	0.466097610746476
CEBPB/JUN	1/2	0.784175437633232	0.715527280698644	0.0017722291820716	0.580341332630284	0.0017722291820716	0.580341332630284
CEBPB/LYL1	1/2	0.928133032136204	0.827140849682923	0.401897599272072	0.522612568874595	0.196547750749208	0.38736915646353
CEBPB/MAPK1	0/2	0.879262117005785	0.800668834516833	0.189390109743954	0.592540271084035	-0.220892762794097	0.350534111619663
CEBPB/OSR2	0/2	0.846477917002362	0.810455132730405	0.135081144512942	0.607501804274396	-0.193477524941604	0.361059870206951
CEBPB/PTPN12	0/2	0.94622849544089	0.784945145657309	0.409803012257798	0.338830319397917	0.0547280665106832	0.00212954314510383
CEBPB/ctrl	0/1	0.899079581640924	0.855164098684466	0.180766524256058	0.610724208009389	-0.0423346652019818	0.507083150534161
CEBPE/CNN1	1/2	0.932523930297013	0.870763176574353	0.324207257607565	0.251443045601121	0.0957442605440667	0.0698836413663123
CEBPE/ETS2	0/2	0.858629949359674	0.763794990629777	-0.0643489344323342	0.12553615414505	-0.507845824652816	-0.36954819664034
CEBPE/FOSB	0/2	0.802304040140588	0.735885995812947	-0.148333745039975	-0.0168303481732022	-0.423813695649773	-0.462080355526473
CEBPE/KLF1	1/2	0.948928606364971	0.947302247323425	0.460934311013115	0.704681258857246	0.34518062189449	0.639426256348912
CEBPE/PTPN12	0/2	0.954724458328567	0.876825746986692	0.572317213142823	0.551693420896504	0.368310592969314	0.321665255331667
CEBPE/RUNX1T1	1/2	0.935867919320443	0.922453763501148	0.587128710749327	0.642800001267442	0.20390335620201	0.221646000252459
CEBPE/SET	1/2	0.930518141425092	0.878117805521247	0.389532498380371	0.570801227789298	0.0356999333158767	0.265964655637453
CEBPE/SPI1	1/2	0.671362051000754	0.757674874050515	-0.523741949105042	0.659896725770667	-0.962276187107519	0.50856662359189
CEBPE/ZC3HAV1	0/2	0.953845066854534	0.867942926704163	0.721551097653125	0.659624829708498	0.494725169331253	0.346203709867075
CEBPE/ctrl	0/1	0.868737836642056	0.883319142543113	-0.0691277279341726	-0.055618948421726	-0.131350814571321	-0.112197456343144
CNN1/ETS2	1/2	0.966787454663332	0.883312061999153	0.777292053753116	0.793257360092634	0.274530468928994	0.475218261407949
CNN1/MAPK1	1/2	0.944439768522991	0.802491578898204	0.750288480366847	0.441113882056853	0.55258425820676	0.0188019849594363
CNN1/UBASH3B	1/2	0.866275569611597	0.890927322116394	0.372487018700668	0.783109415018419	0.345031861667211	0.76902168941603
DLX2/SNAI1	0/2	0.881847039502663	0.793545010801628	0.362548881648036	0.302752511489545	0.340347824259541	0.289207632686062
DLX2/ZBTB10	1/2	0.744169998343296	0.650017263712702	-0.0898687864136913	0.139712270204588	-0.150057246226714	0.100969562230596
DLX2/ctrl	0/1	0.963327717732985	0.943132090110836	0.705157078215699	0.600569590436347	0.436998315222598	0.151195080777238
DUSP9/ETS2	0/2	0.948660900292797	0.791483999915283	0.591415617741163	0.33738537300602	0.446577037348858	0.160957456536154
DUSP9/IGDCC3	0/2	0.890571958985881	0.818536397155525	0.208930021786427	-0.00248597066136669	0.172687728264317	-0.0437196561317483
DUSP9/KLF1	1/2	0.881104387986898	0.881207305503962	0.0480996459692872	0.193936790466715	0.0328041906155313	0.17638526871194
DUSP9/MAPK1	0/2	0.959458560616361	0.844001560022415	0.63330377579091	0.498566986889794	0.477267098179752	0.293819411284756
DUSP9/PRTG	1/2	0.881422493536872	0.846859103700552	0.111047412064681	0.345335459061891	-0.0445993017302113	0.220297523276426
DUSP9/SNAI1	0/2	0.824777609070441	0.759914540824835	0.152281562290353	0.0924197447271413	0.152281562290353	0.0924197447271413
DUSP9/ctrl	0/1	0.921263314027178	0.894286284814464	0.501737348267751	0.23383138379165	0.433498895420331	0.159262200090162
ETS2/IGDCC3	0/2	0.959571096192196	0.817403295288692	0.676735774542489	0.637919208494909	0.133815362341196	0.00392555940056971
ETS2/IKZF3	0/2	0.916998915258757	0.776657436219641	0.491594296854436	0.275615564247296	0.274851760240355	0.000283677798978976
ETS2/MAP7D1	0/2	0.922892776758072	0.797186359266778	0.598201105620421	0.532685325277109	0.333358281271339	0.181889504445509
ETS2/MAPK1	0/2	0.816466875342459	0.695552052792825	0.0540508314514857	-0.0579122362347393	0.0129041807606016	-0.0927488871148769
ETS2/PRTG	1/2	0.951931409785812	0.823098887457911	0.483986558169697	0.640890885813309	0.261319694308189	0.5555787353309
ETS2/TGFBR2	0/2	0.958394891872005	0.814551300451707	0.762436128426759	0.718249291882524	0.369142998836721	0.227841020840201
ETS2/ctrl	0/1	0.948182723846724	0.88184940374358	0.703793441271459	0.656745694775795	0.353862496439625	0.213827709529317
FEV/ISL2	1/2	0.875668278624067	0.846634045547681	0.258426239513156	0.00825298030982491	0.178978529131772	-0.0925966078549785
FEV/MAP7D1	0/2	0.903331274986762	0.837136967958814	0.355025181534953	0.122226809450483	0.218399134676646	-0.0610688686005916
FEV/ctrl	0/1	0.921966955204616	0.903627214629479	0.378562777621458	0.140860173660728	0.171504883849596	-0.136458329535878
FOSB/IKZF3	0/2	0.941647880604127	0.803435495598893	0.537459970225516	0.354416866007304	0.179511385316971	-0.0842678518168796
FOSB/OSR2	0/2	0.861385873011862	0.776637990088838	-0.0426345838038686	0.00685730433291809	-0.254639210258838	-0.370307255278898
FOSB/PTPN12	0/2	0.968439024153845	0.810804717679686	0.737328631865343	0.567854919421569	0.436313101521195	0.0354375492397069
FOSB/UBASH3B	0/2	0.970411857131977	0.827087124236692	0.780125420684727	0.626305205701278	0.336426308506402	-0.218589166283361
FOSB/ctrl	0/1	0.95551056192924	0.897878210484991	0.677421296671292	0.579542777758742	0.544729881923458	0.405762143562359
HOXC13/ZC3HAV1	1/2	0.965189489815661	0.780181957106635	0.914601624518214	0.866311701266298	0.791016277418025	0.563770979403412
IGDCC3/MAPK1	0/2	0.946937013899154	0.839840049290107	0.668855548404105	0.611611066613613	0.393072190252034	0.255900306470212
IGDCC3/PRTG	1/2	0.919215836745404	0.864799458922442	0.194381051309146	0.604774637017842	0.069527824564915	0.5463158573958
IGDCC3/TGFBR2	0/2	0.947076032785744	0.860377077502696	0.497692342633045	0.455443717689175	0.248391316329746	0.196315184867014
IGDCC3/ZBTB25	0/2	0.900037397996373	0.768342556186011	0.362055758046634	0.336715497113572	0.323701966352026	0.292549793363041
IKZF3/MAP2K3	1/2	0.927242331367348	0.905451313131059	0.356488561574606	0.205785121868582	0.204373879170897	0.0565735068485893
IKZF3/MAP2K6	1/2	0.935855357437688	0.909573438170658	0.49656724316563	0.182138819937699	0.409272901156983	0.075460415957595
IKZF3/MAPK1	0/2	0.909204243061945	0.802457580932095	0.611195476272615	0.57059772547242	0.319092311002995	0.213525998284441
IKZF3/ctrl	0/1	0.917209956599933	0.892827589743525	0.453719542454101	0.365386587314373	0.391368296993529	0.313118944466263
KLF1/TGFBR2	1/2	0.948714940913789	0.945337348982642	0.617484363338754	0.917617812426127	0.60251092160189	0.919942347897279
MAP7D1/ctrl	0/1	0.981739168751936	0.960896255930715	0.907395850081639	0.891345996004141	0.9569192978167	0.410771041072419
MAPK1/PRTG	1/2	0.947335647131792	0.835239143217151	0.67514453620455	0.681183717794913	0.37788399085921	0.404449096195755
MAPK1/TGFBR2	0/2	0.930219563656647	0.822728764467351	0.572285391317239	0.408123080795896	0.215383504906233	-0.0692552954888941
MAPK1/ctrl	0/1	0.906680707577052	0.864169858942862	0.409774726871619	0.173783597340619	0.0250393267969419	-0.41173376921179
OSR2/PTPN12	0/2	0.963890373544615	0.870910083776877	0.647093512749641	0.537168584351782	0.420541598870708	0.307588952061104
OSR2/UBASH3B	0/2	0.963021574073654	0.876692399002806	0.720018017919973	0.672820315356902	0.504132227345529	0.335552093101288
OSR2/ctrl	0/1	0.937482221373749	0.927053544683015	0.569658656623016	0.566163092806223	0.353740044012929	0.238415143231237
PRDM1/ctrl	0/1	0.912766499484273	0.872395955082596	0.584004223695594	0.417702315800725	0.502254258652793	0.285245612082223
PRTG/TGFBR2	1/2	0.943825403805597	0.876918900223357	0.43127220188118	0.797618287890767	0.216995583056239	0.72464099433707
PTPN12/PTPN9	1/2	0.930505083992803	0.86608010502106	0.706040180338018	0.752048218573576	0.599274860032404	0.7190341340218
PTPN12/SAMD1	0/2	0.925101117191552	0.856647239633028	0.689537116721012	0.563498994473796	0.641222685223926	0.510302771748216
PTPN12/SNAI1	0/2	0.955086741959836	0.821467368574679	0.712033268689947	0.583454292547483	0.630021594031201	0.476805416788715
PTPN12/UBASH3A	1/2	0.919801896700211	0.864150951170494	0.672682058068624	0.6082130272619	0.56650958648098	0.510991490189834
PTPN12/UBASH3B	0/2	0.916120550001738	0.821561199360191	0.710823251740197	0.635375828522841	0.649930906061999	0.576553561294602
PTPN12/ZBTB10	1/2	0.926665692966592	0.70871048653922	0.627257695422437	0.612713761829214	0.555807261513997	0.555259412664696
PTPN12/ZBTB25	0/2	0.925368454510616	0.730729030364852	0.701274041857777	0.48393226583101	0.680926329639467	0.486727076320004
PTPN12/ctrl	0/1	0.971234081360426	0.943699120835383	0.854959021682595	0.795401156823837	0.716124779472758	0.592027555343485
PTPN9/UBASH3B	1/2	0.940786623437273	0.887394885897642	0.636314941875275	0.721830828710592	0.507363373605903	0.646894141172676
RHOXF2/SET	1/2	0.885436844076659	0.872834724632353	-0.328180847243017	0.253891666353929	-0.328180847243017	0.253891666353929
RHOXF2/ZBTB25	0/2	0.92728757903344	0.754404492289862	0.771486478997642	0.442871110726597	0.671667659561621	0.175536670108016
RHOXF2/ctrl	0/1	0.945588187224014	0.893079405912798	0.660916461972802	0.37905916167634	0.477662571575966	0.0422682667709753
SAMD1/TGFBR2	0/2	0.926498816046952	0.848212169451452	0.556905273369013	0.479880601467385	0.484056606363173	0.425910749962979
SAMD1/UBASH3B	0/2	0.93039902522386	0.866505957772594	0.591930778003544	0.461933081910196	0.584528493250394	0.465943267600858
SAMD1/ZBTB1	1/2	0.921353778868075	0.89283392185394	0.564252161907295	0.787347315602429	0.507744362178254	0.759656083022855
SAMD1/ctrl	0/1	0.975311700568356	0.957064377269912	0.864259410818231	0.766191867107679	0.821445384569646	0.619401381886967
SNAI1/UBASH3B	0/2	0.956462321190394	0.825603540657231	0.730698317797737	0.577034182394982	0.608186347844131	0.414997353610162
SNAI1/ZBTB10	1/2	0.809443795945911	0.668901141882827	0.415509994113177	0.63864425584519	0.415509994113177	0.63864425584519
SNAI1/ctrl	0/1	0.96351939003955	0.922840220710701	0.820431249511928	0.769136045013776	0.738895523158397	0.689002165228769
TGFBR2/ctrl	0/1	0.988594684433243	0.96636828403488	0.933144485388361	0.934170764820426	0.462430275755072	0.439432460598474
UBASH3A/UBASH3B	1/2	0.979738770333301	0.913127794907424	0.834007856320804	0.834322469708735	0.566774428696078	0.505338547639227
UBASH3B/ZBTB25	0/2	0.932416762771992	0.748206094493282	0.718927230965778	0.514029432229294	0.640773371911603	0.427810175482902
UBASH3B/ctrl	0/1	0.986397505567836	0.96206627782918	0.908166730471562	0.895728205656684	-0.140947339494407	-0.795911756344431
ZBTB25/ctrl	0/1	0.983955187482233	0.892630788749297	0.923490808805023	0.796066562053808	0.903349501644228	0.62827983978488
ZC3HAV1/ctrl	0/1	0.975611364291394	0.954288058817778	0.931155784025216	0.911624479240538	0.997500743497707	0.597029561775292
C3ORF72/FOXL2	0/2	0.898466570551026	NA	0.602922488055503	NA	0.469759838012456	NA
CBL/CNN1	1/2	0.880557694859133	0.862495623880401	0.329469963987261	0.847117485479456	0.244436996704757	0.832365017488603
CBL/PTPN12	0/2	0.925520138086166	0.783231084445042	0.629782611632009	0.633546255315333	0.545822000658124	0.561752162852706
CBL/PTPN9	1/2	0.944851402863937	0.866796468381679	0.738712258321178	0.843469755470221	0.660193079966915	0.789017594275367
CBL/TGFBR2	1/2	0.95461697903891	0.912031785641463	0.767322447164782	0.841655262126149	0.6320513463927	0.729746108337452
CBL/UBASH3A	1/2	0.919383532977623	0.819274389542886	0.750319660840909	0.817564231084918	0.671558437322072	0.780216352367126
CBL/UBASH3B	0/2	0.914860809029291	0.781313087635209	0.576369692691345	0.620822795175334	0.476473558852165	0.537433078354105
CBL/ctrl	0/1	0.980280061617875	0.952059446136376	0.904333952799609	0.912001805666898	0.841283405501751	0.719682352158412
CEBPA/CEBPB	0/2	0.715252632908537	0.654028703225189	-0.480654769703346	-0.313286388489326	-1.06766084965973	-1.15321566481605
CEBPA/CEBPE	1/2	0.774543518621695	0.81699775897384	-0.230364606006983	0.868150807978002	-0.710803015357387	0.789438522307542
CEBPA/JUN	1/2	0.580830140002473	0.552665408772412	-1.32612285340328	-1.38216372867247	-1.32612285340328	-1.38216372867247
CEBPA/KLF1	1/2	0.815109745089261	0.746007948352288	-0.624989020678039	-1.51833111864533	-0.624989020678039	-1.51833111864533
CEBPA/ZC3HAV1	0/2	0.780701842619596	0.663977998066131	-0.163110636599341	-0.152030007759834	-0.622759639323899	-0.908284302240594
CEBPA/ctrl	0/1	0.735566632182091	0.751986786448078	-0.479510664649364	-0.240264088931384	-1.09074828268506	-1.05546682843047
CEBPB/CEBPE	1/2	0.829679764422736	0.834053213933075	0.0390731867417751	0.895104189103043	-0.409588539869639	0.817854776574101
CEBPB/FOSB	1/2	0.762746091608219	0.848183023865483	-0.217556497573408	0.488506998393077	-0.217556497573408	0.488506998393077
CEBPB/JUN	1/2	0.825118025708916	0.702118874857155	0.100522738048247	0.106788497543293	0.100522738048247	0.106788497543293
CEBPB/LYL1	0/2	0.93339646493212	0.860272965062447	0.406592800524651	0.413144723713073	0.202177332440239	0.234155195617041
CEBPB/MAPK1	0/2	0.882327871170681	0.746262348420615	0.156532789481202	0.139444183377927	-0.265016234990148	-0.400433569700506
CEBPB/OSR2	1/2	0.85892722542913	0.835147237672667	0.170996551313393	0.650721845523734	-0.129171116504975	0.451827342678267
CEBPB/PTPN12	0/2	0.949493068146245	0.814328221477107	0.383597847044939	0.436905382780438	0.0192369719854075	0.105690784708206
CEBPB/ctrl	0/1	0.899422553436595	0.883379014350523	0.143347332405641	0.0610238904755965	-0.09175743566235	-0.167955005653285
CEBPE/ETS2	1/2	0.869220818514974	0.821277789450523	-0.0247651492288247	0.784667532982073	-0.455285314317966	0.661386563580073
CEBPE/PTPN12	1/2	0.955320611138164	0.825813228429276	0.564749292369101	0.720956604837198	0.37973709434753	0.643021107411976
CEBPE/SET	1/2	0.929074622044499	0.783010071827876	0.33689340056306	0.471366275365724	-0.0599010237781498	0.208673916570392
CEBPE/ZC3HAV1	1/2	0.950133475067158	0.827750543474161	0.715151467025574	0.839826849225036	0.497962886168267	0.654639327200385
CNN1/ETS2	1/2	0.967854992237538	0.931771917255628	0.753187387926165	0.835090673133157	0.227349256955086	0.604612273516419
CNN1/MAPK1	1/2	0.946359731468934	0.774780488123804	0.733144238500087	0.414063718194339	0.534230403261299	0.00865740843404428
CNN1/UBASH3B	1/2	0.871716520670467	0.858314040569885	0.379393540749604	0.784467464957094	0.347076200825161	0.772459631818827
DLX2/SNAI1	1/2	0.881034749005307	0.744699815257238	0.345861026441463	0.72215607959993	0.327133434597448	0.716192634459505
DUSP9/ETS2	0/2	0.94932818373412	0.806112119737206	0.570736257058148	0.317954485572944	0.423972057029834	0.136347743008632
DUSP9/IGDCC3	1/2	0.891273210716053	0.877827482599178	0.197176745526875	0.499985928929296	0.160970227795342	0.479204305757804
DUSP9/KLF1	1/2	0.883370410805047	0.883666731289642	0.0303040417205409	0.26599647565001	0.0096081507685827	0.24470453971428
DUSP9/MAPK1	0/2	0.959550836261298	0.792174614126851	0.614370758698462	0.441900746872821	0.432287419616261	0.219427114793138
DUSP9/PRTG	1/2	0.881507808848936	0.876327774391395	0.0003017480981807	0.477495959066021	-0.172856305501168	0.384956401895279
DUSP9/SNAI1	0/2	0.835333528970288	0.721240842634332	0.129092686307565	0.202174260227998	0.129092686307565	0.202174260227998
DUSP9/ctrl	0/1	0.923470943697006	0.894270640306558	0.420881718854197	0.266029740245307	0.342128770416884	0.178527806496737
ELMSAN1/LHX1	1/2	0.927292589094922	0.927071654820309	0.134982552053276	0.757525748255016	-0.0145418910496497	0.715591860796531
ELMSAN1/MAP2K3	0/2	0.933799857974863	0.868965860768917	0.370629482209854	0.174326746409651	0.232874170980721	0.0382939648426388
ELMSAN1/MAP2K6	0/2	0.955521683717517	0.877893298983117	0.744650347671865	0.652892520678997	0.54702898933357	0.44804795439537
ELMSAN1/ZBTB10	1/2	0.91488222947659	0.794833239739958	0.60377457911416	0.814185258999058	0.299912459651941	0.707323226012694
ETS2/IGDCC3	1/2	0.959500149923086	0.924040675590072	0.677193744776299	0.86334538163739	0.148166401592333	0.649301077038824
ETS2/IKZF3	1/2	0.919758977994941	0.840256818721452	0.439154836461873	0.800525744993565	0.203672064629491	0.736110608016925
ETS2/MAP7D1	0/2	0.933759744922083	0.817783883413566	0.601058212488802	0.549025094657636	0.347703897261791	0.206145078546442
ETS2/MAPK1	0/2	0.83496170055928	0.733775663074398	0.0764687916304059	0.0401336713436555	0.0361264046506929	0.0105510282135306
ETS2/PRTG	1/2	0.953842411498928	0.927009584258984	0.474850783167746	0.758060679663392	0.2492364334952	0.676028323280306
ETS2/TGFBR2	1/2	0.957426927286395	0.936790223221428	0.734213299441649	0.75547941155724	0.325597747642178	0.328523122370446
ETS2/ctrl	0/1	0.949459247527316	0.90978350596348	0.657862048674804	0.739049078623421	0.265965488903157	0.414491572016048
FEV/MAP7D1	1/2	0.910568316734651	0.849602428409272	0.365313872637979	0.73089383407802	0.240228708773777	0.678282965975087
FOSB/PTPN12	1/2	0.965513167618716	0.89169710668575	0.708279434078053	0.633557601562405	0.343846819681553	0.216971999948589
FOSB/UBASH3B	1/2	0.969410807901892	0.919014676486299	0.760407238809478	0.787539672625457	0.260235607209405	0.0659437948073137
FOXA1/FOXA3	1/2	0.916511816417098	0.759148288053681	0.452004025474073	0.72849403139104	0.436276725641169	0.719733194663667
FOXA1/FOXF1	1/2	0.950865887846388	0.835050834583302	0.774560056630905	0.848111718807873	0.682296854325755	0.800876187452562
FOXA1/FOXL2	1/2	0.934647212359229	0.800316102437893	0.636771179453758	0.728495362680363	0.543178764822061	0.664515579936987
FOXA3/FOXF1	0/2	0.945340022975619	0.805515941281296	0.767984314338728	0.84211381958856	0.663751746481358	0.76379606481012
FOXA3/FOXL2	0/2	0.893807301934022	0.767155633518503	0.378393792715617	0.532830362559659	0.378393792715617	0.532830362559659
FOXA3/HOXB9	1/2	0.92420304427296	0.773095433726658	0.622130035902826	0.763929983850725	0.461243911560246	0.675621934777238
FOXA3/ctrl	0/1	0.978017379004046	0.916161548526126	0.833365974668028	0.857576380961719	0.632020270291	0.630564832870366
FOXF1/FOXL2	0/2	0.912238648905038	0.809323991561165	0.586487686703693	0.582451639524799	0.528747439254479	0.514134859417098
FOXF1/HOXB9	1/2	0.941836884558825	0.832545762714855	0.684151374143536	0.885969697550314	0.627534710998855	0.862862768698457
FOXF1/ctrl	0/1	0.988564937927242	0.963846426013455	0.939747167509211	0.940845788792452	0.838440423830274	0.707790266204027
FOXL2/HOXB9	1/2	0.869275405864749	0.775115408038251	0.517865119469074	0.700705217798985	0.388191035074497	0.60737552669567
FOXL2/MEIS1	1/2	0.932771354784021	0.872378710379296	0.637736315771404	0.588163655860263	0.478752899517148	0.439427748812674
FOXL2/POU3F2	1/2	0.922856859861456	0.851688978743217	0.557963536992966	0.681076758510709	0.483429860564632	0.659845959808764
FOXL2/ZNF318	0/2	0.961337404613079	0.830640719405587	0.509600665306428	0.440221552478356	0.220826179308307	0.120878721311177
FOXL2/ctrl	0/1	0.971384258837475	0.938109966009556	0.770207352753912	0.782825584884268	0.662670920250854	0.662883676313529
HOXC13/ZC3HAV1	1/2	0.967645563563545	0.646360322696953	0.903614583295023	0.748318630540385	0.769683878367046	0.140611879491367
IER5L/LYL1	0/2	0.950100327169494	0.901482723477974	0.77186122817851	0.800487464953326	0.745106014451516	0.78563042615965
IGDCC3/MAPK1	1/2	0.948162670622388	0.876995609281658	0.650876934190445	0.740526911339475	0.365171568924423	0.52022281138575
IGDCC3/ZBTB25	1/2	0.899793926684692	0.824073681523877	0.377853405550286	0.683108758382967	0.341170567999749	0.664263273605425
IKZF3/MAP2K3	1/2	0.930868785052883	0.804169113270189	0.338811754439823	0.739779800384348	0.180686631076111	0.703875490280195
IKZF3/MAP2K6	1/2	0.933102377983922	0.803976869586636	0.423294781686949	0.874166477088565	0.323697725033371	0.858478684913963
IKZF3/MAPK1	1/2	0.918883225379299	0.775862318242047	0.614752646899942	0.713175500741362	0.329327325221296	0.482871256411423
IRF1/SET	0/2	0.813133073152769	0.638910340046628	-1.89192748256251	-2.20787155684641	-1.89192748256251	-2.20787155684641
IRF1/ctrl	0/1	0.885449288567615	0.817796172352648	-0.438877242754144	-0.604725991476024	-0.59718941611563	-0.775463885936835
KIF18B/KIF2C	0/2	0.960118531763084	0.786965085923738	0.831080114226113	0.625738623478266	0.854725768447184	0.463715533474856
KIF18B/ctrl	0/1	0.978027437907872	0.953718632584659	0.822273096128073	0.863660981771025	0.89018036484131	0.703601757652659
KIF2C/ctrl	0/1	0.98393732220129	0.958525343805916	0.882186420961346	0.870068694027698	0.998767058065494	0.344822344179124
KLF1/MAP2K6	1/2	0.947605899934418	0.937268656017552	0.666640421990286	0.901766441337106	0.655275538052947	0.904680343507808
KLF1/SET	1/2	0.925028376552723	0.921053463421424	0.409531375891365	0.761200042370135	0.115166006572815	0.64759379795642
LYL1/ctrl	0/1	0.981653296720722	0.95898685773164	0.938523792527095	0.919169120796753	0.940568943603802	0.801142816997249
MAP2K3/MAP2K6	0/2	0.961118711711555	0.810943662857818	0.715335805963091	0.589836081847083	-0.478755244577378	-1.67268449984911
MAP2K3/SLC38A2	1/2	0.958428089532826	NA	0.807743753137866	NA	0.451245694157755	NA
MAP2K3/ctrl	0/1	0.959200235940686	0.950208033777371	0.749151866558051	0.800549505771827	0.260961282613544	-0.161581639740899
MAP2K6/SPI1	1/2	0.953011291281215	0.795606617221247	0.713015588990016	0.865250097702384	0.475808140026972	0.716065224682906
MAP2K6/ctrl	0/1	0.974569376855226	0.952820003596543	0.872902434400034	0.879009638693306	-16.1249906456441	-8.84068727423372
MAP7D1/ctrl	0/1	0.980987231925164	0.95146232582458	0.897575659948265	0.8842536383534	0.962378697218977	0.382250074298265
MAPK1/PRTG	1/2	0.946887249220712	0.875172496291779	0.661108643964454	0.739029327449959	0.351120279885674	0.498271726169316
MAPK1/TGFBR2	1/2	0.934919737170483	0.863035996447657	0.566696982622152	0.367702831729604	0.218628186219882	-0.153242788341136
MAPK1/ctrl	0/1	0.910350283179456	0.878712034904926	0.387141191633667	0.279572593678054	0.0074828112874265	-0.236377937126951
OSR2/PTPN12	1/2	0.963536474106007	0.832049980984813	0.648655176474962	0.773880957973191	0.432819644933482	0.73964219577003
OSR2/UBASH3B	1/2	0.962511861617972	0.845318454522557	0.702969863509853	0.83832103569162	0.492847551692679	0.692056949125981
PTPN12/PTPN9	1/2	0.933060707665232	0.862646500215699	0.653264523697655	0.833806737093275	0.538317504967018	0.797662820993309
PTPN12/SAMD1	1/2	0.929484213762517	0.802943595150347	0.549821658876529	0.702744245241072	0.476086252238978	0.667645913979284
PTPN12/SNAI1	0/2	0.95875632324362	0.757056361750279	0.648616189941456	0.533043976442377	0.556406049075787	0.380622350303261
PTPN12/UBASH3A	1/2	0.92049185609472	0.830345769126194	0.645926317178588	0.694178943797501	0.533734123634495	0.607958203537398
PTPN12/UBASH3B	0/2	0.926502137100081	0.782997576889801	0.623462032170625	0.672792403897609	0.545286486281395	0.621774897898437
PTPN12/ZBTB10	1/2	0.929643890536917	0.607094603493508	0.567584713605467	0.605120549800575	0.498381178109736	0.572414859384603
PTPN12/ZBTB25	0/2	0.922806529604234	0.627045563079756	0.640531964604385	0.411988779299113	0.609886511968671	0.387002169527675
PTPN12/ctrl	0/1	0.97203951008785	0.944239464443095	0.812685883164964	0.803276337098851	0.649305197977769	0.560237637490966
PTPN9/UBASH3B	1/2	0.934191606824321	0.865264039256521	0.594909034504673	0.753027084514076	0.444997614552138	0.672709141350042
RHOXF2/SET	0/2	0.886445864086713	0.741545942407356	-0.409217034208036	-0.825878560059243	-0.409217034208036	-0.825878560059243
RHOXF2/ZBTB25	0/2	0.929840315402246	0.648071337559767	0.640041257622183	0.436225022658087	0.481518029358899	0.189648437502072
RHOXF2/ctrl	0/1	0.947958588171909	0.906425093414348	0.607115833358514	0.488840602075692	0.396211292970809	0.286164924769958
S1PR2/SGK1	0/2	0.897185978006438	0.819837117510887	0.168578858745039	0.306990747061315	0.168578858745039	0.306990747061315
S1PR2/ctrl	0/1	0.955105159766292	0.933864915665978	0.642092672085583	0.606575998037642	0.632402322730338	0.590939581802956
SAMD1/UBASH3B	1/2	0.930602174552186	0.820831183043555	0.506589158782622	0.642265565240009	0.506822073723515	0.646394683471442
SET/ctrl	0/1	0.922811300664458	0.88738278755419	0.340784188740144	0.285768739774098	0.0285092655327033	-0.153167364734438
SGK1/TBX2	1/2	0.925194385653704	0.923105335364367	0.569187642127845	0.777159084915536	0.463378942479351	0.730308636633628
SGK1/TBX3	1/2	0.917444609334346	0.920566510798964	0.215047087911596	0.794249450026227	0.0600288906688982	0.785669969623959
SGK1/ctrl	0/1	0.965002380966425	0.942167630888056	0.659117788469548	0.586896716947671	0.547184107951618	0.477386128850944
SNAI1/UBASH3B	0/2	0.961602324237256	0.763030492602658	0.63663136426192	0.595113854875131	0.541008052942601	0.491475137593754
SNAI1/ZBTB10	1/2	0.814061788781621	0.545906106879383	0.349219949816693	0.677247673955999	0.349219949816693	0.677247673955999
SNAI1/ctrl	0/1	0.963994201034167	0.882254849438707	0.769693556453638	0.657977466095666	0.680412975329087	0.580643182657474
UBASH3A/UBASH3B	1/2	0.979975354934411	0.861128326603191	0.822173741914876	0.799587909922479	0.541858112916543	0.456582249999257
UBASH3B/ZBTB25	0/2	0.932229968393301	0.641949309033027	0.696886366317935	0.450059722192128	0.614002026121	0.361824587182809
UBASH3B/ctrl	0/1	0.985053142191039	0.959608190995012	0.898135551523541	0.896060230596654	-0.275923135058228	-0.842039068491649
ZBTB25/ctrl	0/1	0.976388696627704	0.845471792370907	0.851200316713852	0.756590631431233	0.846207723642147	0.595830671151563
ZC3HAV1/ctrl	0/1	0.974147385380427	0.930176179200272	0.913696353607838	0.880735231467377	0.996465406498977	0.495475276544279
ZNF318/ctrl	0/1	0.977022264268801	0.954546335100692	0.66509377552674	0.660068567895747	0.156495035474581	-0.200438486468954
AHR/KLF1	1/2	0.936939319774305	0.808637629747295	0.495057343435776	0.378733855899557	0.456647947201041	0.31109925299782
BAK1/KLF1	1/2	0.940091586180525	0.93249559895793	0.509561926719349	0.366182460206323	0.396186225380057	0.224837263608338
BCL2L11/TGFBR2	1/2	0.980527478228115	0.973872615738529	0.87251925887497	0.908173735309382	0.664236832486577	0.729599104912175
BPGM/SAMD1	1/2	0.939373288479791	0.912099499375897	0.560450646997915	0.711285519775332	0.557154295663833	0.717370641996702
C19ORF26/TGFBR2	0/2	0.959287795526148	NA	0.693777003237357	NA	0.641597019746299	NA
C3ORF72/FOXL2	0/2	0.904731798192534	NA	0.712154512649999	NA	0.592215956169344	NA
CBL/CNN1	1/2	0.873885221327241	0.856670149156935	0.397829081275707	0.479689923906854	0.322653359003479	0.420407579994556
CBL/PTPN12	1/2	0.926008585169626	0.897248454992285	0.66512919854301	0.77900875992596	0.590325040804634	0.733829842266116
CBL/TGFBR2	1/2	0.951966321470016	0.901952764724996	0.741814056307024	0.861410074341293	0.565532756288316	0.763663032297878
CBL/UBASH3B	1/2	0.916336692532634	0.890259764074085	0.646844765267692	0.73633531148378	0.5651239648587	0.670498240964077
CDKN1A/CDKN1B	1/2	0.943967625945762	0.906268704577109	0.560723257874464	0.738968752507336	0.470300448243086	0.692532231947207
CDKN1A/CDKN1C	1/2	0.936824917310782	0.911013588154789	0.500326863061518	0.696507956391234	0.332089350722843	0.615534820223381
CDKN1B/CDKN1C	0/2	0.945944832448138	0.9052527600574	0.665921195312434	0.486249753165798	0.434868648391003	0.14011334128959
CDKN1B/ctrl	0/1	0.983979898762652	0.966889205472437	0.878602726723917	0.804437647599699	0.708672901010896	0.568436371367376
CDKN1C/ctrl	0/1	0.967919973893964	0.947868203650357	0.801360329214858	0.675030984021402	0.697045962339853	0.539964222201922
CEBPA/CEBPB	1/2	0.709912547355302	0.782255320203665	-0.304507299026529	0.419018420028712	-0.829923462766717	0.0402854269901803
CEBPA/JUN	1/2	0.615249953706954	0.745261701254975	-1.20832233673055	0.131137067422201	-1.20832233673055	0.131137067422201
CEBPA/KLF1	1/2	0.806743051324397	0.813216473407589	-0.591637563636441	0.664340659593524	-0.591637563636441	0.664340659593524
CEBPB/CEBPE	1/2	0.822468253759617	0.86210463657732	0.172093697342026	0.825318639252378	-0.202367807313856	0.698843707517078
CEBPB/FOSB	1/2	0.756564188155831	0.852007800835398	-0.22554528860303	0.636802760861345	-0.22554528860303	0.636802760861345
CEBPB/JUN	0/2	0.818041354774216	0.798273348268809	0.176496438282315	0.269792116823055	0.176496438282315	0.269792116823055
CEBPB/LYL1	1/2	0.933777759820287	0.893574886697007	0.433091535353581	0.485475519376861	0.236770099038159	0.337314284053122
CEBPB/MAPK1	1/2	0.874818200483623	0.925922667694713	0.167189494448416	0.752371047459213	-0.238296469325294	0.594459705186143
CEBPB/OSR2	1/2	0.856529580011985	0.882513507637773	0.224789442638062	0.717362975371999	-0.0576844819543926	0.54923130880666
CEBPB/PTPN12	0/2	0.950518158304746	0.881020945820934	0.462018979018435	0.463000303897556	0.135838023328638	0.151670599216611
CEBPB/ctrl	0/1	0.902079776258206	0.903127631180047	0.20070891737635	0.535668008510938	-0.0178279038833228	0.420344582641383
CEBPE/CNN1	1/2	0.934914714496238	0.84084650401779	0.371689628604699	0.485104075735881	0.158585019136518	0.302041758773536
CEBPE/ETS2	1/2	0.869761110245299	0.852496538552087	0.0128362058258955	0.753884645362898	-0.391768804838851	0.610176610140357
CEBPE/KLF1	1/2	0.944361685170663	0.815882778914425	0.432412709103314	0.220841765889555	0.32395345131609	0.0464309927660804
CEBPE/PTPN12	1/2	0.960258060107724	0.874411286472206	0.621414269020643	0.782469936100939	0.437191597602056	0.726868618786992
CLDN6/KLF1	1/2	0.890904810686283	0.816599255823902	-0.0015439585038776	0.381232333265246	-0.0388382204315087	0.364331583994312
CNN1/ETS2	0/2	0.966258652242363	0.856682400698735	0.75578622813038	0.71621855473203	0.224166328943088	-0.0467809769465419
CNN1/MAPK1	1/2	0.947061430458604	0.910633815605552	0.743648367302465	0.773107957415272	0.556380424637769	0.553844838091656
CNN1/UBASH3A	1/2	0.870583358284415	0.822808591886782	0.347204205387227	0.21714899001436	0.266853340998887	0.144048659685136
CNN1/UBASH3B	0/2	0.872370682697844	0.791396434654079	0.358249607197398	0.169799074480472	0.329367169580282	0.126533187560249
CNN1/ctrl	0/1	0.959760926127076	0.936276156835465	0.678534126661079	0.559338041528002	0.503404965799637	0.325643610948029
COL2A1/KLF1	1/2	0.904623828791101	0.878499190588683	0.0799109877772926	0.411839820630176	0.0233223608229399	0.374214264775514
DLX2/SNAI1	1/2	0.864176058075225	0.79645462805816	0.329862282501855	0.704118998878675	0.30598049624568	0.698301011435309
DUSP9/ETS2	0/2	0.949934598816704	0.861341900556529	0.580194355272286	0.383985558491147	0.427015626537331	0.201338297191551
DUSP9/IGDCC3	0/2	0.894617308581919	0.839823575483896	0.204791700348098	-0.0359174187337568	0.16869187746063	-0.0811764060208675
DUSP9/KLF1	0/2	0.880599978625728	0.821401531317261	0.0614402866447442	-0.283866251408545	0.0471093869824192	-0.31890458721789
DUSP9/MAPK1	1/2	0.959436890851899	0.853514775923289	0.614664357217526	0.420270096997691	0.429983030453312	0.253088254005135
DUSP9/PRTG	0/2	0.878930176197683	0.835429618189033	0.0689381668654924	-0.066579233993117	-0.0833813440029396	-0.25718598939181
DUSP9/SNAI1	0/2	0.82842835650706	0.772416651525881	0.153327093860815	0.146137217047761	0.153327093860815	0.146137217047761
DUSP9/ctrl	0/1	0.920151040347346	0.898528654825388	0.472522779869141	0.236501558339268	0.403711003975444	0.144911309215933
ELMSAN1/LHX1	1/2	0.924200009532345	0.93835200457024	0.147280852654629	0.689560084011074	-0.0027808262238211	0.636790497865104
ELMSAN1/MAP2K3	1/2	0.938091614302423	0.960232145027506	0.471502801993744	0.603576899299784	0.331997950744743	0.482766252271721
ELMSAN1/MAP2K6	0/2	0.959903644415657	0.957298558987754	0.790603327672758	0.786529334170003	0.602273478747941	0.518174673515103
ELMSAN1/ZBTB10	1/2	0.908977166733142	0.821509388213384	0.655814831350272	0.817598832369376	0.398081556228545	0.688749116503732
ETS2/IGDCC3	0/2	0.960483338129118	0.86130187330906	0.701698655913037	0.639377480216793	0.192247802013428	-0.041768288635891
ETS2/IKZF3	1/2	0.922627600723198	0.845357465291804	0.547921366604021	0.790535737965455	0.360137498347951	0.724330676595815
ETS2/MAP7D1	1/2	0.926944033841995	0.895936517098568	0.594501071142178	0.681009860757886	0.340803471027525	0.429939368258331
ETS2/MAPK1	1/2	0.828817083501739	0.917620172657917	0.0996300870339892	0.794875103042689	0.0601554736295515	0.792712905766078
ETS2/PRTG	0/2	0.952530539260078	0.852385751928452	0.452701136033524	0.392832220642792	0.213521039851022	0.157512999047065
ETS2/TGFBR2	0/2	0.959779290633512	0.861430164101008	0.777562539917327	0.729242355939233	0.439863298300239	0.270384261228921
ETS2/ctrl	0/1	0.948409495567748	0.915582761871654	0.694020417006301	0.731193595755418	0.341057763832301	0.382692918705934
FOSB/PTPN12	1/2	0.967944682485494	0.897877796517795	0.728975161760325	0.596030374256171	0.36226812763608	0.17086576717365
FOSB/UBASH3B	1/2	0.972120428062864	0.91957784629739	0.779233161824402	0.749451463657799	0.299907144400495	-0.135323329677403
FOXA1/FOXA3	1/2	0.920095231846288	0.81634560036031	0.516609531602547	0.68602340029874	0.502956376590104	0.67598738746298
FOXA1/FOXF1	0/2	0.949365227209232	0.892105353031779	0.829685907045447	0.760487807559114	0.764452376068491	0.692175505180063
FOXA1/FOXL2	0/2	0.927900989078002	0.861075614788332	0.678702142669474	0.658661370612169	0.588569567651878	0.562453776637139
FOXA1/HOXB9	1/2	0.927953366860674	0.856518557691582	0.691929445860696	0.883637361856353	0.622865579535578	0.859761497663795
FOXA1/KLF1	0/2	0.935526408858638	0.841889604552336	0.523893988525817	0.353605706593947	0.409136100728136	0.225910480065106
FOXA1/ctrl	0/1	0.981475409308825	0.948214596203615	0.89225821074565	0.840419132206986	0.757519349068872	0.651537060406857
FOXA3/FOXF1	1/2	0.942516304727701	0.85345718524777	0.787317237694975	0.84325231779652	0.683512128536653	0.769810838447225
FOXA3/FOXL2	1/2	0.889790209881259	0.818553841818317	0.361316754898364	0.519094707535129	0.361316754898364	0.519094707535129
FOXF1/FOXL2	0/2	0.907206340771766	0.867943223067985	0.687916875931695	0.502509690742565	0.645699271473378	0.424817288614496
FOXF1/HOXB9	1/2	0.936036176090062	0.88306254462233	0.767076191195843	0.875579083337275	0.716462758507104	0.846015816123772
FOXF1/ctrl	0/1	0.989180851759309	0.973544085290348	0.954813450507473	0.924964281504653	0.82666324041081	0.575038780408224
FOXL2/HOXB9	1/2	0.88468818073537	0.825823368109994	0.482359680491222	0.670825432938308	0.320103302523251	0.564651607265713
FOXL2/MEIS1	1/2	0.93911657261832	0.89498748721437	0.695671080679332	0.58186809384443	0.559814149824479	0.399081649569035
FOXL2/POU3F2	1/2	0.913541609883344	0.865510710777045	0.559973853403625	0.671289701174519	0.49101367821455	0.636608445673827
FOXL2/ZNF318	1/2	0.961483735352001	0.936112065739816	0.498000764807037	0.554510786689306	0.21340674135974	0.351486428632711
FOXL2/ctrl	0/1	0.969892843218478	0.945697109219597	0.786767467600568	0.735341423802643	0.695175077425449	0.589545436235009
IGDCC3/MAPK1	1/2	0.948075353037916	0.877997883599347	0.671934318971147	0.643043216242829	0.406732559875742	0.315134248440307
IGDCC3/PRTG	0/2	0.921261902653054	0.848341776971442	0.194789012279308	0.11160001059095	0.0605209814129098	-0.0314714650301748
IGDCC3/TGFBR2	0/2	0.94996162444787	0.872269692548867	0.522134298161532	0.40367933832705	0.278443014759053	0.0968554977424315
IGDCC3/ZBTB25	0/2	0.902380262327651	0.771042228336498	0.359605699600291	0.265415095471573	0.323482424206832	0.214231427359927
IKZF3/MAP2K6	1/2	0.939930297328213	0.910769934030895	0.495999550521516	0.915612372171133	0.406940435405109	0.910058956490186
JUN/ctrl	0/1	0.947674317433767	0.876129491640156	0.676535005047876	0.531988331180378	0.622749698904403	0.467510063318431
KLF1/MAP2K6	0/2	0.945031528139831	0.918246151422871	0.646661200508999	0.514091264353769	0.611945966399891	0.44016171639487
KLF1/SET	1/2	0.929516478294155	0.837788975843299	0.472127808904008	0.479226822485212	0.209759504614727	0.14533853221268
KLF1/TGFBR2	0/2	0.941951741037375	0.844872239845551	0.545209436326109	0.354828573459282	0.528544888685943	0.328682849893618
KLF1/ctrl	0/1	0.946589408854051	0.926753254746936	0.569732719831181	0.410065444553741	0.520838988792145	0.320072924810033
MAP2K3/MAP2K6	1/2	0.96626606471119	0.980578890390007	0.783486975606223	0.95439190703952	-0.0770270480102066	0.567123079859094
MAP2K6/SPI1	1/2	0.951620531549422	0.871406668152726	0.712302436480013	0.899394829000286	0.475728847214616	0.791906701629308
MAP2K6/ctrl	0/1	0.974915377115911	0.97998628735542	0.886888381932813	0.932072824021708	-17.6409492076721	-9.2953183358922
MAPK1/PRTG	1/2	0.949082166936415	0.87489318949814	0.679869172129254	0.616949769330466	0.403662108031219	0.237544944805474
MAPK1/TGFBR2	1/2	0.934086684714255	0.939489581696999	0.608033983173519	0.938489799854484	0.282048374069382	0.88571280316763
OSR2/PTPN12	1/2	0.964685401603309	0.908157357790777	0.669316136227169	0.827724877833051	0.485366500883111	0.767566350656805
OSR2/UBASH3B	1/2	0.960852116143244	0.918491989992504	0.724663976816217	0.872118429335454	0.528151139755988	0.733313742644895
PLK4/STIL	0/2	0.939776934019813	0.890973798997744	0.737696449726265	0.673114089303876	0.652129390880718	0.650515600762426
PLK4/ctrl	0/1	0.968013758537257	0.957724768331589	0.877192618794475	0.888136156311301	0.748227437494552	0.315214401839751
PRTG/TGFBR2	0/2	0.93747141023568	0.865211847898413	0.379612782795398	0.384168381547356	0.151893414251856	0.177202871266814
PRTG/ctrl	0/1	0.951919906804592	0.932758835736796	0.427910428433738	0.272037518912485	-0.005433884163505	-0.218042439708986
PTPN12/PTPN9	1/2	0.930605189531006	0.887286046502545	0.739010390097729	0.750869323212542	0.648711752740343	0.676767974600768
PTPN12/SAMD1	0/2	0.928880420811379	0.86929238470755	0.635242364674887	0.4362835520445	0.58151187584431	0.356455830693216
PTPN12/SNAI1	0/2	0.954496817237422	0.845189630531182	0.74843023945308	0.635387276192187	0.688808711522836	0.499080156839781
PTPN12/UBASH3A	1/2	0.922482998153157	0.869617446924929	0.676112472357088	0.539169188492194	0.585098405895402	0.391222045928811
PTPN12/UBASH3B	0/2	0.920196202357679	0.852731039107675	0.688075796013717	0.57904694556534	0.617458475402966	0.50101639196954
PTPN12/ZBTB10	1/2	0.925954715443301	0.707491982137495	0.633208389805331	0.664547545492393	0.562382055722986	0.620932176336817
PTPN12/ZBTB25	0/2	0.922033463543116	0.768573209422402	0.653086197677029	0.525976413746489	0.632761071960522	0.503309472799934
PTPN12/ctrl	0/1	0.972779668409368	0.956351075467319	0.856402319347875	0.79285027074692	0.731397242104056	0.533024158495032
PTPN9/UBASH3B	1/2	0.937425524741748	0.892933990070159	0.668616255718533	0.698015176570477	0.534773192707711	0.590137651631283
RHOXF2/ZBTB25	1/2	0.93318137086089	0.764252091428119	0.705573721263375	0.735694531133249	0.586622040991378	0.620629865455977
SAMD1/TGFBR2	0/2	0.922497242170796	0.862555628241585	0.571855980343719	0.491804949057981	0.476487143102729	0.432795395224436
SAMD1/UBASH3B	0/2	0.926810003164805	0.879006267866573	0.57547665752701	0.378616120814179	0.56882209636649	0.382169223604377
SAMD1/ZBTB1	1/2	0.924802328395322	0.912770128473313	0.551158386970201	0.720757784051101	0.49165892922178	0.700318268247878
SAMD1/ctrl	0/1	0.974952036136458	0.952340164107471	0.86709447082977	0.748853079321115	0.82065467348508	0.603389689666255
SNAI1/UBASH3B	0/2	0.962105204196063	0.843250889643245	0.735068409035166	0.64655502235208	0.618287354201907	0.518665169399434
SNAI1/ZBTB10	1/2	0.815460316486334	0.640475302410955	0.451615878307458	0.709233861430113	0.451615878307458	0.709233861430113
SNAI1/ctrl	0/1	0.965147863652363	0.915318743012798	0.812914806707656	0.695668175390117	0.747046306867347	0.601571132756223
STIL/ctrl	0/1	0.982617863548948	0.964276382746442	0.91719174812182	0.920407846458832	0.830171858860888	0.245174271100432
TGFBR2/ctrl	0/1	0.985719215656254	0.970659995953394	0.9399248198867	0.93768035568245	0.470179553498932	0.384036338760719
UBASH3A/UBASH3B	1/2	0.981682999390064	0.923113676904832	0.83478992178327	0.791859936898967	0.554616251177065	0.414361871466104
UBASH3B/ZBTB25	0/2	0.933741464691641	0.764185067863836	0.759889102662594	0.536131374500909	0.698221419052687	0.446825963634228
UBASH3B/ctrl	0/1	0.986806144082685	0.968702467730427	0.91297249813243	0.89261395664712	-0.159183120731869	-0.896301763250683
ZBTB25/ctrl	0/1	0.982254485903901	0.899970929881211	0.90456399732504	0.819165429867355	0.875128759930334	0.615215856284054
