# Supplementary material for: PerturbNet predicts single-cell responses to unseen chemical and genetic perturbations
Source: Mol Syst Biol. 2025 Jul 10;21(8):960–82. doi: 10.1038/s44320-025-00131-3 (PMC12322087; doi:10.1038/s44320-025-00131-3)
Supplement: Supplementary file 4 — Source data Fig. 3 [file 44320_2025_131_MOESM4_ESM.zip › figure3/f/scatter_vs_biolord.csv]

perturbation	pert_type	r2.x	r2.y	r2_deg.x	r2_deg.y	r2_large.x	r2_large.y
AHR/FEV	1/2	0.861979100318877	0.842941467076912	0.0501643214534197	-0.4057774977349	-0.0297875515829708	-0.462297678220366
AHR/KLF1	0/2	0.938558751179852	0.829556805775538	0.490831682217057	-0.16757571920293	0.457528529982867	-0.151318101160081
AHR/ctrl	0/1	0.971854758854448	0.941724427220523	0.745957633394875	0.597218753710076	0.52481581692122	0.383255148146048
BAK1/BCL2L11	1/2	0.971528487679444	0.956545530553096	0.949198804288084	0.913925674686797	0.924064416678828	0.203559164667734
BAK1/KLF1	0/2	0.941514962084919	0.915107625103663	0.494718317935139	0.157207235560323	0.377796190335857	0.0124121247180821
BAK1/TMSB4X	0/2	0.957300086655496	0.94232338129752	0.952102111874767	0.890606100649913	0.961675251272359	0.904973407342808
BAK1/ctrl	0/1	0.982381058728639	0.963457316258881	0.866448331961623	0.849148686485163	-0.318317101861	-4.58352312593208
C3ORF72/FOXL2	0/2	0.885318989690597	NA	0.647896212372952	NA	0.524946451176915	NA
CBL/CNN1	0/2	0.87811527289884	0.913101246851512	0.398535299047361	0.424780832311307	0.323672515566634	0.351933554135691
CBL/PTPN12	1/2	0.930092704747481	0.963244774979356	0.70950141199971	0.753743278793032	0.643988397147124	0.695948870080127
CBL/PTPN9	1/2	0.945049463264753	0.974300034651452	0.804087981059827	0.770825263934204	0.731643985723249	0.702610495255955
CBL/TGFBR2	1/2	0.950736533103379	0.971220195301789	0.79379923616459	0.878569502012988	0.66425458888321	0.804697516259236
CBL/UBASH3A	1/2	0.917525881927766	0.960969903797839	0.865948616357868	0.799157502223367	0.861647864176691	0.752884854684905
CBL/UBASH3B	1/2	0.911548831186819	0.960243323521622	0.641587728096517	0.730528288521672	0.559538479503986	0.67662724538515
CBL/ctrl	0/1	0.982777907700569	0.982533012009016	0.947126264822715	0.939511582199169	0.884139940145757	0.868848444159443
CDKN1A/CDKN1B	0/2	0.943413317735565	0.952954861959772	0.643038821156827	0.673509727665619	0.574094095094601	0.600874151184083
CDKN1A/CDKN1C	1/2	0.931879390787911	0.943708596204136	0.506002754521885	0.661604034324918	0.340501422902038	0.578410221277668
CDKN1A/ctrl	0/1	0.974039005687112	0.976759011262381	0.764716340549056	0.804013257311949	0.615974543747465	0.667887605916153
CDKN1B/CDKN1C	1/2	0.949675633981828	0.923266914822556	0.647053191744365	0.632397465336736	0.387428359272007	0.48812631187514
CDKN1B/ctrl	0/1	0.982419030532964	0.971327866405471	0.865607308123747	0.879056569601898	0.680257373257423	0.700680089553271
CEBPA/CEBPB	0/2	0.723409865106223	0.764726755473291	-0.374677125341844	-0.583161067922003	-0.905150607600986	-1.57030038005448
CEBPA/CEBPE	1/2	0.761231541515952	0.868551144635319	-0.208408450484925	0.107680476161019	-0.703403543092015	-0.371089992362427
CEBPA/JUN	1/2	0.593951051880337	0.680347361558616	-1.14091859162244	-2.17385976356116	-1.14091859162244	-2.17385976356116
CEBPA/KLF1	0/2	0.807847398980295	0.787112525044054	-0.543060528645006	-1.65852438746744	-0.543060528645006	-1.65852438746744
CEBPA/ZC3HAV1	1/2	0.76285286653825	0.796498215338359	-0.10830899135782	-0.352946968528544	-0.564337167179467	-1.23539926598647
CEBPA/ctrl	0/1	0.725616737235696	0.75072757725348	-0.384164196884901	-0.599871640698101	-0.962038081142717	-1.63679233223344
CEBPB/CEBPE	1/2	0.817809648063266	0.902331150299413	0.0366773026463909	0.357939875326877	-0.390796209959517	-0.0626477324225816
CEBPB/FOSB	0/2	0.763468428952057	0.81212477817356	-0.299166419117547	-0.47184108755851	-0.299166419117547	-0.47184108755851
CEBPB/JUN	1/2	0.797201677542604	0.853311349386869	0.135518423794655	-0.458572539293156	0.135518423794655	-0.458572539293156
CEBPB/LYL1	0/2	0.929615941896771	0.879389269833352	0.402184044449446	0.0619262586111418	0.189376995496441	-0.158777480950624
CEBPB/MAPK1	0/2	0.880592776932238	0.850735445023731	0.203738612643561	0.00195824082248641	-0.194490778351835	-0.639103165564822
CEBPB/OSR2	0/2	0.852565905442021	0.829868677076074	0.193630667274047	-0.0832931820282632	-0.119054174104203	-0.692848555820546
CEBPB/PTPN12	1/2	0.949744863495746	0.937557027356833	0.424997962418835	0.165528756923724	0.0802747114115777	-0.308996372234559
CEBPB/ctrl	0/1	0.896959120709678	0.882838016591547	0.177357496056403	-0.153546659385349	-0.0496218525678917	-0.424027821365045
CEBPE/CNN1	1/2	0.934898815350398	0.937393228287193	0.334875718481586	0.411337784528676	0.119640048994787	0.250720231348141
CEBPE/FOSB	1/2	0.800772398272943	0.858696941829992	-0.127224416940197	0.30995295788276	-0.406780502636852	0.0508325753707021
CEBPE/KLF1	1/2	0.947820275232142	0.856189777263989	0.479311395503274	-0.0723002572976097	0.370934542022121	-0.122000709379057
CLDN6/KLF1	0/2	0.892988628027534	0.903692474224839	0.0121575090720181	-0.418137972717208	-0.0264723788817062	-0.464415418468681
CLDN6/ctrl	0/1	0.939387255056115	0.95469941425648	0.460465828793296	0.486601534697178	0.306136482745432	0.324032614797468
CNN1/ETS2	1/2	0.968399628468895	0.943826938994103	0.773363358937443	0.7118024498557	0.263114630435383	0.0700576438020629
CNN1/MAPK1	0/2	0.947573130180503	0.927716503929514	0.752184872013613	0.641127479449342	0.564586693982441	0.367564543710346
CNN1/UBASH3A	1/2	0.890852288367897	0.940081393566544	0.432168581505875	0.39554888105368	0.36680159517373	0.343253649995451
CNN1/UBASH3B	1/2	0.863484181765118	0.926095719226962	0.399512054329596	0.444926718198157	0.375492004687647	0.411091333408758
CNN1/ctrl	0/1	0.957169643981852	0.964873026076985	0.675475520168216	0.693133289991488	0.512493021459834	0.517933469990898
COL2A1/KLF1	1/2	0.910123668435461	0.866154983554142	0.121916379506589	-0.693892154496943	0.0672874051357383	-0.771687825895684
DUSP9/KLF1	1/2	0.880637187296006	0.891487794319373	0.123270589845042	-0.151799247530213	0.109521625869549	-0.174537344453128
DUSP9/MAPK1	1/2	0.96182282538849	0.925740668203475	0.66570881289781	0.512855519170928	0.502725477113008	0.410379173631328
ETS2/IKZF3	1/2	0.918130643394816	0.896559552785854	0.523337464827157	0.0747044156960728	0.322354251271253	-0.125254123080781
ETS2/MAPK1	1/2	0.827344143927179	0.841033141011564	0.0718128578130444	-0.136957142097061	0.031784615671398	-0.169995117316148
FOSB/IKZF3	0/2	0.940658916192109	0.878695479077092	0.522845931651502	0.36086204163033	0.17069035468372	0.0468236009278861
FOSB/OSR2	0/2	0.855699098721733	0.795131131753591	-0.0313821099269293	-0.413992009592274	-0.230982582993832	-0.929594073558235
FOSB/PTPN12	1/2	0.967967494247231	0.903737485564318	0.739685342359735	0.660264765928057	0.391166356472918	0.308836434899856
FOSB/UBASH3B	1/2	0.971248392451128	0.897064042583134	0.789670782872507	0.54113918521626	0.343850241476092	0.20336033199679
FOSB/ctrl	0/1	0.953065416020969	0.892849350108775	0.673513937233031	0.364488635861183	0.54733110414447	0.350020086833295
FOXA1/FOXF1	1/2	0.946233593355637	0.940895752716665	0.767822643830566	0.567461121056934	0.681898876070884	0.466691737422922
FOXA1/FOXL2	1/2	0.924358797865791	0.930520933750295	0.670321668982609	0.480173057285501	0.576455821501453	0.379530277292337
FOXA1/HOXB9	1/2	0.918447370597278	0.884286134094867	0.66374024320962	0.389587097641786	0.589501850214674	0.298523964427292
FOXA1/KLF1	1/2	0.93855273343625	0.889392700671907	0.54709522569727	-0.100890473450123	0.435308314069345	-0.250237692319827
FOXA3/FOXF1	1/2	0.938089750998007	0.916341462298961	0.779534864674425	0.632144781099636	0.678160762231677	0.511088731296447
FOXA3/FOXL2	1/2	0.889047141546033	0.887850475998072	0.434104566373787	0.206652001495243	0.434104566373787	0.206652001495243
FOXA3/HOXB9	1/2	0.910457847856369	0.827335012051054	0.649071606458713	0.204830941254923	0.502134862608627	0.0446496403265684
FOXF1/FOXL2	0/2	0.908168981782648	0.934748104954075	0.709635518595364	0.44727816215768	0.669158013789629	0.384227055792203
FOXF1/HOXB9	0/2	0.937560146702206	0.892569046761976	0.748028959182914	0.364483586207647	0.691331890129741	0.291395804165328
FOXF1/ctrl	0/1	0.988547403681556	0.962387198533039	0.947453469108724	0.847265220276557	0.793405776261496	0.500688189297992
FOXL2/HOXB9	0/2	0.885721978889764	0.86597022521618	0.491055452181032	0.290165658801751	0.344873182776295	0.136218072470872
FOXL2/MEIS1	1/2	0.931599753589688	0.907799493537809	0.734752867959038	0.36632108475161	0.621706429945016	0.244220727600122
FOXL2/POU3F2	1/2	0.92114551473371	0.911251871114071	0.630427826626093	0.324549380012101	0.566912860049408	0.266169072747547
FOXL2/ZNF318	1/2	0.958238414134429	0.944083745911461	0.539992552291966	0.325882741515527	0.2970887413607	-0.0257174073711424
FOXL2/ctrl	0/1	0.968070122332409	0.957388496626763	0.77785787781843	0.686456812472742	0.677016742976148	0.577730085266535
HOXB9/ctrl	0/1	0.974649576035163	0.911933331370857	0.866468339745256	0.583640424363885	0.787013111843399	0.422233969911407
IER5L/LYL1	0/2	0.947043489690302	0.949035739726139	0.818545721377733	0.579022425977968	0.792845403711558	0.59516338256365
IGDCC3/MAPK1	1/2	0.951852445182067	0.941044330697899	0.707989007661147	0.679605395941204	0.462735140183594	0.397881463121025
IKZF3/MAP2K3	1/2	0.92666066229208	0.918317656418692	0.285291347595657	0.0726297409535946	0.103858157241112	-0.0135615668012108
IKZF3/MAP2K6	1/2	0.935703822353373	0.930360680353226	0.438558540599691	0.252759841433969	0.344482250289282	0.207097335935602
IKZF3/MAPK1	0/2	0.918636159463647	0.91037699173138	0.648193810237491	0.505142502254389	0.38368252275323	0.138630943749576
IKZF3/ctrl	0/1	0.919265873926615	0.950015522764836	0.446777090632773	0.431733639506553	0.383285560643979	0.38692767143878
KLF1/MAP2K6	1/2	0.946485727996024	0.901787994755913	0.67149218639836	0.254286786561332	0.65802575201404	0.2489367526781
KLF1/SET	1/2	0.92713544861676	0.911516115402663	0.475671682157148	0.401661408769523	0.206883435430926	0.0816463966024595
KLF1/TGFBR2	1/2	0.941512538362544	0.925633848714214	0.566298225230987	0.300205767087044	0.539814581285919	0.304046963022078
KLF1/ctrl	0/1	0.946761169375926	0.918226124239061	0.573906833806461	0.262872451913981	0.537252562706402	0.242015620713263
LYL1/ctrl	0/1	0.978324326472612	0.93397212696026	0.94287586385363	0.847071654551225	0.947106565505506	0.714205276705793
MAPK1/PRTG	1/2	0.948873721743934	0.944657088543389	0.697381443561985	0.70580776195197	0.429611772938654	0.443128964200309
MAPK1/TGFBR2	1/2	0.93814306715717	0.907076094458391	0.620277257834865	0.436793097472514	0.295623504898801	-0.0418327219896204
MAPK1/ctrl	0/1	0.913204991890256	0.87500686687802	0.475418811566791	0.219041904330309	0.132566547397208	-0.33128388109532
OSR2/PTPN12	1/2	0.963500926932523	0.920892411790038	0.659746611848969	0.276977338044859	0.452195919338327	0.119846121178444
OSR2/UBASH3B	1/2	0.962253172736473	0.90711615858616	0.728219622360032	0.483499058749424	0.529134620354163	0.0913861759864955
OSR2/ctrl	0/1	0.939424752682093	0.890725168037793	0.578654426492718	0.303789664672781	0.366569836335957	-0.129471040493564
S1PR2/SGK1	1/2	0.897563936711871	0.913663449874668	0.212350908475718	-0.0755558242202397	0.212350908475718	-0.0755558242202397
SGK1/TBX2	0/2	0.921272645355783	0.944613319558232	0.611460482853676	0.395881202958244	0.520202210489693	0.286355660978
SGK1/TBX3	0/2	0.907496920793961	0.924108747826362	0.165262735034478	-0.0340849794908054	0.0399246537765226	-0.195805603400159
SGK1/ctrl	0/1	0.964886902328318	0.966756880925601	0.671543179442779	0.584900281816804	0.566589545420672	0.497902334226073
TBX2/TBX3	0/2	0.920396591281624	0.924969506110232	0.485634361726998	0.278567421838603	0.435317878562744	0.190982238386806
TBX2/ctrl	0/1	0.95150571862764	0.951062061800149	0.684324167841005	0.527452629747813	0.6487270063324	0.488853097281837
TBX3/ctrl	0/1	0.936728741145534	0.931054012731801	0.319685223602673	0.198101837341398	0.13293224070197	-0.0796070665397062
TMSB4X/ctrl	0/1	0.962692642385503	0.942280091301669	0.993138408996544	0.927405529376115	0.999910526568252	0.95323849337282
AHR/KLF1	1/2	0.939166358978676	0.859559401913181	0.459244434227588	0.167551524900866	0.418785254639903	0.168021719149747
BAK1/KLF1	1/2	0.940843812199701	0.906938218700257	0.440978701348796	0.204967092412859	0.319025922268023	0.0691556379175249
BPGM/SAMD1	0/2	0.938277116434138	0.938767683384527	0.54912688696352	0.487793754153605	0.547029260255471	0.489608112036478
BPGM/ZBTB1	1/2	0.94763102339841	0.963328565050003	0.519273271099983	0.696077962664193	0.446103053778416	0.658409548185223
BPGM/ctrl	0/1	0.96015834576537	0.963808595261817	0.578981357181473	0.583690791403298	0.475185475905486	0.459493953251379
C3ORF72/FOXL2	0/2	0.902259517050774	NA	0.62289209710571	NA	0.514804613025393	NA
CBL/CNN1	0/2	0.875158677138626	0.889423234284002	0.328031941226616	0.221447922737991	0.237641593807171	0.12777174345626
CBL/PTPN12	0/2	0.926384655796423	0.912845284967106	0.661774027019774	0.394002273219052	0.583985662465877	0.25727843199157
CBL/PTPN9	0/2	0.938686090042254	0.960809412585635	0.714941515594003	0.753820319183344	0.627618566721415	0.675655674973984
CBL/TGFBR2	1/2	0.95162230796943	0.961401244626891	0.745470211092492	0.756798599306134	0.606700449323023	0.614056874338344
CBL/UBASH3A	0/2	0.917140772903876	0.93491702700624	0.709117547649474	0.707372288500575	0.646497245494392	0.633492456499283
CBL/UBASH3B	0/2	0.910289509010307	0.953333599270437	0.607246168864929	0.696716572896297	0.527799212800807	0.628901146877423
CBL/ctrl	0/1	0.980726131408864	0.980870199832279	0.899640589858386	0.911571009497901	0.798056373070058	0.813474514064056
CEBPA/CEBPB	1/2	0.747164067370634	0.88622988343273	-0.379358354991698	0.84803893180816	-0.89102736164229	0.765575624413906
CEBPA/CEBPE	1/2	0.776506881298562	0.954097888999984	-0.249648584843604	0.862929387369953	-0.745875965476054	0.783219419840952
CEBPA/KLF1	1/2	0.809468165736297	0.886667631807507	-0.670128959639126	0.709861123124154	-0.670128959639126	0.709861123124154
CEBPB/CEBPE	0/2	0.819129030399549	0.925994736382891	0.0573701301713905	0.582350202643954	-0.367284896880236	0.291009884635189
CEBPB/FOSB	1/2	0.780767155293195	0.937849102155828	-0.22635094652529	0.604973453100738	-0.22635094652529	0.604973453100738
CEBPB/JUN	1/2	0.845180330494714	0.922879771736977	0.148662908158549	0.517750233692384	0.148662908158549	0.517750233692384
CEBPB/LYL1	1/2	0.934781093896095	0.887093475398139	0.455991624107183	0.351544536640472	0.274313229452431	0.159959722834758
CEBPB/MAPK1	0/2	0.879114782947873	0.899085908796357	0.163096510855258	0.40455974524644	-0.239392147492237	0.0517019088579732
CEBPB/OSR2	1/2	0.867036756766823	0.935652534331603	0.177147969639125	0.604120023218083	-0.125263683136341	0.367186158452439
CEBPB/PTPN12	0/2	0.951821407413436	0.916357748615545	0.434140819711752	0.254193084914105	0.0922132838880197	-0.0660860459574939
CEBPB/ctrl	0/1	0.90340915611591	0.933074643988198	0.1377882199208	0.370623988934968	-0.0946326085466211	0.225824979904714
CEBPE/CNN1	0/2	0.933893189668002	0.932281510887073	0.255869074803185	0.191384848152364	0.0044386530389066	-0.0519615733507868
CEBPE/ETS2	0/2	0.864239409652646	0.856605709105085	-0.0471043631149856	-0.0281080830285458	-0.462293920845716	-0.625143721623592
CEBPE/FOSB	1/2	0.811244550738367	0.87217018849782	-0.145524799267286	0.235260526094606	-0.425658077851191	-0.103031150936811
CEBPE/KLF1	0/2	0.943919067624742	0.86260674018929	0.396316912473641	0.120106676119661	0.277203090678313	0.0873102568086146
CEBPE/PTPN12	0/2	0.955383389531587	0.954004211330399	0.564773409522871	0.615988528798632	0.35873476006476	0.420862509367894
CEBPE/RUNX1T1	1/2	0.939580089106913	0.931688118974056	0.56057578973848	0.529863621105135	0.159838133659269	0.00623502926124908
CEBPE/SET	1/2	0.930553919225632	0.926492024496088	0.368863309591538	0.414576803084495	-0.0019217456865103	-0.00357100304081093
CEBPE/SPI1	1/2	0.692199193821737	0.869553461202155	-0.555557503763621	0.494306155173483	-1.00104730313074	0.263163314806174
CEBPE/ZC3HAV1	1/2	0.953484048786644	0.944967220301837	0.721263199164416	0.704125043809465	0.525443059593624	0.419400217087432
CEBPE/ctrl	0/1	0.882737742260757	0.864308106944103	-0.024343150078208	-0.344484542149256	-0.0860763231627763	-0.417271710599665
CLDN6/KLF1	0/2	0.88879123259303	0.905504365024493	-0.0954087635246065	-0.157205064140217	-0.139899722951794	-0.210262544309722
CLDN6/ctrl	0/1	0.937540527795042	0.942305302097604	0.412767598382171	0.363885759297965	0.242756688351316	0.174425445475935
CNN1/ETS2	0/2	0.967059523406283	0.955577129176502	0.75248508133666	0.73977661463955	0.230595803939056	0.0538474808867353
CNN1/MAPK1	0/2	0.945958183378193	0.936538812266918	0.702188260136675	0.647876175075031	0.487851104452024	0.369275644834757
CNN1/UBASH3A	0/2	0.87465246683335	0.888157481662965	0.378335438904342	0.22052173813055	0.323921423652156	0.141287999305576
CNN1/UBASH3B	0/2	0.866553717846076	0.914910934829792	0.312353360390592	0.390707694681694	0.281309982764442	0.355626110272573
CNN1/ctrl	0/1	0.955538259378079	0.960083897599813	0.628108158679772	0.620561793150589	0.453406580727878	0.419979448691341
COL2A1/KLF1	1/2	0.905632358877104	0.889199746532836	-0.0059658102112123	-0.119792847929483	-0.0696287767708185	-0.173290895596142
DLX2/SNAI1	0/2	0.881485412665869	0.883810640751108	0.292886801683046	0.0627819978130035	0.269773949473321	0.0324050057172759
DLX2/ZBTB10	1/2	0.748925784963679	0.849994234805033	-0.252073873564604	-0.0406043511687528	-0.316471789765535	-0.0955212555733491
DLX2/ctrl	0/1	0.964972768249921	0.94382304907011	0.699496786181275	0.561172227172536	0.443576136153715	0.225576857181258
DUSP9/ETS2	0/2	0.949380285850453	0.923513392217862	0.565548743109294	0.436663156056366	0.412348307694117	0.263134011716607
DUSP9/IGDCC3	1/2	0.887275195271623	0.923241640256828	0.198911152416006	0.153494728081064	0.163403047714175	0.120524242679733
DUSP9/KLF1	0/2	0.88129330350245	0.862358834033963	0.0097750304817387	-0.0163750086119943	-0.0077285552845887	-0.0468655650951075
DUSP9/MAPK1	0/2	0.959510547903996	0.929160373237143	0.592346188667825	0.51833603970162	0.397066943279	0.352167727677963
DUSP9/PRTG	0/2	0.87698360805982	0.920666807408415	-0.0691023969701625	0.0630939735892939	-0.262111290934897	-0.108792906243504
DUSP9/SNAI1	0/2	0.828418434219296	0.874507034666161	0.149156302720457	-0.0196498432174836	0.149156302720457	-0.0196498432174836
DUSP9/ctrl	0/1	0.920008488201207	0.930605966702789	0.422889937890332	0.394040424042649	0.346120938620802	0.306603448320873
ETS2/IGDCC3	1/2	0.959444437448785	0.94880992053751	0.664744600691341	0.659390773733272	0.144511857844266	0.0542609953806397
ETS2/IKZF3	1/2	0.921175240555517	0.920599635758427	0.444723177302761	0.638090218541884	0.210899439852474	0.561316851479922
ETS2/MAP7D1	1/2	0.931095889990947	0.91785737471053	0.582963646545649	0.473598395142026	0.317925997556139	0.0573762520147876
ETS2/MAPK1	0/2	0.827601022900046	0.819284667049481	0.0202234764194512	-0.126079378713777	-0.0226060769111366	-0.167905670771204
ETS2/PRTG	0/2	0.951197912391361	0.94597632352546	0.400159706352683	0.327189401959648	0.13780319701944	0.0968994730199705
ETS2/TGFBR2	1/2	0.963020396628805	0.943692271629622	0.793725977877919	0.719741340993341	0.478306768527461	0.26386788379595
ETS2/ctrl	0/1	0.952362750157191	0.933140347533458	0.689110241180297	0.581705453298344	0.341196529723646	0.0562140207579109
FOSB/PTPN12	1/2	0.965927199798151	0.946203867847948	0.697835982961837	0.552166214789841	0.347422445013399	0.0367129114159878
FOSB/UBASH3B	1/2	0.971382049907646	0.963348362112415	0.779563191727041	0.812696621990516	0.291493339399482	0.432193814926697
FOXA1/FOXL2	1/2	0.929110013553001	0.950527859121231	0.692927942298748	0.712449686130307	0.609862449616648	0.620397068434129
FOXA1/KLF1	1/2	0.937510503250119	0.896481864391833	0.507053885195284	0.278637403785566	0.387295256032402	0.148159380939915
FOXA3/FOXL2	1/2	0.902018837026803	0.938097460412105	0.371474205479211	0.502569588785803	0.371474205479211	0.502569588785803
FOXF1/FOXL2	1/2	0.916694439766887	0.932331101570967	0.611832916888798	0.608429152110605	0.557671515153864	0.54644799022476
FOXL2/HOXB9	1/2	0.8801916778153	0.936393489270516	0.504971820893791	0.546144166824286	0.346508579765247	0.404939606275035
FOXL2/MEIS1	1/2	0.940491722456149	0.955982911520921	0.686371687741489	0.656954793868399	0.562244255716372	0.518917276530178
FOXL2/POU3F2	1/2	0.915514102172659	0.944800498163365	0.61119744749892	0.583520478718474	0.546034583223048	0.525304908052613
FOXL2/ZNF318	0/2	0.958208667038912	0.96450264873856	0.461539135184685	0.472508230580498	0.148248397178151	0.140947118622823
FOXL2/ctrl	0/1	0.971670581630174	0.963682615702551	0.798020073281005	0.760368926345041	0.713303268436023	0.640933608690981
IGDCC3/MAPK1	1/2	0.947970005442036	0.941735473212095	0.634465308487452	0.654266873757251	0.351330650903108	0.332495089328965
IGDCC3/PRTG	1/2	0.918299139085985	0.925333098563733	0.17689193246571	0.030112186284911	0.051409559251958	-0.125778082953985
IGDCC3/ZBTB25	1/2	0.903439519598776	0.919088595966281	0.356161174600594	0.257922122878851	0.318609802412151	0.208666735874102
IKZF3/MAPK1	1/2	0.916233223663637	0.893455489343705	0.619543916378326	0.566734340923785	0.349880838386278	0.258604126996065
KLF1/MAP2K6	1/2	0.943913972640234	0.910742428473055	0.587041121108193	0.457665522842342	0.548959791834892	0.405544508137359
KLF1/SET	1/2	0.925865651133205	0.907061436444865	0.405996940288045	0.53452624123125	0.110220330643084	0.271858638174652
KLF1/TGFBR2	1/2	0.94176593270012	0.901683318295795	0.50031732877777	0.359165337098534	0.479538646483666	0.351966799272586
KLF1/ctrl	0/1	0.942834941965754	0.890836646787588	0.505872764816294	0.302380536864537	0.446962878725528	0.292535312822457
MAPK1/PRTG	0/2	0.947260881285011	0.942739826008489	0.648573689041286	0.663652619153264	0.352388453566289	0.342297587128834
MAPK1/TGFBR2	1/2	0.93527053364218	0.91889270666452	0.565409134694889	0.466127915827377	0.224728719224251	0.014418307589797
MAPK1/ctrl	0/1	0.914117306400011	0.890114594659636	0.413994400948576	0.253557511230283	0.0484529511923391	-0.278172231776846
OSR2/PTPN12	1/2	0.963264354176722	0.948942613009314	0.667399149259007	0.636786731299315	0.467994190393431	0.368300993420888
OSR2/UBASH3B	1/2	0.963370358176118	0.942828699798753	0.721624849872675	0.726656464228539	0.520250522105125	0.428718552426381
PRTG/TGFBR2	1/2	0.937987178936915	0.941581052155525	0.331296322110031	0.281142174254137	0.0801328280741082	0.0343772702806693
PRTG/ctrl	0/1	0.950274389885636	0.950893638073124	0.384241380565482	0.296408423290658	-0.0615012249167072	-0.133674842920997
PTPN12/PTPN9	0/2	0.927978826657142	0.912652156365233	0.695669319741576	0.480159671403662	0.5876248657291	0.366956396549867
PTPN12/SAMD1	0/2	0.921206420876703	0.920842156380172	0.537541795696603	0.343034947838344	0.465158175919292	0.248219339141324
PTPN12/SNAI1	0/2	0.955471232622691	0.954252546050197	0.707626105393689	0.611688449942906	0.626711451051772	0.473529018833548
PTPN12/UBASH3A	0/2	0.917034346837263	0.907474182595952	0.603465431372402	0.334781935615051	0.482207337414883	0.134436207449577
PTPN12/UBASH3B	0/2	0.913812746274528	0.921993517402987	0.622516231761503	0.543750228957632	0.543545509647148	0.472793043855946
PTPN12/ZBTB10	1/2	0.923390947741092	0.932259428633668	0.592174463240641	0.590050269022947	0.532744122395667	0.506494356189971
PTPN12/ZBTB25	0/2	0.925628911012439	0.901520543215916	0.648290711488523	0.28337339627489	0.634143221849011	0.252859782705065
PTPN12/ctrl	0/1	0.970822953390768	0.962579442672385	0.831443527713709	0.742485132453229	0.713027827041495	0.466661920914547
PTPN9/UBASH3B	0/2	0.931153779592392	0.943715540480952	0.577417244487432	0.659745780459708	0.406789614062203	0.606359082811832
PTPN9/ctrl	0/1	0.977492993237882	0.960309775736622	0.841960254162232	0.803482406586789	0.498998444618967	0.295101370264572
RHOXF2/ZBTB25	1/2	0.923480439084825	0.93734310015049	0.662607425852815	0.629079397842452	0.513062617290452	0.473553120992825
SAMD1/TGFBR2	1/2	0.92192006115804	0.942147629385467	0.465861260258634	0.543108174476064	0.35108131657966	0.471491045964536
SAMD1/UBASH3B	0/2	0.931316086078354	0.962014638299337	0.558043790625738	0.680203786899486	0.550393650488838	0.686196558472542
SAMD1/ZBTB1	1/2	0.923868429673243	0.946404537362479	0.553285866038686	0.765122984131364	0.49556654366508	0.725726537721832
SAMD1/ctrl	0/1	0.97373686037065	0.970822233224608	0.809268325683255	0.811391837860996	0.741398422881811	0.730186271964408
SNAI1/UBASH3B	0/2	0.961616099400544	0.951550138943875	0.687726019724364	0.688652195833462	0.554951740157479	0.620244450234018
SNAI1/ZBTB10	1/2	0.817554041511849	0.897133894773746	0.384704486952204	0.498367229214678	0.384704486952204	0.498367229214678
SNAI1/ctrl	0/1	0.96540199426794	0.947214290753397	0.80615960169297	0.650461175394814	0.744538239292497	0.51557818531657
UBASH3A/UBASH3B	0/2	0.979103156594007	0.979508970311094	0.820621741511944	0.849059518289532	0.538155585750042	0.562656407850095
UBASH3A/ctrl	0/1	0.991370708306856	0.984244986171331	0.95922354957255	0.939913374674905	0.721343911560999	-1.30064445209288
UBASH3B/ZBTB25	0/2	0.935457311119963	0.952137205093331	0.709872779503349	0.720373476766487	0.630645551531443	0.666708508120715
UBASH3B/ctrl	0/1	0.98577964552287	0.967956448239368	0.893455084034225	0.864804741403743	-0.245915003337234	-0.646627027721435
ZBTB25/ctrl	0/1	0.978163468985775	0.976835206350025	0.879305980683867	0.880336632572417	0.872327955494742	0.725435463979925
ZNF318/ctrl	0/1	0.976162324092669	0.971579769846107	0.677710167492936	0.640984622873816	0.18586294586033	-0.261549420350289
AHR/FEV	1/2	0.849563124621989	0.878631361495085	-0.0067919203881652	-0.3150500750809	-0.0925164146544079	-0.421099134666402
BCL2L11/TGFBR2	1/2	0.982561246974542	0.977968876451468	0.877101718435635	0.838453627592162	0.69923115077965	0.345369201816345
BPGM/SAMD1	1/2	0.935946669595145	0.958065282166077	0.577331382922138	0.720583129787014	0.57165142443465	0.727567845691677
C19ORF26/TGFBR2	0/2	0.957010300209596	NA	0.656957106294797	NA	0.595604322284281	NA
CBFA2T3/FEV	0/2	0.806127295684104	0.780669819869529	0.214219491397301	-0.327399928955112	0.214219491397301	-0.327399928955112
CBFA2T3/POU3F2	1/2	0.933780284691993	0.931028398455208	0.524082799273446	0.405919789812653	0.341588275781794	0.197246510460563
CBFA2T3/PRDM1	0/2	0.835129456832896	0.87407676276254	0.650625810660418	0.707968847122536	0.474323571235565	0.581962614163805
CBFA2T3/ctrl	0/1	0.976984443514262	0.940272264732906	0.907132484693474	0.757639684315979	0.853226721144113	0.694073117958409
CBL/PTPN12	1/2	0.924954301071098	0.941086816021434	0.673841607437576	0.586996179522653	0.603304674097263	0.490522326619648
CBL/TGFBR2	1/2	0.950804018255776	0.971191455351204	0.808440395320438	0.867047494889297	0.676690533200405	0.801700243820331
CBL/UBASH3B	1/2	0.910062463989581	0.953395353960365	0.631946431104459	0.642078563988343	0.553531123098015	0.573321662141787
CEBPA/CEBPB	1/2	0.731558040467124	0.814762701599353	-0.380861701384708	0.533864604603417	-0.921279961859679	0.229401302577186
CEBPA/CEBPE	1/2	0.749106739373487	0.933484913835072	-0.26008340555174	0.869818494927458	-0.770383402135516	0.7905288118159
CEBPA/ZC3HAV1	1/2	0.756049384458798	0.936039722917152	-0.281848224126379	0.883942578133265	-0.790240343267665	0.805672118412094
CEBPB/CEBPE	0/2	0.814300839954534	0.927288508788451	0.0231737427003273	0.73097803524222	-0.418755375662816	0.547222163311365
CEBPB/FOSB	0/2	0.766056388314673	0.918458814158749	-0.269479335425687	0.541705732272288	-0.269479335425687	0.541705732272288
CEBPB/JUN	1/2	0.784175437633232	0.920433389737074	0.0017722291820716	0.514459577802845	0.0017722291820716	0.514459577802845
CEBPB/LYL1	1/2	0.928133032136204	0.902058182959554	0.401897599272072	0.329226489998854	0.196547750749208	0.127223442444578
CEBPB/MAPK1	0/2	0.879262117005785	0.894651789390066	0.189390109743954	0.506092789612825	-0.220892762794097	0.219692931083878
CEBPB/OSR2	0/2	0.846477917002362	0.897568468460272	0.135081144512942	0.482226883312227	-0.193477524941604	0.171993408520155
CEBPB/PTPN12	0/2	0.94622849544089	0.896968404629875	0.409803012257798	0.0736122886438634	0.0547280665106832	-0.317703619074414
CEBPB/ctrl	0/1	0.899079581640924	0.926281274238332	0.180766524256058	0.470010139740073	-0.0423346652019818	0.351379218624966
CEBPE/CNN1	1/2	0.932523930297013	0.931657550403798	0.324207257607565	0.174711599795844	0.0957442605440667	-0.0561937760183751
CEBPE/ETS2	0/2	0.858629949359674	0.847545452259615	-0.0643489344323342	-0.118237945610454	-0.507845824652816	-0.756248598821676
CEBPE/FOSB	0/2	0.802304040140588	0.840629211570244	-0.148333745039975	-0.162097061452146	-0.423813695649773	-0.669043649310624
CEBPE/KLF1	1/2	0.948928606364971	0.931123208644222	0.460934311013115	0.194468003807175	0.34518062189449	0.0717863945719051
CEBPE/PTPN12	0/2	0.954724458328567	0.946626114389778	0.572317213142823	0.498248619748089	0.368310592969314	0.313071184932422
CEBPE/RUNX1T1	1/2	0.935867919320443	0.923483150320212	0.587128710749327	0.539562557356688	0.20390335620201	0.00701378550895282
CEBPE/SET	1/2	0.930518141425092	0.919677468280007	0.389532498380371	0.497063165621015	0.0356999333158767	0.163118912708744
CEBPE/SPI1	1/2	0.671362051000754	0.897043469676743	-0.523741949105042	0.464393589654183	-0.962276187107519	0.223635265200751
CEBPE/ZC3HAV1	0/2	0.953845066854534	0.917001952792428	0.721551097653125	0.610483720508534	0.494725169331253	0.308560297047115
CEBPE/ctrl	0/1	0.868737836642056	0.873080846999552	-0.0691277279341726	-0.3397985831526	-0.131350814571321	-0.402197330462275
CNN1/ETS2	1/2	0.966787454663332	0.95376329402841	0.777292053753116	0.735887038020304	0.274530468928994	0.182106224864972
CNN1/MAPK1	1/2	0.944439768522991	0.924792517822382	0.750288480366847	0.61134275105047	0.55258425820676	0.33138291111676
CNN1/UBASH3B	1/2	0.866275569611597	0.922595924518843	0.372487018700668	0.400100240180807	0.345031861667211	0.369844692168327
DLX2/SNAI1	0/2	0.881847039502663	0.890547748810366	0.362548881648036	0.0632818158549141	0.340347824259541	0.0349165811153087
DLX2/ZBTB10	1/2	0.744169998343296	0.841905046052854	-0.0898687864136913	-0.0656137159811434	-0.150057246226714	-0.121825181862892
DLX2/ctrl	0/1	0.963327717732985	0.932635503044236	0.705157078215699	0.488932232696626	0.436998315222598	0.167057690506576
DUSP9/ETS2	0/2	0.948660900292797	0.946276465506881	0.591415617741163	0.419527126200554	0.446577037348858	0.276690471026095
DUSP9/IGDCC3	0/2	0.890571958985881	0.899551413264766	0.208930021786427	-0.0864877290733501	0.172687728264317	-0.126581444186247
DUSP9/KLF1	1/2	0.881104387986898	0.890687705035081	0.0480996459692872	-0.285110442977501	0.0328041906155313	-0.315277418774143
DUSP9/MAPK1	0/2	0.959458560616361	0.952961924122462	0.63330377579091	0.520769474950989	0.477267098179752	0.376703901896577
DUSP9/PRTG	1/2	0.881422493536872	0.893755191262455	0.111047412064681	-0.266511293233483	-0.0445993017302113	-0.493364671900511
DUSP9/SNAI1	0/2	0.824777609070441	0.846741324700358	0.152281562290353	-0.383960351586083	0.152281562290353	-0.383960351586083
DUSP9/ctrl	0/1	0.921263314027178	0.924847016317218	0.501737348267751	0.246361389021953	0.433498895420331	0.161963836028629
ETS2/IGDCC3	0/2	0.959571096192196	0.94925549475609	0.676735774542489	0.691768585850151	0.133815362341196	0.138241980052102
ETS2/IKZF3	0/2	0.916998915258757	0.904734051647402	0.491594296854436	0.401560833711831	0.274851760240355	0.207807546866677
ETS2/MAP7D1	0/2	0.922892776758072	0.886696223906669	0.598201105620421	0.300792356411551	0.333358281271339	-0.240292354422261
ETS2/MAPK1	0/2	0.816466875342459	0.794190934728007	0.0540508314514857	-0.24856409872547	0.0129041807606016	-0.294611195603646
ETS2/PRTG	1/2	0.951931409785812	0.949234708350011	0.483986558169697	0.443675898988607	0.261319694308189	0.267595189393919
ETS2/TGFBR2	0/2	0.958394891872005	0.927702728063381	0.762436128426759	0.60529952904606	0.369142998836721	0.0114680940932056
ETS2/ctrl	0/1	0.948182723846724	0.908931973466357	0.703793441271459	0.441575185395656	0.353862496439625	-0.231458778642534
FEV/ISL2	1/2	0.875668278624067	0.863864889567044	0.258426239513156	-0.173279823784326	0.178978529131772	-0.286707934707826
FEV/MAP7D1	0/2	0.903331274986762	0.879929073310058	0.355025181534953	-0.078912466549089	0.218399134676646	-0.269919871107879
FEV/ctrl	0/1	0.921966955204616	0.899808614891495	0.378562777621458	0.0022230888982947	0.171504883849596	-0.224356540601867
FOSB/IKZF3	0/2	0.941647880604127	0.912725081663844	0.537459970225516	0.368124081556136	0.179511385316971	-0.096449011874058
FOSB/OSR2	0/2	0.861385873011862	0.838284079449858	-0.0426345838038686	-0.259552365258343	-0.254639210258838	-0.737716528671563
FOSB/PTPN12	0/2	0.968439024153845	0.95736857702129	0.737328631865343	0.618339741183282	0.436313101521195	0.0965892755011316
FOSB/UBASH3B	0/2	0.970411857131977	0.940667336129032	0.780125420684727	0.606580147465397	0.336426308506402	0.00557790462280106
FOSB/ctrl	0/1	0.95551056192924	0.926307638913955	0.677421296671292	0.408609563187007	0.544729881923458	0.298541948255809
HOXC13/ZC3HAV1	1/2	0.965189489815661	0.940456622191858	0.914601624518214	0.901732036834122	0.791016277418025	0.734783696321855
IGDCC3/MAPK1	0/2	0.946937013899154	0.933079386382882	0.668855548404105	0.626797381881948	0.393072190252034	0.304638054406438
IGDCC3/PRTG	1/2	0.919215836745404	0.932317412974246	0.194381051309146	0.177237609119376	0.069527824564915	0.0541587499811147
IGDCC3/TGFBR2	0/2	0.947076032785744	0.951478500717597	0.497692342633045	0.468681805079932	0.248391316329746	0.243702767774818
IGDCC3/ZBTB25	0/2	0.900037397996373	0.936228062398481	0.362055758046634	0.490732899552176	0.323701966352026	0.456680751932029
IKZF3/MAP2K3	1/2	0.927242331367348	0.930978055348987	0.356488561574606	0.234129037791625	0.204373879170897	0.0730866299094851
IKZF3/MAP2K6	1/2	0.935855357437688	0.940973675115517	0.49656724316563	0.430139179536308	0.409272901156983	0.346983280977766
IKZF3/MAPK1	0/2	0.909204243061945	0.886947160096345	0.611195476272615	0.547967216351015	0.319092311002995	0.191133977607291
IKZF3/ctrl	0/1	0.917209956599933	0.937015768346069	0.453719542454101	0.529242496246721	0.391368296993529	0.488466795463253
KLF1/TGFBR2	1/2	0.948714940913789	0.95459788501661	0.617484363338754	0.542436879674006	0.60251092160189	0.538729694245172
MAP7D1/ctrl	0/1	0.981739168751936	0.950025115245078	0.907395850081639	0.815967749410512	0.9569192978167	0.416602602225208
MAPK1/PRTG	1/2	0.947335647131792	0.937656286692102	0.67514453620455	0.667681168356423	0.37788399085921	0.38517001742152
MAPK1/TGFBR2	0/2	0.930219563656647	0.898180316178245	0.572285391317239	0.370184287118928	0.215383504906233	-0.151703107844246
MAPK1/ctrl	0/1	0.906680707577052	0.866257473038417	0.409774726871619	0.142184484630957	0.0250393267969419	-0.44775821514533
OSR2/PTPN12	0/2	0.963890373544615	0.953057190911154	0.647093512749641	0.502100599862768	0.420541598870708	0.207275315758932
OSR2/UBASH3B	0/2	0.963021574073654	0.91568518934203	0.720018017919973	0.524178080280418	0.504132227345529	0.12694925052367
OSR2/ctrl	0/1	0.937482221373749	0.889112653429421	0.569658656623016	0.323979524553012	0.353740044012929	-0.128294323048204
PRDM1/ctrl	0/1	0.912766499484273	0.935029182935708	0.584004223695594	0.711645007974223	0.502254258652793	0.669919602463138
PRTG/TGFBR2	1/2	0.943825403805597	0.949919159433338	0.43127220188118	0.457762453978877	0.216995583056239	0.295941022835789
PTPN12/PTPN9	1/2	0.930505083992803	0.946871793213067	0.706040180338018	0.626940324935014	0.599274860032404	0.507561272374338
PTPN12/SAMD1	0/2	0.925101117191552	0.944763586271409	0.689537116721012	0.584753564536236	0.641222685223926	0.51780116145332
PTPN12/SNAI1	0/2	0.955086741959836	0.957763577739193	0.712033268689947	0.603344767959787	0.630021594031201	0.47572716260709
PTPN12/UBASH3A	1/2	0.919801896700211	0.943113920375155	0.672682058068624	0.569390772726941	0.56650958648098	0.439515744549413
PTPN12/UBASH3B	0/2	0.916120550001738	0.939436733059983	0.710823251740197	0.500209345874971	0.649930906061999	0.431314498670979
PTPN12/ZBTB10	1/2	0.926665692966592	0.94791022280223	0.627257695422437	0.58877954964336	0.555807261513997	0.518919850450233
PTPN12/ZBTB25	0/2	0.925368454510616	0.929654756506409	0.701274041857777	0.58574199015769	0.680926329639467	0.549803711590092
PTPN12/ctrl	0/1	0.971234081360426	0.979288427401933	0.854959021682595	0.871503414129922	0.716124779472758	0.719099356610652
PTPN9/UBASH3B	1/2	0.940786623437273	0.962566688132746	0.636314941875275	0.653002155710287	0.507363373605903	0.568254635860386
RHOXF2/SET	1/2	0.885436844076659	0.931098904866939	-0.328180847243017	0.220222429453813	-0.328180847243017	0.220222429453813
RHOXF2/ZBTB25	0/2	0.92728757903344	0.94594320060876	0.771486478997642	0.771461722274618	0.671667659561621	0.698657567216523
RHOXF2/ctrl	0/1	0.945588187224014	0.951678627715106	0.660916461972802	0.586944225148825	0.477662571575966	0.457858512787334
SAMD1/TGFBR2	0/2	0.926498816046952	0.948658110621183	0.556905273369013	0.677058125509531	0.484056606363173	0.643717400294879
SAMD1/UBASH3B	0/2	0.93039902522386	0.959724514883395	0.591930778003544	0.639504184243579	0.584528493250394	0.645739580752631
SAMD1/ZBTB1	1/2	0.921353778868075	0.953147176765401	0.564252161907295	0.760977192886908	0.507744362178254	0.723572445737914
SAMD1/ctrl	0/1	0.975311700568356	0.969813684376556	0.864259410818231	0.856454633182625	0.821445384569646	0.80083461021334
SNAI1/UBASH3B	0/2	0.956462321190394	0.952719850512805	0.730698317797737	0.608091203185526	0.608186347844131	0.526662563161514
SNAI1/ZBTB10	1/2	0.809443795945911	0.891510534026728	0.415509994113177	0.430087136847605	0.415509994113177	0.430087136847605
SNAI1/ctrl	0/1	0.96351939003955	0.934007562033158	0.820431249511928	0.544809856692711	0.738895523158397	0.428496467786458
TGFBR2/ctrl	0/1	0.988594684433243	0.967550506070872	0.933144485388361	0.884771617568998	0.462430275755072	0.559306364053324
UBASH3A/UBASH3B	1/2	0.979738770333301	0.977462889574894	0.834007856320804	0.858331088418047	0.566774428696078	0.594755153038575
UBASH3B/ZBTB25	0/2	0.932416762771992	0.958879493582467	0.718927230965778	0.76242043599352	0.640773371911603	0.702516172475768
UBASH3B/ctrl	0/1	0.986397505567836	0.976636717113818	0.908166730471562	0.890431176489569	-0.140947339494407	-0.42658834637426
ZBTB25/ctrl	0/1	0.983955187482233	0.971695375082745	0.923490808805023	0.896631809350351	0.903349501644228	0.724554495976311
ZC3HAV1/ctrl	0/1	0.975611364291394	0.94119145900119	0.931155784025216	0.829259728064485	0.997500743497707	0.652706419047032
C3ORF72/FOXL2	0/2	0.898466570551026	NA	0.602922488055503	NA	0.469759838012456	NA
CBL/CNN1	1/2	0.880557694859133	0.897106817112359	0.329469963987261	0.632558544365959	0.244436996704757	0.582082111423385
CBL/PTPN12	0/2	0.925520138086166	0.952041133980897	0.629782611632009	0.660584105873326	0.545822000658124	0.577993853043838
CBL/PTPN9	1/2	0.944851402863937	0.971699765274674	0.738712258321178	0.865233459797118	0.660193079966915	0.807733622656261
CBL/TGFBR2	1/2	0.95461697903891	0.957565974273126	0.767322447164782	0.936003586000155	0.6320513463927	0.904616032751626
CBL/UBASH3A	1/2	0.919383532977623	0.957749484546532	0.750319660840909	0.882245733333662	0.671558437322072	0.835696849210096
CBL/UBASH3B	0/2	0.914860809029291	0.93671699723816	0.576369692691345	0.808636391412136	0.476473558852165	0.758612215938217
CBL/ctrl	0/1	0.980280061617875	0.96668028905164	0.904333952799609	0.883672127402203	0.841283405501751	0.7905615530823
CEBPA/CEBPB	0/2	0.715252632908537	0.683609609634705	-0.480654769703346	-0.722237052189963	-1.06766084965973	-1.84289889738361
CEBPA/CEBPE	1/2	0.774543518621695	0.842276082995963	-0.230364606006983	-0.048173987302365	-0.710803015357387	-0.675270868448985
CEBPA/JUN	1/2	0.580830140002473	0.650159187197673	-1.32612285340328	-1.97464500371344	-1.32612285340328	-1.97464500371344
CEBPA/KLF1	1/2	0.815109745089261	0.765710993141669	-0.624989020678039	-1.70900015963581	-0.624989020678039	-1.70900015963581
CEBPA/ZC3HAV1	0/2	0.780701842619596	0.691276928273902	-0.163110636599341	-0.518034681489243	-0.622759639323899	-1.5422546538886
CEBPA/ctrl	0/1	0.735566632182091	0.66257694003022	-0.479510664649364	-0.78829254536552	-1.09074828268506	-1.97873096114455
CEBPB/CEBPE	1/2	0.829679764422736	0.866581298804694	0.0390731867417751	0.191987528552739	-0.409588539869639	-0.391770819304286
CEBPB/FOSB	1/2	0.762746091608219	0.756584282463675	-0.217556497573408	-0.800602838754981	-0.217556497573408	-0.800602838754981
CEBPB/JUN	1/2	0.825118025708916	0.82843365927389	0.100522738048247	-0.29590812365844	0.100522738048247	-0.29590812365844
CEBPB/LYL1	0/2	0.93339646493212	0.900732119599375	0.406592800524651	0.154382883234093	0.202177332440239	-0.0997493706579733
CEBPB/MAPK1	0/2	0.882327871170681	0.7834377155706	0.156532789481202	-0.16118909855179	-0.265016234990148	-0.931341083338675
CEBPB/OSR2	1/2	0.85892722542913	0.850840480963798	0.170996551313393	0.00251258873444271	-0.129171116504975	-0.594021597798991
CEBPB/PTPN12	0/2	0.949493068146245	0.943765518647437	0.383597847044939	0.201683325957464	0.0192369719854075	-0.279249656968914
CEBPB/ctrl	0/1	0.899422553436595	0.822674127780663	0.143347332405641	-0.314536394625861	-0.09175743566235	-0.634059948728191
CEBPE/ETS2	1/2	0.869220818514974	0.892394397564018	-0.0247651492288247	0.171793277237657	-0.455285314317966	-0.265924217222217
CEBPE/PTPN12	1/2	0.955320611138164	0.947961100457461	0.564749292369101	0.666516545452639	0.37973709434753	0.558721576879906
CEBPE/SET	1/2	0.929074622044499	0.885962438795082	0.33689340056306	0.231297459169187	-0.0599010237781498	-0.217174037737997
CEBPE/ZC3HAV1	1/2	0.950133475067158	0.925367172383418	0.715151467025574	0.730456591251063	0.497962886168267	0.515083073654444
CNN1/ETS2	1/2	0.967854992237538	0.963972997835512	0.753187387926165	0.730482103240289	0.227349256955086	0.116931715690762
CNN1/MAPK1	1/2	0.946359731468934	0.885185652568716	0.733144238500087	0.610099285956734	0.534230403261299	0.278214362499371
CNN1/UBASH3B	1/2	0.871716520670467	0.902524902455224	0.379393540749604	0.560895079704084	0.347076200825161	0.534071471499454
DLX2/SNAI1	1/2	0.881034749005307	0.892063086593325	0.345861026441463	-0.0919257452999074	0.327133434597448	-0.12356530515438
DUSP9/ETS2	0/2	0.94932818373412	0.920773559534134	0.570736257058148	0.120180418944249	0.423972057029834	0.00499918015731038
DUSP9/IGDCC3	1/2	0.891273210716053	0.918867762945243	0.197176745526875	0.117788164426133	0.160970227795342	0.0798279581907472
DUSP9/KLF1	1/2	0.883370410805047	0.890877987672415	0.0303040417205409	-0.3926964117718	0.0096081507685827	-0.425918538062334
DUSP9/MAPK1	0/2	0.959550836261298	0.954477355837962	0.614370758698462	0.538843789783574	0.432287419616261	0.378538725281283
DUSP9/PRTG	1/2	0.881507808848936	0.914111862642138	0.0003017480981807	-0.00303247687804564	-0.172856305501168	-0.1901863898449
DUSP9/SNAI1	0/2	0.835333528970288	0.845985053924139	0.129092686307565	-0.403923662367071	0.129092686307565	-0.403923662367071
DUSP9/ctrl	0/1	0.923470943697006	0.940340202283765	0.420881718854197	0.399439834460855	0.342128770416884	0.316560622645701
ELMSAN1/LHX1	1/2	0.927292589094922	0.899390672575139	0.134982552053276	-0.155161180626527	-0.0145418910496497	-0.325960011088601
ELMSAN1/MAP2K3	0/2	0.933799857974863	0.911493956902244	0.370629482209854	0.040269445954587	0.232874170980721	-0.053477835871234
ELMSAN1/MAP2K6	0/2	0.955521683717517	0.925786699339244	0.744650347671865	0.600918777675405	0.54702898933357	0.358599080780304
ELMSAN1/ZBTB10	1/2	0.91488222947659	0.916272605575949	0.60377457911416	0.44979795494711	0.299912459651941	0.134576596112139
ETS2/IGDCC3	1/2	0.959500149923086	0.953562077388059	0.677193744776299	0.66456938891489	0.148166401592333	0.0533084846259576
ETS2/IKZF3	1/2	0.919758977994941	0.934853116048742	0.439154836461873	0.347765037890187	0.203672064629491	0.169346281560025
ETS2/MAP7D1	0/2	0.933759744922083	0.901856684238117	0.601058212488802	0.356601836999151	0.347703897261791	-0.124629016163545
ETS2/MAPK1	0/2	0.83496170055928	0.80444416784832	0.0764687916304059	-0.268236819510479	0.0361264046506929	-0.314368448687705
ETS2/PRTG	1/2	0.953842411498928	0.949905196350981	0.474850783167746	0.362496934252642	0.2492364334952	0.138134328680864
ETS2/TGFBR2	1/2	0.957426927286395	0.941619379232046	0.734213299441649	0.630385016697514	0.325597747642178	0.096521670618255
ETS2/ctrl	0/1	0.949459247527316	0.924907510126044	0.657862048674804	0.47967875066653	0.265965488903157	-0.129135591453514
FEV/MAP7D1	1/2	0.910568316734651	0.893179404369335	0.365313872637979	0.0493543076409667	0.240228708773777	-0.122813576709604
FOSB/PTPN12	1/2	0.965513167618716	0.929714354464161	0.708279434078053	0.588527431198245	0.343846819681553	0.139173236119449
FOSB/UBASH3B	1/2	0.969410807901892	0.927797412538357	0.760407238809478	0.529811176747256	0.260235607209405	-0.156585893583713
FOXA1/FOXA3	1/2	0.916511816417098	0.921743144262233	0.452004025474073	0.298179830174102	0.436276725641169	0.287898688834009
FOXA1/FOXF1	1/2	0.950865887846388	0.952167590232431	0.774560056630905	0.713663079308842	0.682296854325755	0.593458231522434
FOXA1/FOXL2	1/2	0.934647212359229	0.93804539293274	0.636771179453758	0.536387519386382	0.543178764822061	0.415837165456063
FOXA3/FOXF1	0/2	0.945340022975619	0.947333994671063	0.767984314338728	0.621355240726257	0.663751746481358	0.464112533512579
FOXA3/FOXL2	0/2	0.893807301934022	0.901406679464799	0.378393792715617	0.044471189990914	0.378393792715617	0.044471189990914
FOXA3/HOXB9	1/2	0.92420304427296	0.904354758361382	0.622130035902826	0.104067374569697	0.461243911560246	-0.142088702122492
FOXA3/ctrl	0/1	0.978017379004046	0.970966089274443	0.833365974668028	0.778924191649525	0.632020270291	0.511218545692568
FOXF1/FOXL2	0/2	0.912238648905038	0.93940606728518	0.586487686703693	0.481505988702038	0.528747439254479	0.411024814280395
FOXF1/HOXB9	1/2	0.941836884558825	0.94341468031566	0.684151374143536	0.44679365765845	0.627534710998855	0.354887273872895
FOXF1/ctrl	0/1	0.988564937927242	0.953488163521741	0.939747167509211	0.837260418535897	0.838440423830274	0.167604217204087
FOXL2/HOXB9	1/2	0.869275405864749	0.914595355324292	0.517865119469074	0.277258693868856	0.388191035074497	0.0900679438116246
FOXL2/MEIS1	1/2	0.932771354784021	0.92367408766944	0.637736315771404	0.42011457268535	0.478752899517148	0.29125789704798
FOXL2/POU3F2	1/2	0.922856859861456	0.947095792159238	0.557963536992966	0.461164648019206	0.483429860564632	0.410727935984395
FOXL2/ZNF318	0/2	0.961337404613079	0.945007119878813	0.509600665306428	0.388914726594844	0.220826179308307	0.0338972710766191
FOXL2/ctrl	0/1	0.971384258837475	0.957004723114042	0.770207352753912	0.701869368382504	0.662670920250854	0.580330656255899
HOXC13/ZC3HAV1	1/2	0.967645563563545	0.951640556788947	0.903614583295023	0.899662979879563	0.769683878367046	0.750977372510603
IER5L/LYL1	0/2	0.950100327169494	0.956714620198387	0.77186122817851	0.73793386184594	0.745106014451516	0.729165699538256
IGDCC3/MAPK1	1/2	0.948162670622388	0.906021952567913	0.650876934190445	0.63891222918031	0.365171568924423	0.318032193552856
IGDCC3/ZBTB25	1/2	0.899793926684692	0.948454575720678	0.377853405550286	0.496607037420787	0.341170567999749	0.461789523926823
IKZF3/MAP2K3	1/2	0.930868785052883	0.944990051978631	0.338811754439823	0.467768975685321	0.180686631076111	0.354574221510568
IKZF3/MAP2K6	1/2	0.933102377983922	0.952423868851351	0.423294781686949	0.67695411850328	0.323697725033371	0.636100570712669
IKZF3/MAPK1	1/2	0.918883225379299	0.892781219532716	0.614752646899942	0.556595436002964	0.329327325221296	0.180013171133256
IRF1/SET	0/2	0.813133073152769	0.778158606554002	-1.89192748256251	-2.29719958426447	-1.89192748256251	-2.29719958426447
IRF1/ctrl	0/1	0.885449288567615	0.855260671409066	-0.438877242754144	-0.597010845505469	-0.59718941611563	-0.765295382450881
KIF18B/KIF2C	0/2	0.960118531763084	0.960539467004014	0.831080114226113	0.718121828251827	0.854725768447184	0.690719774919248
KIF18B/ctrl	0/1	0.978027437907872	0.975820731335962	0.822273096128073	0.821723886766362	0.89018036484131	0.679950715397414
KIF2C/ctrl	0/1	0.98393732220129	0.96750243078227	0.882186420961346	0.79900490992221	0.998767058065494	0.267219806307872
KLF1/MAP2K6	1/2	0.947605899934418	0.925535523193901	0.666640421990286	0.511568273094596	0.655275538052947	0.462306218069799
KLF1/SET	1/2	0.925028376552723	0.89164484261835	0.409531375891365	0.317602712455319	0.115166006572815	-0.0618906898194331
LYL1/ctrl	0/1	0.981653296720722	0.962019174254536	0.938523792527095	0.918573526384094	0.940568943603802	0.816686958993226
MAP2K3/MAP2K6	0/2	0.961118711711555	0.950338076153828	0.715335805963091	0.725181071875354	-0.478755244577378	-1.32572042280635
MAP2K3/SLC38A2	1/2	0.958428089532826	NA	0.807743753137866	NA	0.451245694157755	NA
MAP2K3/ctrl	0/1	0.959200235940686	0.944639264289744	0.749151866558051	0.766324633567225	0.260961282613544	-0.262268648982227
MAP2K6/SPI1	1/2	0.953011291281215	0.947388807519759	0.713015588990016	0.815055719683809	0.475808140026972	0.619885843197299
MAP2K6/ctrl	0/1	0.974569376855226	0.941695995638376	0.872902434400034	0.826909525093491	-16.1249906456441	-9.58756101954184
MAP7D1/ctrl	0/1	0.980987231925164	0.933748405163439	0.897575659948265	0.863063118921401	0.962378697218977	0.450723475773327
MAPK1/PRTG	1/2	0.946887249220712	0.91591254627619	0.661108643964454	0.697170685071617	0.351120279885674	0.418753075991122
MAPK1/TGFBR2	1/2	0.934919737170483	0.865379883489504	0.566696982622152	0.377588898993687	0.218628186219882	-0.182695385911693
MAPK1/ctrl	0/1	0.910350283179456	0.824078198806992	0.387141191633667	0.124733190769361	0.0074828112874265	-0.527002913591891
OSR2/PTPN12	1/2	0.963536474106007	0.949983769129962	0.648655176474962	0.49580674453316	0.432819644933482	0.212300338795702
OSR2/UBASH3B	1/2	0.962511861617972	0.953426857632002	0.702969863509853	0.65715605482393	0.492847551692679	0.307700017566051
PTPN12/PTPN9	1/2	0.933060707665232	0.954314257932996	0.653264523697655	0.533617652452131	0.538317504967018	0.425603946520733
PTPN12/SAMD1	1/2	0.929484213762517	0.955582101201971	0.549821658876529	0.625060633593288	0.476086252238978	0.563244161862667
PTPN12/SNAI1	0/2	0.95875632324362	0.960554273966033	0.648616189941456	0.523025012165069	0.556406049075787	0.392126158386233
PTPN12/UBASH3A	1/2	0.92049185609472	0.941317465874693	0.645926317178588	0.412730764311127	0.533734123634495	0.2739093338444
PTPN12/UBASH3B	0/2	0.926502137100081	0.947420028353354	0.623462032170625	0.563386562878501	0.545286486281395	0.482742692030046
PTPN12/ZBTB10	1/2	0.929643890536917	0.935100972913035	0.567584713605467	0.233457958409519	0.498381178109736	0.187828359921727
PTPN12/ZBTB25	0/2	0.922806529604234	0.934370496639816	0.640531964604385	0.362936871826013	0.609886511968671	0.3614513410051
PTPN12/ctrl	0/1	0.97203951008785	0.980256701879979	0.812685883164964	0.862932505973485	0.649305197977769	0.692576707660059
PTPN9/UBASH3B	1/2	0.934191606824321	0.9646971604458	0.594909034504673	0.700050617723441	0.444997614552138	0.608759923418028
RHOXF2/SET	0/2	0.886445864086713	0.905198897338423	-0.409217034208036	-0.623154029355727	-0.409217034208036	-0.623154029355727
RHOXF2/ZBTB25	0/2	0.929840315402246	0.958807519516325	0.640041257622183	0.786015320497034	0.481518029358899	0.708578994783207
RHOXF2/ctrl	0/1	0.947958588171909	0.932452376584213	0.607115833358514	0.745252730301029	0.396211292970809	0.66690966833916
S1PR2/SGK1	0/2	0.897185978006438	0.905482709853333	0.168578858745039	0.0653989184479969	0.168578858745039	0.0653989184479969
S1PR2/ctrl	0/1	0.955105159766292	0.933416059995715	0.642092672085583	0.596117182642131	0.632402322730338	0.634021708665496
SAMD1/UBASH3B	1/2	0.930602174552186	0.951007788928423	0.506589158782622	0.794228112426831	0.506822073723515	0.785210287966481
SET/ctrl	0/1	0.922811300664458	0.911610781576542	0.340784188740144	0.216986397309762	0.0285092655327033	-0.293191791515812
SGK1/TBX2	1/2	0.925194385653704	0.948205477655525	0.569187642127845	0.464355360244115	0.463378942479351	0.362241665428311
SGK1/TBX3	1/2	0.917444609334346	0.941661597001281	0.215047087911596	0.26515435307989	0.0600288906688982	0.137151195675821
SGK1/ctrl	0/1	0.965002380966425	0.961514918032245	0.659117788469548	0.659208349126145	0.547184107951618	0.536254994120425
SNAI1/UBASH3B	0/2	0.961602324237256	0.961317519296842	0.63663136426192	0.725218328477654	0.541008052942601	0.63605430644515
SNAI1/ZBTB10	1/2	0.814061788781621	0.878526242041467	0.349219949816693	0.0836417456182872	0.349219949816693	0.0836417456182872
SNAI1/ctrl	0/1	0.963994201034167	0.935985299690679	0.769693556453638	0.646442313479	0.680412975329087	0.525338497071223
UBASH3A/UBASH3B	1/2	0.979975354934411	0.982908454710809	0.822173741914876	0.87443831360896	0.541858112916543	0.615838171338494
UBASH3B/ZBTB25	0/2	0.932229968393301	0.962591195279916	0.696886366317935	0.734960368492191	0.614002026121	0.672611189670542
UBASH3B/ctrl	0/1	0.985053142191039	0.974734509025275	0.898135551523541	0.840491864975749	-0.275923135058228	-0.575230630257653
ZBTB25/ctrl	0/1	0.976388696627704	0.974446917397749	0.851200316713852	0.886489958134877	0.846207723642147	0.690880727535124
ZC3HAV1/ctrl	0/1	0.974147385380427	0.917313505470661	0.913696353607838	0.8787311865578	0.996465406498977	0.791566019790856
ZNF318/ctrl	0/1	0.977022264268801	0.954479622819617	0.66509377552674	0.613480863091453	0.156495035474581	-0.235567578413755
AHR/KLF1	1/2	0.936939319774305	0.908128711258639	0.495057343435776	0.339641135043998	0.456647947201041	0.326108497651834
BAK1/KLF1	1/2	0.940091586180525	0.933619666132501	0.509561926719349	0.381666531156304	0.396186225380057	0.252712684938879
BCL2L11/TGFBR2	1/2	0.980527478228115	0.981796777432009	0.87251925887497	0.860481355123491	0.664236832486577	0.299577309117279
BPGM/SAMD1	1/2	0.939373288479791	0.947280260744064	0.560450646997915	0.694128924082436	0.557154295663833	0.694219329027158
C19ORF26/TGFBR2	0/2	0.959287795526148	NA	0.693777003237357	NA	0.641597019746299	NA
C3ORF72/FOXL2	0/2	0.904731798192534	NA	0.712154512649999	NA	0.592215956169344	NA
CBL/CNN1	1/2	0.873885221327241	0.886505625646079	0.397829081275707	0.388450764699909	0.322653359003479	0.30844499147662
CBL/PTPN12	1/2	0.926008585169626	0.952722280672585	0.66512919854301	0.810326940386863	0.590325040804634	0.76099474605641
CBL/TGFBR2	1/2	0.951966321470016	0.962052969029514	0.741814056307024	0.845289972500339	0.565532756288316	0.738000145429718
CBL/UBASH3B	1/2	0.916336692532634	0.945934881599262	0.646844765267692	0.726957640256272	0.5651239648587	0.66601965513403
CDKN1A/CDKN1B	1/2	0.943967625945762	0.958041991216697	0.560723257874464	0.824313376061325	0.470300448243086	0.786251392976646
CDKN1A/CDKN1C	1/2	0.936824917310782	0.959788049040364	0.500326863061518	0.76414898931652	0.332089350722843	0.679822914363019
CDKN1B/CDKN1C	0/2	0.945944832448138	0.962349139257784	0.665921195312434	0.694170051046396	0.434868648391003	0.459525101276261
CDKN1B/ctrl	0/1	0.983979898762652	0.981844555573523	0.878602726723917	0.888414205230861	0.708672901010896	0.725316643566005
CDKN1C/ctrl	0/1	0.967919973893964	0.972956718149908	0.801360329214858	0.814403925382675	0.697045962339853	0.729290360065195
CEBPA/CEBPB	1/2	0.709912547355302	0.934607116510725	-0.304507299026529	0.847151237688607	-0.829923462766717	0.75387444815325
CEBPA/JUN	1/2	0.615249953706954	0.904764348464337	-1.20832233673055	0.574398640419374	-1.20832233673055	0.574398640419374
CEBPA/KLF1	1/2	0.806743051324397	0.941476716474865	-0.591637563636441	0.743243765686002	-0.591637563636441	0.743243765686002
CEBPB/CEBPE	1/2	0.822468253759617	0.963239019135052	0.172093697342026	0.868192528973325	-0.202367807313856	0.771679892007271
CEBPB/FOSB	1/2	0.756564188155831	0.892928410384142	-0.22554528860303	0.214106140018828	-0.22554528860303	0.214106140018828
CEBPB/JUN	0/2	0.818041354774216	0.898438855864448	0.176496438282315	0.387586965793217	0.176496438282315	0.387586965793217
CEBPB/LYL1	1/2	0.933777759820287	0.927543491882358	0.433091535353581	0.277890949701786	0.236770099038159	0.0493063703678631
CEBPB/MAPK1	1/2	0.874818200483623	0.906991081850883	0.167189494448416	0.335640223751297	-0.238296469325294	-0.092646570394902
CEBPB/OSR2	1/2	0.856529580011985	0.892550104115054	0.224789442638062	0.260966592146392	-0.0576844819543926	-0.190844933873816
CEBPB/PTPN12	0/2	0.950518158304746	0.936000683371377	0.462018979018435	0.22003527493406	0.135838023328638	-0.289996039875939
CEBPB/ctrl	0/1	0.902079776258206	0.882256710375749	0.20070891737635	-0.0918102841784778	-0.0178279038833228	-0.357245783216248
CEBPE/CNN1	1/2	0.934914714496238	0.936164156922735	0.371689628604699	0.477244904732064	0.158585019136518	0.282578117596666
CEBPE/ETS2	1/2	0.869761110245299	0.939120332378242	0.0128362058258955	0.771088844462747	-0.391768804838851	0.637127004066051
CEBPE/KLF1	1/2	0.944361685170663	0.886957752704156	0.432412709103314	0.216498644630808	0.32395345131609	0.11900640840106
CEBPE/PTPN12	1/2	0.960258060107724	0.954679141224403	0.621414269020643	0.739810839871814	0.437191597602056	0.654254363411455
CLDN6/KLF1	1/2	0.890904810686283	0.910597033837212	-0.0015439585038776	-0.0266517498554797	-0.0388382204315087	-0.074670075841974
CNN1/ETS2	0/2	0.966258652242363	0.95006737690708	0.75578622813038	0.741558200222601	0.224166328943088	0.0774621717074498
CNN1/MAPK1	1/2	0.947061430458604	0.949372619449053	0.743648367302465	0.759822848691329	0.556380424637769	0.53867643324959
CNN1/UBASH3A	1/2	0.870583358284415	0.905079093862063	0.347204205387227	0.377113883772165	0.266853340998887	0.309827699439884
CNN1/UBASH3B	0/2	0.872370682697844	0.911467014818302	0.358249607197398	0.460626529281015	0.329367169580282	0.427379136047402
CNN1/ctrl	0/1	0.959760926127076	0.963685910339204	0.678534126661079	0.70299472284052	0.503404965799637	0.525714673877811
COL2A1/KLF1	1/2	0.904623828791101	0.882676172341007	0.0799109877772926	-0.404764839946414	0.0233223608229399	-0.494656641581586
DLX2/SNAI1	1/2	0.864176058075225	0.893762205129391	0.329862282501855	0.0391414270005556	0.30598049624568	0.0150383103149566
DUSP9/ETS2	0/2	0.949934598816704	0.951848422171116	0.580194355272286	0.548629802177533	0.427015626537331	0.395009602617893
DUSP9/IGDCC3	0/2	0.894617308581919	0.900599603718009	0.204791700348098	0.114796978744738	0.16869187746063	0.0748383448307842
DUSP9/KLF1	0/2	0.880599978625728	0.911629464192118	0.0614402866447442	0.0534352488942383	0.0471093869824192	0.0252803110841768
DUSP9/MAPK1	1/2	0.959436890851899	0.959476819838753	0.614664357217526	0.568230617269673	0.429983030453312	0.429541931973813
DUSP9/PRTG	0/2	0.878930176197683	0.895162366741463	0.0689381668654924	-0.0276372919723824	-0.0833813440029396	-0.228828498974669
DUSP9/SNAI1	0/2	0.82842835650706	0.815504772414281	0.153327093860815	-0.317358424453135	0.153327093860815	-0.317358424453135
DUSP9/ctrl	0/1	0.920151040347346	0.93022713885639	0.472522779869141	0.428027762374227	0.403711003975444	0.35278688285738
ELMSAN1/LHX1	1/2	0.924200009532345	0.910204360455031	0.147280852654629	-0.118537351026194	-0.0027808262238211	-0.295614387034834
ELMSAN1/MAP2K3	1/2	0.938091614302423	0.921617461483688	0.471502801993744	0.122779269348052	0.331997950744743	-0.0198291142868212
ELMSAN1/MAP2K6	0/2	0.959903644415657	0.947799459297938	0.790603327672758	0.689591548235559	0.602273478747941	0.451182301578406
ELMSAN1/ZBTB10	1/2	0.908977166733142	0.93377694652666	0.655814831350272	0.61777604567221	0.398081556228545	0.358907428493788
ETS2/IGDCC3	0/2	0.960483338129118	0.952902891971892	0.701698655913037	0.729755436288896	0.192247802013428	0.185260097913877
ETS2/IKZF3	1/2	0.922627600723198	0.927963177603992	0.547921366604021	0.637233585620008	0.360137498347951	0.533143982822435
ETS2/MAP7D1	1/2	0.926944033841995	0.89583222676871	0.594501071142178	0.456569409466341	0.340803471027525	0.010890660467718
ETS2/MAPK1	1/2	0.828817083501739	0.850166177409011	0.0996300870339892	0.145428410269331	0.0601554736295515	0.114146093064222
ETS2/PRTG	0/2	0.952530539260078	0.951828837181043	0.452701136033524	0.516895300346347	0.213521039851022	0.338726997474301
ETS2/TGFBR2	0/2	0.959779290633512	0.934300170059419	0.777562539917327	0.708849796207585	0.439863298300239	0.191402035405138
ETS2/ctrl	0/1	0.948409495567748	0.912761790969613	0.694020417006301	0.566850226991259	0.341057763832301	-0.0130212232209708
FOSB/PTPN12	1/2	0.967944682485494	0.969169647355341	0.728975161760325	0.738283423224593	0.36226812763608	0.344561948796644
FOSB/UBASH3B	1/2	0.972120428062864	0.973984468698931	0.779233161824402	0.825238001306046	0.299907144400495	0.401660137555066
FOXA1/FOXA3	1/2	0.920095231846288	0.938915139185182	0.516609531602547	0.525277299739426	0.502956376590104	0.512959968183372
FOXA1/FOXF1	0/2	0.949365227209232	0.947183375771594	0.829685907045447	0.754088936896913	0.764452376068491	0.637307706348566
FOXA1/FOXL2	0/2	0.927900989078002	0.942634971496199	0.678702142669474	0.601301243805179	0.588569567651878	0.480882870727125
FOXA1/HOXB9	1/2	0.927953366860674	0.9592219044959	0.691929445860696	0.688468211602994	0.622865579535578	0.61520369660635
FOXA1/KLF1	0/2	0.935526408858638	0.911906936197835	0.523893988525817	0.315972119350734	0.409136100728136	0.156133454261328
FOXA1/ctrl	0/1	0.981475409308825	0.966750844316528	0.89225821074565	0.849248526535914	0.757519349068872	0.650239191147989
FOXA3/FOXF1	1/2	0.942516304727701	0.953273019671028	0.787317237694975	0.760009738723801	0.683512128536653	0.63795963694786
FOXA3/FOXL2	1/2	0.889790209881259	0.933731308767927	0.361316754898364	0.366659741197491	0.361316754898364	0.366659741197491
FOXF1/FOXL2	0/2	0.907206340771766	0.934899821568147	0.687916875931695	0.590623090118114	0.645699271473378	0.523199128358314
FOXF1/HOXB9	1/2	0.936036176090062	0.966080319942281	0.767076191195843	0.70597000971891	0.716462758507104	0.633747686555733
FOXF1/ctrl	0/1	0.989180851759309	0.98064688410777	0.954813450507473	0.937960069548086	0.82666324041081	0.704125256325973
FOXL2/HOXB9	1/2	0.88468818073537	0.939994630195738	0.482359680491222	0.519857112891801	0.320103302523251	0.366856869192094
FOXL2/MEIS1	1/2	0.93911657261832	0.954439993571928	0.695671080679332	0.663202120625927	0.559814149824479	0.520656155477756
FOXL2/POU3F2	1/2	0.913541609883344	0.941023065961555	0.559973853403625	0.571343749741321	0.49101367821455	0.509614407355671
FOXL2/ZNF318	1/2	0.961483735352001	0.96168173337562	0.498000764807037	0.475285155747961	0.21340674135974	0.152990274704514
FOXL2/ctrl	0/1	0.969892843218478	0.962459890985652	0.786767467600568	0.740329774343256	0.695175077425449	0.621404871215099
IGDCC3/MAPK1	1/2	0.948075353037916	0.948853135697867	0.671934318971147	0.696075520489882	0.406732559875742	0.403724198918155
IGDCC3/PRTG	0/2	0.921261902653054	0.922808792604547	0.194789012279308	0.153042914021885	0.0605209814129098	0.00813183096209846
IGDCC3/TGFBR2	0/2	0.94996162444787	0.945946671786343	0.522134298161532	0.482069284109966	0.278443014759053	0.20908670376924
IGDCC3/ZBTB25	0/2	0.902380262327651	0.925169077624201	0.359605699600291	0.351890694087442	0.323482424206832	0.308635465559904
IKZF3/MAP2K6	1/2	0.939930297328213	0.953767397757986	0.495999550521516	0.693411795086289	0.406940435405109	0.651567775093371
JUN/ctrl	0/1	0.947674317433767	0.874119228884302	0.676535005047876	0.496650870334403	0.622749698904403	0.439942038762685
KLF1/MAP2K6	0/2	0.945031528139831	0.930783353866186	0.646661200508999	0.580860002285244	0.611945966399891	0.552549263685212
KLF1/SET	1/2	0.929516478294155	0.929262558573848	0.472127808904008	0.519044016097193	0.209759504614727	0.222872316950341
KLF1/TGFBR2	0/2	0.941951741037375	0.934426168538945	0.545209436326109	0.527532174237537	0.528544888685943	0.520250125352188
KLF1/ctrl	0/1	0.946589408854051	0.928200041282233	0.569732719831181	0.496988971489156	0.520838988792145	0.487142828518526
MAP2K3/MAP2K6	1/2	0.96626606471119	0.958973960780286	0.783486975606223	0.729077314006993	-0.0770270480102066	-1.33272425063508
MAP2K6/SPI1	1/2	0.951620531549422	0.960242620677548	0.712302436480013	0.931589008280641	0.475728847214616	0.856568406796063
MAP2K6/ctrl	0/1	0.974915377115911	0.969095087080502	0.886888381932813	0.877645861200028	-17.6409492076721	-9.64537584394023
MAPK1/PRTG	1/2	0.949082166936415	0.948428028628933	0.679869172129254	0.698991066132617	0.403662108031219	0.387069176997764
MAPK1/TGFBR2	1/2	0.934086684714255	0.943395761348359	0.608033983173519	0.647548618347452	0.282048374069382	0.341158024733078
OSR2/PTPN12	1/2	0.964685401603309	0.970287466808297	0.669316136227169	0.65407705112054	0.485366500883111	0.395482168954397
OSR2/UBASH3B	1/2	0.960852116143244	0.966456268048784	0.724663976816217	0.745187894959345	0.528151139755988	0.446484577028283
PLK4/STIL	0/2	0.939776934019813	0.944673602388231	0.737696449726265	0.66948395830034	0.652129390880718	0.602664784930498
PLK4/ctrl	0/1	0.968013758537257	0.962142666640612	0.877192618794475	0.891556646842875	0.748227437494552	0.0872429390309922
PRTG/TGFBR2	0/2	0.93747141023568	0.94007390696594	0.379612782795398	0.40489994553508	0.151893414251856	0.180177111015147
PRTG/ctrl	0/1	0.951919906804592	0.953638623097683	0.427910428433738	0.441745550386828	-0.005433884163505	0.0722440353486883
PTPN12/PTPN9	1/2	0.930605189531006	0.957763639625203	0.739010390097729	0.822534175793769	0.648711752740343	0.759135946113523
PTPN12/SAMD1	0/2	0.928880420811379	0.934020289093932	0.635242364674887	0.756605774484953	0.58151187584431	0.719437376708886
PTPN12/SNAI1	0/2	0.954496817237422	0.945677312940854	0.74843023945308	0.566850052258621	0.688808711522836	0.411304041013972
PTPN12/UBASH3A	1/2	0.922482998153157	0.954602602666627	0.676112472357088	0.765084420951465	0.585098405895402	0.697665515789193
PTPN12/UBASH3B	0/2	0.920196202357679	0.962832004980929	0.688075796013717	0.831699116862226	0.617458475402966	0.802090498647817
PTPN12/ZBTB10	1/2	0.925954715443301	0.943251593410845	0.633208389805331	0.498751133759958	0.562382055722986	0.427209765238543
PTPN12/ZBTB25	0/2	0.922033463543116	0.952213552711364	0.653086197677029	0.737146688264325	0.632761071960522	0.721148410309812
PTPN12/ctrl	0/1	0.972779668409368	0.979980899108623	0.856402319347875	0.887396285738104	0.731397242104056	0.747293157812847
PTPN9/UBASH3B	1/2	0.937425524741748	0.965600851474296	0.668616255718533	0.744744063113395	0.534773192707711	0.660469284413229
RHOXF2/ZBTB25	1/2	0.93318137086089	0.938206957876941	0.705573721263375	0.696085990527498	0.586622040991378	0.568061805194071
SAMD1/TGFBR2	0/2	0.922497242170796	0.935307686276119	0.571855980343719	0.646799226479693	0.476487143102729	0.59080934641439
SAMD1/UBASH3B	0/2	0.926810003164805	0.950964362245096	0.57547665752701	0.68911052843609	0.56882209636649	0.690577015115477
SAMD1/ZBTB1	1/2	0.924802328395322	0.939648531305829	0.551158386970201	0.754581801865318	0.49165892922178	0.714269582044254
SAMD1/ctrl	0/1	0.974952036136458	0.965241348260235	0.86709447082977	0.866119750132964	0.82065467348508	0.793878201277418
SNAI1/UBASH3B	0/2	0.962105204196063	0.957805731346844	0.735068409035166	0.672652239991633	0.618287354201907	0.578547376559356
SNAI1/ZBTB10	1/2	0.815460316486334	0.884479268076123	0.451615878307458	0.374883372978436	0.451615878307458	0.374883372978436
SNAI1/ctrl	0/1	0.965147863652363	0.9468397987884	0.812914806707656	0.672451978242846	0.747046306867347	0.547227174835982
STIL/ctrl	0/1	0.982617863548948	0.969968064295881	0.91719174812182	0.897280297341995	0.830171858860888	0.140050265798821
TGFBR2/ctrl	0/1	0.985719215656254	0.98028851200026	0.9399248198867	0.936098646303766	0.470179553498932	0.524928855175613
UBASH3A/UBASH3B	1/2	0.981682999390064	0.985542112479775	0.83478992178327	0.876112495408949	0.554616251177065	0.629585503168318
UBASH3B/ZBTB25	0/2	0.933741464691641	0.96187980944071	0.759889102662594	0.747787743626656	0.698221419052687	0.695235675558485
UBASH3B/ctrl	0/1	0.986806144082685	0.984991713568865	0.91297249813243	0.890859513148229	-0.159183120731869	-0.422155568334283
ZBTB25/ctrl	0/1	0.982254485903901	0.982992652710304	0.90456399732504	0.908479823606673	0.875128759930334	0.749071800962849
