# Supplementary material for: PerturbNet predicts single-cell responses to unseen chemical and genetic perturbations
Source: Mol Syst Biol. 2025 Jul 10;21(8):960–82. doi: 10.1038/s44320-025-00131-3 (PMC12322087; doi:10.1038/s44320-025-00131-3)
Supplement: Supplementary file 5 — Source data Fig. 4 [file 44320_2025_131_MOESM5_ESM.zip]

Archive with 18 entries (11 files):
- figure4/
- figure4/c/
- figure4/c/barplot_vol.csv
- figure4/c/mutations_bar_source.csv
- figure4/d/
- figure4/d/benchmark_df_jorge.csv
- figure4/d/benchmark_df_ursu.csv
- figure4/e/
- figure4/e/benchmark_df_jorge.csv
- figure4/e/benchmark_df_ursu.csv
- figure4/e/Fig4e.csv
- figure4/f/
- figure4/f/cell_umap_gata1.csv
- figure4/f/kmeans_umap_gata1.csv
- figure4/g/
- figure4/g/cluster_densities.csv
- figure4/h/
- figure4/h/GATA1_mean_final.pse
