# Supplementary material for: PerturbNet predicts single-cell responses to unseen chemical and genetic perturbations
Source: Mol Syst Biol. 2025 Jul 10;21(8):960–82. doi: 10.1038/s44320-025-00131-3 (PMC12322087; doi:10.1038/s44320-025-00131-3)
Supplement: Supplementary file 5 — Source data Fig. 4 [file 44320_2025_131_MOESM5_ESM.zip › figure4/c/barplot_vol.csv]

kmeans_clusters	mean_volume_changes	mean_KD_changes	kmeans_label
0	19.0648891966759	-0.255595567867036	Ery-intermediate
1	34.5139534883721	0.0604651162790698	Ery-depleted
2	13.1283699059561	-0.226489028213166	Ery-enriched
