# Supplementary material for: PerturbNet predicts single-cell responses to unseen chemical and genetic perturbations
Source: Mol Syst Biol. 2025 Jul 10;21(8):960–82. doi: 10.1038/s44320-025-00131-3 (PMC12322087; doi:10.1038/s44320-025-00131-3)
Supplement: Supplementary file 5 — Source data Fig. 4 [file 44320_2025_131_MOESM5_ESM.zip › figure4/e/Fig4e.csv]

	Training Sample	KNN	linear	Mean	Median
ursu	1	-0.8	1	1	1
jorge	1	1	1	1
