# Supplementary material for: PerturbNet predicts single-cell responses to unseen chemical and genetic perturbations
Source: Mol Syst Biol. 2025 Jul 10;21(8):960–82. doi: 10.1038/s44320-025-00131-3 (PMC12322087; doi:10.1038/s44320-025-00131-3)
Supplement: Supplementary file 5 — Source data Fig. 4 [file 44320_2025_131_MOESM5_ESM.zip › figure4/f/cell_umap_gata1.csv]

UMAP1	UMAP2	lineage
14.56896	-3.0223634	Ery
-2.92236	4.4525547	Mon
12.730181	-2.65168	Ery
-3.7464414	3.5835624	Mon
-3.8232	4.960942	Mon
12.994395	-6.198695	Ery
7.2188873	6.7161336	EryP
-3.859346	4.6643715	Mon
-3.6420283	4.8095927	Mon
15.509587	-1.7888825	Ery
0.3865566	7.332014	Meg
12.749167	1.6769011	Ery
0.15083595	4.556657	Hsc
9.5223675	7.801197	EryP
13.447286	-7.0404935	Ery
6.2223263	4.891357	EryP
4.244787	12.548933	Meg
11.794488	-4.1400766	Ery
-2.8247566	3.5343366	Neu
-0.09019528	-2.744578	Bas
2.9416668	6.9342437	EryP
12.274671	-6.396911	Ery
-3.8514142	3.7990067	Mon
-3.8410163	3.7870276	Mon
1.5030442	8.610585	Meg
14.58949	-3.0489526	Ery
-0.67011684	5.2198033	Hsc
3.8697448	12.869878	Meg
11.852285	0.22334823	Ery
11.353678	0.17355108	Ery
-0.6058673	4.727497	Hsc
-4.172434	0.6243931	Neu
16.555855	-1.8859608	Ery
0.32547995	7.0825467	Meg
-2.082922	-4.3218784	Bas
3.4130547	12.157185	Meg
6.8941536	2.2192917	EryP
-3.679834	3.9478426	Mon
13.206508	-0.77351767	Ery
16.526133	-3.3335862	Ery
-2.570835	4.325538	Neu
-0.12196666	4.3356595	Hsc
-0.18186118	3.4371953	Hsc
14.216989	-0.47805914	Ery
-2.5570092	2.0585926	Neu
0.82311743	7.2332425	Meg
12.851464	-0.2334524	Ery
5.3314238	2.6988895	EryP
0.17412433	2.6675177	Neu
-3.039	0.83442706	Neu
12.001582	-1.353086	Ery
-3.1468618	-1.9151559	Bas
4.4750195	3.568588	EryP
-2.3424768	3.5232234	Neu
-0.01988485	0.46256304	Bas
3.9412415	12.2110815	Meg
-1.8888121	-3.809697	Bas
14.860449	-3.7586946	Ery
-3.6357048	0.24320404	Neu
-3.2629795	3.8493462	Mon
4.645072	5.8465853	EryP
0.52354765	0.29574063	Bas
1.9021283	6.562747	Meg
-3.5457618	3.2263274	Neu
-4.0718837	4.944801	Mon
12.800969	-7.266339	Ery
16.725477	-4.6123066	Ery
10.850014	4.3779917	EryP
4.401446	12.99967	Meg
1.3311671	7.5518503	Meg
-1.5494173	-4.0680614	Bas
-3.2057424	-2.905949	Bas
15.269732	-5.417973	Ery
13.55314	-7.968847	Ery
4.6934266	3.4570127	EryP
1.4366521	9.865833	Meg
-0.67531514	5.938628	Meg
-3.4410305	-2.7731557	Bas
1.454539	1.4023801	Bas
-2.8934214	-2.3619707	Bas
-1.3743522	3.5210907	Hsc
1.3484138	8.742938	Meg
-3.8113673	3.3925724	Mon
-3.9203393	0.52453446	Neu
1.3094496	9.609392	Meg
-3.806495	0.9589161	Neu
-3.4718573	3.020699	Mon
-2.9003212	3.3426812	Mon
0.5079242	7.2300653	Meg
-1.1570152	-1.9389446	Bas
8.981359	2.4036791	EryP
1.7306714	1.9088185	Bas
-1.435652	-1.6351306	Bas
-4.176374	0.3661484	Neu
-1.5784086	4.0566525	Neu
-0.95027816	3.7989972	Hsc
2.9666677	11.930649	Meg
-3.7793036	3.2128541	Neu
1.4237015	7.0361032	Meg
3.9728422	12.970247	Meg
-2.877627	1.1126628	Neu
9.079985	-2.3259	Ery
3.3997436	12.551674	Meg
0.9704952	5.352733	Meg
-3.1266236	0.9189535	Neu
2.5230536	11.409655	Meg
15.798204	-3.8090627	Ery
-3.4346597	3.4725487	Mon
1.3627878	10.553381	Meg
-0.83109474	4.55588	Hsc
-0.53397197	4.3233495	Hsc
-2.0710669	0.4410182	Bas
1.6526916	10.155877	Meg
-3.655152	4.084756	Mon
2.9841504	6.083695	EryP
1.288304	9.433432	Meg
5.9264746	6.521693	EryP
14.866911	-2.105412	Ery
-0.16059534	4.5881453	Hsc
-1.4730113	-3.9717042	Bas
7.639109	3.1973827	EryP
-0.12108228	6.6829886	Meg
2.671223	10.867072	Meg
-3.7377725	-2.1979232	Bas
-0.6226105	3.4379232	Hsc
-2.1098058	-2.8288996	Bas
-2.8966553	0.69838667	Neu
3.7694006	11.739005	Meg
0.97584456	7.2170815	Meg
-0.056840323	6.4386487	Meg
2.1368911	0.63717633	Bas
-3.70492	1.0366368	Neu
-4.003784	0.28456193	Neu
-3.7673595	4.913081	Mon
13.544595	-1.5607706	Ery
-1.4838036	-1.5690961	Bas
1.6898944	9.461872	Meg
-3.3443804	3.5604196	Mon
3.8043725	12.191994	Meg
-0.49136776	-3.192732	Bas
-4.148853	0.66493076	Neu
14.13605	0.008336684	Ery
16.167818	-0.6461253	Ery
11.782763	1.8409305	Ery
1.1794624	6.114368	Meg
13.706335	0.02163528	Ery
-3.2366583	3.6915107	Mon
-2.4179752	-2.482293	Bas
13.095932	-7.8865786	Ery
-1.05974	3.6905591	Hsc
10.372959	3.8544707	EryP
14.6804085	-4.609522	Ery
-0.8044954	3.568297	Hsc
-0.19477035	4.8471913	Hsc
9.972903	7.6400747	EryP
-3.7373123	0.94326425	Neu
-0.90743953	-1.1957145	Bas
6.928148	5.8492527	EryP
-0.9527054	-2.0231652	Bas
2.1333985	10.830796	Meg
-1.5126984	-0.7752668	Bas
-3.345171	-0.5066775	Neu
4.331324	12.86987	Meg
-0.8134564	5.260915	Hsc
8.858772	5.500823	EryP
-0.00605687	1.9202482	Bas
-1.8419906	-3.4622355	Bas
-0.9811843	5.045816	Hsc
-3.5827932	1.1081289	Neu
0.86832714	6.807992	Meg
-3.8539457	3.3822112	Mon
2.0150084	0.495996	Bas
-0.21698081	4.896393	Hsc
0.060945608	3.697264	Hsc
12.02248	-2.6200752	Ery
2.8595407	6.5239654	EryP
2.8730342	6.6310453	EryP
7.1349525	4.465977	EryP
-0.3515208	5.070109	Hsc
-1.6285801	-4.6793275	Bas
12.182298	2.3652554	Ery
-0.8790688	-1.9554884	Bas
13.404882	-4.6615157	Ery
-3.7771716	3.2227335	Neu
-1.4125451	3.5456157	Hsc
-0.2803076	-2.4664257	Bas
3.0729897	11.58154	Meg
4.061461	6.612916	EryP
11.458464	-0.00075878046	Ery
5.1920652	3.5586574	EryP
-1.6582608	-4.434312	Bas
1.3202713	7.194508	Meg
3.5621574	12.615067	Meg
1.2919959	9.314572	Meg
-0.48566484	5.695594	Hsc
13.818018	-7.638749	Ery
-3.257606	-3.3739083	Bas
10.204718	5.6567826	EryP
12.409089	-0.4255019	Ery
-1.2889402	1.603904	Hsc
0.13902333	4.883183	Hsc
-2.9474275	1.0129669	Neu
-0.50927496	5.523547	Hsc
7.023798	-1.9849198	Ery
-0.289726	3.782689	Hsc
-4.0369453	0.76926833	Neu
-3.6281762	-2.7869992	Bas
-2.3710616	3.2400546	Neu
3.6916614	12.3126545	Meg
14.142302	-1.0831094	Ery
-1.1929437	4.32589	Hsc
-3.3126547	4.7365966	Mon
7.177618	6.971596	EryP
11.929834	0.8646113	Ery
7.6258216	6.778058	EryP
8.192829	2.077828	EryP
2.2773924	0.026420547	Bas
-1.1566488	-3.6254735	Bas
-3.7204196	4.2934613	Mon
-0.84720325	5.5986867	Hsc
-3.9331317	0.412782	Neu
9.7947035	4.929818	EryP
12.739969	-7.634474	Ery
-2.664708	-1.1111937	Bas
-2.1432714	-0.85288304	Bas
-1.7353308	-0.12316875	Bas
0.0969245	4.8289285	Hsc
-1.1176246	4.525715	Hsc
2.851845	11.3215885	Meg
0.0041942494	5.2535057	Hsc
3.4094923	12.193845	Meg
-2.366999	3.409336	Neu
-3.5834923	-2.8265617	Bas
-1.5769141	-1.0539682	Bas
9.322103	6.1485324	EryP
0.4132293	5.0238056	Hsc
-3.8465073	4.586816	Mon
-0.53088844	-2.2525733	Bas
11.442398	6.4125414	EryP
10.721324	3.145772	EryP
11.708105	1.9260187	Ery
16.786018	-3.2270262	Ery
-3.0004807	-3.6047046	Bas
6.986314	5.0367627	EryP
16.730919	-1.4406587	Ery
-0.24452625	4.6508045	Hsc
1.2100539	1.1069636	Bas
0.10290167	4.1495695	Hsc
-3.4206896	-0.13125828	Neu
-2.4103236	-3.0348933	Bas
2.0292583	0.6918079	Bas
9.15138	4.880017	EryP
3.589835	12.725157	Meg
-3.7568722	0.9607597	Neu
2.7004309	3.6254444	EryP
13.195191	-4.0573	Ery
3.1754782	11.88411	Meg
1.5968808	11.060034	Meg
-3.4256225	0.3601246	Neu
4.2796755	12.992988	Meg
3.4610252	12.00345	Meg
-3.3456447	4.6459527	Mon
-3.4899626	4.4911323	Mon
16.70673	-2.0213358	Ery
3.091411	12.065264	Meg
-1.5370116	-2.3811207	Bas
-0.30699402	-0.14745447	Bas
1.4266658	6.0222683	Meg
1.3874508	6.6070237	Meg
11.752524	1.900865	Ery
1.0222406	8.934447	Meg
-2.9902296	-2.1643107	Bas
-0.96354777	2.8578477	Hsc
0.84618735	7.7045712	Meg
-0.9128524	3.9560144	Hsc
-3.4996994	4.796356	Mon
-3.079398	0.24743058	Neu
0.6947167	1.2613915	Bas
-2.5715303	-3.2456074	Bas
-0.70173943	3.7973785	Hsc
-3.3545763	-3.2368264	Bas
-1.8284864	1.7423097	Neu
-0.15469989	4.7620873	Meg
15.532788	-5.481697	Ery
13.27864	-7.9344664	Ery
-0.49833214	4.8269815	Hsc
3.1790934	5.7874246	EryP
8.951742	2.6028304	EryP
-3.5767448	4.5785117	Mon
-3.788601	1.0691631	Neu
-3.1679518	-0.20372184	Neu
-3.367468	4.7209845	Mon
3.7204854	3.6335442	EryP
-2.3126366	2.6036906	Neu
9.960609	3.8265922	EryP
-3.7330723	3.777822	Mon
7.4076633	-1.5119189	Ery
-2.6818626	1.787868	Neu
12.885819	1.3351777	Ery
0.10915452	5.2562556	Hsc
4.134479	4.752215	EryP
-0.55313087	4.597748	Hsc
-1.1191521	-3.3486738	Bas
-2.7435122	3.9877646	Neu
-3.0609536	1.4756068	Neu
9.211998	6.202689	EryP
-4.209882	0.68620974	Neu
13.798714	-8.631784	Ery
-2.7861893	4.09547	Neu
9.139006	6.986528	EryP
0.51314723	0.8589093	Bas
3.7544947	12.118559	Meg
4.470858	13.076441	Meg
12.222843	-4.2524934	Ery
0.07221492	1.0287966	Bas
10.608444	3.2112484	EryP
-0.6642262	5.41852	Hsc
-2.3981287	-3.9405677	Bas
11.194167	2.9715798	EryP
16.116402	-2.5430152	Ery
-1.8464828	3.158895	Neu
3.022442	12.099914	Meg
7.0146313	6.6667705	EryP
13.046383	-4.416466	Ery
-3.3516908	0.09848996	Neu
2.3423135	11.049957	Meg
-0.4116646	-1.6509707	Bas
7.0724797	4.576069	EryP
14.563778	-0.1488649	Ery
2.7348006	6.8572974	EryP
16.53102	-3.4730275	Ery
3.529891	12.688255	Meg
-1.5998244	3.253215	Hsc
1.5616472	10.038932	Meg
-3.68542	-0.2872542	Neu
-0.44964638	5.63285	Hsc
1.0224879	1.7517744	Bas
2.2160878	10.574389	Meg
1.2226987	9.538958	Meg
-3.6148658	-2.6562166	Bas
-3.519772	-2.9590588	Bas
0.50056326	5.0241604	Hsc
-3.9672618	4.6119957	Mon
2.5456614	-0.6083562	Bas
16.310894	-4.3493924	Ery
-4.273771	0.3914627	Neu
3.6502964	4.672769	EryP
-2.2812302	-4.9034495	Bas
1.1083864	6.6365867	Meg
2.191808	1.4185456	Bas
-2.670455	1.8470808	Neu
12.44981	-7.223515	Ery
-3.7877953	3.7496138	Mon
2.8272748	3.9763393	EryP
3.2147844	12.003579	Meg
-2.3996887	0.26307875	Bas
-3.0103068	1.7446487	Neu
-4.041199	0.073653705	Neu
6.2023683	6.729293	EryP
-2.2902615	3.2388499	Neu
-3.4304852	1.2997249	Neu
8.719694	8.104843	EryP
0.61312467	5.165938	Hsc
12.805777	0.77382284	Ery
2.5645266	11.486619	Meg
-0.23183757	1.5231377	Bas
9.172145	2.9566927	EryP
4.9025335	4.0640445	EryP
-2.8162444	0.1645006	Neu
7.2399454	6.7414846	EryP
6.9415936	4.3069773	EryP
-0.66110384	4.4282613	Hsc
13.435636	-0.4987258	Ery
0.16903403	4.5568624	Hsc
-0.011748329	4.4792747	Hsc
-4.078714	0.72024584	Neu
3.704057	6.499648	EryP
-4.2943306	0.29903975	Neu
7.8599997	7.893526	EryP
-4.204883	0.49623835	Neu
1.2585719	5.196486	EryP
-1.2753383	2.4745495	Hsc
13.304129	-7.5563397	Ery
-3.2581377	0.6807499	Neu
3.142063	12.114799	Meg
-3.9240036	5.15958	Mon
5.910889	3.9330444	EryP
-1.4042675	3.5544147	Neu
-3.6653945	4.9801354	Mon
-0.3390841	4.8704844	Hsc
2.8518763	5.565628	EryP
1.4418213	9.826058	Meg
1.6666102	9.472475	Meg
1.9723383	9.985093	Meg
-0.18358083	4.3120847	Hsc
0.09417559	4.323481	Hsc
-0.39600766	-1.7168976	Bas
-1.6698141	-2.1635928	Bas
7.6169367	2.1416752	EryP
1.9275028	9.885958	Meg
15.197441	-1.1944294	Ery
16.05727	-1.8444836	Ery
16.058353	-2.5199091	Ery
7.870889	2.1049619	EryP
0.6653108	1.9537699	Bas
-0.4319961	4.197455	Hsc
-3.9869068	0.92780566	Neu
12.637497	-0.44336218	Ery
-2.5261388	4.086208	Neu
-3.9751763	0.5217336	Neu
-3.7931561	-2.232472	Bas
0.0995444	5.54265	Hsc
-0.36812213	1.5564247	Neu
8.154403	3.2230206	EryP
2.0138094	10.424259	Meg
1.5457712	1.3865807	Bas
-0.078556746	5.523787	Hsc
4.445125	6.511568	EryP
0.9282278	10.130775	Meg
-0.69156563	-1.0644152	Bas
-1.1316972	2.9291534	Hsc
-0.739811	4.009471	Hsc
-1.3409096	-1.7482656	Bas
1.0275353	7.8386683	Meg
6.173908	7.0466638	EryP
-1.7856494	-1.6624279	Bas
-3.4889157	4.4657893	Mon
-2.2186906	2.5431225	Neu
4.5957427	5.285801	EryP
9.35599	3.3626635	EryP
-4.095615	5.1392045	Mon
1.3730434	9.537576	Meg
15.469295	-5.300094	Ery
-2.0897462	-4.0805182	Bas
-1.15685	2.1985269	Hsc
8.003879	6.4462085	EryP
3.9130628	12.874566	Meg
2.784934	11.653875	Meg
0.25812954	4.301144	Hsc
-3.1062682	3.9383087	Mon
9.872782	7.139831	EryP
14.465875	-2.568876	Ery
-0.268634	4.8768625	Hsc
1.8796195	10.393838	Meg
8.882041	7.1024766	EryP
-1.8723364	-3.4742897	Bas
-0.069779135	5.336445	Hsc
13.048618	2.342311	Ery
-0.59107876	5.74516	Hsc
0.09410292	4.2136736	Hsc
-0.7299825	3.3159966	Hsc
-0.34732166	3.8674355	Hsc
-4.036171	5.1104293	Mon
-3.1614394	3.9025548	Mon
15.687937	-0.86992687	Ery
-4.1712003	0.61493194	Neu
2.3842456	6.311974	EryP
6.1393027	7.143664	EryP
-1.8278235	4.7630806	Neu
-2.9593608	3.6632895	Neu
1.1059339	7.0690293	Meg
-0.6838087	-2.4865196	Bas
-2.3820515	4.2310057	Neu
-3.0661142	-3.7689219	Bas
3.6726885	6.6117506	EryP
5.2865486	6.385936	EryP
0.33664295	1.5109935	Bas
-3.413268	1.312692	Neu
-4.093057	4.7732897	Mon
14.984849	-4.5670767	Ery
7.3151393	2.8308306	EryP
1.9474411	11.31495	Meg
-2.9393857	1.5072868	Neu
0.9026773	6.2714524	Meg
-1.7503741	4.725261	Neu
-3.834766	0.95347327	Neu
-3.980577	0.85777897	Neu
10.00801	7.1263647	EryP
-4.148235	0.05521654	Neu
-3.1844223	3.7882936	Mon
-4.0565405	5.061895	Mon
14.430138	-1.0285339	Ery
-1.9474796	2.949811	Mon
-0.37548876	1.6009059	Bas
1.382781	7.260313	Meg
0.06993225	-0.027387233	Bas
16.100843	-1.441585	Ery
13.950901	-8.149251	Ery
14.009662	-8.243236	Ery
-3.9387	0.91576624	Neu
1.2089031	10.438467	Meg
-0.4727292	5.456998	Meg
-0.43756133	4.448697	Hsc
9.068658	7.3435955	EryP
-2.249422	3.7061603	Neu
3.3204324	12.2106	Meg
15.197358	-5.324465	Ery
8.880415	6.128767	EryP
12.884395	2.1527205	Ery
7.5536532	3.2101696	EryP
12.749337	-7.1238236	Ery
-3.4872873	0.4870203	Neu
11.800945	-4.4969597	Ery
4.256546	12.988531	Meg
2.6045067	5.349516	EryP
-3.955357	3.4470196	Mon
1.5857458	1.3053601	Bas
-3.5311515	1.1648511	Neu
-4.0635605	0.19230528	Neu
3.9878366	12.092046	Meg
0.25133368	3.2919242	Hsc
-2.450502	2.0845876	Neu
4.537746	13.033001	Meg
1.1226032	6.8285246	Meg
-2.7984202	-2.4116337	Bas
0.32477275	4.259016	Hsc
-3.7511704	3.3540456	Mon
-2.6539063	-3.3769114	Bas
-3.5209033	-0.0069840522	Neu
1.249911	0.78396565	Bas
-1.103097	5.3264675	Neu
7.0908194	-2.0616608	Ery
1.1335894	8.030203	Meg
16.460903	-4.3579316	Ery
2.174194	0.9082559	Bas
-4.0591393	4.080558	Mon
-0.42472738	-3.3585088	Bas
-1.4825903	3.3594077	Hsc
-2.6403816	0.05848802	Neu
-0.94219303	5.272807	Hsc
-4.0828094	0.8612571	Neu
7.7774134	3.5331218	EryP
4.068703	12.524706	Meg
-0.5033569	0.2528178	Bas
-3.2159173	3.711744	Mon
-4.143642	5.0071197	Mon
14.674619	-0.5475414	Ery
3.8138676	12.400851	Meg
0.87508124	10.024863	Meg
-0.31158677	6.563107	Meg
-2.4152656	1.5825933	Neu
-1.9647373	2.8137004	Hsc
0.12536722	4.5594573	Hsc
-3.911181	0.9735994	Neu
-1.5807995	4.2991	Neu
3.2937486	6.527782	EryP
14.217496	-4.437135	Ery
0.37734622	8.746554	Meg
6.661815	6.7887955	EryP
-2.8267982	-2.6728842	Bas
-0.69824874	4.0621567	Hsc
-3.871528	3.5824764	Mon
7.5004153	2.2549875	EryP
16.509369	-1.8548994	Ery
2.175199	11.000041	Meg
7.9471745	6.188936	EryP
-4.224938	0.26193073	Neu
3.0848281	12.007067	Meg
-2.098873	-2.6576858	Bas
3.208169	5.4146414	EryP
13.322287	-0.8648779	Ery
15.923713	-3.01188	Ery
1.3722217	6.0884666	Meg
0.26969063	5.182228	Hsc
-1.0177621	-4.0741644	Bas
-3.5298615	0.94035965	Neu
1.6802949	9.9964905	Meg
-3.966884	4.667979	Mon
9.9612665	7.550763	EryP
-2.5038834	2.1421366	Neu
3.2119982	12.407229	Meg
7.931614	-2.7407086	Ery
0.13759986	3.9015996	Hsc
12.337597	2.1146905	Ery
6.682875	6.2217174	EryP
-0.68094844	5.456506	Hsc
3.452812	12.319336	Meg
2.4005399	6.399135	EryP
2.7222831	11.835398	Meg
4.347027	12.981915	Meg
3.6898766	3.8653698	EryP
15.747244	-4.248585	Ery
-3.719236	-0.037768565	Neu
-1.4408189	2.7699564	Hsc
-0.047933523	5.358492	Meg
7.1583295	3.3494246	EryP
-2.718469	-3.902238	Bas
-2.126135	2.2826433	Neu
9.37389	3.1207995	EryP
2.518568	11.454745	Meg
12.395118	1.661881	Ery
11.609024	-1.2754086	Ery
12.38583	-1.2285464	Ery
2.836982	11.388042	Meg
16.304733	-3.1955884	Ery
-3.8592215	0.9472641	Neu
7.4046693	4.8092384	EryP
-4.23876	0.7126042	Neu
12.427731	-6.6943192	Ery
-1.033642	4.393333	Hsc
-0.14264964	4.372313	Hsc
1.26413	1.5660788	Bas
11.106258	6.6646132	EryP
6.8416066	5.176437	EryP
-1.6857069	3.0130901	Hsc
10.020182	2.2220788	EryP
2.7340677	12.239051	Meg
-2.058265	4.31067	Neu
2.9795375	11.903007	Meg
-2.4653869	-2.5130117	Bas
8.789756	2.4804318	EryP
-3.8414338	0.51507777	Neu
-0.820673	4.586323	Hsc
8.508124	6.9643083	EryP
-1.4231906	-2.941417	Bas
3.8585496	12.604993	Meg
3.6484146	11.752631	Meg
0.8419139	7.76978	Meg
8.432598	6.410839	EryP
10.215703	6.962304	EryP
-4.032386	0.04141709	Neu
-0.3717226	-2.9739096	Bas
11.626092	0.91834205	Ery
7.282128	2.5438278	EryP
0.08065417	8.039704	Meg
-3.419044	0.36185533	Neu
-3.775728	4.8486204	Mon
6.470151	3.048317	EryP
1.1645485	8.015641	Meg
6.7833943	2.8135302	EryP
-3.8482058	0.96075135	Neu
-1.080485	4.855851	Neu
-4.137635	5.1203866	Mon
2.8409715	5.003595	EryP
-0.47032595	4.37676	Hsc
8.788167	5.5310535	EryP
11.593056	-0.5288349	Ery
-2.81451	3.058859	Neu
-1.791258	-4.02863	Bas
-3.066079	4.408798	Mon
2.873538	11.7028885	Meg
6.245133	3.139488	EryP
-3.785749	4.2671576	Mon
4.6463346	3.1856608	EryP
-2.0411844	-4.0437317	Bas
2.215678	11.028375	Meg
-3.9962726	0.9337321	Neu
12.811469	-7.3071313	Ery
13.982968	-3.4775143	Ery
-3.3919892	-3.8166838	Bas
-1.2556598	2.2545722	Hsc
-2.7606719	4.013373	Neu
4.611045	5.7565703	EryP
-0.32300705	3.7890415	Hsc
-3.8534703	0.896833	Neu
-2.3829181	-3.0449402	Bas
0.761886	7.5219445	Meg
3.9700136	3.9789824	EryP
7.8726225	4.2404566	EryP
7.2733283	7.159774	EryP
15.209761	-3.2787986	Ery
10.201231	2.6750624	EryP
1.8039997	9.943007	Meg
7.3452716	5.315074	EryP
-1.8362299	1.697062	Neu
4.3460197	12.622162	Meg
-4.004497	0.8356922	Neu
7.2263384	5.255528	EryP
2.4763854	10.841143	Meg
3.026381	11.754513	Meg
0.02034536	4.6511774	Hsc
-3.2181973	3.7073405	Mon
2.3858185	4.3027964	EryP
0.008884549	5.220705	Meg
0.005039044	-2.1502976	Bas
7.5615463	6.018814	EryP
8.752086	2.141496	EryP
14.490013	0.041556466	Ery
-0.7446946	2.59022	Hsc
7.4978127	5.6612535	EryP
-1.7669859	1.4736384	Neu
-0.8443285	-2.4279158	Bas
-3.042225	0.7864032	Neu
1.2250882	5.961212	Meg
15.769639	-3.6145737	Ery
2.4112747	11.112418	Meg
10.07691	6.0677576	EryP
-4.0579095	0.31188166	Neu
-2.8465524	4.395561	Mon
4.8837485	3.8495605	EryP
13.173085	0.91187316	Ery
-3.1796248	0.658749	Neu
0.8536091	7.7870584	Meg
-2.4811769	4.05791	Neu
-4.1718965	0.24258973	Neu
16.585339	-3.934696	Ery
-1.3694822	2.7885978	Hsc
-3.3829093	3.1412802	Mon
-3.9515033	4.6130424	Mon
13.595597	-8.529856	Ery
12.501855	-2.1970952	Ery
0.21188064	4.657587	Hsc
-0.7170815	4.763996	Hsc
4.551636	6.7341533	EryP
16.084785	-3.2230453	Ery
16.697569	-3.9791915	Ery
12.471793	-7.0179653	Ery
9.275498	3.4518356	EryP
3.3784146	12.510967	Meg
-3.2980332	4.498118	Mon
-4.0674896	0.42734498	Neu
8.3353	5.666358	EryP
3.0485053	12.059015	Meg
-3.387531	0.104828075	Neu
1.5019989	8.452589	Meg
1.4118658	1.0643662	Bas
10.903543	6.973522	EryP
0.42361826	5.1028867	Meg
3.0232868	6.0065846	EryP
-2.6745996	0.8975732	Neu
-0.5812789	5.3847704	Hsc
12.748862	-5.159399	Ery
1.5002229	4.3505235	EryP
-1.208053	-2.3518639	Bas
-2.2790833	-2.7135236	Bas
-1.277028	-1.8289773	Bas
-3.4078236	3.7534277	Mon
4.986402	3.5029283	EryP
-3.085048	0.7664642	Neu
-1.0341806	-1.4832137	Bas
-4.166767	0.33419827	Neu
-0.0014974365	4.4946017	Hsc
-3.02915	1.7382835	Neu
-3.6265085	0.9490057	Neu
-2.7937772	0.9825085	Neu
1.7653859	6.2225447	EryP
16.506178	-4.7319217	Ery
-3.0606377	-0.2380871	Neu
3.203782	4.800181	EryP
0.10227804	4.4993587	Hsc
3.409864	12.310492	Meg
14.1538725	-1.7980964	Ery
3.9535992	3.335233	EryP
-3.8501034	4.7263885	Mon
-3.3089485	4.712935	Mon
0.14429638	-1.1997199	Bas
-1.7622466	1.8333064	Neu
-1.2061979	-3.774791	Bas
13.298806	-0.40103117	Ery
-3.5031369	-1.9635518	Bas
12.558951	-3.0033302	Ery
-3.3051407	4.026744	Mon
1.2204081	5.0844574	EryP
0.8804101	6.4395075	Meg
14.544425	0.3877285	Ery
-3.3278832	4.109608	Mon
-3.8912082	3.4548953	Mon
0.38670287	7.324239	Meg
-4.038283	4.8739457	Mon
-1.4031695	3.4583986	Neu
11.238774	5.201604	EryP
-0.50534046	5.9712176	Hsc
3.3815908	12.657405	Meg
2.4326146	11.111147	Meg
-3.932168	0.5422224	Neu
1.3464642	6.639798	Meg
3.9809234	13.001114	Meg
11.56266	-0.12642498	Ery
-0.06619742	6.133535	Meg
3.9568691	13.03078	Meg
11.956376	-5.918379	Ery
5.8452272	6.204378	EryP
-2.4943984	4.369593	Neu
-2.2265046	2.5273974	Neu
-0.41956487	-0.7125959	Bas
0.2305947	4.802836	Hsc
0.059480555	2.550892	Neu
-2.975505	4.5782967	Mon
-1.6235372	4.643976	Hsc
2.5973372	-0.50549704	Bas
-1.7152725	-4.520774	Bas
11.573615	-0.4756931	Ery
12.222547	-4.887292	Ery
-2.633287	4.3931913	Neu
-1.3913193	3.6677513	Hsc
0.72237545	4.5108175	Hsc
-4.0764346	0.55969244	Neu
-4.1579013	0.7309328	Neu
0.90941244	4.5818768	EryP
13.846038	-7.989586	Ery
13.587207	-1.1131109	Ery
-4.0571685	4.9217224	Mon
5.124449	6.2756205	EryP
2.7555153	11.721843	Meg
-3.4987524	4.4624014	Mon
-0.4693918	4.2557936	Hsc
13.950554	-7.687213	Ery
-3.8322246	3.513475	Mon
1.6843977	2.0999982	Bas
0.7076403	1.2074201	Bas
-3.9089248	4.9940624	Mon
8.788112	5.692282	EryP
9.127741	4.1985517	EryP
-2.085256	-4.4375763	Bas
2.0012746	10.692815	Meg
0.53731686	4.8390474	Hsc
13.092914	-3.0128686	Ery
-3.897168	3.9835002	Mon
3.0982296	-0.7225449	Bas
0.29834962	6.064007	Meg
-3.1713176	0.6800111	Neu
-1.4439883	-4.2191358	Bas
16.497953	-4.4872236	Ery
-0.12848714	4.155872	Hsc
-4.114152	4.995986	Mon
-2.6212962	-4.0958285	Bas
-3.5835676	0.6238677	Neu
1.0025659	4.8258696	EryP
-0.94642687	-2.230504	Bas
7.0305758	7.573316	EryP
9.492283	3.1380167	EryP
8.876088	7.834246	EryP
-4.0419035	4.993106	Mon
-0.4912346	-1.6798983	Bas
7.5383687	6.091625	EryP
5.138224	4.5611453	EryP
-0.38371024	4.46661	Hsc
-3.301878	3.6097069	Mon
9.448896	5.589383	EryP
6.735602	6.749064	EryP
14.452684	0.28639466	Ery
-3.8908427	4.5501013	Mon
15.273092	-2.3529832	Ery
-1.9711226	-4.6924057	Bas
-0.57294965	4.0920706	Hsc
3.8098993	12.590368	Meg
5.484925	2.9869444	EryP
3.718296	11.965899	Meg
7.909336	3.9064987	EryP
-2.6946497	-4.7903132	Bas
13.181124	0.60820484	Ery
-0.12113568	5.3332286	Hsc
-4.1102552	5.0079346	Mon
-1.0855861	3.9302256	Hsc
-2.6365776	-3.6315541	Bas
-4.020128	0.64098185	Neu
-4.030198	4.952371	Mon
-0.56697875	1.43519	Neu
4.2778187	13.092426	Meg
4.4989653	12.978131	Meg
3.7224796	12.405312	Meg
-3.8194702	1.0301456	Neu
2.783586	11.990996	Meg
-2.3657317	-3.1511576	Bas
0.14358406	5.28003	Hsc
-0.71451133	5.2767735	Hsc
-3.7923017	4.9897785	Mon
-0.8142952	2.5664065	Neu
-3.7238476	3.3361757	Mon
-2.5525992	0.6168163	Neu
1.2060444	1.6665004	Bas
-1.185944	3.3736537	Hsc
-2.9984982	1.7415798	Neu
15.556621	-3.9104118	Ery
8.3248	-2.674929	Ery
-0.66561866	-1.722669	Bas
-3.8213744	4.7607026	Mon
6.0757833	4.148406	EryP
2.725615	11.4058895	Meg
13.352217	-4.9287114	Ery
9.223024	7.0741544	EryP
12.156608	-6.428183	Ery
-3.5757399	4.858118	Mon
5.497623	6.5026245	EryP
-1.4431863	-2.747124	Bas
14.227456	-3.4617233	Ery
-0.6985056	3.8100703	Hsc
0.5132744	-0.2433234	Bas
-1.2492423	-1.3546838	Bas
-4.335354	0.20908909	Neu
-1.1440606	1.8680195	Hsc
-2.5663161	-1.5847293	Bas
-3.9453282	4.2670817	Mon
3.6963546	6.191478	EryP
-0.97253054	-0.5317965	Bas
12.068775	-6.2872505	Ery
1.1870694	8.512593	Meg
15.506019	-3.4756546	Ery
-4.03499	4.300123	Mon
12.079541	-2.5096729	Ery
-3.1313863	3.4748538	Mon
12.744117	-6.554994	Ery
-1.8744861	4.3954124	Hsc
7.7515273	4.55458	EryP
13.455655	1.8170156	Ery
-4.0043726	0.7748503	Neu
4.537257	5.3133264	EryP
16.484653	-3.0297964	Ery
0.13264127	2.6668618	Neu
-3.4067602	0.951162	Neu
1.7617836	0.5763216	Bas
13.637857	-8.14471	Ery
-1.3795844	-1.7200177	Bas
-0.8028953	3.7647734	Hsc
2.0548537	11.541608	Meg
-3.9349267	4.791464	Mon
-3.789813	3.4478564	Mon
-2.8911757	3.868074	Neu
-2.1486764	2.5441678	Neu
16.50481	-5.1197853	Ery
1.4796411	6.90575	Meg
0.6784719	-3.3146052	Bas
-0.018577108	-2.054517	Bas
1.7083646	1.7707001	Bas
2.1302836	10.572499	Meg
3.3585145	12.543608	Meg
2.8339448	1.2075607	Bas
0.6741721	9.572115	Meg
2.1505144	10.00122	Meg
-2.80994	4.290256	Mon
-0.961649	2.1165705	Neu
-3.5306144	0.8557345	Neu
-0.31284526	4.826623	Hsc
1.9294972	11.416745	Meg
-2.4040694	-2.8030958	Bas
11.640825	6.4016643	EryP
-3.2058716	0.76873857	Neu
-3.9920695	4.921377	Mon
-1.2435325	-1.642946	Bas
5.2295904	6.3195176	EryP
-0.09031703	-2.847849	Bas
10.8471575	4.333326	EryP
-1.3505635	4.082082	Hsc
-1.0873425	-1.4597	Bas
-3.5813289	4.803533	Mon
14.213073	-1.4061164	Ery
13.822986	-3.3897703	Ery
12.4180155	-1.6135874	Ery
12.3770895	-3.7944043	Ery
-0.9537205	3.75805	Hsc
-3.8194644	0.5119521	Neu
-1.5468559	1.8403907	Hsc
3.805141	12.1535	Meg
1.9101297	10.521149	Meg
-2.9853318	4.462546	Mon
-3.5241086	3.4590127	Mon
-1.3707378	0.25490457	Bas
9.272475	7.031306	EryP
-3.5703692	4.760704	Mon
-3.9566765	4.79431	Mon
3.4747272	5.0176077	EryP
3.1918519	12.002849	Meg
0.9448759	10.139625	Meg
-3.9842181	3.386967	Neu
-2.388014	0.39666125	Neu
2.5630877	3.624074	EryP
-0.9561249	4.3276286	Hsc
9.113328	5.5322003	EryP
2.5568953	1.4071395	Bas
4.0605145	12.5085335	Meg
-3.7380574	0.7194381	Neu
-3.6079586	4.4746933	Mon
-1.9412297	-4.5907855	Bas
-0.72743905	-1.684451	Bas
12.492886	-6.822972	Ery
-1.9845614	-4.4171042	Bas
-3.3005998	-3.0420208	Bas
1.4790151	9.854339	Meg
-1.6913791	-3.0211124	Bas
16.114632	-0.47802934	Ery
-3.6536908	1.1467792	Neu
-3.7099743	1.0220314	Neu
14.956362	-0.98475033	Ery
16.26989	-0.5683684	Ery
2.6204858	11.869197	Meg
-3.3494723	4.686497	Mon
-3.9257557	5.0613165	Mon
-0.059857562	4.926208	Hsc
-3.7578728	-3.087511	Bas
-3.1755054	0.7012954	Neu
-0.3489916	2.3880754	Neu
-0.6172889	4.381932	Hsc
2.5545473	10.946676	Meg
-1.1796949	-1.9532728	Bas
1.629304	9.192585	Meg
-0.592966	5.528122	Hsc
-1.8217008	1.5738671	Neu
-3.2833009	3.1191814	Mon
-0.35154158	4.577933	Hsc
-2.9065204	0.9905799	Neu
-3.6880217	-2.0524492	Bas
-1.8752021	3.255798	Hsc
-3.349056	0.67385495	Neu
1.4826856	6.1496778	EryP
3.7332945	12.086728	Meg
5.5792127	6.600817	EryP
0.10042821	4.8817716	Hsc
-1.251903	-1.7212739	Bas
-2.1519861	3.3047478	Hsc
-0.8737134	2.7871585	Neu
-3.638408	3.2958918	Mon
-3.839014	4.681936	Mon
9.821079	6.161061	EryP
-0.06614609	4.9858146	Hsc
-3.8419173	0.3346581	Neu
1.709151	1.3158171	Bas
3.3214915	6.725568	EryP
-2.80509	2.3351672	Neu
3.163439	11.805957	Meg
11.921729	2.3757896	Ery
-3.8761096	4.5416636	Mon
6.115784	4.5926566	EryP
4.182427	12.607812	Meg
-3.6379006	4.326212	Mon
-4.182845	0.21432987	Neu
1.938904	0.9834073	Bas
1.6233464	2.2530937	Bas
15.05765	-1.3377242	Ery
1.75228	0.9547134	Bas
-3.3082404	-2.8328698	Bas
2.9014952	11.538688	Meg
2.7323298	1.177547	Bas
12.823921	1.9534123	Ery
1.8432293	5.2591515	Meg
12.666054	1.502372	Ery
-1.791808	-3.4840202	Bas
8.231398	3.174361	EryP
-3.6157725	-2.4440267	Bas
-3.1849105	1.1507035	Neu
-3.3284445	4.151282	Mon
0.80248076	6.605727	Meg
0.29463914	4.5890837	Hsc
14.265657	-0.98594433	Ery
0.0027872645	4.603386	Hsc
-1.2407739	2.3274224	Hsc
15.721521	-0.86484414	Ery
-3.3174074	4.6069393	Mon
9.971185	5.069465	EryP
6.942634	5.9282618	EryP
-3.4284892	0.12454432	Neu
5.0994563	3.9906907	EryP
-2.4940095	-1.3728043	Bas
12.797016	1.979534	Ery
13.064722	-6.032716	Ery
15.081144	-1.0828459	Ery
4.0883613	5.271995	EryP
-1.5624822	4.0911584	Neu
15.38193	-1.2665901	Ery
-2.8346708	3.7264009	Neu
-3.7024884	-0.06597052	Neu
9.2567625	-2.1947298	Ery
8.163068	5.246317	EryP
-3.3302486	4.7522674	Mon
12.658589	1.1506134	Ery
-2.9341633	4.485177	Mon
7.9561987	6.052434	EryP
1.3659525	9.079626	Meg
0.5840867	5.0517273	Hsc
-1.7592906	4.780346	Neu
-3.8689976	3.3608403	Mon
13.386395	-4.2328916	Ery
7.4132085	2.835687	EryP
-0.9272697	-1.1488516	Bas
6.250218	4.646817	EryP
5.9796367	5.419333	EryP
0.75339794	9.127421	Meg
2.5433593	-0.6399028	Bas
3.33656	11.794278	Meg
-4.1268945	5.0225844	Mon
14.939875	-0.44562587	Ery
-3.1411805	1.0923185	Neu
-3.9744778	3.2378972	Neu
1.2100921	2.0468082	Bas
-3.9484146	0.93983006	Neu
-1.4664398	-4.4971056	Bas
-0.47151712	0.505251	Bas
-3.681171	3.546805	Mon
-0.7178177	-1.4131029	Bas
-3.6414473	3.5800564	Mon
-3.5745795	4.7880077	Mon
-3.584136	4.7886558	Mon
-2.1039367	0.8348264	Hsc
9.414531	-1.9737593	Ery
13.666638	-3.6933584	Ery
-3.5647128	1.1493466	Neu
-1.6730233	1.0519545	Neu
1.7924681	2.0708494	Bas
9.537674	4.310762	EryP
1.4519045	0.85231227	Bas
9.17723	4.5383377	EryP
9.640384	7.820024	EryP
0.37869337	4.744854	Hsc
3.9732985	12.45049	Meg
2.3520377	4.030243	EryP
-2.3761048	-1.7689933	Bas
12.135321	2.485803	Ery
-0.3175696	-2.6456883	Bas
11.698846	2.2315433	Ery
14.204389	-2.787438	Ery
5.210314	6.4761205	EryP
-1.0648082	-1.6636508	Bas
-3.9029794	0.96513087	Neu
-3.5027294	0.015541251	Neu
2.5041406	10.836891	Meg
0.7836875	9.87595	Meg
-0.029329613	5.4148903	Hsc
-4.2239027	0.5990849	Neu
16.44304	-4.6899652	Ery
15.29332	-1.2559816	Ery
-0.7900331	4.272051	Hsc
15.03206	-4.480137	Ery
-2.0029817	0.47626412	Hsc
-1.4713951	-4.151234	Bas
-1.7224135	-2.5676072	Bas
10.065837	3.672438	EryP
-1.2530582	2.0545049	Neu
0.9589982	9.872648	Meg
-3.0825512	3.6122668	Neu
-3.7370145	-0.28890333	Neu
-3.5615814	4.761953	Mon
14.940526	-3.9116936	Ery
8.35092	7.61581	EryP
13.981397	-8.007663	Ery
11.104754	3.9537487	EryP
1.1771797	9.374533	Meg
-0.91533464	-1.4345982	Bas
1.929824	2.2129526	Bas
14.102289	0.50000185	Ery
-3.8571398	4.595902	Mon
-0.64198166	-2.1098742	Bas
9.348381	2.1705189	EryP
3.5307355	12.16198	Meg
-0.82626224	-1.3729384	Bas
-2.885875	0.0226677	Neu
0.095976286	5.2539496	Hsc
12.821806	0.8400448	Ery
-0.37206593	3.8758206	Hsc
0.98771316	7.6523314	Meg
-2.5007176	-3.9058177	Bas
-3.4252567	4.761108	Mon
-2.341705	-4.1026244	Bas
4.0196366	3.458716	EryP
8.87912	4.6862764	EryP
2.9027762	6.5497537	EryP
-0.65786326	-0.5987821	Bas
1.3780358	5.932725	Meg
-3.3318396	-0.2942653	Neu
15.033165	0.3536078	Ery
1.655081	1.6694357	Bas
6.818766	4.0061426	EryP
-1.6279844	-3.0618157	Bas
2.694479	11.561312	Meg
3.4795468	12.483042	Meg
12.689537	-0.16784407	Ery
0.56797624	5.8540554	Meg
6.741022	3.8301632	EryP
13.582752	-5.6299186	Ery
-2.8987498	3.976004	Mon
1.4201591	7.7241697	Meg
1.0376328	0.07585827	Bas
-3.8738933	1.0247025	Neu
8.589066	2.9619331	EryP
-3.3201196	4.212875	Mon
-1.4542838	3.582906	Hsc
6.072495	3.2591004	EryP
10.425037	4.215955	EryP
8.529027	3.8910022	EryP
-1.2013774	3.6414187	Hsc
4.0886273	6.6547985	EryP
2.816282	11.963521	Meg
-3.765312	0.80573004	Neu
-3.2763433	3.6234512	Mon
8.526561	2.1545067	EryP
-2.211448	-2.8207378	Bas
-3.8452826	1.1017648	Neu
8.33945	3.7261622	EryP
-0.9615824	4.4058213	Hsc
-3.2655559	4.5240445	Mon
-3.5105357	3.4666414	Mon
2.0706644	10.955376	Meg
-3.7787297	4.9423776	Mon
-1.1932498	3.1624665	Hsc
-3.9657726	-2.2288885	Bas
9.28617	-1.3847044	Ery
15.866652	-1.0192333	Ery
-3.8795862	4.737384	Mon
-2.1262538	-1.2759534	Bas
9.556225	3.7603157	EryP
0.24757427	4.8114667	Hsc
-0.5039915	-2.0685532	Bas
12.179104	1.5711644	Ery
-0.58612657	5.718828	Hsc
-2.8007522	3.716018	Neu
-0.49710938	3.3963008	Hsc
3.0648196	12.209204	Meg
1.8952605	2.6844988	Bas
13.701407	-8.167272	Ery
-2.4813523	4.137415	Neu
0.14998591	-2.6302485	Bas
-3.2633972	3.427707	Neu
-1.0548108	-2.3025353	Bas
13.155878	-1.8503938	Ery
-4.1214695	0.41617012	Neu
-3.8501625	-0.038893808	Neu
10.945022	4.0693474	EryP
2.7116911	11.651221	Meg
0.29794082	4.6197934	Hsc
-3.3982098	4.3398867	Mon
-2.685978	1.495775	Neu
8.024634	5.4268355	EryP
-2.5703127	4.119542	Mon
-0.9249497	4.3162584	Hsc
-4.0358496	0.9343503	Neu
12.193515	-0.60491234	Ery
7.708627	5.1346354	EryP
4.48984	12.917963	Meg
-1.745149	1.7316539	Hsc
-0.42098632	-2.6020076	Bas
-2.220517	1.7746513	Neu
-3.4041948	4.231603	Mon
4.3046227	12.892388	Meg
2.0823624	1.2463819	Bas
8.656166	5.420093	EryP
8.780235	3.5832372	EryP
-0.42786813	-1.2929507	Bas
1.1217715	-0.26025483	Bas
6.8121057	4.829973	EryP
11.837764	-0.31404337	Ery
-3.9141955	0.855079	Neu
15.39267	-5.1750197	Ery
-0.24721448	-2.5573254	Bas
-3.4472241	0.42837858	Neu
-4.0928254	5.0302734	Mon
-0.06833547	4.10121	Hsc
12.379277	2.1669383	Ery
-2.9638522	1.3997691	Neu
-0.084710136	7.1355624	Meg
-0.9107129	2.9312375	Hsc
11.1477585	2.928463	Ery
-1.4901721	-3.331388	Bas
5.9356475	7.3857374	EryP
0.21524042	3.8257	Hsc
-3.8460066	3.284119	Neu
-3.84839	0.8831851	Neu
-1.7805216	-2.4300148	Bas
-3.8413596	0.9987556	Neu
-3.011248	3.9268508	Mon
-3.694419	0.8939601	Neu
13.3592005	0.7511977	Ery
15.182334	-3.4936128	Ery
-0.8317078	2.4103944	Neu
0.33409452	6.433759	Meg
13.166616	-8.2531805	Ery
3.46629	12.656256	Meg
-3.6259058	4.8416524	Mon
-2.7658856	4.4199057	Neu
3.444419	11.975008	Meg
8.345261	2.3459783	EryP
14.190408	-5.7279963	Ery
-3.9893188	0.8936539	Neu
-3.403056	3.860718	Mon
-2.8920655	-0.344997	Neu
-1.7083321	-3.645323	Bas
15.938221	-0.97272474	Ery
0.9255355	8.860725	Meg
14.943256	-4.5510554	Ery
2.6807013	5.863088	EryP
-1.3169472	-1.467763	Bas
2.2678545	10.808131	Meg
-1.9665432	3.6566317	Neu
0.9555397	1.6953627	Bas
1.69778	7.1067133	Meg
8.953562	7.6463423	EryP
-3.9996223	0.91621125	Neu
2.888529	-0.36355275	Bas
6.591845	4.7689137	EryP
-2.8668551	0.9685873	Neu
-2.3108852	-2.1241922	Bas
-3.4793358	4.8432655	Mon
-0.9638715	-1.3099828	Bas
-1.4472066	3.6667104	Hsc
16.560936	-3.7445328	Ery
7.524002	6.672196	EryP
14.476447	-2.8377602	Ery
-2.8903735	4.2193213	Neu
6.7678323	5.9476504	EryP
12.24588	-6.537679	Ery
0.96774423	5.572143	Meg
4.014252	12.057208	Meg
-3.1650913	4.013022	Mon
-3.7665	0.5308703	Neu
-0.98620987	5.0343714	Hsc
1.2136493	6.4677424	Meg
13.806832	-8.7035475	Ery
13.449299	-1.3305311	Ery
4.77444	7.1912694	EryP
12.948317	-6.3027844	Ery
4.2596416	5.6090875	EryP
-2.662122	4.0123873	Neu
11.755066	2.604823	Ery
-3.9713783	0.15275031	Neu
-4.223778	0.71998674	Neu
4.8312488	4.340502	EryP
3.35577	12.562358	Meg
1.1980025	10.064547	Meg
2.973832	4.3776565	EryP
-3.4901648	0.52900845	Neu
2.2672853	2.4813526	Bas
1.5924553	9.398749	Meg
0.019370234	4.6907473	Hsc
0.5049865	6.1347113	Meg
0.26411054	4.2636957	Hsc
-1.0101515	2.946946	Neu
14.431533	-4.389148	Ery
-4.127522	5.0952954	Mon
-2.4795408	-3.1988735	Bas
8.539503	1.9975991	EryP
-2.025095	0.68350345	Hsc
7.3686156	7.521586	EryP
2.5359862	10.866702	Meg
-1.6451002	3.1499796	Hsc
-3.9120708	0.8814054	Neu
13.281208	0.37197345	Ery
-2.9809067	1.4528917	Neu
12.872628	-4.7764277	Ery
2.4539413	1.4357635	Bas
13.108573	-8.25055	Ery
13.58948	-4.57993	Ery
10.764957	6.8542356	EryP
-3.1538348	-0.23657224	Neu
11.991847	-4.356925	Ery
-2.5468202	3.8642478	Neu
8.320141	7.1098022	EryP
-3.1531951	0.53143895	Neu
-3.8135643	0.40508974	Neu
-4.0853405	4.7963023	Mon
1.3874955	10.899017	Meg
-2.8669648	-4.322986	Bas
14.468232	-1.0641822	Ery
-0.95396394	2.7242064	Hsc
-0.64187604	5.4095683	Hsc
-4.146233	0.74882805	Neu
9.676958	6.845333	EryP
-4.2188544	-0.24265307	Neu
-3.8234274	1.0056015	Neu
9.0889	4.2446218	EryP
14.015841	-1.9836653	Ery
-2.8338654	1.1623683	Neu
1.2005444	7.0052953	Meg
13.940214	-1.7558153	Ery
8.523631	2.0780518	EryP
-4.1288314	4.998108	Mon
-3.9759731	5.1052465	Mon
13.135547	0.39295855	Ery
8.761454	2.0847247	EryP
-3.4718397	-0.35113883	Neu
12.860242	0.5477708	Ery
9.706474	5.9274626	EryP
13.003336	-6.6380396	Ery
13.323645	0.26457575	Ery
-1.4897125	3.1161106	Hsc
-0.38811618	5.279631	Hsc
-4.2041306	0.076664306	Neu
-0.31996238	5.7252417	Hsc
14.84735	-4.698874	Ery
8.267743	2.8563497	EryP
13.863972	-0.8419075	Ery
1.3742585	8.626279	Meg
-1.8435524	3.4222944	Neu
2.9731665	12.137921	Meg
1.0175383	10.398604	Meg
9.312594	6.294952	EryP
14.559436	-2.0554638	Ery
9.169353	6.5593586	EryP
-3.8796132	5.031636	Mon
1.4426504	2.1888192	Bas
-1.1691772	4.186923	Hsc
4.17758	12.6370735	Meg
12.045412	2.411148	Ery
2.7681246	12.118243	Meg
11.814263	1.6509043	Ery
-3.293487	3.796585	Mon
3.5715747	11.960708	Meg
14.364611	-1.2926631	Ery
-3.2579153	-0.19986108	Neu
9.0247965	2.2932286	EryP
-3.6358633	4.7415533	Mon
-1.7652178	-1.7647501	Bas
-0.70677954	3.5691447	Hsc
9.726661	6.1734567	EryP
3.8875449	3.9143987	EryP
8.9988575	5.2145104	EryP
15.748152	-2.06284	Ery
-1.335073	3.1491168	Hsc
8.866311	4.147719	EryP
-3.1026983	-0.93243915	Neu
-0.6612121	-0.99114853	Bas
-3.7469587	-2.7398164	Bas
-3.428621	1.3240716	Neu
-3.3119352	-0.014599358	Neu
6.8591766	5.465775	EryP
-0.8644117	5.463178	Hsc
16.908998	-3.5257738	Ery
-1.561332	-1.0271933	Bas
-3.957064	-0.016793532	Neu
11.528394	-1.3990643	Ery
16.506168	-4.683829	Ery
0.7773798	1.4275588	Bas
-3.3850503	3.621617	Mon
13.770792	-1.1065087	Ery
-4.077827	5.0024085	Mon
-4.239352	0.29091853	Neu
14.231802	-7.0100784	Ery
-2.7972703	1.0738274	Neu
-2.4300542	-4.3333673	Bas
3.2140865	0.9771345	Bas
0.75667614	2.7722433	Bas
2.4881368	11.018804	Meg
6.901872	2.8265824	EryP
-3.5968564	3.5788796	Mon
-2.9481757	3.9978888	Mon
0.27246836	1.3331014	Bas
-1.7442881	-4.75492	Bas
12.05408	-3.261319	Ery
4.069064	12.107856	Meg
1.444764	10.685571	Meg
-3.8282337	0.98053163	Neu
2.3055298	1.3400252	Bas
15.30524	-4.5918894	Ery
1.3285154	9.487065	Meg
2.6692965	11.0285425	Meg
-3.8306742	0.91176695	Neu
15.878841	-5.0532856	Ery
1.5826895	7.768398	Meg
-1.1052833	-4.066714	Bas
-3.0148711	0.6362529	Neu
13.782492	-1.7279185	Ery
3.231334	11.9192705	Meg
0.87005156	1.7731534	Bas
-2.9353025	3.9638674	Neu
-3.636246	0.9717106	Neu
16.486998	-4.9317207	Ery
-2.052326	3.8510616	Neu
-3.7805476	-2.6524572	Bas
11.981649	2.5499802	Ery
15.495882	-3.974428	Ery
-2.4697475	1.2637843	Neu
12.389316	-3.0086737	Ery
16.885551	-3.300139	Ery
-3.4909432	0.8359937	Neu
3.205236	11.590106	Meg
-3.1207397	-2.4529994	Bas
7.2210846	2.0721962	EryP
5.3221283	7.2098703	EryP
-3.5423353	4.5840826	Mon
-0.46616778	4.560776	Hsc
4.0099235	12.669258	Meg
-3.1694708	3.973355	Mon
7.607581	5.8778114	EryP
-4.0875387	5.013021	Mon
4.916175	4.4058247	EryP
7.729078	5.6092052	EryP
-3.7227423	-0.6630337	Neu
1.7955354	9.951988	Meg
-4.2647414	-0.10512191	Neu
9.5779085	5.4001703	EryP
-3.601203	3.4207776	Mon
3.6322277	3.4184577	EryP
-1.0597234	4.566949	Hsc
-0.5157352	6.1241875	Hsc
2.786051	12.152064	Meg
-1.6406533	1.4338713	Hsc
2.608279	11.618405	Meg
-0.8500911	2.131163	Neu
-0.4816793	-2.3490043	Bas
-3.5721483	3.2386086	Mon
-0.28961995	6.7059565	Meg
15.173848	0.16616285	Ery
-0.398073	4.2609234	Hsc
-2.885102	4.1910377	Mon
8.531752	-2.6088538	Ery
8.505455	4.291476	EryP
-2.8732724	0.71220195	Neu
-1.3132942	3.2589545	Hsc
10.770689	7.27867	EryP
-0.25419265	5.4669385	Hsc
-0.3550583	4.9252787	Hsc
3.9472923	12.690359	Meg
-0.5443226	1.9527735	Neu
12.901919	2.323023	Ery
15.501279	-5.040997	Ery
16.425314	-3.0641284	Ery
15.934679	-3.1030777	Ery
14.489985	0.3120074	Ery
-3.3706002	1.1930003	Neu
-1.167606	4.6571164	Neu
-2.780817	-2.122622	Bas
16.167686	-1.245982	Ery
-3.950876	5.0532126	Mon
14.815372	-2.8048143	Ery
13.421949	0.4449632	Ery
-0.6287474	4.656566	Hsc
11.754122	-1.8553597	Ery
-2.6906478	-3.8724616	Bas
2.5022492	11.354492	Meg
-0.45430437	4.0896115	Hsc
0.83705777	9.764411	Meg
-4.004242	5.0386724	Mon
1.5230405	6.4100027	Meg
6.992455	4.0149426	EryP
-0.9061337	-2.6884398	Bas
0.2794158	7.040454	Meg
-3.1517756	0.7719582	Neu
3.517444	12.6111145	Meg
1.0309067	6.3198795	Meg
-3.0197122	0.86715	Neu
2.161859	4.28237	EryP
8.298164	6.3110943	EryP
0.0910728	4.9463005	Hsc
2.3992722	0.827136	Bas
15.218541	-0.116545364	Ery
-3.821872	3.793265	Mon
2.801994	5.33082	EryP
-0.54494476	4.9031725	Hsc
-1.821137	3.0453846	Hsc
-3.8023648	0.85909384	Neu
3.4078364	12.230283	Meg
3.027518	4.394366	EryP
-3.9347596	4.912868	Mon
13.7661	0.008675581	Ery
10.910253	4.2064075	EryP
-4.1555076	0.61486405	Neu
-0.43780392	4.4521937	Hsc
-4.13292	0.7763572	Neu
4.3541217	3.0408375	EryP
-3.2438626	4.0178742	Mon
-1.4299729	-2.8919275	Bas
7.682159	3.3741863	EryP
7.4068174	4.687049	EryP
-1.1321822	-3.6214108	Bas
-3.2493076	-0.55265653	Neu
14.62365	-4.2839465	Ery
-2.4693937	2.0563881	Neu
7.112426	5.4689536	EryP
0.9700182	1.7878325	Bas
1.7491281	11.191553	Meg
3.9830678	12.208632	Meg
14.064985	-1.7064157	Ery
3.396969	12.605688	Meg
-2.2631583	-2.8427591	Bas
-3.1804621	4.391533	Mon
4.4826775	6.8631787	EryP
-1.0405447	2.4376173	Hsc
-3.8446007	0.9531205	Neu
-3.5070727	4.2955136	Mon
16.41487	-2.3847842	Ery
-3.9191563	0.93313444	Neu
-0.64974105	1.1638925	Neu
0.7177666	10.031517	Meg
14.985785	-1.4183483	Ery
13.722125	-8.633068	Ery
-2.9722557	3.9911568	Mon
3.1063716	12.133751	Meg
8.610887	7.272691	EryP
-0.86009145	1.9279588	Neu
-0.579503	1.3948282	Neu
3.1983123	12.231292	Meg
11.813193	-4.4340916	Ery
1.9977404	1.3955218	Bas
14.229066	-1.2564656	Ery
-3.8809667	4.948081	Mon
-3.2486365	4.0452714	Mon
12.798625	-0.122667395	Ery
2.3083847	10.584607	Meg
5.5379276	3.4216878	EryP
-3.5417032	3.6706269	Mon
3.7017748	12.388049	Meg
-0.9365206	2.043461	Hsc
1.562962	1.8854527	Bas
3.921931	12.554968	Meg
7.4767423	3.0718482	EryP
0.3569734	6.817635	Meg
-3.6735287	3.8511071	Mon
10.117061	2.8094203	EryP
9.102465	3.1286123	EryP
-0.92878276	3.154487	Hsc
-3.3876824	4.7571297	Mon
2.9473524	3.9111717	EryP
2.0977597	5.7685394	EryP
-3.9583094	4.9204597	Mon
-3.8716216	3.4947903	Mon
-0.35956842	2.115004	Bas
16.165686	-0.3262172	Ery
-0.56685615	5.349104	Hsc
0.17851958	4.9664497	Hsc
3.0395644	6.3919177	EryP
-3.835509	4.646364	Mon
-0.570875	4.787999	Hsc
6.40639	4.706037	EryP
1.1021876	9.248203	Meg
2.4239457	6.497209	EryP
13.476122	-7.2955484	Ery
3.4521453	12.1515875	Meg
9.217772	2.3675487	EryP
-3.607108	1.1091044	Neu
1.5350676	10.020088	Meg
12.694426	0.38386676	Ery
-3.9038432	4.7631574	Mon
0.2834431	4.922079	Hsc
-3.0635922	-0.45821935	Neu
-0.23847716	4.6648145	Hsc
-1.4697505	-4.0087748	Bas
-0.5807772	4.3008423	Hsc
12.4481945	1.6915423	Ery
-3.9494472	-0.85706145	Neu
-0.36976257	-1.5976886	Bas
-1.0090904	3.5049138	Hsc
-3.6187208	-0.01683642	Neu
9.460841	4.5059576	EryP
8.165774	3.1122742	EryP
1.160741	8.290543	Meg
-1.8623917	-4.779273	Bas
-0.28853732	4.258794	Hsc
-1.0687842	2.9308105	Neu
-3.9540737	4.0645113	Mon
-0.35536808	3.4893138	Neu
-2.8946862	4.230318	Mon
-1.1596272	4.008509	Hsc
-2.8118346	-4.6085463	Bas
-1.8620245	-1.9291667	Bas
-3.7389612	1.0788182	Neu
3.955691	12.404114	Meg
9.678031	6.28158	EryP
-0.53707415	3.832571	Hsc
-4.3270073	0.18750137	Neu
-2.8399189	4.5342817	Neu
7.8576403	6.0132685	EryP
13.643769	-0.22791564	Ery
-3.5382223	0.89694124	Neu
-3.5025446	0.71515125	Neu
1.8660214	4.416917	EryP
-0.49628735	5.332956	Hsc
3.364056	12.480271	Meg
1.8001946	5.266569	Meg
-2.3498282	-4.718754	Bas
4.205568	12.172264	Meg
4.182981	12.305191	Meg
1.654897	0.71770793	Bas
-0.58520067	-2.0969548	Bas
11.7377615	0.060109843	Ery
3.146912	12.260267	Meg
-3.3291616	1.4917573	Neu
8.591645	2.143596	EryP
0.5697168	9.440916	Meg
8.494412	6.3416424	EryP
-3.8753903	0.86069095	Neu
2.2074277	10.823213	Meg
16.324299	-2.714424	Ery
6.1731176	3.7741942	EryP
16.202255	-1.3940982	Ery
3.3102963	12.267061	Meg
0.51224947	4.4594245	EryP
1.2698041	1.7632021	Bas
-1.6497356	-1.1638775	Bas
7.892138	4.1026263	EryP
-3.908267	-0.8299792	Neu
-2.7680764	3.3542879	Mon
1.4535055	10.791772	Meg
8.2227125	7.4652023	EryP
1.5655427	0.89701223	Bas
14.899584	-4.391264	Ery
-2.5328133	4.3531713	Neu
1.6951333	7.159834	Meg
-3.765348	0.9530857	Neu
13.951737	1.0062573	Ery
3.5720854	12.363491	Meg
8.335782	3.765581	EryP
-3.7278202	-1.1436557	Neu
5.4722543	6.79194	EryP
3.1502714	12.090754	Meg
1.4347929	8.082658	Meg
16.28912	-0.6579813	Ery
-2.242272	-3.812465	Bas
-3.833193	0.9380042	Neu
-4.03404	0.47494918	Neu
1.1595689	7.985961	Meg
-2.826248	0.41083544	Neu
-0.94497126	-2.3475308	Bas
0.23888923	5.4421506	Meg
2.1029606	10.797942	Meg
15.762303	-2.6780374	Ery
-2.8052988	1.0677506	Neu
-3.8543212	4.587224	Mon
1.08576	10.441028	Meg
-2.5684988	-4.7847915	Bas
-3.3840604	4.439968	Mon
0.28432533	4.8978953	Hsc
1.2230977	6.955192	Meg
14.113064	-1.4233489	Ery
-1.7405503	0.6100834	Bas
-4.055396	0.89716405	Neu
15.818134	-3.1179826	Ery
5.217209	4.982063	EryP
13.092504	-1.2586017	Ery
10.237619	6.753165	EryP
-2.2831597	-4.2614393	Bas
-0.9010452	1.9520038	Hsc
-3.4562242	3.553358	Mon
9.283942	7.3566747	EryP
5.1937613	6.2178364	EryP
-4.1453533	0.36429042	Neu
15.344853	-1.1228051	Ery
-2.0790718	-1.0891953	Bas
-3.196321	0.4461886	Neu
-2.672235	2.1233056	Neu
2.0065527	0.44351777	Bas
-0.8300416	4.99317	Hsc
3.1135786	12.452845	Meg
-0.27313673	6.6034236	Meg
12.080155	-2.8291807	Ery
-1.3099236	1.9203367	Hsc
15.6524515	-1.8380485	Ery
-3.2352543	4.46966	Mon
8.751778	3.3993936	EryP
0.8087924	6.297548	Meg
-1.5511411	1.9453965	Hsc
3.8008037	5.9559507	EryP
-3.1161895	4.306233	Mon
-0.98014194	4.2321835	Hsc
6.7059703	6.6225414	EryP
10.79688	7.7541976	EryP
6.04385	6.6841345	EryP
-3.9025233	4.642138	Mon
-1.9933755	-2.6374967	Bas
-3.8042862	3.4505177	Mon
-1.8134321	3.3605983	Hsc
-1.2018077	-2.267764	Bas
-0.63431615	4.7926755	Hsc
-1.5404471	1.9076297	Hsc
-2.050274	-3.9961684	Bas
15.718239	-2.0192604	Ery
12.391946	-6.121686	Ery
3.6289573	4.5566554	EryP
-0.6301239	4.0885644	Hsc
0.015923496	4.569122	Hsc
-1.56726	2.4032187	Neu
-3.7846055	-0.547391	Neu
0.9855446	7.276836	Meg
9.876314	4.11954	EryP
12.750902	-4.564643	Ery
-2.0686631	1.3607676	Neu
1.8188751	10.439065	Meg
-0.7616934	3.4665794	Neu
1.0407833	9.120816	Meg
1.4579006	6.7886353	Meg
2.0756497	2.326509	Bas
-0.6035424	5.556075	Hsc
9.754785	6.108156	EryP
-0.6900917	5.4917183	Hsc
5.565473	6.4073935	EryP
-2.8229527	3.9628434	Neu
11.392357	1.0685735	Ery
-4.3324404	0.236941	Neu
3.7897289	12.324343	Meg
-0.74774796	5.4473114	Hsc
-2.7687204	-4.279343	Bas
15.1250305	0.089490235	Ery
-0.798368	5.4620414	Hsc
3.4105957	6.7577915	EryP
1.2575974	5.512537	Meg
-2.1799288	0.2830709	Neu
-3.8141673	5.060367	Mon
14.98284	-0.837934	Ery
1.2987556	7.263875	Meg
-0.29812416	4.2530603	Hsc
-0.40540275	-2.4223392	Bas
-1.4621985	2.8461893	Hsc
8.323304	-2.5005937	Ery
16.657713	-1.39889	Ery
8.602336	2.1048322	EryP
9.242366	2.7321873	EryP
0.047470108	4.355363	Hsc
-1.7861099	2.9373934	Neu
4.514026	4.4057813	EryP
7.4045324	3.9622643	EryP
12.2202015	-0.5619667	Ery
2.3684766	1.3562838	Bas
3.4129703	12.196728	Meg
13.935654	-5.97775	Ery
-2.3424187	-3.20413	Bas
-2.2632158	-4.831365	Bas
-3.774829	4.6368814	Mon
-3.435753	3.2647557	Mon
13.117746	-4.8543115	Ery
-3.9377208	0.37535167	Neu
0.87517154	7.13949	Meg
1.0270767	5.033679	EryP
2.958338	11.351989	Meg
-1.2764021	3.6779664	Hsc
-3.0990298	-2.907699	Bas
3.634495	12.216553	Meg
3.7826264	4.35226	EryP
-2.6954074	-1.0607858	Bas
-2.008607	-1.3936453	Bas
15.293225	-1.7822262	Ery
10.425286	2.8453863	EryP
4.049574	12.160241	Meg
-1.2028383	3.6942432	Hsc
0.16375202	4.593698	Hsc
2.127918	9.999024	Meg
16.274519	-0.56181884	Ery
7.317414	2.4506655	EryP
14.989355	-2.570029	Ery
2.6086483	4.128767	EryP
15.015023	-0.4805602	Ery
-1.3717159	-0.45245743	Bas
0.73239046	3.1033764	Hsc
3.126498	11.953224	Meg
-2.7335253	3.3682082	Neu
-2.6325953	-3.3925607	Bas
-3.8138993	4.1367025	Mon
-3.421662	4.261419	Mon
-2.5864375	-3.4184723	Bas
-3.3711262	3.1642072	Mon
2.6091576	11.158751	Meg
-3.9493747	4.781723	Mon
-0.053102314	4.1476474	Hsc
7.2180314	5.1031275	EryP
-0.13941905	2.5729241	Bas
9.397287	3.117016	EryP
-1.415304	-2.2488601	Bas
2.9924922	6.1779704	EryP
1.4312679	9.9239	Meg
-2.5105097	1.0270861	Neu
-3.631245	3.797542	Mon
-3.672829	1.0878556	Neu
-0.7139505	5.1181927	Hsc
11.602401	-0.5742982	Ery
-2.3410323	3.3619478	Neu
6.7433634	3.7369332	EryP
14.434229	-1.8853171	Ery
-4.0811996	0.6777781	Neu
3.880428	12.033879	Meg
3.2710657	12.004366	Meg
4.93422	3.5588343	EryP
-0.13135542	4.5670276	Hsc
-0.67014045	-1.7992461	Bas
5.1124835	6.9014344	EryP
-0.43544215	3.9301105	Hsc
3.7162752	12.076241	Meg
0.031716604	5.924911	Meg
0.27591756	4.9294486	Hsc
-1.3855972	3.4298496	Hsc
-3.186986	-0.95967835	Neu
0.5759267	1.5562509	Bas
0.5896906	5.965834	Meg
-2.6009693	3.3607366	Mon
-1.4946036	3.022257	Hsc
-3.7262084	3.7062583	Mon
16.034952	-1.7153187	Ery
0.40399748	0.7979094	Bas
9.872459	7.4698853	EryP
8.196239	6.495038	EryP
5.7055964	3.1254604	EryP
-0.5225802	4.8547735	Hsc
-3.8452053	4.9911394	Mon
-4.0523143	0.8024494	Neu
5.595706	4.6527157	EryP
1.534386	11.027877	Meg
-2.217774	-3.9604142	Bas
-2.4867756	3.267636	Mon
4.5264435	3.0485914	EryP
13.494571	-6.457388	Ery
0.59226114	1.2933693	Bas
-3.8322868	0.66826457	Neu
1.6504554	10.0692835	Meg
2.1299598	10.808727	Meg
-3.1518226	-3.6358788	Bas
3.235703	12.324635	Meg
-3.384967	4.187405	Mon
-1.8646137	0.6059699	Bas
-3.8555248	4.0703583	Mon
-3.8033025	0.9265321	Neu
3.4785068	12.427781	Meg
-0.43674397	5.1996284	Hsc
-2.3176513	-1.6291336	Bas
-0.60282207	3.1908708	Hsc
1.8431143	1.7545987	Bas
-1.1361129	2.463758	Hsc
8.16009	6.8037443	EryP
-0.52781993	5.9935074	Hsc
4.5347443	4.800017	EryP
-1.4848406	2.7131696	Neu
0.61220765	5.17607	Hsc
-0.20475367	5.33906	Hsc
-0.8144211	5.435604	Hsc
-3.8507357	4.9505334	Mon
-2.3419287	-4.5743933	Bas
-3.7812052	3.5091164	Mon
-0.9697463	2.634846	Hsc
-1.470442	3.3158295	Hsc
12.966018	1.8980824	Ery
0.7391952	1.718002	Bas
11.466166	2.4609184	Ery
7.413038	3.4715679	EryP
15.112554	-2.3038998	Ery
-2.9815106	-3.211306	Bas
13.326848	-2.7520585	Ery
-1.4062271	1.833097	Neu
-3.7113328	-2.9578183	Bas
8.497836	5.134893	EryP
-3.8495624	3.4341924	Mon
2.5085146	11.471395	Meg
-3.6416059	0.98397005	Neu
2.6906066	11.607052	Meg
3.7045846	12.40535	Meg
-0.86418074	3.3129432	Hsc
-2.595612	-4.227909	Bas
-3.6799893	4.043228	Mon
6.8453503	6.9678144	EryP
3.5224242	11.6348	Meg
-3.4435577	3.6309154	Mon
-1.8060508	-2.3023753	Bas
-3.264721	4.2543955	Mon
-3.8105526	4.901622	Mon
1.108438	6.5916753	Meg
11.194595	7.393268	EryP
-0.45740154	2.0168073	Neu
14.826098	-4.8516474	Ery
12.600152	-7.0088286	Ery
1.0005795	9.050488	Meg
0.466488	8.823319	Meg
9.404057	5.3958554	EryP
3.4479492	11.939304	Meg
7.7941985	3.0462215	EryP
-3.611222	4.829751	Mon
8.075519	3.7221646	EryP
0.90167266	0.51359576	Bas
1.3393064	8.497112	Meg
0.4096031	6.6455436	Meg
14.886933	-0.19548249	Ery
-2.847753	0.46762082	Neu
-3.897615	-2.42287	Bas
-4.1589017	0.5505656	Neu
16.000364	-3.6618748	Ery
8.188493	-2.9133847	Ery
-2.2673943	4.3612175	Neu
1.1588477	2.4333706	Bas
-3.283797	4.120596	Mon
1.6943694	9.090099	Meg
-3.2618737	0.6344795	Neu
-1.3090321	-2.8923051	Bas
-3.557887	1.2318621	Neu
0.0964561	4.8394527	Hsc
-1.4110247	3.5861623	Hsc
7.140298	-2.0417736	Ery
-3.8068964	0.9544475	Neu
-3.2794356	-0.036805183	Neu
-1.0865293	-0.648567	Bas
14.740906	-1.9799709	Ery
3.0194206	11.595473	Meg
-0.13799502	6.147286	Meg
-1.8997602	-2.14689	Bas
-0.18246455	-1.3006047	Bas
-1.7704277	-2.144244	Bas
-1.8242494	1.9565426	Neu
-3.3978262	-3.8751986	Bas
-0.84066457	1.4829338	Neu
1.3376571	0.9919666	Bas
-3.933225	4.5332804	Mon
12.559315	-5.799587	Ery
-2.9921963	-3.820112	Bas
1.7588668	2.4236922	Bas
0.9597037	6.6705008	Meg
-1.793653	2.4195673	Neu
0.3495917	5.233802	Hsc
-2.6517184	4.235061	Neu
1.2912693	9.403754	Meg
-3.1934974	0.8327944	Neu
2.4720721	11.255694	Meg
-3.1149535	4.0747848	Mon
-1.6314396	2.0564544	Neu
-0.5261184	5.252444	Hsc
1.1987286	6.323733	Meg
9.042571	6.511726	EryP
-3.3346746	0.73465043	Neu
0.6454522	8.113367	Meg
13.396644	1.694461	Ery
-3.7599645	4.636842	Mon
11.5713215	-3.4101346	Ery
-1.7161763	-2.0115333	Bas
1.2367343	5.9440846	Meg
-3.3239126	3.913138	Mon
14.228733	-2.498908	Ery
0.9962574	6.466323	Meg
0.45957136	5.547219	Hsc
-1.63834	-2.5495653	Bas
-1.3537272	4.430162	Neu
2.4451745	11.007233	Meg
[truncated: 75,450 more rows]
