# Supplementary material for: PerturbNet predicts single-cell responses to unseen chemical and genetic perturbations
Source: Mol Syst Biol. 2025 Jul 10;21(8):960–82. doi: 10.1038/s44320-025-00131-3 (PMC12322087; doi:10.1038/s44320-025-00131-3)
Supplement: Supplementary file 5 — Source data Fig. 4 [file 44320_2025_131_MOESM5_ESM.zip › figure4/f/kmeans_umap_gata1.csv]

UMAP1	UMAP2	kmeans_clusters	cluster_label
2.7987916	0.8283895	0	Ery-inter
2.558346	0.89038026	0	Ery-inter
9.140246	3.3293037	1	Ery-enrich
10.029374	5.7654586	1	Ery-enrich
2.6006548	0.7467701	0	Ery-inter
2.7024028	1.1655147	0	Ery-inter
2.7475362	1.1755241	0	Ery-inter
2.5719562	0.83233076	0	Ery-inter
2.6145513	1.1450373	0	Ery-inter
2.9965234	0.8999763	0	Ery-inter
9.927227	5.993385	1	Ery-enrich
2.724481	1.165134	0	Ery-inter
3.0857224	0.9610694	0	Ery-inter
2.943581	0.85698605	0	Ery-inter
2.5979867	0.79952174	0	Ery-inter
2.606926	0.90238416	0	Ery-inter
2.8741062	0.88975954	0	Ery-inter
2.8111408	0.87646276	0	Ery-inter
2.5849137	1.3446081	0	Ery-inter
2.6042788	0.81590813	0	Ery-inter
2.7342365	0.82637554	0	Ery-inter
2.6683862	1.1701385	0	Ery-inter
2.7560124	0.87623423	0	Ery-inter
2.744276	1.1969187	0	Ery-inter
9.592852	6.173548	1	Ery-enrich
2.8014472	1.2161059	0	Ery-inter
2.7346256	0.84501565	0	Ery-inter
2.7137675	0.836061	0	Ery-inter
2.6731796	1.2445067	0	Ery-inter
2.5905159	1.146306	0	Ery-inter
2.9518642	0.83498484	0	Ery-inter
3.0018287	0.90108544	0	Ery-inter
2.7602623	1.2031596	0	Ery-inter
2.7876768	0.8547007	0	Ery-inter
2.788014	1.2057594	0	Ery-inter
2.6242704	0.94120485	0	Ery-inter
2.686598	0.8223002	0	Ery-inter
2.8121142	0.8492332	0	Ery-inter
2.6936207	0.8377899	0	Ery-inter
2.819285	1.1435617	0	Ery-inter
2.8040159	1.2168409	0	Ery-inter
2.687102	1.1094347	0	Ery-inter
2.6913447	1.1465712	0	Ery-inter
2.771966	1.1940033	0	Ery-inter
2.8123655	0.84245527	0	Ery-inter
9.893152	5.5794353	1	Ery-enrich
2.7334738	1.0922194	0	Ery-inter
2.7064924	0.90825033	0	Ery-inter
2.6564097	1.1144083	0	Ery-inter
2.6721103	0.82773983	0	Ery-inter
2.715102	1.1928854	0	Ery-inter
10.035432	5.6820498	1	Ery-enrich
5.2288036	6.744018	2	Dry-deplete
2.7772133	1.1536516	0	Ery-inter
2.9975376	0.94161797	0	Ery-inter
2.7854676	1.1572893	0	Ery-inter
2.8287508	0.82497925	0	Ery-inter
2.6679265	1.0897961	0	Ery-inter
2.627538	0.81628525	0	Ery-inter
2.7630172	1.0898618	0	Ery-inter
2.6479583	1.0742301	0	Ery-inter
2.6514642	0.80936545	0	Ery-inter
2.9409528	0.921826	0	Ery-inter
2.651981	1.3450025	0	Ery-inter
9.541598	5.660362	1	Ery-enrich
2.702249	0.86743814	0	Ery-inter
2.8578265	0.9072488	0	Ery-inter
4.9978123	5.8824353	2	Dry-deplete
2.8219378	0.8820225	0	Ery-inter
2.931597	0.7376044	0	Ery-inter
2.8143249	0.8502697	0	Ery-inter
2.7203577	1.0832365	0	Ery-inter
2.9333055	0.8285082	0	Ery-inter
2.9266353	0.8385873	0	Ery-inter
2.920514	0.8580147	0	Ery-inter
9.955913	5.772762	1	Ery-enrich
2.618945	0.84623665	0	Ery-inter
2.7243257	1.0219588	0	Ery-inter
2.7849588	1.1661619	0	Ery-inter
2.7891538	0.9341442	0	Ery-inter
2.7202892	1.1921698	0	Ery-inter
2.6606896	0.9581676	0	Ery-inter
2.6464925	1.0076512	0	Ery-inter
2.985924	0.9254273	0	Ery-inter
2.9240346	0.76902956	0	Ery-inter
2.7200146	1.1145792	0	Ery-inter
2.7966044	1.223225	0	Ery-inter
2.5702658	0.91394496	0	Ery-inter
2.9530282	0.83168966	0	Ery-inter
2.68476	1.0883578	0	Ery-inter
2.7019217	1.0312339	0	Ery-inter
2.5986102	1.2071308	0	Ery-inter
2.6565852	0.9211911	0	Ery-inter
2.6704943	0.8576028	0	Ery-inter
2.6175058	0.8515615	0	Ery-inter
2.8667493	0.8792338	0	Ery-inter
2.5812097	0.78271836	0	Ery-inter
2.625887	0.82845473	0	Ery-inter
2.7187958	1.0310746	0	Ery-inter
2.7037933	0.8773817	0	Ery-inter
2.7855313	1.1909201	0	Ery-inter
2.9898102	0.92208296	0	Ery-inter
2.8943226	0.85651106	0	Ery-inter
2.6245036	0.7871933	0	Ery-inter
2.8117115	1.1809342	0	Ery-inter
2.9391816	0.8759193	0	Ery-inter
2.8360987	0.8528637	0	Ery-inter
2.6741805	1.1287874	0	Ery-inter
2.7209868	1.1676081	0	Ery-inter
2.736692	1.1130586	0	Ery-inter
2.787506	0.8363731	0	Ery-inter
2.7076628	1.115134	0	Ery-inter
2.9492188	0.8229948	0	Ery-inter
2.7415085	1.0889592	0	Ery-inter
2.7641642	1.1941193	0	Ery-inter
2.8805532	0.7073691	0	Ery-inter
2.6450574	0.8631368	0	Ery-inter
2.8426874	0.8737693	0	Ery-inter
2.774125	1.1894398	0	Ery-inter
2.7646186	0.8302984	0	Ery-inter
2.7513309	0.8282353	0	Ery-inter
2.687736	0.9662037	0	Ery-inter
2.6572871	1.1127898	0	Ery-inter
2.6512034	0.839543	0	Ery-inter
2.6599953	0.98946285	0	Ery-inter
2.7459774	1.1877848	0	Ery-inter
2.8738453	0.88396037	0	Ery-inter
2.8460712	0.9233895	0	Ery-inter
2.68441	1.1519446	0	Ery-inter
2.7407434	0.81796503	0	Ery-inter
2.6273856	1.003084	0	Ery-inter
2.9718606	0.9186266	0	Ery-inter
2.632487	0.8950679	0	Ery-inter
9.763379	5.3690715	1	Ery-enrich
2.743983	0.79259944	0	Ery-inter
2.7705803	1.0590618	0	Ery-inter
2.6036546	0.910588	0	Ery-inter
9.401304	6.3798213	1	Ery-enrich
2.642897	0.9263827	0	Ery-inter
2.7249928	1.1591644	0	Ery-inter
2.7758281	0.881836	0	Ery-inter
2.7858841	0.94300944	0	Ery-inter
2.9570117	0.85345197	0	Ery-inter
2.6690178	1.0918891	0	Ery-inter
2.7203035	1.2513226	0	Ery-inter
2.713817	1.3374444	0	Ery-inter
10.030326	5.653199	1	Ery-enrich
3.0259335	0.9113679	0	Ery-inter
2.708943	0.80297714	0	Ery-inter
2.5793757	1.0583541	0	Ery-inter
2.8107505	0.8446464	0	Ery-inter
2.7906845	0.86015916	0	Ery-inter
2.603393	1.0316688	0	Ery-inter
2.8518894	0.7416537	0	Ery-inter
2.604453	0.8975563	0	Ery-inter
2.6339834	0.9593009	0	Ery-inter
2.719191	0.9841973	0	Ery-inter
2.9297779	0.8679543	0	Ery-inter
2.8856254	0.84107995	0	Ery-inter
2.6506774	1.0060974	0	Ery-inter
2.869101	0.92800653	0	Ery-inter
2.71265	0.8384995	0	Ery-inter
2.7314963	1.1335825	0	Ery-inter
2.7488747	1.1103687	0	Ery-inter
2.8029194	0.8527251	0	Ery-inter
2.6437988	1.0936173	0	Ery-inter
2.7385979	0.81011313	0	Ery-inter
2.6819556	0.9147065	0	Ery-inter
2.6579602	1.2695695	0	Ery-inter
2.705813	1.0820385	0	Ery-inter
2.5910764	0.9120158	0	Ery-inter
2.6491544	0.8070603	0	Ery-inter
2.8325815	1.1978724	0	Ery-inter
2.8452158	0.8308427	0	Ery-inter
2.690136	1.1155957	0	Ery-inter
2.7797256	1.1858252	0	Ery-inter
2.5965295	0.9409838	0	Ery-inter
2.8125086	1.160308	0	Ery-inter
2.6870418	1.1468366	0	Ery-inter
9.749615	5.5614414	1	Ery-enrich
2.9231484	0.7445849	0	Ery-inter
2.8171842	0.839746	0	Ery-inter
9.523562	6.2767506	1	Ery-enrich
2.7842584	0.9404054	0	Ery-inter
2.6202629	0.9437554	0	Ery-inter
2.6367707	1.0964376	0	Ery-inter
2.8178604	1.1229628	0	Ery-inter
2.7159142	1.2219903	0	Ery-inter
2.8725796	0.8372761	0	Ery-inter
2.7838852	1.1695002	0	Ery-inter
2.555015	1.178189	0	Ery-inter
2.8056157	0.83006567	0	Ery-inter
2.8390949	0.75482523	0	Ery-inter
2.7135904	1.1711055	0	Ery-inter
3.0226023	0.9412353	0	Ery-inter
2.8406608	0.6249548	0	Ery-inter
2.768272	1.1997828	0	Ery-inter
2.6601539	0.8814105	0	Ery-inter
2.7462935	1.1728556	0	Ery-inter
2.6060722	0.9176215	0	Ery-inter
2.822214	0.9509265	0	Ery-inter
2.242902	1.5208043	0	Ery-inter
2.6565175	1.0226573	0	Ery-inter
2.744314	0.9113446	0	Ery-inter
2.9162393	0.91390026	0	Ery-inter
2.7135298	1.1112577	0	Ery-inter
2.6489651	1.120879	0	Ery-inter
2.7833233	1.1986015	0	Ery-inter
2.7276456	1.1037347	0	Ery-inter
2.8019176	0.8606023	0	Ery-inter
2.7078998	1.0094512	0	Ery-inter
2.7271895	0.8023199	0	Ery-inter
5.228082	6.7182446	2	Dry-deplete
2.731004	1.1415789	0	Ery-inter
2.7172897	0.8256165	0	Ery-inter
2.7968984	1.198073	0	Ery-inter
2.8393428	0.87643987	0	Ery-inter
2.8019693	0.83706975	0	Ery-inter
2.669711	1.0861255	0	Ery-inter
2.9180322	0.75390166	0	Ery-inter
2.665	0.94574505	0	Ery-inter
2.8256266	0.8293094	0	Ery-inter
2.798039	1.1500417	0	Ery-inter
2.7963657	0.88373274	0	Ery-inter
2.7422087	1.2057122	0	Ery-inter
2.639949	1.00495	0	Ery-inter
2.7350926	1.1248721	0	Ery-inter
2.8528874	0.85638154	0	Ery-inter
2.8679004	0.86059994	0	Ery-inter
2.766251	1.070244	0	Ery-inter
2.7531536	0.86425585	0	Ery-inter
2.8897612	0.89081186	0	Ery-inter
2.9140577	0.8819253	0	Ery-inter
2.7787757	0.828757	0	Ery-inter
2.6644623	0.8335997	0	Ery-inter
2.7492092	1.1819545	0	Ery-inter
2.617002	0.6907427	0	Ery-inter
2.6484227	0.98989475	0	Ery-inter
2.5748339	0.6098555	0	Ery-inter
2.7378163	0.9992021	0	Ery-inter
2.6071088	1.0544715	0	Ery-inter
2.6990957	1.1494788	0	Ery-inter
2.674522	0.8807769	0	Ery-inter
2.87216	0.8460465	0	Ery-inter
2.7093225	0.82190204	0	Ery-inter
2.912718	0.86217105	0	Ery-inter
2.6952295	1.0128752	0	Ery-inter
2.9195933	0.89216644	0	Ery-inter
2.6883771	1.1622791	0	Ery-inter
2.7040462	1.1288013	0	Ery-inter
2.7156637	1.166422	0	Ery-inter
2.8016126	0.8636364	0	Ery-inter
2.905914	0.87077594	0	Ery-inter
2.686261	0.99351066	0	Ery-inter
2.819545	1.1453925	0	Ery-inter
2.661374	1.164803	0	Ery-inter
2.8078053	0.88034534	0	Ery-inter
2.8040376	1.1315943	0	Ery-inter
2.6678202	1.1872813	0	Ery-inter
2.944947	0.86921424	0	Ery-inter
2.7812128	1.1977682	0	Ery-inter
2.764913	0.9634992	0	Ery-inter
2.7428849	1.1963775	0	Ery-inter
9.54506	6.113948	1	Ery-enrich
2.9322782	0.89727426	0	Ery-inter
2.774581	1.1348931	0	Ery-inter
2.7405605	0.8031176	0	Ery-inter
2.7778215	1.132077	0	Ery-inter
2.7335467	0.8440292	0	Ery-inter
2.938798	0.8621354	0	Ery-inter
2.6673934	1.1046708	0	Ery-inter
2.7769783	1.1976708	0	Ery-inter
2.8058894	0.84895205	0	Ery-inter
2.5560288	1.1833535	0	Ery-inter
2.7298105	0.82161534	0	Ery-inter
2.6126633	0.9053937	0	Ery-inter
2.9289892	0.89971036	0	Ery-inter
9.912826	5.898242	1	Ery-enrich
2.8300338	1.2273363	0	Ery-inter
2.6960335	1.1053265	0	Ery-inter
2.7281196	1.1034712	0	Ery-inter
2.6925178	1.1448087	0	Ery-inter
2.982055	0.91596234	0	Ery-inter
2.6516845	1.1145735	0	Ery-inter
2.7708173	1.1253843	0	Ery-inter
2.7396877	1.0006027	0	Ery-inter
2.6587105	1.1820303	0	Ery-inter
2.770254	1.1516021	0	Ery-inter
2.6223547	0.8448052	0	Ery-inter
2.6416337	1.3954445	0	Ery-inter
2.7380183	0.87133324	0	Ery-inter
2.8991022	0.8778516	0	Ery-inter
2.192111	1.6085957	0	Ery-inter
2.5953674	1.1711107	0	Ery-inter
2.6697419	1.1534355	0	Ery-inter
2.7076309	1.1180189	0	Ery-inter
10.057749	5.250549	1	Ery-enrich
2.6371703	1.113212	0	Ery-inter
2.6951554	0.9251934	0	Ery-inter
9.901556	5.7903457	1	Ery-enrich
2.779376	1.2005637	0	Ery-inter
2.7041032	1.1581589	0	Ery-inter
2.7240274	1.177842	0	Ery-inter
9.6058655	6.1957436	1	Ery-enrich
2.681107	1.1449454	0	Ery-inter
2.7489927	1.3436608	0	Ery-inter
2.78432	1.1864668	0	Ery-inter
2.6071434	1.1934965	0	Ery-inter
2.684493	1.1562061	0	Ery-inter
2.5027487	0.91990024	0	Ery-inter
2.9838912	0.9196455	0	Ery-inter
2.645106	1.0064267	0	Ery-inter
2.7330887	0.79705715	0	Ery-inter
2.7435274	1.1812091	0	Ery-inter
9.634439	4.154587	1	Ery-enrich
2.6758425	1.4536262	0	Ery-inter
2.7087393	1.3139138	0	Ery-inter
2.6826274	0.8698805	0	Ery-inter
2.7927284	1.1832342	0	Ery-inter
2.7135909	1.1403707	0	Ery-inter
2.6349132	1.10188	0	Ery-inter
2.8551137	0.8513494	0	Ery-inter
2.906745	0.7045431	0	Ery-inter
2.7772934	0.86982447	0	Ery-inter
2.9303997	0.85524285	0	Ery-inter
9.640187	5.466208	1	Ery-enrich
2.5703607	1.1988331	0	Ery-inter
2.6169822	0.86401784	0	Ery-inter
2.8297658	0.8406928	0	Ery-inter
3.0144613	0.93840045	0	Ery-inter
2.6844678	1.1337314	0	Ery-inter
2.806526	1.2122483	0	Ery-inter
9.145538	6.0324907	1	Ery-enrich
2.2075803	1.5651692	0	Ery-inter
2.6003883	0.8785656	0	Ery-inter
9.5360365	4.7644014	1	Ery-enrich
2.5992696	0.957957	0	Ery-inter
2.6586223	1.0899345	0	Ery-inter
2.6748614	1.1549805	0	Ery-inter
2.5668929	1.010951	0	Ery-inter
2.7768686	0.8444259	0	Ery-inter
2.7958791	1.2378513	0	Ery-inter
2.6308246	0.8891586	0	Ery-inter
9.993755	6.0927973	1	Ery-enrich
2.764411	0.7898906	0	Ery-inter
2.6163607	1.068616	0	Ery-inter
2.8915496	0.9091645	0	Ery-inter
2.7393038	1.0709345	0	Ery-inter
2.652622	0.94089663	0	Ery-inter
2.8081346	0.89853424	0	Ery-inter
10.054912	5.6645155	1	Ery-enrich
2.745995	0.81366414	0	Ery-inter
2.7966707	0.8504215	0	Ery-inter
2.9752514	0.9016619	0	Ery-inter
2.8104162	0.83923656	0	Ery-inter
2.9243605	0.8874931	0	Ery-inter
3.0047894	0.90218526	0	Ery-inter
2.568122	0.9404683	0	Ery-inter
2.7763267	1.197627	0	Ery-inter
2.7387123	1.1266402	0	Ery-inter
2.638049	1.1058636	0	Ery-inter
2.7030575	1.1868501	0	Ery-inter
2.6840098	1.274316	0	Ery-inter
2.675827	0.9004743	0	Ery-inter
2.643259	1.110629	0	Ery-inter
9.981378	6.120153	1	Ery-enrich
2.9049578	0.879247	0	Ery-inter
2.7151618	1.1455863	0	Ery-inter
9.975393	5.7044554	1	Ery-enrich
2.6298757	1.1103067	0	Ery-inter
2.6011915	0.900125	0	Ery-inter
2.7023158	1.1515675	0	Ery-inter
2.780346	1.1325147	0	Ery-inter
9.911733	5.5344563	1	Ery-enrich
2.7516284	0.8795629	0	Ery-inter
2.7776287	1.1818051	0	Ery-inter
2.7156842	1.1222091	0	Ery-inter
2.8229928	1.0706993	0	Ery-inter
2.9669714	0.92186886	0	Ery-inter
2.956353	0.8615221	0	Ery-inter
2.6992362	1.1215676	0	Ery-inter
2.759229	1.1392549	0	Ery-inter
2.7054625	1.1439029	0	Ery-inter
2.694075	1.1570566	0	Ery-inter
2.738036	0.8180932	0	Ery-inter
2.7107904	1.3879063	0	Ery-inter
2.6080236	0.855184	0	Ery-inter
2.9251096	0.88899153	0	Ery-inter
2.6217241	0.96794796	0	Ery-inter
9.902492	5.957004	1	Ery-enrich
2.7269235	0.97725934	0	Ery-inter
2.7486038	0.7998674	0	Ery-inter
2.901221	0.8730707	0	Ery-inter
2.7510605	0.83147293	0	Ery-inter
2.6919053	0.86657447	0	Ery-inter
2.813481	0.84674853	0	Ery-inter
2.6250536	0.8550766	0	Ery-inter
9.82622	6.05554	1	Ery-enrich
2.7187212	0.8457026	0	Ery-inter
2.7197645	1.2234346	0	Ery-inter
2.5832589	0.9518188	0	Ery-inter
2.7073793	0.8440832	0	Ery-inter
2.7056928	1.1503869	0	Ery-inter
2.6843505	1.2448139	0	Ery-inter
2.7560072	1.0238048	0	Ery-inter
2.9260192	0.93688434	0	Ery-inter
2.702801	1.0899338	0	Ery-inter
2.6544242	1.0219262	0	Ery-inter
3.0536706	0.9523751	0	Ery-inter
2.5336316	1.143179	0	Ery-inter
2.5647569	1.1556458	0	Ery-inter
2.7377703	1.1974066	0	Ery-inter
2.9286323	0.8836791	0	Ery-inter
2.7647302	1.511725	0	Ery-inter
2.8557677	0.85806257	0	Ery-inter
9.993624	6.0931253	1	Ery-enrich
2.734046	0.83209175	0	Ery-inter
2.9946854	0.930108	0	Ery-inter
2.7201965	0.9737179	0	Ery-inter
2.6637526	1.2162864	0	Ery-inter
2.5947442	1.1831429	0	Ery-inter
2.8173873	0.8366367	0	Ery-inter
2.6179876	0.85963786	0	Ery-inter
2.606416	0.81021774	0	Ery-inter
2.611934	1.0905752	0	Ery-inter
2.8239243	0.84650385	0	Ery-inter
2.8176558	0.850834	0	Ery-inter
2.7033615	0.8714553	0	Ery-inter
2.6296039	1.3806318	0	Ery-inter
2.7439935	0.8648707	0	Ery-inter
2.632708	1.0587584	0	Ery-inter
2.958293	0.87146854	0	Ery-inter
2.6955976	1.1680372	0	Ery-inter
9.940857	6.12904	1	Ery-enrich
2.7401767	1.1677861	0	Ery-inter
9.660086	6.186344	1	Ery-enrich
2.6919806	1.1461073	0	Ery-inter
2.7167418	1.1466699	0	Ery-inter
2.9346924	0.8490158	0	Ery-inter
2.6415813	0.98809385	0	Ery-inter
2.6539593	1.1186538	0	Ery-inter
2.7461078	1.1553366	0	Ery-inter
2.842846	0.92988116	0	Ery-inter
2.7870169	1.1464202	0	Ery-inter
2.7032833	1.1695955	0	Ery-inter
2.59454	0.74042803	0	Ery-inter
2.6571047	0.9454251	0	Ery-inter
2.7093225	1.1749038	0	Ery-inter
2.7071033	0.9615165	0	Ery-inter
2.9279227	0.875888	0	Ery-inter
9.780592	5.549182	1	Ery-enrich
2.563248	0.9456894	0	Ery-inter
2.6422017	1.0663152	0	Ery-inter
9.933978	4.7841697	1	Ery-enrich
2.8505685	0.8558636	0	Ery-inter
2.664946	0.9458014	0	Ery-inter
2.949868	0.9176994	0	Ery-inter
2.8906448	0.68462294	0	Ery-inter
2.670305	1.1413362	0	Ery-inter
2.965316	0.86380714	0	Ery-inter
2.9149432	0.7417196	0	Ery-inter
3.0104976	0.9447219	0	Ery-inter
2.6960323	1.1479433	0	Ery-inter
2.999674	0.85866445	0	Ery-inter
2.819562	1.1329197	0	Ery-inter
2.7272	1.122087	0	Ery-inter
2.6317856	0.9493509	0	Ery-inter
2.5763803	1.1075578	0	Ery-inter
2.979395	0.9525099	0	Ery-inter
2.7453728	1.2002885	0	Ery-inter
2.741664	1.1837256	0	Ery-inter
2.5692787	0.7453681	0	Ery-inter
2.7486794	1.1099588	0	Ery-inter
2.6947834	1.145192	0	Ery-inter
2.7340689	1.1518729	0	Ery-inter
2.6210134	0.9512649	0	Ery-inter
2.8408754	0.8713747	0	Ery-inter
2.5896323	1.031719	0	Ery-inter
2.7112463	1.1478264	0	Ery-inter
9.846815	5.672397	1	Ery-enrich
2.718517	1.0309653	0	Ery-inter
2.6724813	1.1410104	0	Ery-inter
2.6332815	0.97063655	0	Ery-inter
2.7417634	1.172088	0	Ery-inter
9.941621	5.999402	1	Ery-enrich
9.587254	5.6145053	1	Ery-enrich
2.7099657	0.83336014	0	Ery-inter
2.6526368	0.84033453	0	Ery-inter
2.9482818	0.8807177	0	Ery-inter
2.766301	1.0773551	0	Ery-inter
2.5859923	0.9154321	0	Ery-inter
2.6434684	1.0250837	0	Ery-inter
2.6299653	1.0078346	0	Ery-inter
2.7606308	1.1980042	0	Ery-inter
2.707701	0.8201562	0	Ery-inter
9.554755	5.650446	1	Ery-enrich
2.6162848	0.94238454	0	Ery-inter
2.7196522	0.8668437	0	Ery-inter
2.6038206	1.177439	0	Ery-inter
2.714872	0.83354455	0	Ery-inter
3.040746	0.9574457	0	Ery-inter
2.6541545	1.2855358	0	Ery-inter
2.8325427	0.8698734	0	Ery-inter
2.8258808	0.87390333	0	Ery-inter
9.963464	5.8280387	1	Ery-enrich
2.7247725	0.8978908	0	Ery-inter
2.774634	1.1783725	0	Ery-inter
2.7205436	1.1145751	0	Ery-inter
9.597363	5.5998025	1	Ery-enrich
2.7743561	1.2187783	0	Ery-inter
2.6843226	1.2643641	0	Ery-inter
2.5858002	1.0922481	0	Ery-inter
2.721233	0.8483521	0	Ery-inter
2.759851	1.1942607	0	Ery-inter
9.616131	5.914697	1	Ery-enrich
9.907478	5.573636	1	Ery-enrich
2.94787	1.005711	0	Ery-inter
2.6717384	0.99021715	0	Ery-inter
3.000616	0.8647038	0	Ery-inter
2.9836354	0.8681975	0	Ery-inter
2.7240508	1.1441579	0	Ery-inter
2.6000264	0.86474735	0	Ery-inter
2.6135724	0.8411442	0	Ery-inter
2.6584492	0.8779577	0	Ery-inter
9.923628	6.16555	1	Ery-enrich
2.637451	0.8858414	0	Ery-inter
2.6938736	1.2523491	0	Ery-inter
2.6358848	0.8975609	0	Ery-inter
3.0038843	0.90952885	0	Ery-inter
2.825828	0.8698701	0	Ery-inter
2.5609286	0.8762294	0	Ery-inter
2.7122123	1.1334505	0	Ery-inter
2.7798948	1.1923931	0	Ery-inter
2.784969	0.83248675	0	Ery-inter
2.6571646	1.113931	0	Ery-inter
2.8111184	0.8417124	0	Ery-inter
2.704279	0.77361363	0	Ery-inter
9.941913	5.905487	1	Ery-enrich
2.725604	1.1408259	0	Ery-inter
2.6673846	1.138203	0	Ery-inter
2.653224	1.4264266	0	Ery-inter
2.7262201	1.1168286	0	Ery-inter
2.8202083	0.94439226	0	Ery-inter
3.0056121	0.8933705	0	Ery-inter
10.052523	5.6897287	1	Ery-enrich
9.819811	5.4428344	1	Ery-enrich
2.4219637	0.71802276	0	Ery-inter
2.750893	1.2431394	0	Ery-inter
2.7793005	1.1918973	0	Ery-inter
2.6914592	0.9738763	0	Ery-inter
2.692455	1.130749	0	Ery-inter
2.697051	1.0195447	0	Ery-inter
2.733212	0.92256945	0	Ery-inter
2.7638261	1.1293621	0	Ery-inter
2.6652763	1.1027683	0	Ery-inter
2.7508943	0.8315595	0	Ery-inter
2.5518482	0.85922056	0	Ery-inter
2.6220608	1.0839942	0	Ery-inter
2.7459903	1.1788839	0	Ery-inter
2.6208236	0.8829013	0	Ery-inter
2.8104079	0.8560566	0	Ery-inter
2.5343986	0.89391065	0	Ery-inter
9.761865	5.4793262	1	Ery-enrich
8.933012	4.0274315	1	Ery-enrich
2.746998	1.2108312	0	Ery-inter
9.938506	5.7632847	1	Ery-enrich
2.708567	1.1190227	0	Ery-inter
2.6873305	0.9151907	0	Ery-inter
2.8127606	0.74217474	0	Ery-inter
2.8879893	0.814513	0	Ery-inter
2.7163477	1.1378174	0	Ery-inter
2.877586	1.041045	0	Ery-inter
2.8460777	0.85441434	0	Ery-inter
2.8134918	0.86101294	0	Ery-inter
2.9273663	0.86837643	0	Ery-inter
10.085125	5.317061	1	Ery-enrich
2.7060254	1.1544272	0	Ery-inter
2.6798134	0.8492598	0	Ery-inter
2.5633476	1.1581656	0	Ery-inter
2.6553094	0.7896398	0	Ery-inter
2.6843836	0.81270504	0	Ery-inter
2.723308	0.81952375	0	Ery-inter
2.6239638	1.1803509	0	Ery-inter
2.6388245	0.8347499	0	Ery-inter
2.5428088	0.9550204	0	Ery-inter
2.9809852	0.90758127	0	Ery-inter
2.818569	0.86234856	0	Ery-inter
2.5981026	0.9290567	0	Ery-inter
10.208255	5.3314385	1	Ery-enrich
10.024617	5.7148647	1	Ery-enrich
2.8861957	0.8663097	0	Ery-inter
2.7263165	0.8158037	0	Ery-inter
2.6414716	1.1079673	0	Ery-inter
2.7500136	1.1651663	0	Ery-inter
2.7753856	1.1911961	0	Ery-inter
2.591692	0.9209187	0	Ery-inter
2.7528572	1.2230736	0	Ery-inter
9.98419	5.915911	1	Ery-enrich
2.689271	0.9506642	0	Ery-inter
2.708959	0.8411373	0	Ery-inter
2.8166072	1.1672851	0	Ery-inter
2.686126	1.1386982	0	Ery-inter
2.6030116	0.9606168	0	Ery-inter
2.6014073	0.9318944	0	Ery-inter
2.7930386	0.8592125	0	Ery-inter
2.633855	0.8599308	0	Ery-inter
2.7108796	1.1442621	0	Ery-inter
10.004611	4.473889	1	Ery-enrich
2.7982244	0.92830384	0	Ery-inter
2.7090764	1.1683679	0	Ery-inter
2.6121032	1.1130165	0	Ery-inter
2.768758	1.1986567	0	Ery-inter
2.6335778	0.8461155	0	Ery-inter
2.7535577	1.1763971	0	Ery-inter
2.7698505	1.2308263	0	Ery-inter
2.5750282	0.97728264	0	Ery-inter
2.6942582	1.3468136	0	Ery-inter
2.6148734	0.95047855	0	Ery-inter
2.7894354	0.9126244	0	Ery-inter
2.7167585	1.1647556	0	Ery-inter
2.8132548	0.8286868	0	Ery-inter
2.6081903	1.110791	0	Ery-inter
9.745252	5.4856477	1	Ery-enrich
2.6331718	0.95230854	0	Ery-inter
2.6732254	1.0255705	0	Ery-inter
2.7368946	1.1624979	0	Ery-inter
2.6335964	0.9519136	0	Ery-inter
2.8219461	0.8489856	0	Ery-inter
2.8056064	1.217357	0	Ery-inter
2.5856197	0.84374195	0	Ery-inter
2.887967	0.873373	0	Ery-inter
2.7042296	1.1742891	0	Ery-inter
2.632097	0.82834625	0	Ery-inter
2.6338975	1.0297437	0	Ery-inter
2.6279416	0.90409666	0	Ery-inter
2.5958698	0.86401886	0	Ery-inter
2.9822981	0.9229373	0	Ery-inter
2.7290542	0.90471995	0	Ery-inter
2.608045	0.9158861	0	Ery-inter
2.7099578	1.0528765	0	Ery-inter
10.354866	5.6241946	1	Ery-enrich
2.6519268	0.8086329	0	Ery-inter
2.7047231	1.1685778	0	Ery-inter
2.6389644	0.982933	0	Ery-inter
2.911841	0.86437047	0	Ery-inter
2.686356	1.124551	0	Ery-inter
2.7852306	1.1496558	0	Ery-inter
2.7310243	1.1313546	0	Ery-inter
2.802434	1.1649088	0	Ery-inter
2.7342014	0.8748567	0	Ery-inter
2.5698316	0.7732008	0	Ery-inter
2.8065972	1.2227893	0	Ery-inter
2.8463788	0.8010831	0	Ery-inter
2.6932206	1.0017573	0	Ery-inter
2.6155856	0.84260535	0	Ery-inter
2.7324655	0.8017777	0	Ery-inter
2.6663833	1.0769792	0	Ery-inter
2.7047765	1.1230292	0	Ery-inter
2.6110475	0.92632884	0	Ery-inter
2.7457912	1.1688282	0	Ery-inter
2.7388427	0.8822704	0	Ery-inter
2.706398	0.98814195	0	Ery-inter
2.7285392	1.1908778	0	Ery-inter
2.6954653	0.85833275	0	Ery-inter
3.0180788	0.9656473	0	Ery-inter
2.7398498	1.1823965	0	Ery-inter
2.7003553	1.1453725	0	Ery-inter
2.6421552	0.95151067	0	Ery-inter
2.6927805	1.0662193	0	Ery-inter
2.6722946	0.7278978	0	Ery-inter
3.0123923	0.9049996	0	Ery-inter
2.8383114	0.85206425	0	Ery-inter
2.5949183	0.95418125	0	Ery-inter
9.99396	5.5563054	1	Ery-enrich
2.644185	1.0663985	0	Ery-inter
2.738518	1.1684465	0	Ery-inter
2.772394	1.1903793	0	Ery-inter
2.8448198	0.9111687	0	Ery-inter
9.152128	3.1589828	1	Ery-enrich
2.7376869	1.1683735	0	Ery-inter
2.752397	0.88320506	0	Ery-inter
2.2008302	1.5763732	0	Ery-inter
2.7038524	1.1562884	0	Ery-inter
2.6677032	1.1432346	0	Ery-inter
2.6848893	1.0838535	0	Ery-inter
10.000079	6.039912	1	Ery-enrich
2.5912423	0.915675	0	Ery-inter
2.9164522	0.9359777	0	Ery-inter
2.755801	1.3616738	0	Ery-inter
2.7038665	0.9155742	0	Ery-inter
2.8195686	0.86023635	0	Ery-inter
2.7232854	0.93534046	0	Ery-inter
2.7280464	1.1629789	0	Ery-inter
2.6432528	1.1100526	0	Ery-inter
2.72029	1.17186	0	Ery-inter
2.68044	1.1408638	0	Ery-inter
2.7412267	0.88002104	0	Ery-inter
2.7679713	1.4033428	0	Ery-inter
2.6606526	1.0381482	0	Ery-inter
2.7842138	1.1967821	0	Ery-inter
2.7290747	0.8924633	0	Ery-inter
2.7016358	0.9816914	0	Ery-inter
2.711647	0.84198594	0	Ery-inter
2.6997378	0.842384	0	Ery-inter
2.8425484	0.8109995	0	Ery-inter
2.7871063	0.89648503	0	Ery-inter
2.8262575	0.80600375	0	Ery-inter
2.6054776	0.8839132	0	Ery-inter
2.7310288	0.84696364	0	Ery-inter
2.746251	1.1833961	0	Ery-inter
2.7877266	0.84597796	0	Ery-inter
2.5878718	1.1285996	0	Ery-inter
2.8202477	1.6223464	0	Ery-inter
3.263282	1.3204923	0	Ery-inter
2.725637	0.8380809	0	Ery-inter
2.9333122	0.84373444	0	Ery-inter
2.8285282	0.9065204	0	Ery-inter
2.5791693	1.1649475	0	Ery-inter
2.6614723	1.1383477	0	Ery-inter
2.731721	1.1875846	0	Ery-inter
2.795716	1.1587913	0	Ery-inter
2.7919495	1.1894584	0	Ery-inter
2.674404	1.1490918	0	Ery-inter
2.6378734	1.0157626	0	Ery-inter
2.631086	0.9012118	0	Ery-inter
2.672289	1.140153	0	Ery-inter
2.6030636	0.87583685	0	Ery-inter
2.666751	1.110436	0	Ery-inter
2.7345595	1.1967012	0	Ery-inter
2.632547	1.0296881	0	Ery-inter
2.7256958	0.84345937	0	Ery-inter
2.697659	1.136567	0	Ery-inter
2.6308336	1.0198904	0	Ery-inter
2.67935	0.8963874	0	Ery-inter
2.7808223	0.8555711	0	Ery-inter
2.5671604	0.8169633	0	Ery-inter
2.7813947	0.84092444	0	Ery-inter
2.655564	0.9587614	0	Ery-inter
2.7359898	1.1569183	0	Ery-inter
2.752128	1.1772695	0	Ery-inter
2.8024867	0.8314299	0	Ery-inter
2.7155643	0.7967047	0	Ery-inter
2.709453	0.8727829	0	Ery-inter
2.6876888	0.9973858	0	Ery-inter
2.6869926	1.1584078	0	Ery-inter
2.7732062	1.1847888	0	Ery-inter
2.8143122	0.83145	0	Ery-inter
2.7586796	1.1651369	0	Ery-inter
2.9639874	0.9114151	0	Ery-inter
2.8794715	0.88693845	0	Ery-inter
2.7967918	0.8934966	0	Ery-inter
8.534031	3.204961	1	Ery-enrich
2.7324777	0.8150982	0	Ery-inter
2.740324	1.3804133	0	Ery-inter
2.871503	0.8832583	0	Ery-inter
2.8021727	0.85064775	0	Ery-inter
9.456167	6.1406817	1	Ery-enrich
2.9499462	0.88973653	0	Ery-inter
2.7341216	1.1685926	0	Ery-inter
2.8889287	0.85243815	0	Ery-inter
2.742308	0.85385156	0	Ery-inter
2.6117048	1.0981281	0	Ery-inter
2.5736208	0.96643883	0	Ery-inter
2.7584774	0.8411277	0	Ery-inter
2.8747847	0.8759053	0	Ery-inter
2.6841602	0.88036764	0	Ery-inter
2.7282014	0.83172095	0	Ery-inter
2.7223308	0.8111948	0	Ery-inter
2.8167171	1.0537355	0	Ery-inter
2.579197	1.1067011	0	Ery-inter
2.7002194	1.0291711	0	Ery-inter
10.015733	6.212157	1	Ery-enrich
2.9307997	0.7242486	0	Ery-inter
2.5624743	1.0645298	0	Ery-inter
2.6910388	0.91162604	0	Ery-inter
2.6304488	0.96601754	0	Ery-inter
2.6061459	1.1037985	0	Ery-inter
2.6844509	0.868637	0	Ery-inter
2.6480103	1.0859623	0	Ery-inter
2.7466936	0.8987479	0	Ery-inter
2.8526497	0.91991097	0	Ery-inter
2.913856	0.89182645	0	Ery-inter
2.5892808	0.7990132	0	Ery-inter
2.7912269	0.81920046	0	Ery-inter
2.697111	1.1506761	0	Ery-inter
2.7090678	0.9090152	0	Ery-inter
2.9230433	0.74637103	0	Ery-inter
2.745295	1.1611017	0	Ery-inter
2.7404058	1.1152644	0	Ery-inter
2.7445729	1.1702677	0	Ery-inter
2.8151836	0.8272663	0	Ery-inter
2.6843119	1.1679313	0	Ery-inter
2.7191112	0.8358797	0	Ery-inter
2.835964	0.87219065	0	Ery-inter
9.933033	5.8925514	1	Ery-enrich
2.7860599	1.1667614	0	Ery-inter
2.6110349	0.86887234	0	Ery-inter
2.9690988	0.92083323	0	Ery-inter
2.654083	1.0187101	0	Ery-inter
2.7611825	1.1037701	0	Ery-inter
2.9478903	0.8490182	0	Ery-inter
2.729696	1.2283635	0	Ery-inter
2.9325542	0.876099	0	Ery-inter
2.6391728	1.0990139	0	Ery-inter
2.7600253	1.2180656	0	Ery-inter
2.7189355	1.1547738	0	Ery-inter
2.692749	0.92752206	0	Ery-inter
9.853657	5.5538125	1	Ery-enrich
2.7330186	1.1023332	0	Ery-inter
2.5973625	0.7793732	0	Ery-inter
9.952749	6.4016533	1	Ery-enrich
2.6419685	0.85251504	0	Ery-inter
2.7558224	0.92431676	0	Ery-inter
2.7495055	0.8041151	0	Ery-inter
2.6644344	1.2459065	0	Ery-inter
2.7726007	1.3120955	0	Ery-inter
2.6459105	1.0299525	0	Ery-inter
2.6576164	0.8835181	0	Ery-inter
2.6670873	0.9984309	0	Ery-inter
2.805065	1.1384126	0	Ery-inter
3.0080216	0.9609957	0	Ery-inter
2.6589131	1.0287774	0	Ery-inter
2.8896708	0.74474955	0	Ery-inter
2.6577613	0.9835743	0	Ery-inter
2.8369126	0.8708439	0	Ery-inter
2.720472	1.0949402	0	Ery-inter
2.7202055	0.8281064	0	Ery-inter
2.6797378	0.9004274	0	Ery-inter
2.6846068	1.0185467	0	Ery-inter
2.648274	0.988477	0	Ery-inter
2.7259068	1.147491	0	Ery-inter
9.8313675	5.7313795	1	Ery-enrich
2.7254398	0.8320574	0	Ery-inter
2.6662967	0.9269389	0	Ery-inter
9.906172	5.755963	1	Ery-enrich
2.69266	0.89548737	0	Ery-inter
3.0088177	0.905771	0	Ery-inter
2.697173	0.8619927	0	Ery-inter
2.8311207	0.8357905	0	Ery-inter
2.5726898	1.1397429	0	Ery-inter
2.5826304	0.8107955	0	Ery-inter
2.683691	1.1597959	0	Ery-inter
2.774283	1.2225711	0	Ery-inter
2.7028792	1.1669859	0	Ery-inter
9.758135	5.5997906	1	Ery-enrich
3.0086265	0.8655966	0	Ery-inter
2.6818159	1.1196065	0	Ery-inter
2.6046872	0.98022187	0	Ery-inter
2.7127473	0.7992663	0	Ery-inter
2.5917554	0.91481745	0	Ery-inter
2.787746	1.2060852	0	Ery-inter
2.6106408	0.8307945	0	Ery-inter
2.7220397	0.85156864	0	Ery-inter
2.7402968	1.1072046	0	Ery-inter
2.598447	0.9712473	0	Ery-inter
2.6495857	0.8229963	0	Ery-inter
2.7048352	1.0528461	0	Ery-inter
10.038691	6.191767	1	Ery-enrich
2.786113	1.2085725	0	Ery-inter
3.006559	0.88507015	0	Ery-inter
2.6326492	0.8827661	0	Ery-inter
2.7327206	0.84758395	0	Ery-inter
2.604103	0.9238268	0	Ery-inter
2.543164	0.9242188	0	Ery-inter
2.8313823	0.8307225	0	Ery-inter
2.5810108	1.1169723	0	Ery-inter
2.73756	1.1095196	0	Ery-inter
10.012131	6.1012816	1	Ery-enrich
2.8594744	1.1619782	0	Ery-inter
10.006852	5.6918592	1	Ery-enrich
2.7800183	1.1886064	0	Ery-inter
9.585299	5.938692	1	Ery-enrich
2.8648193	0.8742717	0	Ery-inter
2.8983798	0.8793499	0	Ery-inter
2.714996	0.8375967	0	Ery-inter
2.58662	0.7827467	0	Ery-inter
2.838533	0.9135172	0	Ery-inter
2.6325843	0.88353413	0	Ery-inter
2.7260761	0.84640115	0	Ery-inter
2.649112	1.0990375	0	Ery-inter
2.65108	0.8333801	0	Ery-inter
2.7111943	1.1358967	0	Ery-inter
2.6360414	1.1370645	0	Ery-inter
2.7157066	1.1234481	0	Ery-inter
2.712052	0.83994377	0	Ery-inter
2.7174494	1.1861379	0	Ery-inter
2.7516868	0.8315951	0	Ery-inter
2.7759542	0.88458234	0	Ery-inter
9.859275	5.5213747	1	Ery-enrich
2.9772067	0.8913214	0	Ery-inter
2.6345415	1.0954149	0	Ery-inter
2.6762931	1.1541859	0	Ery-inter
3.089043	0.94740784	0	Ery-inter
2.770234	1.1942374	0	Ery-inter
2.7938852	1.1678171	0	Ery-inter
2.8566732	0.92199934	0	Ery-inter
2.6612191	0.8996855	0	Ery-inter
2.7183094	1.4768634	0	Ery-inter
9.94043	5.71483	1	Ery-enrich
2.7673821	1.1488383	0	Ery-inter
2.6074228	0.9323653	0	Ery-inter
2.667871	0.98064774	0	Ery-inter
2.7296898	1.1887631	0	Ery-inter
2.674348	0.8892772	0	Ery-inter
2.7992325	1.0930132	0	Ery-inter
2.586915	1.265449	0	Ery-inter
2.827067	0.938961	0	Ery-inter
2.7240176	0.8484355	0	Ery-inter
2.7496073	1.1860923	0	Ery-inter
2.9398782	1.0097893	0	Ery-inter
2.9148295	0.88633424	0	Ery-inter
2.714733	1.126723	0	Ery-inter
2.8164773	0.83908165	0	Ery-inter
2.7290533	1.0966444	0	Ery-inter
9.679606	5.94044	1	Ery-enrich
2.7714956	0.97776794	0	Ery-inter
2.7009215	0.8733794	0	Ery-inter
2.8757894	0.8570407	0	Ery-inter
3.0629103	1.1417524	0	Ery-inter
10.00324	5.8289366	1	Ery-enrich
2.6283553	0.95195097	0	Ery-inter
2.5800633	0.9560645	0	Ery-inter
2.675706	1.1124676	0	Ery-inter
2.6489189	0.98687464	0	Ery-inter
2.6810524	1.1122018	0	Ery-inter
2.5893476	0.7378933	0	Ery-inter
2.8326402	1.1511606	0	Ery-inter
2.6798606	1.1826763	0	Ery-inter
2.6888225	0.8313574	0	Ery-inter
2.8714888	1.1488385	0	Ery-inter
2.915132	0.8896212	0	Ery-inter
2.7665026	1.1197615	0	Ery-inter
2.887866	0.87704504	0	Ery-inter
2.7165146	0.8239011	0	Ery-inter
2.7092593	0.90130925	0	Ery-inter
2.6075783	0.85758114	0	Ery-inter
2.7234244	0.8149117	0	Ery-inter
2.6533039	1.21864	0	Ery-inter
8.933105	4.131027	1	Ery-enrich
2.7768254	1.1876844	0	Ery-inter
2.6985831	1.1777436	0	Ery-inter
2.7163517	1.1318743	0	Ery-inter
2.6665945	0.97654486	0	Ery-inter
2.6666546	1.1812277	0	Ery-inter
2.6342187	1.0649749	0	Ery-inter
2.7470345	1.1916255	0	Ery-inter
2.658322	1.0051523	0	Ery-inter
2.7327607	1.172837	0	Ery-inter
2.6551301	1.0386137	0	Ery-inter
2.7407417	1.2007493	0	Ery-inter
2.8792188	0.8714809	0	Ery-inter
2.663118	1.1509393	0	Ery-inter
2.778051	1.192566	0	Ery-inter
2.6729581	0.94846326	0	Ery-inter
2.7151847	1.1426404	0	Ery-inter
2.9112506	0.8745571	0	Ery-inter
2.705366	1.0129324	0	Ery-inter
2.6193407	0.8177604	0	Ery-inter
2.7013335	1.0316819	0	Ery-inter
3.0728106	0.9628947	0	Ery-inter
2.8580651	0.7150049	0	Ery-inter
9.867782	5.556304	1	Ery-enrich
2.72994	1.1582036	0	Ery-inter
9.866351	5.9299545	1	Ery-enrich
2.741314	0.8495913	0	Ery-inter
2.860312	0.8531052	0	Ery-inter
2.7964687	0.8450427	0	Ery-inter
2.692642	1.0702956	0	Ery-inter
2.6653037	1.1245282	0	Ery-inter
2.7090757	0.8827021	0	Ery-inter
2.917267	0.8767689	0	Ery-inter
2.7886553	1.1054602	0	Ery-inter
2.820447	0.8437551	0	Ery-inter
2.5717497	0.7957238	0	Ery-inter
2.9538038	0.73321086	0	Ery-inter
9.998275	6.090173	1	Ery-enrich
2.8168478	0.8492126	0	Ery-inter
2.8360803	0.8484072	0	Ery-inter
2.6673188	1.0141789	0	Ery-inter
2.7766025	1.0786798	0	Ery-inter
2.6517923	0.81045645	0	Ery-inter
2.7006922	1.1491303	0	Ery-inter
2.8185098	0.84928215	0	Ery-inter
2.655703	0.8556487	0	Ery-inter
2.6846123	1.12538	0	Ery-inter
2.5933993	0.89422655	0	Ery-inter
2.977423	0.93249714	0	Ery-inter
2.8861792	0.86136645	0	Ery-inter
2.7383564	0.78850317	0	Ery-inter
2.7157736	1.1452644	0	Ery-inter
2.6463916	1.0112801	0	Ery-inter
2.6137297	0.95233476	0	Ery-inter
2.729933	0.8384657	0	Ery-inter
3.0532312	0.95998824	0	Ery-inter
2.6859384	1.1522971	0	Ery-inter
2.8959877	0.90304583	0	Ery-inter
2.6796973	1.1068805	0	Ery-inter
3.0111427	0.96132207	0	Ery-inter
2.6728106	1.1411889	0	Ery-inter
2.7206028	1.3542908	0	Ery-inter
2.650153	1.0131577	0	Ery-inter
2.577765	0.8935605	0	Ery-inter
2.717926	1.1065437	0	Ery-inter
2.7001336	0.98976296	0	Ery-inter
2.7694201	0.98781705	0	Ery-inter
2.694769	1.3476285	0	Ery-inter
2.7745934	1.1833458	0	Ery-inter
9.639297	6.242028	1	Ery-enrich
2.6690433	1.0088568	0	Ery-inter
10.006296	5.702058	1	Ery-enrich
2.8138788	0.8689786	0	Ery-inter
2.6046975	1.009316	0	Ery-inter
2.8925414	0.84861785	0	Ery-inter
2.7710483	1.1948248	0	Ery-inter
2.6760106	1.247158	0	Ery-inter
2.681734	1.0259908	0	Ery-inter
2.804595	1.1929142	0	Ery-inter
2.6322055	1.0802089	0	Ery-inter
2.8368382	0.8264149	0	Ery-inter
2.666643	0.8486199	0	Ery-inter
2.579645	1.0837507	0	Ery-inter
2.710333	1.125526	0	Ery-inter
2.589267	1.1136457	0	Ery-inter
2.5680218	0.7277689	0	Ery-inter
2.7426157	1.1467655	0	Ery-inter
2.7774658	1.1818888	0	Ery-inter
2.7066555	0.824945	0	Ery-inter
2.8373349	1.166034	0	Ery-inter
2.644534	1.0095736	0	Ery-inter
2.59622	1.1043555	0	Ery-inter
2.5984082	0.8041298	0	Ery-inter
2.9352179	0.8667442	0	Ery-inter
2.8187134	0.9455895	0	Ery-inter
2.5763247	0.9036433	0	Ery-inter
2.6464798	1.1109447	0	Ery-inter
2.7808352	1.1566993	0	Ery-inter
2.757206	1.0670202	0	Ery-inter
2.7627487	1.3788593	0	Ery-inter
2.8302038	0.9094688	0	Ery-inter
2.5755122	0.799151	0	Ery-inter
2.7477403	0.9178824	0	Ery-inter
2.6993396	1.0486127	0	Ery-inter
2.8187294	0.9118018	0	Ery-inter
9.724889	5.58282	1	Ery-enrich
2.6910224	1.0762857	0	Ery-inter
2.653431	1.0786903	0	Ery-inter
2.676581	1.028262	0	Ery-inter
2.5707045	1.0184758	0	Ery-inter
2.6576135	0.8439451	0	Ery-inter
2.7413032	1.2011179	0	Ery-inter
2.942257	0.7452024	0	Ery-inter
2.639758	1.0226793	0	Ery-inter
9.873901	5.810408	1	Ery-enrich
2.7164114	1.1648808	0	Ery-inter
2.647042	1.0201023	0	Ery-inter
2.9227	0.8607867	0	Ery-inter
2.6674678	1.08519	0	Ery-inter
2.7513049	1.1842963	0	Ery-inter
2.6810546	1.1560273	0	Ery-inter
2.6619875	1.0180358	0	Ery-inter
2.7436922	1.1755389	0	Ery-inter
2.7541044	0.82657427	0	Ery-inter
3.0020974	0.89181983	0	Ery-inter
2.7431543	0.86717165	0	Ery-inter
9.898466	5.439723	1	Ery-enrich
2.917972	0.8583772	0	Ery-inter
2.7168941	0.9082475	0	Ery-inter
2.8608677	0.8926388	0	Ery-inter
2.7229705	1.1722692	0	Ery-inter
2.7652335	1.1890131	0	Ery-inter
2.6089106	0.79837114	0	Ery-inter
2.7149649	1.1123507	0	Ery-inter
2.7105618	1.3305506	0	Ery-inter
2.9360807	0.9006201	0	Ery-inter
2.5929663	0.9484665	0	Ery-inter
9.962878	6.2107067	1	Ery-enrich
8.877766	4.180002	1	Ery-enrich
2.7001402	1.1764756	0	Ery-inter
2.707159	0.9803504	0	Ery-inter
2.6618617	1.0631008	0	Ery-inter
3.047982	0.95568323	0	Ery-inter
2.5837364	0.95290995	0	Ery-inter
2.7114155	1.1520362	0	Ery-inter
2.7696931	1.1606576	0	Ery-inter
2.7787132	1.1761051	0	Ery-inter
2.7860234	0.84636307	0	Ery-inter
9.581911	6.2643285	1	Ery-enrich
2.6413221	1.1123283	0	Ery-inter
2.6937995	0.9898818	0	Ery-inter
2.7252846	1.1459076	0	Ery-inter
2.7032037	1.1877005	0	Ery-inter
2.884823	0.8814987	0	Ery-inter
2.6493738	0.99643725	0	Ery-inter
9.845327	5.357973	1	Ery-enrich
2.7431617	1.183819	0	Ery-inter
2.5855694	0.9165034	0	Ery-inter
2.8188083	0.84950036	0	Ery-inter
2.7347577	0.8294331	0	Ery-inter
2.7575867	1.1903327	0	Ery-inter
2.8908215	0.8759204	0	Ery-inter
2.5163047	0.93510646	0	Ery-inter
2.5536988	0.825852	0	Ery-inter
2.9214196	0.8646308	0	Ery-inter
2.7435806	1.2031842	0	Ery-inter
2.736028	0.86086905	0	Ery-inter
2.874547	0.88336056	0	Ery-inter
2.7805212	1.1673604	0	Ery-inter
2.688162	0.7925047	0	Ery-inter
2.728376	1.1840539	0	Ery-inter
2.7524781	0.8527168	0	Ery-inter
2.7601984	0.86618966	0	Ery-inter
2.9088082	0.87178916	0	Ery-inter
2.716374	1.0422896	0	Ery-inter
2.7450097	1.1120725	0	Ery-inter
2.7746222	1.1963807	0	Ery-inter
2.8694384	0.8789973	0	Ery-inter
2.5941708	0.8245945	0	Ery-inter
2.9396296	0.937691	0	Ery-inter
2.645987	1.406199	0	Ery-inter
2.686482	0.88398635	0	Ery-inter
9.958805	5.536477	1	Ery-enrich
2.6565902	0.9928086	0	Ery-inter
2.6759908	0.9651126	0	Ery-inter
9.634767	5.96373	1	Ery-enrich
2.6244535	1.2178288	0	Ery-inter
2.535681	1.2531364	0	Ery-inter
2.8242688	0.8404628	0	Ery-inter
2.6860785	1.1018311	0	Ery-inter
2.647371	1.0816987	0	Ery-inter
2.8305871	0.86551183	0	Ery-inter
2.699423	1.1715242	0	Ery-inter
2.7312412	0.89549243	0	Ery-inter
2.5922613	0.76133215	0	Ery-inter
2.63249	1.1245893	0	Ery-inter
2.7338157	1.1606388	0	Ery-inter
2.6148725	0.7946959	0	Ery-inter
2.7378685	1.1975846	0	Ery-inter
2.7309227	1.176118	0	Ery-inter
2.7054157	1.1651314	0	Ery-inter
2.6300871	0.9785601	0	Ery-inter
2.629519	1.1263889	0	Ery-inter
2.6218731	1.0043373	0	Ery-inter
2.705376	0.84915596	0	Ery-inter
2.7698486	1.1913378	0	Ery-inter
2.7415261	0.82814443	0	Ery-inter
2.73044	1.201161	0	Ery-inter
2.631369	0.8829498	0	Ery-inter
2.775245	1.1227221	0	Ery-inter
2.6682987	1.0244509	0	Ery-inter
2.775635	1.1561427	0	Ery-inter
2.6326551	0.9464686	0	Ery-inter
2.6623788	0.9374473	0	Ery-inter
2.879691	0.82136333	0	Ery-inter
2.642514	0.92083156	0	Ery-inter
2.6004202	1.1104183	0	Ery-inter
2.7986736	0.8906335	0	Ery-inter
2.7746382	0.83249295	0	Ery-inter
2.6584213	1.0172106	0	Ery-inter
2.7898366	1.2040659	0	Ery-inter
2.8133013	0.8473136	0	Ery-inter
2.710412	0.83833516	0	Ery-inter
2.6896384	1.1480929	0	Ery-inter
2.6169915	0.86033624	0	Ery-inter
10.022569	5.8569007	1	Ery-enrich
2.647187	0.98574615	0	Ery-inter
2.7009857	1.1930124	0	Ery-inter
2.801703	0.8751047	0	Ery-inter
2.7267518	1.1947651	0	Ery-inter
9.667554	5.5326285	1	Ery-enrich
2.7713354	0.84455633	0	Ery-inter
2.788014	1.2165394	0	Ery-inter
2.7855985	0.8331137	0	Ery-inter
2.7058966	0.96236396	0	Ery-inter
2.7042673	0.84405625	0	Ery-inter
2.713915	0.9808236	0	Ery-inter
2.6936202	1.1093369	0	Ery-inter
10.055668	4.9926424	1	Ery-enrich
2.7548914	1.1656313	0	Ery-inter
2.7194018	1.18775	0	Ery-inter
2.6990201	1.1518449	0	Ery-inter
2.775362	1.1487182	0	Ery-inter
2.7646782	1.1748352	0	Ery-inter
2.9470806	0.89226735	0	Ery-inter
2.7410817	1.1856729	0	Ery-inter
2.707947	1.0954185	0	Ery-inter
2.6793797	0.89360386	0	Ery-inter
2.8097622	0.8476002	0	Ery-inter
2.650547	1.0192927	0	Ery-inter
9.914965	5.7755475	1	Ery-enrich
2.7181036	0.8542321	0	Ery-inter
10.032461	5.516875	1	Ery-enrich
2.551873	0.97289926	0	Ery-inter
2.811514	0.83446646	0	Ery-inter
2.7772152	1.197567	0	Ery-inter
2.922171	0.86781967	0	Ery-inter
2.7282166	0.918112	0	Ery-inter
2.7390702	0.8194749	0	Ery-inter
2.6398017	1.0958424	0	Ery-inter
2.6729767	1.0018735	0	Ery-inter
2.7025363	0.89658797	0	Ery-inter
2.6334515	1.106884	0	Ery-inter
2.7461646	1.184522	0	Ery-inter
2.6771724	0.85198355	0	Ery-inter
2.7667062	0.85510725	0	Ery-inter
2.6802108	0.8633268	0	Ery-inter
2.7606242	1.185352	0	Ery-inter
2.8073778	0.9159017	0	Ery-inter
2.6966848	0.8346242	0	Ery-inter
2.8493636	1.2275956	0	Ery-inter
9.891425	4.418439	1	Ery-enrich
2.682752	1.1732038	0	Ery-inter
2.9182541	0.82971424	0	Ery-inter
2.6033204	1.083994	0	Ery-inter
2.7378917	1.1256334	0	Ery-inter
2.6850293	1.127455	0	Ery-inter
2.59136	0.9097693	0	Ery-inter
2.7129385	1.1568357	0	Ery-inter
2.6808019	1.0584496	0	Ery-inter
2.686822	1.1407104	0	Ery-inter
2.7258832	0.8390818	0	Ery-inter
2.833066	1.2769203	0	Ery-inter
2.7765117	1.2020884	0	Ery-inter
2.7273405	1.169275	0	Ery-inter
2.8816092	0.87695515	0	Ery-inter
2.9665365	0.89421254	0	Ery-inter
2.6884928	1.1388314	0	Ery-inter
2.6553388	0.9732027	0	Ery-inter
2.653967	1.0933224	0	Ery-inter
2.6785362	0.9856289	0	Ery-inter
2.6741076	1.1404148	0	Ery-inter
2.6500294	0.9717467	0	Ery-inter
2.7584121	1.0977576	0	Ery-inter
2.7506824	1.2077438	0	Ery-inter
2.6111653	1.0679713	0	Ery-inter
2.694558	1.0938313	0	Ery-inter
2.7231464	1.1386222	0	Ery-inter
2.7205698	0.84039766	0	Ery-inter
2.70793	1.1138834	0	Ery-inter
2.758982	0.8076512	0	Ery-inter
9.723588	5.5748343	1	Ery-enrich
2.622923	0.8285738	0	Ery-inter
2.672473	1.1154529	0	Ery-inter
2.7752326	1.1984541	0	Ery-inter
2.708242	0.8564814	0	Ery-inter
3.0290883	0.90964884	0	Ery-inter
2.7494864	1.1926519	0	Ery-inter
9.8586235	5.461883	1	Ery-enrich
2.5938253	1.005469	0	Ery-inter
2.7518516	0.87577057	0	Ery-inter
9.831654	5.994166	1	Ery-enrich
2.7126856	0.97159827	0	Ery-inter
3.084752	0.96896315	0	Ery-inter
2.72738	1.1359699	0	Ery-inter
2.722888	0.812532	0	Ery-inter
2.7989528	1.1458346	0	Ery-inter
2.571383	0.94568837	0	Ery-inter
2.7890399	1.3309212	0	Ery-inter
2.6968627	0.89981014	0	Ery-inter
2.9278903	0.7515768	0	Ery-inter
2.8403563	1.1909263	0	Ery-inter
2.6370573	1.1939523	0	Ery-inter
2.677536	1.2730926	0	Ery-inter
2.7189023	1.1119659	0	Ery-inter
2.553583	1.0448596	0	Ery-inter
2.9054806	0.8734053	0	Ery-inter
2.777768	1.1944417	0	Ery-inter
2.967742	0.85003346	0	Ery-inter
2.9089465	0.89162046	0	Ery-inter
2.7982824	0.8121659	0	Ery-inter
2.6172278	0.8539319	0	Ery-inter
2.721527	0.81603765	0	Ery-inter
2.725184	0.7940505	0	Ery-inter
2.7442596	1.0495483	0	Ery-inter
2.6503413	1.1129265	0	Ery-inter
2.8494513	0.84683603	0	Ery-inter
2.7489226	1.2071496	0	Ery-inter
2.8073137	1.0747018	0	Ery-inter
2.8178358	0.85274065	0	Ery-inter
2.5790815	0.9738869	0	Ery-inter
2.7022297	0.874119	0	Ery-inter
2.6899874	0.9131932	0	Ery-inter
2.7186654	0.82567906	0	Ery-inter
2.9215665	0.87956667	0	Ery-inter
2.6313608	1.1940383	0	Ery-inter
2.6626928	1.0143222	0	Ery-inter
2.8073406	1.5299432	0	Ery-inter
2.7322552	1.1967697	0	Ery-inter
2.8431642	0.9174676	0	Ery-inter
9.899036	6.076982	1	Ery-enrich
2.7894	1.1901416	0	Ery-inter
2.6657393	0.96939224	0	Ery-inter
2.7299914	0.8280124	0	Ery-inter
9.792445	5.424927	1	Ery-enrich
2.6933675	0.9726796	0	Ery-inter
2.914313	0.7231595	0	Ery-inter
2.7229733	1.0256763	0	Ery-inter
2.6716835	0.9298075	0	Ery-inter
2.9672337	0.8193824	0	Ery-inter
2.765497	1.2033982	0	Ery-inter
2.7490535	1.2003932	0	Ery-inter
9.826506	5.4637613	1	Ery-enrich
2.779775	1.1904496	0	Ery-inter
2.728517	1.1941056	0	Ery-inter
2.7346358	1.2484653	0	Ery-inter
2.722902	0.831368	0	Ery-inter
2.803924	0.8062907	0	Ery-inter
2.685014	0.9137348	0	Ery-inter
2.6679869	1.1325836	0	Ery-inter
2.7992737	1.0697362	0	Ery-inter
2.746663	1.147627	0	Ery-inter
2.7623522	0.9899819	0	Ery-inter
2.6441762	0.88307554	0	Ery-inter
2.9899085	0.8889008	0	Ery-inter
2.6181886	0.8804188	0	Ery-inter
2.9369786	0.9087358	0	Ery-inter
2.831675	0.86948127	0	Ery-inter
2.8146086	1.2193397	0	Ery-inter
2.8202517	1.1756474	0	Ery-inter
2.7510536	1.1670783	0	Ery-inter
2.8259573	0.8741048	0	Ery-inter
10.147331	5.3654094	1	Ery-enrich
2.6272366	1.0230155	0	Ery-inter
2.6547098	1.1536351	0	Ery-inter
2.627187	1.117003	0	Ery-inter
2.987656	0.9201619	0	Ery-inter
2.703732	0.8662561	0	Ery-inter
2.6802223	1.0526979	0	Ery-inter
2.8247857	0.87811714	0	Ery-inter
2.6071398	0.9020551	0	Ery-inter
2.6869698	0.9047969	0	Ery-inter
2.7158716	0.84058833	0	Ery-inter
2.5864165	0.9018777	0	Ery-inter
2.6604822	1.0085813	0	Ery-inter
2.7635267	1.1150887	0	Ery-inter
2.9339411	0.8855796	0	Ery-inter
2.669867	0.82160336	0	Ery-inter
2.6230617	0.769143	0	Ery-inter
2.9750874	0.86246157	0	Ery-inter
2.65161	0.9284612	0	Ery-inter
2.6649497	0.89470863	0	Ery-inter
2.5532522	1.174093	0	Ery-inter
2.362255	1.4875336	0	Ery-inter
2.5867517	0.7806067	0	Ery-inter
2.986472	0.90413356	0	Ery-inter
2.7154622	0.91381216	0	Ery-inter
9.624861	5.6299534	1	Ery-enrich
2.9434557	0.810181	0	Ery-inter
2.6545453	0.94903344	0	Ery-inter
2.8216622	0.83920383	0	Ery-inter
2.9675572	0.92784214	0	Ery-inter
2.6417513	1.3034426	0	Ery-inter
2.6550815	0.92106926	0	Ery-inter
3.0773444	0.962954	0	Ery-inter
2.6739295	0.97899157	0	Ery-inter
2.7208405	1.1501024	0	Ery-inter
2.6758823	1.051109	0	Ery-inter
2.752771	1.1108322	0	Ery-inter
9.928091	5.889007	1	Ery-enrich
2.8145742	1.1676486	0	Ery-inter
2.7268498	1.126571	0	Ery-inter
2.594573	0.7636963	0	Ery-inter
9.613757	6.1871576	1	Ery-enrich
2.7444115	1.1929305	0	Ery-inter
2.570259	0.78167397	0	Ery-inter
2.7409503	1.4046648	0	Ery-inter
2.6354876	1.1097726	0	Ery-inter
2.6522334	0.8466747	0	Ery-inter
2.6624641	1.058499	0	Ery-inter
2.6856792	0.9021402	0	Ery-inter
2.719744	1.0268267	0	Ery-inter
2.7685719	0.83651835	0	Ery-inter
2.6450505	1.093297	0	Ery-inter
2.642844	0.9890344	0	Ery-inter
2.6857512	1.1548767	0	Ery-inter
2.674103	0.95355153	0	Ery-inter
2.723728	1.1908458	0	Ery-inter
2.6980476	1.1711489	0	Ery-inter
2.6542492	0.9769785	0	Ery-inter
2.7624006	1.0827025	0	Ery-inter
2.537514	1.1814954	0	Ery-inter
2.6990914	1.1403526	0	Ery-inter
2.7924316	1.1691343	0	Ery-inter
9.634724	5.743773	1	Ery-enrich
2.7178688	0.9944937	0	Ery-inter
2.5868006	0.8832923	0	Ery-inter
2.7248065	0.9753308	0	Ery-inter
2.9573245	0.9167868	0	Ery-inter
2.6150708	0.9372158	0	Ery-inter
5.168605	6.7117376	2	Dry-deplete
2.8795455	0.8371487	0	Ery-inter
2.784977	1.1613033	0	Ery-inter
2.838804	1.2159419	0	Ery-inter
2.7764647	0.89846593	0	Ery-inter
2.7772374	1.1611289	0	Ery-inter
2.9885976	0.9065577	0	Ery-inter
2.6792235	0.86579394	0	Ery-inter
3.0817866	0.9980421	0	Ery-inter
2.69183	1.0415858	0	Ery-inter
2.7671304	1.1891981	0	Ery-inter
2.7494624	1.075732	0	Ery-inter
2.648527	1.1109468	0	Ery-inter
9.87227	5.556385	1	Ery-enrich
2.7304783	0.7891936	0	Ery-inter
2.8284862	1.2075312	0	Ery-inter
2.7031	1.1681535	0	Ery-inter
2.7115402	0.8265714	0	Ery-inter
2.8706372	0.88278186	0	Ery-inter
2.6556652	1.10274	0	Ery-inter
2.7081497	1.1015522	0	Ery-inter
2.7089956	1.2037312	0	Ery-inter
2.7105467	1.184576	0	Ery-inter
2.744783	0.86979127	0	Ery-inter
2.755536	1.2042857	0	Ery-inter
2.7006369	1.3225324	0	Ery-inter
2.7357829	1.1848637	0	Ery-inter
2.7362258	1.149387	0	Ery-inter
2.785344	1.1532774	0	Ery-inter
2.7219548	1.0383211	0	Ery-inter
2.9441676	0.8713697	0	Ery-inter
9.597222	5.5272913	1	Ery-enrich
2.5671952	1.1463534	0	Ery-inter
2.6517823	1.1138773	0	Ery-inter
2.8184009	0.8310201	0	Ery-inter
2.9774106	0.91590965	0	Ery-inter
9.725807	5.3284645	1	Ery-enrich
10.013533	5.7472563	1	Ery-enrich
2.6407194	0.8443475	0	Ery-inter
2.637947	0.94726914	0	Ery-inter
2.7062874	1.1456764	0	Ery-inter
2.708804	1.2213076	0	Ery-inter
2.77487	1.1674702	0	Ery-inter
9.150327	3.4870615	1	Ery-enrich
2.7300882	1.1636584	0	Ery-inter
9.000688	3.4583774	1	Ery-enrich
2.7101517	1.137147	0	Ery-inter
2.6207561	0.8778614	0	Ery-inter
2.6351786	0.86606205	0	Ery-inter
2.9413574	0.87911844	0	Ery-inter
9.8474245	5.370909	1	Ery-enrich
2.7057037	1.1249728	0	Ery-inter
2.7167969	1.1678562	0	Ery-inter
2.9156482	0.8805419	0	Ery-inter
2.7134311	0.99902624	0	Ery-inter
2.7484107	1.1132864	0	Ery-inter
2.7074807	0.8720654	0	Ery-inter
2.8002672	0.8481235	0	Ery-inter
2.9468005	0.8912761	0	Ery-inter
2.691718	0.81017333	0	Ery-inter
2.6931365	1.0090019	0	Ery-inter
2.6465042	0.9158475	0	Ery-inter
2.6543913	0.9660184	0	Ery-inter
2.6622741	1.0076023	0	Ery-inter
2.8764157	0.8764823	0	Ery-inter
10.096859	5.3351226	1	Ery-enrich
2.6894867	1.1994812	0	Ery-inter
2.6154394	0.9866901	0	Ery-inter
2.6484408	0.9856933	0	Ery-inter
2.7077363	1.1571823	0	Ery-inter
2.7617528	1.1864588	0	Ery-inter
2.8733785	0.8792719	0	Ery-inter
2.7091708	1.1045728	0	Ery-inter
2.6247	0.881997	0	Ery-inter
2.7251859	1.0977793	0	Ery-inter
2.9640915	0.81630945	0	Ery-inter
2.6701977	0.99463034	0	Ery-inter
2.747093	1.179971	0	Ery-inter
2.6980662	0.8608033	0	Ery-inter
2.8197613	1.2421899	0	Ery-inter
2.5721316	0.9702754	0	Ery-inter
2.9005914	0.8373842	0	Ery-inter
2.5739558	1.0058035	0	Ery-inter
2.5621746	0.7511071	0	Ery-inter
2.6858127	1.1684736	0	Ery-inter
9.953743	6.073934	1	Ery-enrich
2.5931304	0.95823264	0	Ery-inter
2.6826808	1.0667664	0	Ery-inter
2.935467	0.8169686	0	Ery-inter
2.642367	0.9477824	0	Ery-inter
2.6922138	1.1692611	0	Ery-inter
2.6041996	0.8691963	0	Ery-inter
2.8378494	0.8689523	0	Ery-inter
9.464849	6.1796436	1	Ery-enrich
2.647528	0.9977004	0	Ery-inter
2.5888681	0.9336893	0	Ery-inter
2.6513617	0.87062603	0	Ery-inter
2.6069195	0.9086286	0	Ery-inter
2.6828403	0.9918804	0	Ery-inter
2.6408274	0.9459545	0	Ery-inter
2.5708847	0.9248649	0	Ery-inter
2.7438915	0.88017195	0	Ery-inter
2.9849014	0.8602921	0	Ery-inter
2.6669626	0.89574236	0	Ery-inter
2.8209925	0.87671465	0	Ery-inter
2.6882625	1.1094517	0	Ery-inter
2.7231812	0.83203936	0	Ery-inter
2.7157953	0.8188961	0	Ery-inter
2.7901952	1.1944566	0	Ery-inter
3.0911775	1.0007732	0	Ery-inter
2.621032	0.98599285	0	Ery-inter
2.7164044	1.1098139	0	Ery-inter
2.7742877	1.1820387	0	Ery-inter
2.7322166	1.1835835	0	Ery-inter
2.798175	1.1964166	0	Ery-inter
2.76498	0.89678293	0	Ery-inter
2.8810084	0.86551696	0	Ery-inter
2.9213238	0.871162	0	Ery-inter
2.9424741	0.86290157	0	Ery-inter
2.7925808	0.9199516	0	Ery-inter
2.7434893	1.104959	0	Ery-inter
2.621101	0.8497736	0	Ery-inter
2.7393458	0.8150444	0	Ery-inter
9.829362	5.6574697	1	Ery-enrich
9.72543	5.513238	1	Ery-enrich
2.7752597	1.1253254	0	Ery-inter
2.7963903	1.129567	0	Ery-inter
2.7946138	0.9624715	0	Ery-inter
2.9898252	0.9246735	0	Ery-inter
2.7126544	1.0317653	0	Ery-inter
10.071548	5.714994	1	Ery-enrich
2.7527227	0.82468736	0	Ery-inter
3.0631142	0.9162484	0	Ery-inter
9.923701	5.585931	1	Ery-enrich
2.6540654	1.045892	0	Ery-inter
2.654517	1.0074972	0	Ery-inter
2.7134082	1.155844	0	Ery-inter
2.9418752	0.90351385	0	Ery-inter
2.8363566	1.2012625	0	Ery-inter
2.834942	1.037688	0	Ery-inter
2.6221013	1.1296111	0	Ery-inter
2.5885184	0.91163933	0	Ery-inter
2.6771119	1.0203519	0	Ery-inter
2.928252	0.8624166	0	Ery-inter
2.7759469	0.8540962	0	Ery-inter
2.706057	1.1532525	0	Ery-inter
2.5878968	0.90194476	0	Ery-inter
2.7222288	1.2041582	0	Ery-inter
2.6998134	1.0171905	0	Ery-inter
2.6352232	0.9929724	0	Ery-inter
2.7050135	1.0346235	0	Ery-inter
2.7076788	0.86509436	0	Ery-inter
2.6607893	1.00348	0	Ery-inter
2.7574394	1.0828879	0	Ery-inter
2.7549105	1.1013361	0	Ery-inter
2.685845	1.1210028	0	Ery-inter
2.7927895	1.195665	0	Ery-inter
2.6276228	1.098817	0	Ery-inter
2.6645603	0.892886	0	Ery-inter
2.7545965	0.7907062	0	Ery-inter
2.915362	0.7476657	0	Ery-inter
2.7968516	1.1325748	0	Ery-inter
2.7458806	1.0183728	0	Ery-inter
2.7443483	1.3339218	0	Ery-inter
2.8333018	0.8698386	0	Ery-inter
2.7415047	0.9558479	0	Ery-inter
2.668418	0.9181169	0	Ery-inter
2.7673435	1.017288	0	Ery-inter
2.803422	1.1570338	0	Ery-inter
2.7221143	0.8170195	0	Ery-inter
9.36233	5.806653	1	Ery-enrich
2.8497624	0.9370074	0	Ery-inter
2.5572183	0.83604676	0	Ery-inter
2.749821	0.87530106	0	Ery-inter
2.8101776	0.8311702	0	Ery-inter
2.610293	1.0892836	0	Ery-inter
2.7737594	1.1904279	0	Ery-inter
2.6025333	0.92004013	0	Ery-inter
2.813929	1.034754	0	Ery-inter
2.638669	0.82390344	0	Ery-inter
9.890428	5.8767185	1	Ery-enrich
2.6273017	1.0975006	0	Ery-inter
2.8144264	0.9688181	0	Ery-inter
2.606888	0.88660616	0	Ery-inter
2.7461772	1.1766396	0	Ery-inter
2.648117	0.8424463	0	Ery-inter
2.9396691	0.92399216	0	Ery-inter
2.62875	0.8561609	0	Ery-inter
2.7077363	1.0844593	0	Ery-inter
9.99865	5.758473	1	Ery-enrich
8.869327	3.5849695	1	Ery-enrich
2.6528904	0.9988171	0	Ery-inter
2.6374729	1.101476	0	Ery-inter
2.6085794	0.80084664	0	Ery-inter
2.6240451	1.0202491	0	Ery-inter
2.7185087	1.1667287	0	Ery-inter
2.833054	1.1811284	0	Ery-inter
2.5954058	1.1075822	0	Ery-inter
2.6039495	1.1405964	0	Ery-inter
2.8007119	1.1348464	0	Ery-inter
2.9314983	0.8529581	0	Ery-inter
2.707038	1.1201808	0	Ery-inter
2.7892992	0.9063318	0	Ery-inter
2.6852646	0.89180124	0	Ery-inter
2.773266	1.1934296	0	Ery-inter
2.7076967	1.1138256	0	Ery-inter
2.7031739	0.88268054	0	Ery-inter
2.7811787	1.1912894	0	Ery-inter
3.0061202	0.91024476	0	Ery-inter
2.710043	0.83465683	0	Ery-inter
2.802056	1.15079	0	Ery-inter
9.747437	5.4484715	1	Ery-enrich
2.5541255	0.87694347	0	Ery-inter
2.2709265	1.5768403	0	Ery-inter
10.073719	5.7990065	1	Ery-enrich
9.24644	5.9633007	1	Ery-enrich
2.7139347	1.01045	0	Ery-inter
2.710419	1.1009436	0	Ery-inter
2.8306835	0.86071384	0	Ery-inter
2.9035058	0.8787322	0	Ery-inter
2.5996768	0.81465715	0	Ery-inter
2.772707	0.88056415	0	Ery-inter
2.6694422	0.8078645	0	Ery-inter
2.7214327	0.88940275	0	Ery-inter
2.601607	1.1176994	0	Ery-inter
2.8116133	1.1871423	0	Ery-inter
2.6405714	0.9322181	0	Ery-inter
2.7239492	1.1194819	0	Ery-inter
2.6405997	0.8086544	0	Ery-inter
2.7774055	1.1790012	0	Ery-inter
2.715642	0.8222002	0	Ery-inter
2.7131286	1.1535065	0	Ery-inter
2.8792756	0.8860187	0	Ery-inter
2.81547	0.9214521	0	Ery-inter
2.7255666	1.1997069	0	Ery-inter
2.6181626	1.156152	0	Ery-inter
2.739458	0.944211	0	Ery-inter
2.7103252	1.1696206	0	Ery-inter
2.8674455	1.2171149	0	Ery-inter
2.8325117	0.8288764	0	Ery-inter
2.7112613	1.3153932	0	Ery-inter
3.0004272	0.903792	0	Ery-inter
2.9953895	0.89705473	0	Ery-inter
2.7578294	1.2008742	0	Ery-inter
2.7271173	0.89351594	0	Ery-inter
2.6952267	1.1183705	0	Ery-inter
2.5683339	0.99893063	0	Ery-inter
2.7086785	0.8385477	0	Ery-inter
2.6403131	1.0919881	0	Ery-inter
9.7228155	5.550611	1	Ery-enrich
2.6682277	0.88698554	0	Ery-inter
2.9428527	0.7052209	0	Ery-inter
2.6428068	0.9672263	0	Ery-inter
2.7387846	1.0124019	0	Ery-inter
2.7236779	1.168015	0	Ery-inter
2.8015873	1.0482402	0	Ery-inter
2.9744313	0.84879553	0	Ery-inter
2.731524	1.1822487	0	Ery-inter
2.7471445	1.1842061	0	Ery-inter
2.7104964	1.1736311	0	Ery-inter
2.777406	0.902612	0	Ery-inter
2.7562935	1.1950526	0	Ery-inter
2.7951636	1.1349734	0	Ery-inter
3.0543609	0.9593909	0	Ery-inter
2.6665227	1.1400809	0	Ery-inter
2.6378422	1.1056455	0	Ery-inter
9.795802	5.32421	1	Ery-enrich
2.6113644	0.9542888	0	Ery-inter
2.7951334	1.1839758	0	Ery-inter
2.711819	1.1612247	0	Ery-inter
2.6670642	0.91276246	0	Ery-inter
2.6215596	0.9713169	0	Ery-inter
2.588122	0.9439294	0	Ery-inter
2.8099065	1.1677059	0	Ery-inter
2.5101645	1.2375818	0	Ery-inter
2.6335697	0.9178514	0	Ery-inter
2.8855934	0.8830024	0	Ery-inter
2.6390636	0.8558702	0	Ery-inter
2.714792	1.1906005	0	Ery-inter
3.0118685	0.77098894	0	Ery-inter
2.6573715	1.1156896	0	Ery-inter
2.7853858	1.3884137	0	Ery-inter
2.7827933	1.0611844	0	Ery-inter
2.7754545	0.86428165	0	Ery-inter
2.7741075	1.1935769	0	Ery-inter
2.5800204	0.95092314	0	Ery-inter
9.990373	6.060937	1	Ery-enrich
2.7465036	1.051027	0	Ery-inter
8.919215	4.102492	1	Ery-enrich
2.2417965	1.4827082	0	Ery-inter
2.7887263	1.1959223	0	Ery-inter
2.850793	0.77618235	0	Ery-inter
2.7042997	1.1459439	0	Ery-inter
2.5822735	0.80180204	0	Ery-inter
2.7818818	1.1914403	0	Ery-inter
2.6725676	1.1231818	0	Ery-inter
2.8884444	0.8734525	0	Ery-inter
2.7769203	0.9528905	0	Ery-inter
2.6102533	1.1156986	0	Ery-inter
2.6107533	0.9003142	0	Ery-inter
2.698815	0.9011572	0	Ery-inter
2.7972894	0.8806174	0	Ery-inter
2.792328	1.1882762	0	Ery-inter
2.712881	0.91165376	0	Ery-inter
2.9052947	0.8695264	0	Ery-inter
2.718145	0.92515403	0	Ery-inter
2.6487944	1.0007366	0	Ery-inter
2.807528	0.85120976	0	Ery-inter
2.8948076	0.89291763	0	Ery-inter
2.6238685	1.0580448	0	Ery-inter
2.5921416	0.9191783	0	Ery-inter
2.6381865	0.9368645	0	Ery-inter
2.8328707	0.20004287	0	Ery-inter
2.5564277	0.90676886	0	Ery-inter
2.6092534	0.9486073	0	Ery-inter
9.828423	5.1302247	1	Ery-enrich
2.7275953	1.1931663	0	Ery-inter
2.7023635	0.84185696	0	Ery-inter
2.6007545	0.8345715	0	Ery-inter
2.8895152	0.87732524	0	Ery-inter
2.7244005	0.9754407	0	Ery-inter
2.7413173	0.9132493	0	Ery-inter
2.6953828	1.1178576	0	Ery-inter
2.5424163	0.89504933	0	Ery-inter
2.5524383	0.7995283	0	Ery-inter
2.8413973	0.9261104	0	Ery-inter
2.7251256	1.1852498	0	Ery-inter
2.6151104	0.9150337	0	Ery-inter
2.6797595	0.87064385	0	Ery-inter
2.707311	1.0125531	0	Ery-inter
2.6247468	1.0798084	0	Ery-inter
2.73067	1.1457164	0	Ery-inter
2.7505085	0.8825118	0	Ery-inter
2.7503598	1.2446995	0	Ery-inter
2.9461315	0.86424786	0	Ery-inter
2.5763974	0.87811446	0	Ery-inter
2.691463	1.2356163	0	Ery-inter
2.6271524	0.8506979	0	Ery-inter
2.702705	0.7899069	0	Ery-inter
2.755746	1.1684531	0	Ery-inter
2.6102216	1.0979556	0	Ery-inter
2.6592965	1.1401765	0	Ery-inter
2.8497612	0.93846405	0	Ery-inter
2.8739123	1.2354182	0	Ery-inter
2.6478949	1.0834225	0	Ery-inter
2.7590246	1.1874532	0	Ery-inter
2.9086812	0.8676515	0	Ery-inter
2.613243	1.1054628	0	Ery-inter
2.7056193	1.1621056	0	Ery-inter
2.7678914	1.1776986	0	Ery-inter
2.786229	1.200216	0	Ery-inter
3.0141993	0.95444083	0	Ery-inter
2.76356	0.8935734	0	Ery-inter
2.8087556	1.0914745	0	Ery-inter
2.2061841	1.5378215	0	Ery-inter
2.7213416	1.1215626	0	Ery-inter
2.7408133	0.81849873	0	Ery-inter
2.8207734	0.84561723	0	Ery-inter
2.7763157	1.1987613	0	Ery-inter
2.7693193	1.1455903	0	Ery-inter
2.9331489	0.8592355	0	Ery-inter
3.0925493	0.95714974	0	Ery-inter
9.9979105	5.6481047	1	Ery-enrich
2.9582853	0.8938145	0	Ery-inter
2.7040694	1.1293606	0	Ery-inter
2.5781639	0.75528187	0	Ery-inter
2.6439562	0.984394	0	Ery-inter
2.6953602	1.1648036	0	Ery-inter
9.757783	5.434056	1	Ery-enrich
2.6634672	0.9454516	0	Ery-inter
2.6472983	0.9626161	0	Ery-inter
9.731333	5.4455476	1	Ery-enrich
9.998493	5.833258	1	Ery-enrich
2.9368143	0.813182	0	Ery-inter
2.7629385	1.145178	0	Ery-inter
2.696993	1.0808747	0	Ery-inter
2.7243822	0.8218649	0	Ery-inter
2.728572	0.8287189	0	Ery-inter
2.9455209	0.8634918	0	Ery-inter
2.9121108	0.92273015	0	Ery-inter
2.7463205	1.1907157	0	Ery-inter
2.6491966	0.80024374	0	Ery-inter
2.6213868	0.8906038	0	Ery-inter
2.9092705	0.8612693	0	Ery-inter
2.734518	0.99772304	0	Ery-inter
2.6799963	0.8041879	0	Ery-inter
2.7995358	1.1610997	0	Ery-inter
2.7322247	1.1925362	0	Ery-inter
2.8091438	0.8252882	0	Ery-inter
3.0149345	0.8947393	0	Ery-inter
2.7090077	1.1864023	0	Ery-inter
2.808084	0.8476382	0	Ery-inter
9.84619	5.4007487	1	Ery-enrich
2.7644837	1.1935095	0	Ery-inter
2.7094855	0.83657575	0	Ery-inter
2.5865033	1.0105683	0	Ery-inter
2.7875865	1.1760674	0	Ery-inter
2.6689618	1.1386186	0	Ery-inter
2.6932006	1.2332342	0	Ery-inter
2.7526176	0.8688909	0	Ery-inter
2.6384816	1.0968417	0	Ery-inter
2.8734603	0.8803123	0	Ery-inter
2.6237464	0.95220304	0	Ery-inter
9.0675955	6.011864	1	Ery-enrich
2.8283963	1.3416332	0	Ery-inter
2.7159834	1.0978472	0	Ery-inter
2.7456906	1.1819867	0	Ery-inter
2.7652955	0.83334565	0	Ery-inter
2.6646833	1.1198915	0	Ery-inter
2.6496735	0.99838847	0	Ery-inter
2.751778	1.1326369	0	Ery-inter
2.61818	0.8424949	0	Ery-inter
2.77628	0.8304669	0	Ery-inter
2.7964056	0.8393406	0	Ery-inter
2.6384385	0.8747677	0	Ery-inter
6.7488184	4.641196	2	Dry-deplete
2.7132921	1.163379	0	Ery-inter
2.7173254	1.0371971	0	Ery-inter
2.6902294	1.2748479	0	Ery-inter
2.9460301	0.85674345	0	Ery-inter
9.838048	5.4791503	1	Ery-enrich
2.6945882	1.114342	0	Ery-inter
2.884283	0.88306266	0	Ery-inter
2.8290124	1.2258185	0	Ery-inter
2.7787669	1.1854385	0	Ery-inter
2.6134586	0.9779125	0	Ery-inter
2.871246	0.8549409	0	Ery-inter
10.017006	6.120973	1	Ery-enrich
2.7614818	1.1008561	0	Ery-inter
2.7191408	0.83458036	0	Ery-inter
2.8652387	0.8821383	0	Ery-inter
2.6196103	0.98507357	0	Ery-inter
2.6334453	0.95929205	0	Ery-inter
2.821797	1.1228855	0	Ery-inter
2.7276623	0.81566894	0	Ery-inter
2.7677193	1.1984609	0	Ery-inter
2.7508485	1.2001008	0	Ery-inter
2.681654	0.8830397	0	Ery-inter
2.7246838	1.1832085	0	Ery-inter
2.781794	1.1351975	0	Ery-inter
2.9109976	0.87688005	0	Ery-inter
2.671827	0.8799688	0	Ery-inter
2.811939	0.86907077	0	Ery-inter
2.9644578	0.87579477	0	Ery-inter
2.6525168	1.1063923	0	Ery-inter
2.5615778	0.9161489	0	Ery-inter
2.9569395	0.9133565	0	Ery-inter
2.5532699	1.0349368	0	Ery-inter
2.669174	1.1601183	0	Ery-inter
2.8703685	0.8800468	0	Ery-inter
2.702915	1.1179694	0	Ery-inter
2.7319639	1.1636878	0	Ery-inter
2.6570773	1.2967455	0	Ery-inter
2.6753514	1.2410024	0	Ery-inter
2.6642714	1.2781367	0	Ery-inter
2.621735	1.0280632	0	Ery-inter
2.9216309	0.8715599	0	Ery-inter
2.8953419	0.8816393	0	Ery-inter
2.7878878	1.1738838	0	Ery-inter
2.6941075	1.1637697	0	Ery-inter
2.6734822	1.2497847	0	Ery-inter
2.6512144	1.0105975	0	Ery-inter
2.5995066	0.7976966	0	Ery-inter
9.73728	5.5949802	1	Ery-enrich
9.385326	5.7844563	1	Ery-enrich
2.7587266	1.2544765	0	Ery-inter
2.7317252	0.8353753	0	Ery-inter
9.909627	5.5853314	1	Ery-enrich
2.7887692	1.188472	0	Ery-inter
2.675168	1.1254288	0	Ery-inter
2.6651492	1.2064686	0	Ery-inter
2.6152663	0.95469415	0	Ery-inter
9.538774	6.16857	1	Ery-enrich
2.6060221	1.1184671	0	Ery-inter
2.7743187	1.1977036	0	Ery-inter
2.6669586	1.1313986	0	Ery-inter
2.6496575	0.98128325	0	Ery-inter
2.6166024	1.0263227	0	Ery-inter
2.703084	0.9271865	0	Ery-inter
2.591201	1.0968683	0	Ery-inter
2.7749462	1.1765959	0	Ery-inter
2.7563097	1.2027718	0	Ery-inter
2.7287867	0.96123314	0	Ery-inter
2.8850513	1.0080427	0	Ery-inter
9.863046	5.421544	1	Ery-enrich
2.5860038	1.067627	0	Ery-inter
2.6699164	1.154739	0	Ery-inter
2.7747626	1.1945053	0	Ery-inter
2.6897068	1.0103623	0	Ery-inter
2.6875281	0.84738576	0	Ery-inter
2.6531162	0.99594	0	Ery-inter
2.699867	1.1246711	0	Ery-inter
2.7729142	1.1332601	0	Ery-inter
2.8021758	1.1706613	0	Ery-inter
2.7423954	1.1059847	0	Ery-inter
2.7473392	1.3759921	0	Ery-inter
2.7872422	1.2082219	0	Ery-inter
2.8250306	0.86565065	0	Ery-inter
2.7775018	1.1865425	0	Ery-inter
2.622442	0.9548755	0	Ery-inter
2.6846514	1.215303	0	Ery-inter
10.281281	4.68065	1	Ery-enrich
9.922513	5.8509626	1	Ery-enrich
2.770056	1.4752411	0	Ery-inter
2.5964658	0.90757596	0	Ery-inter
2.681046	0.7832944	0	Ery-inter
2.789268	1.1583458	0	Ery-inter
2.587253	1.0931402	0	Ery-inter
2.6988873	1.1656466	0	Ery-inter
5.167938	6.7472134	2	Dry-deplete
2.5860076	0.8977747	0	Ery-inter
5.223568	6.7208886	2	Dry-deplete
2.7854831	1.1940215	0	Ery-inter
2.7411408	1.0601417	0	Ery-inter
2.9412618	0.7337989	0	Ery-inter
2.5836685	1.1066147	0	Ery-inter
2.658204	0.9880717	0	Ery-inter
2.8437092	0.86448735	0	Ery-inter
2.8358288	0.8520012	0	Ery-inter
2.6837494	1.1412622	0	Ery-inter
2.7694528	0.9655119	0	Ery-inter
2.6807692	0.99204487	0	Ery-inter
2.815105	0.8073289	0	Ery-inter
9.755213	5.2486486	1	Ery-enrich
2.5886145	1.0619104	0	Ery-inter
2.7580185	1.1801019	0	Ery-inter
2.637481	1.0906252	0	Ery-inter
2.6567981	1.1169376	0	Ery-inter
2.7196457	1.0286821	0	Ery-inter
2.5842535	0.8513995	0	Ery-inter
2.6682868	1.1297312	0	Ery-inter
2.6519544	1.0877547	0	Ery-inter
2.7547824	0.8290093	0	Ery-inter
2.611525	0.96944207	0	Ery-inter
2.5961888	0.78763115	0	Ery-inter
2.7149546	1.224914	0	Ery-inter
2.8041658	0.8456392	0	Ery-inter
2.691261	1.0149893	0	Ery-inter
2.725335	0.8290474	0	Ery-inter
2.6392918	0.9991472	0	Ery-inter
9.737674	5.7289453	1	Ery-enrich
2.5919213	0.8864069	0	Ery-inter
2.6153584	1.0937542	0	Ery-inter
2.6117532	1.0307891	0	Ery-inter
2.8042696	0.8411624	0	Ery-inter
2.732417	1.1337787	0	Ery-inter
2.9237618	0.8676908	0	Ery-inter
2.8708813	0.8614392	0	Ery-inter
2.8237727	0.90501165	0	Ery-inter
2.7444544	1.2054911	0	Ery-inter
2.9517345	0.91826296	0	Ery-inter
2.8114247	0.87816656	0	Ery-inter
2.7892706	1.1978949	0	Ery-inter
2.7661476	1.189193	0	Ery-inter
2.5382051	0.98748815	0	Ery-inter
2.7912393	1.1585236	0	Ery-inter
2.7818947	1.2038335	0	Ery-inter
2.5928748	0.82293355	0	Ery-inter
2.7248225	1.1991538	0	Ery-inter
2.6435823	1.1776128	0	Ery-inter
2.750818	1.1616366	0	Ery-inter
2.7975278	1.1754566	0	Ery-inter
2.8626277	0.92814624	0	Ery-inter
2.548371	0.79193735	0	Ery-inter
2.6450586	1.0744618	0	Ery-inter
2.575242	0.9633685	0	Ery-inter
2.6610646	1.1451261	0	Ery-inter
2.7726247	1.1962291	0	Ery-inter
2.7102706	1.117698	0	Ery-inter
10.041169	6.133407	1	Ery-enrich
3.0670736	0.9975216	0	Ery-inter
2.637643	1.1025345	0	Ery-inter
2.714051	1.2163467	0	Ery-inter
2.6631794	1.2407044	0	Ery-inter
9.943173	4.846056	1	Ery-enrich
2.890411	0.87128574	0	Ery-inter
2.625084	1.0213723	0	Ery-inter
2.873644	0.8842467	0	Ery-inter
2.8886094	0.8903659	0	Ery-inter
2.6518793	0.9405496	0	Ery-inter
2.656702	1.1169999	0	Ery-inter
2.6599665	0.8553422	0	Ery-inter
2.653308	0.89600146	0	Ery-inter
2.626179	0.9238283	0	Ery-inter
2.614934	0.79926217	0	Ery-inter
2.6715076	1.12862	0	Ery-inter
2.653023	1.0919764	0	Ery-inter
2.6913922	1.1644803	0	Ery-inter
2.770753	1.2186747	0	Ery-inter
2.661271	0.5314873	0	Ery-inter
3.0494092	0.9444615	0	Ery-inter
2.8136234	0.8417103	0	Ery-inter
2.6905718	1.1567785	0	Ery-inter
2.7165966	1.1500398	0	Ery-inter
2.8055344	1.1437021	0	Ery-inter
2.569467	0.99682695	0	Ery-inter
2.7888556	1.1970181	0	Ery-inter
2.7162526	0.82597774	0	Ery-inter
2.619829	0.88080066	0	Ery-inter
2.6698973	0.8297655	0	Ery-inter
9.7464075	5.5597835	1	Ery-enrich
2.7792578	0.86188555	0	Ery-inter
2.802221	0.8491111	0	Ery-inter
2.8579574	0.7344989	0	Ery-inter
2.6168299	0.82571566	0	Ery-inter
2.6632273	0.8117171	0	Ery-inter
2.606412	0.9904366	0	Ery-inter
9.292877	6.011394	1	Ery-enrich
2.7088187	1.2070845	0	Ery-inter
2.7730985	1.156613	0	Ery-inter
2.6119726	1.0419179	0	Ery-inter
[truncated: 5,903 more rows]
