# Supplementary material for: PerturbNet predicts single-cell responses to unseen chemical and genetic perturbations
Source: Mol Syst Biol. 2025 Jul 10;21(8):960–82. doi: 10.1038/s44320-025-00131-3 (PMC12322087; doi:10.1038/s44320-025-00131-3)
Supplement: Supplementary file 5 — Source data Fig. 4 [file 44320_2025_131_MOESM5_ESM.zip › figure4/g/cluster_densities.csv]

UMAP1	UMAP2	Ery-inter	Ery-enrich	Dry-deplete
0.22627175	0.8719625	0.25829514446631885	0.20029881472265929	0.26819274048620845
10.493128	4.0011187	0.5641465292212554	0.5853503433196279	0.39014934482860314
14.56896	-3.0223634	0.5916918929694107	0.6585216671605841	0.33516539386236704
8.532758	7.9738536	0.42489929581777086	0.4113789908698106	0.3421183576427574
11.46109	0.23883744	0.3039371938365357	0.3250968864285873	0.274972124430318
13.100057	-2.1596696	0.31792177487043555	0.368122788924891	0.20891344599564143
10.531989	4.7000265	0.47381960897811376	0.48262009100438263	0.3208126932418881
7.880633	3.620431	0.9876314867325579	0.9694134249677022	0.9791503311763508
0.34994143	2.9145288	0.10151218892220874	0.07534176303151004	0.11159962548847795
6.199874	7.21991	0.4036570867782925	0.3299517399012127	0.38331735890204305
14.041339	-3.0928488	0.4091857600268739	0.44832834502702235	0.23613425905810456
6.2647786	3.4307055	0.6086471358786508	0.5329112196100259	0.5648933411807403
5.1231833	3.9847338	0.684633953209964	0.6213496492179915	0.7801584863992362
10.944078	2.8362439	0.3416019695566899	0.3716003452579268	0.2597137952934848
9.218996	5.644645	0.6284621783432534	0.6037720164560866	0.4308085931644512
1.8328359	4.5018735	0.41075181992674364	0.30330911875253797	0.4758253323308169
13.831003	-3.7291093	0.22154290021811046	0.24762986487936448	0.136185237401334
6.6182356	4.235376	0.6150672294523676	0.5360432741749138	0.6098681795096805
1.0382279	7.8161755	0.14403138647939231	0.10615166137706397	0.17218439890363793
15.7832	-5.307685	0.382964894756698	0.451647115236799	0.2831123851569071
12.961604	-7.9507604	0.38358616206933804	0.39254317954307727	0.18250897581073136
-2.92236	4.4525547	0.17052673846342375	0.11029649744107574	0.16024527984786927
14.269342	-0.50102895	0.6281746045524661	0.7093722487595175	0.4689042985891791
3.1582966	-3.0803895	0.025209668700775772	0.016374035432829566	0.008460670600190194
15.322073	-2.1828098	0.7033674695928617	0.7826386515202282	0.4587024804406085
7.539346	4.817015	0.8835194287238112	0.807920135238007	0.8820245366975741
15.9677105	-3.791069	0.7892574688104195	0.9015278828088311	0.47316802595533775
12.939824	-4.994252	0.3533140469859853	0.3979722458931778	0.2276711437423687
10.003825	4.1624413	0.7386115169129227	0.7482642844792579	0.562989174715897
16.785276	-3.4994743	0.4599774518963842	0.5154567552352857	0.3167196793520091
13.206889	-7.030641	0.537425662337129	0.5944962520076404	0.2690830459671741
7.6277575	7.489364	0.6001640526535006	0.5389483493777816	0.45626923145337456
5.2997775	4.840343	0.5456158744752214	0.4951084270562432	0.6664148494390008
9.274065	4.207414	0.8859980922959231	0.8636977450178747	0.7460621196492361
3.1374497	4.484388	0.6011431745188844	0.47781230543136305	0.6072999526219197
16.100021	-3.0154135	0.7144332916325418	0.8191096334089147	0.4002575351107813
4.023221	6.4710383	0.7979921372640618	0.6923918487402387	0.7643668309568649
14.9698305	-2.2202246	0.7297836349344874	0.799272505377583	0.46813107454737674
2.5609183	5.241645	0.5359344352837528	0.41493892421094203	0.58812837254905
1.7682114	4.5478826	0.40646982252295405	0.2993721881517115	0.4738287274235046
12.730181	-2.65168	0.34375956488809756	0.39618784458960404	0.2294882609789454
12.32179	-6.7797256	0.4192134310278682	0.46986032240977227	0.2427032134502793
-3.7464414	3.5835624	0.20567958638972694	0.16543576373700145	0.1741579439432108
5.059114	5.1559305	0.5410616959916573	0.49184036932947933	0.619208465884381
14.27691	0.9084224	0.3520471154691955	0.38325593912598355	0.338267314499327
1.820366	9.674154	0.1669839920325904	0.14115520677013943	0.30477573237807104
6.9749327	3.2081575	0.7545176436510339	0.7101720204146011	0.7309234701128676
9.11053	3.4619741	0.8748087500800935	0.87520527895032	0.6786719239266089
11.1796255	6.683289	0.49111943088207083	0.4915489431259479	0.4457744304143008
8.147264	5.104215	0.8913276099559831	0.8513936181371219	0.883088578446449
13.629019	-0.27585077	0.5970591975966787	0.6585348726364957	0.4736100405867963
-0.57746214	-1.9304693	0.8806194179515822	0.57693113476301	0.9321436630130192
-2.463204	-4.681634	0.52183684105568	0.35526353227717034	0.6149621809875527
0.23691522	1.6376013	0.2923975516521613	0.22042595067686782	0.3042876606476299
8.535064	7.532215	0.6589762459251747	0.6360983225518115	0.5392037884205719
9.598531	2.5084348	0.4717786909849961	0.4767492083130577	0.3656991184669818
12.740876	-3.205853	0.35927829392269134	0.4091407084205168	0.2471684789328148
10.845182	6.5701146	0.5118079285173179	0.5238540732984381	0.4451108409373204
7.8198338	3.2358577	0.9515882594227318	0.9591863144241823	0.9280283432873335
0.3651847	6.6391797	0.12859413041922946	0.0996307906206242	0.14958341474805711
7.43711	6.615577	0.8214269807686467	0.7541848422304029	0.7756236884699236
9.979136	4.301137	0.737070722267004	0.7454998208162773	0.570709584867354
-3.8232	4.960942	0.17000150200487488	0.1013868310446242	0.192418121272938
12.994395	-6.198695	0.4935068298151063	0.5532130892631226	0.2638011470807549
4.0376763	3.5906682	0.6757075935892931	0.5786055384372958	0.737451402156143
8.11513	4.0970554	0.9904526803152832	0.9318465068613443	0.9905456203176317
7.2188873	6.7161336	0.7794213863091825	0.7068388588951511	0.759107105629157
14.728603	0.046568964	0.48166608369118563	0.5420837223899979	0.42193047010345325
12.548209	2.4811795	0.3732122026992585	0.3882245036550364	0.27000639061258813
4.478381	4.7638006	0.6315320855486615	0.5731527314690241	0.7502677914868966
-3.859346	4.6643715	0.19930941369158567	0.1242384743079798	0.2187022439091093
6.8166122	5.415174	0.6221833840730583	0.5388875580119127	0.5780779227746728
-2.196864	-0.8997029	0.2874916985900372	0.18775922040803059	0.31908206594656013
-3.612432	-3.3300862	0.36954709313527184	0.2690209789889163	0.4958295848231568
13.710523	-7.6575575	0.40047192883883964	0.41619118695731666	0.16354779662181543
-2.478617	-3.132035	0.7168766237578371	0.5105652252566916	0.8062308208002861
13.987999	-2.4158182	0.5717395807382317	0.6303851863061967	0.3243747114825186
8.855765	3.7993758	0.9428498930339595	0.9271669152660397	0.8044532935377016
-3.6420283	4.8095927	0.19240182631424582	0.11777474790229002	0.21407370088373537
0.6558531	0.6560991	0.2942094604218598	0.23610705801349327	0.2843812444785421
10.381743	7.745212	0.43067457082347854	0.4208241871278489	0.3441768809859122
6.2568874	4.4916306	0.5514037622501817	0.48452532664635084	0.5660238616539099
6.4782033	5.854068	0.5408794728177975	0.4459212148078748	0.5392414103545926
-1.7437614	-3.459826	0.8835671746413402	0.6318726173562211	0.9456067602456745
-3.6386263	-2.9602897	0.3519704612861894	0.25557940430906134	0.47593026795103854
14.9194355	0.5737104	0.3147515970747364	0.35110118769443555	0.29479964799933905
3.945968	4.3730397	0.6899002935515411	0.592533348155644	0.7110569253982204
15.118534	-1.4950871	0.7179440593502334	0.8058847584458505	0.5595209018232117
6.2212405	2.9083133	0.4817948863687218	0.42964853878378595	0.46003523461401724
7.885667	5.428691	0.8406683362372936	0.7981949217497085	0.8271609498498321
6.803407	3.7401617	0.7074041235277112	0.6326792853487454	0.6879108766464441
4.043407	6.210507	0.8180265154433215	0.7149869982339072	0.7949673646732558
8.140803	4.1377754	0.9909480400770774	0.9308055680423047	0.9903489075661303
15.509587	-1.7888825	0.684636577645602	0.7714446373641428	0.5023658275212776
16.773932	-3.9663723	0.44574803324862594	0.4999368093447357	0.30988454314094527
-1.2145145	-3.963277	0.5669910826720074	0.3995795628424396	0.5827827946380956
2.6370757	-0.5390953	0.14279690838538556	0.12292517710565357	0.15122344629164594
0.3865566	7.332014	0.10122723038210045	0.07636740287267692	0.13351120599253677
16.048283	-3.845391	0.7793159631159927	0.8854401598506114	0.4828225194403441
12.749167	1.6769011	0.5175448540474343	0.5452075687573401	0.33819048445530153
16.117086	-0.889207	0.41521639100783964	0.473089270768776	0.2970147775223924
0.15083595	4.556657	0.2833908451370653	0.21528291813049774	0.41183708564821614
-2.5583909	-4.1871796	0.7427938829095876	0.5214989194482516	0.8584991308322657
15.021596	-5.0568247	0.36138764361135234	0.43186874039013234	0.17472068404159086
6.535185	6.860356	0.5893685077064483	0.49654291022275937	0.5786899706472995
12.215538	2.014508	0.5623279825711904	0.5842722756650277	0.40286223133506616
8.773543	2.5099866	0.7054222102335281	0.7217131779081416	0.6446045676285682
-1.645863	-2.3286362	0.766541499520268	0.5308641964416023	0.8213163403000592
8.022822	4.6916585	0.9605792194238307	0.8947000520272954	0.9719707860629806
12.840986	-6.4959774	0.5497638909427143	0.6145336686458747	0.2925625672195613
1.4348655	0.9179183	0.47585879842602086	0.40658898373134156	0.47070006402882075
-3.243279	-3.0997913	0.5089018442151875	0.36704871311526877	0.6830267720733498
1.3973819	2.0790203	0.369705728865184	0.3052578225071064	0.3959712040953236
6.6328692	3.606969	0.6749130826679552	0.5977173372947184	0.6396059160424898
8.365023	-2.9447846	0.16505903662126672	0.18331308371778784	0.08287367989143296
2.0240912	6.183843	0.39152153071562773	0.28767151989289863	0.4207255502549662
7.3160048	4.976246	0.8099461881244598	0.7338942937102271	0.7822155123016136
-3.4074275	-3.016325	0.442206527536618	0.3196549126425183	0.6009159627395627
9.5223675	7.801197	0.4765121578593139	0.44086768456678793	0.40055762474154016
8.505003	5.070645	0.8564188281345081	0.8266513426651431	0.794482180127464
-2.8172765	-3.3099365	0.6784598920414348	0.48618295800788897	0.8297426216525695
-1.743009	-2.9492095	0.8333374659520341	0.591689048196189	0.9227179464339825
4.5292783	6.4425774	0.8083948794112699	0.7081696584596168	0.8458920777472868
7.215695	6.0769567	0.7208508129877478	0.6466413309238972	0.7182343557436434
14.882877	-4.448028	0.4371107540638154	0.5297252476713398	0.21668435086759305
9.196185	4.437723	0.8752621168734295	0.8517036836973795	0.7537621100549808
2.9540572	11.84417	0.38034093030693805	0.30686779573500234	0.5949111347143862
13.447286	-7.0404935	0.46944785904225855	0.5204900203055431	0.2174201280163968
13.941766	-8.485115	0.32176411750190004	0.35372655896702276	0.1169499987588623
6.2223263	4.891357	0.5178336165064809	0.4577812585867182	0.5151204540963457
7.0543633	5.9171543	0.6792145891316829	0.5940665434578147	0.6731461568510337
11.582409	1.4887675	0.3733898889164004	0.38209972176218676	0.2925949600259156
-0.27729207	-4.111226	0.11536266867939038	0.08332707631925233	0.12291377041268914
9.138793	6.413341	0.7510182268099167	0.7227334390939014	0.5643497268155615
13.030724	1.9844028	0.4003655942423652	0.41659870737793897	0.2719015140054459
6.080862	3.762986	0.6013408852696974	0.5247161763552052	0.5699784745966744
2.7005007	1.6031803	0.23924714972694658	0.2002411513202313	0.25575923174376636
-0.08952385	5.9472766	0.16482505274897802	0.12184121975262321	0.16631477568183647
5.3288584	3.924412	0.6631796779136212	0.596525698526758	0.7132936896781822
8.4222765	4.3762765	0.9811358070428865	0.9277388336273091	0.9518102534015859
0.14796306	0.856686	0.24260661646017215	0.1873118217964431	0.2555471609113716
-1.218047	-0.7743264	0.3961644453391836	0.273310868011446	0.455310685056544
12.912849	-7.4034634	0.5120135532059854	0.547804638805115	0.2851160165334558
8.816116	3.9688694	0.9515538004271132	0.9258423533012945	0.8365641378186148
3.5372217	6.619222	0.667196440242603	0.5751267821560483	0.6798345043892705
11.772268	-1.7885745	0.28721809298982487	0.318661956989616	0.20768103312737723
9.105088	4.0451736	0.914539603255567	0.8905659978079699	0.7704732303924071
10.136956	3.6399612	0.6323817784929087	0.6498598282291214	0.44086737099819545
-2.1327918	-3.3104036	0.8507625524552898	0.60614864229417	0.9315100452864465
8.1694	-2.5107574	0.19921297996641948	0.2166795876510416	0.10712103515091755
10.790466	5.5601454	0.3244711288751479	0.33882841911090267	0.23025939488918795
15.462582	-0.75906354	0.5891042615496968	0.6759243182233636	0.4829759897073097
12.408534	-2.580048	0.3730609878006303	0.4252477200676061	0.24383232845188144
8.361781	6.0388885	0.7676855431953103	0.7393496686309461	0.6736348039700607
15.410969	-5.3610253	0.35101655560234074	0.41386895100627386	0.21186131500916086
4.244787	12.548933	0.2979355244469244	0.2508951296267827	0.45944483215613585
16.737143	-1.7797279	0.2703350477970859	0.2996957844584463	0.19382646252026536
15.351378	-4.5096965	0.6303216900300302	0.7473384099385039	0.36333166049153265
11.794488	-4.1400766	0.18054022952237497	0.21099794596984978	0.07531030414385008
9.45307	7.118389	0.6559764455361846	0.6368335725762732	0.5376280703155794
5.3896236	3.9892943	0.6543584074789836	0.5871955131788543	0.7126129827724347
-3.3012936	-2.841166	0.43435219561953375	0.31401706759003967	0.5762870054302874
7.6755037	4.6277933	0.9258692842796772	0.847795815124053	0.9441408766190943
-2.184297	-2.758835	0.6854229322785971	0.4846977539266589	0.7382215326743852
16.670141	-4.235414	0.46824411151518325	0.5235348331673998	0.33653169531725396
15.826826	-3.5088816	0.7843258756477718	0.9079137331665836	0.42370672241391166
2.4769003	4.50844	0.5059920424624489	0.3850399091977584	0.5756040500823593
3.8790934	4.987197	0.6342083489510987	0.5424294846888674	0.6666838120104859
4.7857337	5.678316	0.6476042527660056	0.5776215344676049	0.694181833042646
14.322074	1.0894653	0.296949967444628	0.32385552479908386	0.2999999611757252
-2.8247566	3.5343366	0.16123420389748125	0.11191113893907721	0.13725327373147944
12.713812	-4.074632	0.36445742468073733	0.4196096940067041	0.2500401363850506
14.056441	-3.156196	0.3966666889320388	0.4351157426969498	0.2288083995396462
-0.49102625	-1.699304	0.7836132509185509	0.5141209142173024	0.8385580689398205
-0.09019528	-2.744578	0.5318846738521198	0.337265038566578	0.5990200058860706
3.8870373	6.1570144	0.804713698575513	0.703785779570337	0.7953898691007458
11.686182	2.6536727	0.4673853708566165	0.5017953542935759	0.3862690522085604
15.720641	-3.8942938	0.7858630503332328	0.9089611390151533	0.450903596833123
8.764527	2.0702066	0.5147951307910804	0.5199052666555707	0.4817356812121591
8.400826	7.285864	0.773919664345579	0.7381818015799089	0.6269163319847109
8.998753	3.3953319	0.8868346966185903	0.8942288236330684	0.7055855585268553
2.9416668	6.9342437	0.3227539582510755	0.2682762443779051	0.349903744630591
12.274671	-6.396911	0.43929355735940334	0.5020233649544592	0.24518572190868146
-0.087030135	4.809098	0.28359583438368324	0.21412713031626615	0.3774735215260901
3.4857063	5.7302985	0.704566270910858	0.608840707823995	0.7542157012021993
8.021308	7.36392	0.7343702670706759	0.6769511196823862	0.5639726218245886
8.016443	3.3540525	0.9840850510241639	0.9930780970328142	0.9515601073652484
8.315062	4.853829	0.9279919791610854	0.8824106106266789	0.9061511499910481
-3.8514142	3.7990067	0.2014487546724057	0.16007125872486255	0.17417612825981227
11.567827	0.15266323	0.3199171732402602	0.34386058094036476	0.2928240483020152
9.527668	3.8788435	0.8379239871509013	0.8249738118818261	0.6463830985124441
-2.2942517	-2.5570288	0.5869847614683296	0.4137809435123993	0.6139686054105495
-2.9186144	-1.4553385	0.21867517447686102	0.1517999193396381	0.2082491663420988
12.633855	-5.5201006	0.42015882339908295	0.4792997991897392	0.26749271142266634
8.523078	7.480165	0.6836149317996186	0.6591546390656894	0.5593959452545654
2.9203534	3.6511223	0.5112346482308693	0.4002442020104194	0.5358662125503545
8.271357	7.2588544	0.7903441302489884	0.745340062185181	0.6298035252134154
4.0779557	12.842091	0.30078803226915496	0.25467937520930856	0.4780567700051161
-1.5187408	-3.111166	0.8348048640039699	0.5956177836510306	0.9086122042934535
-2.6717298	-3.8378189	0.7734399266681388	0.5509268983737129	0.8954344367832071
4.661159	5.4154935	0.6062125962042643	0.5465546859710769	0.6652182673675278
10.97856	7.066953	0.5261795375860172	0.526725770044401	0.4812667723969806
3.589237	4.5107746	0.650077250735135	0.5379188212765404	0.6266461486035035
15.401089	-0.26350775	0.471366952518985	0.5461213371187038	0.41199991803964625
13.004366	1.9327259	0.4216952864676852	0.4402306145926444	0.2849977532063122
16.845037	-3.5367732	0.4215742902443934	0.4725854075244051	0.2927120728833722
12.630858	-3.647458	0.37103782763935966	0.4250008043761882	0.249298143130345
-1.5788323	-2.7505405	0.8173238446105046	0.5708696764280148	0.9012137198948597
0.25837994	4.623857	0.29943348641914713	0.2236262170379101	0.4283762395730221
6.8653555	4.3783836	0.6785832860156565	0.5991794672861791	0.684070031220721
-3.8410163	3.7870276	0.2029769010283716	0.16151156081065124	0.17510693452714848
13.351341	-8.349917	0.36122018077232093	0.3750270894225848	0.12173654098837307
16.448048	-4.4996033	0.5286003713218019	0.5941317384538435	0.3934499639514614
13.290491	-6.0492644	0.39338906046761724	0.44284227400676224	0.20877595496729245
1.5030442	8.610585	0.12609824766621716	0.10596414842858712	0.13918723352393525
14.58949	-3.0489526	0.5901876974759988	0.658241966042721	0.33272901854795656
12.419909	-5.8181133	0.4508937348105274	0.5216212711529106	0.2858704725525307
-0.042394236	5.369	0.24809785170462242	0.18020430421703706	0.27156187026238293
12.204978	0.8907704	0.40895724399993816	0.4181631581511093	0.3352421017141867
13.065786	-2.3773425	0.30656848692367317	0.3562023961781513	0.2015320882947494
8.469933	6.9774146	0.8565092419965143	0.8175052616077125	0.7159721453174483
13.646343	0.097031675	0.5719164476115431	0.623783474729634	0.47491925603198043
6.578597	7.5060883	0.33003725850942034	0.28337390104976784	0.31649656632107465
2.3475738	3.7866797	0.38985754122840255	0.2931441652846792	0.4712157611121797
-0.67011684	5.2198033	0.1749754774749715	0.13196539593814863	0.21238337788031972
1.3522084	8.786867	0.14815529039023254	0.12340814784242153	0.1725139149748763
10.506397	5.2577844	0.37922230456507117	0.39033452917516426	0.25935316687652693
1.2702229	4.4038124	0.3216679763525365	0.23497672311232337	0.40370738697286723
15.069845	-4.3101416	0.5520066542739238	0.662759712201001	0.28449798509423807
2.6041286	11.521247	0.3079749336748006	0.24942051072913213	0.45005586087815597
9.319171	3.8681436	0.8760847233161666	0.8586164930520762	0.6928236065990029
3.8697448	12.869878	0.31130315368321887	0.2630409184419269	0.4954199425375078
6.7913175	3.0959685	0.6778760069461982	0.6273512422923899	0.6517993240429195
-0.6192189	-2.6617362	0.7674723534926561	0.49883868586031116	0.8502167617530356
6.799722	-1.9672564	0.0353506893191979	0.03003942547036672	0.030152707890312602
12.741446	-2.5173666	0.3376217597945591	0.39108725968596675	0.22399614065743742
0.8577361	-3.1965876	0.07329998868607751	0.05681030789128966	0.07950189263953436
11.852285	0.22334823	0.34804594326069027	0.36730904925023944	0.3309835347940555
9.870358	3.4811723	0.680686295992888	0.6848816316997927	0.47212073844175934
16.480335	-3.2320864	0.6199649178484117	0.6988990289957231	0.3976066728431568
0.5928213	0.9264182	0.33796297009363285	0.26786048054245165	0.33857492283406193
3.7145298	4.639781	0.6487062451266682	0.543651547668809	0.6391119142620854
12.743207	-6.7175083	0.5536834116069688	0.6167937121803043	0.30602545177378315
3.3261707	3.7406023	0.6280026224590634	0.5042313283176615	0.6296417910731023
16.533707	-3.9421933	0.5966113009171944	0.668157760178045	0.40617633383171403
6.495017	3.2364264	0.6269229352441016	0.559155490341925	0.5913985617538414
12.295237	-2.6063075	0.3712012774979411	0.4202852209181895	0.24136884992013877
7.949612	2.9787188	0.8975137953207194	0.9139258190764262	0.8711106063210234
6.0744796	4.68045	0.5289831891900041	0.46771158340147573	0.5591556321030424
10.081128	4.805088	0.5946064562416759	0.6033205668358691	0.4401484505836581
11.498522	-0.7668995	0.2467107265063003	0.2836245930448459	0.21582098861431398
11.045078	3.9642956	0.3162906574508617	0.3299439985525704	0.19620447289354437
6.538934	4.8835006	0.5712603646440604	0.506687859362883	0.542353282663561
5.652961	3.826435	0.6270441884706277	0.5571093570071108	0.6189008269886301
8.24026	5.9108872	0.7723137122504071	0.7443849591092327	0.6972873211264049
0.7860725	1.5268427	0.4339255287584686	0.3408785079511558	0.4570034110931171
13.458886	-1.7275318	0.46667027305503017	0.5326958625931021	0.29008224732355226
7.439563	4.712787	0.8653816814219881	0.7861022815796841	0.8686591484615387
11.353678	0.17355108	0.2736968307750035	0.29644572850348533	0.2416406333383549
12.666567	-6.4169607	0.5398013459448451	0.6053772645414487	0.29367580866526305
11.262438	3.359958	0.28152550751024374	0.3079596200522576	0.19239516009094484
6.260214	3.49855	0.6120500774576336	0.5347590802062434	0.5681137707532374
7.129821	7.3356943	0.5686933155878952	0.5089669570767471	0.49243397882822637
7.5980268	4.454748	0.914837986790599	0.8340724615010245	0.9462047791342456
6.642466	6.7940793	0.6255699358994375	0.5337348417473656	0.6231307916601848
11.10295	6.92864	0.5121839640293604	0.5106608464308492	0.4740429618782729
14.056097	-3.8760276	0.23370100759870263	0.2657486237834268	0.1340154244472674
7.504885	4.9980245	0.8571623594359846	0.7853596512634989	0.8414277761005914
9.921622	7.1297183	0.579644847335821	0.5820177471078593	0.4541387253322901
14.867455	-1.663436	0.7485893251045733	0.8262419324758093	0.5508924725861687
4.145744	4.7362137	0.6499930635994989	0.5709879169036884	0.7107519273035217
6.874019	4.7006145	0.6762044792167524	0.6016474369992928	0.6568364648259295
5.3839307	3.3544106	0.5757740522999731	0.5200984784785316	0.544371530063321
7.0058045	5.6728554	0.6681037144526027	0.5803162802861971	0.6402856756957827
13.743423	-1.0783879	0.644429157230699	0.739001279431813	0.4059696685459634
3.9330103	5.7942424	0.7327312857574796	0.6446359572954521	0.7610695062405555
8.17557	6.9576755	0.8811180362146768	0.8240586008685459	0.7220570508447692
0.27310714	2.1855998	0.22144426168081593	0.1682585513873969	0.23841867465153901
8.872389	5.0005803	0.806330191256622	0.7810442539122006	0.6876519712288244
2.7362533	6.8268185	0.32460899557371425	0.26339093996328866	0.34312360767305056
10.7546215	6.199278	0.45014997094008774	0.46719618034266425	0.35717966507781757
11.408434	7.1315966	0.3804665275517659	0.3735948140358042	0.3565046369597895
0.37627292	8.494264	0.07208128607642247	0.04733661726309153	0.05502544746128513
-0.6058673	4.727497	0.2112725049960695	0.16313089201745934	0.2831025648708445
13.351911	1.6577215	0.38707237337786443	0.40665194508717967	0.2862263196093939
13.12849	0.065388545	0.501873969611793	0.5440876972971477	0.4301074147061365
3.104557	3.2729027	0.3840638291947062	0.30537651633836177	0.39592177479389223
6.943927	6.360438	0.6876617131176677	0.6043748095097133	0.7114653954559284
1.1248924	4.5054083	0.3296064553830718	0.23925395439380268	0.43148381150136744
10.942556	4.5230637	0.3318324746763746	0.3326742257952761	0.20304033177329628
4.6385665	6.8439736	0.6558140810479051	0.5721975151472485	0.7308780050743285
12.036581	2.1476169	0.5591914900654187	0.5851815412257442	0.4311740533519911
16.603102	-4.1194263	0.5317891792270132	0.5948130186143755	0.37378095514039134
13.523952	-0.28243187	0.5795266406869232	0.6387842147172047	0.4655346607178787
9.391489	3.2231956	0.7606389393531071	0.7616659047472002	0.5561571314236127
6.9674025	3.4165518	0.7728363800801475	0.7196311642558891	0.7513883807726934
4.995013	6.960634	0.5711962506300389	0.49799610788605175	0.6529843950587005
9.36439	7.81627	0.4831828710522381	0.4484061080273721	0.4140307180839433
8.409368	1.846286	0.4153910355911562	0.4158536109757066	0.4116845511421134
-4.172434	0.6243931	0.26226490230858446	0.19198387092385474	0.2472613724415433
15.686963	-1.3613863	0.6352472089624979	0.7254388073746083	0.4867507475003006
-3.8455877	0.8117941	0.3148868079437553	0.22590834838975637	0.3041932591975743
5.0391545	6.368366	0.7441274406472247	0.6546927099712002	0.8364249407055451
1.2555733	-2.8912504	0.05954888448544099	0.05011578238780685	0.07533577557431198
1.4736199	5.9979544	0.3073429512677792	0.22070124953404718	0.3575308235087583
-1.1038204	-2.8278913	0.7750667890396669	0.5280345350362332	0.8449755789056244
6.2785664	4.8612595	0.526481541300025	0.46594119277726354	0.5199251382434177
8.009612	-1.8517759	0.09684198423496398	0.10014924745387463	0.05400600093138655
4.201365	13.007897	0.23280524546888162	0.19848771954647573	0.3757052404987107
16.555855	-1.8859608	0.3701547588098231	0.41272641347956457	0.2672947066012899
13.631393	-2.2732112	0.4499791641507976	0.5064973585390468	0.26850608050195496
12.939135	-6.176316	0.49989937652898614	0.5606129779869462	0.27040508018993636
9.57003	2.1188228	0.32749759481145246	0.3328171663206279	0.2508356224256725
2.4507015	1.2597309	0.3522033984192244	0.30413919966103314	0.3746352254300075
11.842641	-2.6301553	0.277058954057986	0.30714458647546955	0.1893922183130775
0.32547995	7.0825467	0.10479577760220449	0.08003654109103664	0.12814913920805343
-2.082922	-4.3218784	0.7720202804287866	0.5246203439464189	0.8962854918513049
14.579943	-5.2321095	0.2028363332799617	0.2455023969327045	0.09385330439890935
5.568647	3.460089	0.5957259721705692	0.5333267001659171	0.5487310745544433
7.6044965	3.407723	0.9420849341827254	0.9317138144779467	0.9355697530822339
14.404337	-5.3434668	0.172367163035611	0.20921288138520924	0.08601222764082214
11.446801	6.575621	0.4045094081221459	0.40356133327749216	0.35746475107155135
7.028421	7.185274	0.6182373539635965	0.5512189887553178	0.564361084577772
9.852495	4.9088635	0.6233986784213278	0.6235293249198678	0.4724274760806335
-2.2532065	-2.9220207	0.7144298042325142	0.507420925175014	0.7784249215512586
4.4567404	6.9531946	0.5880010356991439	0.5086715201606601	0.6399763659405974
14.952514	-1.8057553	0.7441506772521109	0.8184763769243204	0.5361290208027498
-1.2938179	-2.1625314	0.8525605985692364	0.5794269530935798	0.9045099630554005
10.168134	5.132076	0.48603028783775537	0.49289961268157373	0.3395563981420523
9.140856	7.2776685	0.6808398950065968	0.6573597739909143	0.588861591438883
15.461124	-3.6846745	0.7443485677853339	0.8732801095361391	0.3753028028303379
6.969129	6.8695054	0.7020789223122422	0.6233752098207971	0.6890274015672414
5.08995	3.117212	0.4871902696533844	0.4452479484542859	0.49442921579048593
9.033289	2.4308276	0.6219453877101058	0.63450668638591	0.53568712622056
13.789818	0.23692216	0.5489135532780673	0.5987882122096281	0.45392449158098946
0.82111806	9.2224455	0.13222468474484175	0.10188911459426017	0.14979163759833514
3.4130547	12.157185	0.4371409402902467	0.3549021452065777	0.6746760163440083
5.1597133	4.587748	0.6008338101555892	0.5501354953482812	0.7700408766315585
10.218495	8.043248	0.3196768846123918	0.29941085620060703	0.24356957596073514
14.05113	-0.82088673	0.6866471310804017	0.7856900464944357	0.4635604728937974
7.404868	4.0317345	0.8696847196226607	0.803200051332634	0.9150912678041415
1.5173528	0.96414006	0.49061392774919865	0.4210553676546092	0.4857358981202391
13.052408	-5.3807855	0.3614355388989388	0.4078682432912153	0.22168885807916922
8.128695	3.2219489	0.9644086318509076	0.9842742545527258	0.9227385348514667
12.982294	1.5500047	0.4885398547093201	0.5197219395342012	0.33411674694712085
8.25341	6.6689925	0.883514981085464	0.8327412081901929	0.7497911858044323
12.271808	-7.144499	0.32372994956263323	0.3578128703009426	0.20128111611377084
12.677305	-1.8936462	0.32430045682472264	0.37024178439925737	0.21546152195892568
14.990206	0.61530286	0.2868269023571302	0.320253977097011	0.2701795571497378
0.54353666	1.5580535	0.3762905346534464	0.2885519417085863	0.3965390897628782
-3.2997646	-3.9308128	0.4424394408393651	0.3290736874644532	0.5211671011640295
11.883236	0.7243894	0.37388282776023	0.3808192319740523	0.337345771195937
3.5799384	6.790772	0.5832141876538572	0.5002596347115023	0.5925996492679849
10.712116	6.3495994	0.47964647343873207	0.49706895701456666	0.39098417224178245
15.262808	-3.7954316	0.6887774546346201	0.8130678020306934	0.3396019123007423
14.502254	-1.5162197	0.7655968283674676	0.8505085993115312	0.5283639277487923
9.327173	-1.1143903	0.08165943481826438	0.09435798252696068	0.057491757556251334
10.097411	6.167135	0.532526657250046	0.5442070047632697	0.3763073705269995
6.8941536	2.2192917	0.379788442133741	0.3655986380886533	0.38106792280705704
-3.679834	3.9478426	0.23054957459005337	0.17791701400199006	0.20771993615164147
13.072431	-5.9390845	0.4334525427333786	0.48730717945730057	0.24260462536995211
11.7955475	-1.9972209	0.29042733428226525	0.3237955170869339	0.210781032105168
12.286828	2.115632	0.5490714716949494	0.5715201464545402	0.39536113821571806
14.690047	-3.453887	0.5322210865686458	0.6096812289107978	0.2748483555856336
8.783877	5.6019516	0.7037954497224813	0.6837438123505886	0.56210054129531
9.46988	3.727412	0.8348007148682955	0.8226169509695107	0.6282868419540987
15.486741	-0.413009	0.49648075662248375	0.5741852361551716	0.41840499666452874
11.791628	-2.2859633	0.2806081314651731	0.3138193806286308	0.20420778023099098
16.228308	-2.279739	0.5633722748430738	0.6347864435423115	0.37883175964158095
3.5906863	6.752899	0.6083274617264052	0.5225143765532733	0.6156732965989933
15.370953	-1.1998477	0.6722382074915474	0.7668304253440156	0.5389811151893737
6.2797337	6.0512714	0.529341557173198	0.43279503164835875	0.5243881666998554
4.3343086	4.4917684	0.6786790493041531	0.6093021211076948	0.7894566433167973
7.033744	5.9744797	0.6759704857933923	0.5908020127301075	0.6757597696139499
4.0179543	6.608083	0.7537159538517251	0.651239358091746	0.7242254309415914
1.3253409	1.7291596	0.4655868370834523	0.38678097908838466	0.4811861202815576
8.299334	-2.8689382	0.17899699075440176	0.1978811062770084	0.09073259674139425
6.094748	2.7885942	0.4139285304796953	0.36945537730386996	0.39861916877444975
13.867738	-1.2707001	0.6832419988846417	0.7829553274057313	0.41935243842435405
0.06227636	1.9063376	0.2227343304369291	0.16746205898447356	0.2203698312730159
14.4810915	0.36459556	0.4430995916314017	0.48811673506227365	0.384018543213351
10.360044	6.867347	0.5471974061755649	0.5679794264628274	0.44158946605841004
16.235985	-0.46828955	0.26515323888761083	0.30335317151346836	0.1783516582161471
14.406642	-0.21695885	0.562543726551377	0.628358088353654	0.44883986290988276
13.206508	-0.77351767	0.44845900663675803	0.5024018883255812	0.3218569793016326
16.526133	-3.3335862	0.6060710409773623	0.6819327935642208	0.39415215807941545
2.7365954	-0.6549275	0.12616849127085936	0.10963152709851261	0.13510063084873408
3.229591	5.0566154	0.6000474193152057	0.4830682344040493	0.6261049252516228
-0.80642503	-2.0023925	0.921567978978553	0.6102420118728096	0.9711407790480043
2.592557	10.907936	0.22299941746953725	0.18556378607218482	0.3327997216397719
-2.570835	4.325538	0.14517995865552913	0.08922590896278722	0.12128989029173981
7.7408752	3.3497872	0.9592835773576603	0.9583862977889784	0.9435797094369217
1.434266	9.172713	0.16485275468824476	0.139177914087388	0.25067357051533495
6.859687	6.9222374	0.661304240463218	0.5804950894552923	0.6486259353657439
2.4985807	4.9118867	0.5064080344639708	0.3867851681164426	0.5680718644735855
9.2028	7.6789155	0.5511033276626742	0.5215934932381813	0.4798225074474993
10.415078	4.491411	0.5668454990009619	0.5793589659555944	0.3977567694508806
14.953639	-5.1411653	0.3162543163987051	0.37769968371062107	0.14835916184308706
-0.12196666	4.3356595	0.2329503626753161	0.18424049641058152	0.3447753471028479
1.6488612	1.7251611	0.4415695115726388	0.37582936393502797	0.4513479675296434
2.644363	-0.49624836	0.14635427252313837	0.1255362138115922	0.15477563537366093
-0.18186118	3.4371953	0.098677887999961	0.075764326838094	0.11794131444943812
12.893998	-5.974973	0.47424159996308873	0.533975370426244	0.2699969150043734
15.530751	0.19549264	0.29438698072504943	0.3456331416977563	0.2579510834589361
15.59789	-1.1622926	0.6337553892715505	0.7255850432989419	0.49575934264692867
1.4448267	4.5894575	0.3742009839934249	0.27235583224844473	0.460227282193946
-1.3347383	-3.8964584	0.6597433576080542	0.4648219956080235	0.6801693740567523
16.474075	-1.0012451	0.27909796681853394	0.3132478962969693	0.18863443688995152
14.216989	-0.47805914	0.6282883685719931	0.7083440538089627	0.4667021069539182
-2.5570092	2.0585926	0.07362624531567732	0.04970659775226918	0.09884918170619268
14.869785	-2.3211908	0.7279616907991235	0.7966523606368127	0.4512684907433407
7.469363	6.0410714	0.7631298239299347	0.7009387169447676	0.7356452051658665
0.82311743	7.2332425	0.1396336342514659	0.1087308728292861	0.17999169371018559
12.851464	-0.2334524	0.39493452374450394	0.4304618973869411	0.3245649191394022
8.71542	6.3393803	0.789137311070244	0.7580886914658211	0.6507443991247289
-3.1980834	-1.8499897	0.22363415350700355	0.16270724272261355	0.22412494237564426
9.095841	2.5526793	0.6475209828033966	0.6614225190740949	0.5435179114470287
-1.9505962	-1.9754579	0.6049540835984109	0.4257915033712318	0.640064065768691
5.3314238	2.6988895	0.2916118954936987	0.2655494558328433	0.29745355097901033
0.17412433	2.6675177	0.1240037170030875	0.09249437449589537	0.12635110626969923
-2.7121441	-0.73738986	0.18065672305978606	0.11777586208402172	0.21610883243925355
4.8505797	3.6352127	0.6844329465647446	0.6223893915658253	0.751687478986009
2.413864	5.683705	0.5518927236791156	0.42399488521251105	0.5825124368398605
-3.039	0.83442706	0.21138890981427724	0.14682469686365424	0.21994389224985939
-3.5007544	-3.528297	0.4097757721251537	0.3011235464054237	0.5326159704094823
10.497914	6.032271	0.4491433581266573	0.46742681930332325	0.33400763083409235
5.032651	3.8302402	0.6931031414103384	0.6299072239976825	0.7671270674042491
2.129733	10.736042	0.21054290064453102	0.1670142170023825	0.35691349898176655
-1.0286021	-3.4619615	0.5785135843194905	0.412076168992876	0.5771565516139884
0.87635696	1.7901441	0.4217558817198065	0.3318809906562849	0.4562778152604886
12.001582	-1.353086	0.32013932629880093	0.3555366269947653	0.2239990118254361
7.298671	3.4632492	0.8719574408857445	0.8405596772284825	0.870669331319186
8.262855	3.3959186	0.9858288834720608	0.9982984323256188	0.9291974824118836
5.0051017	6.9749937	0.5623546359049615	0.4899619770077388	0.6421292832328442
-1.8884498	-4.065987	0.8387444095574507	0.5768831444829113	0.9295195790206647
-0.25422353	-1.6796892	0.6487548158520632	0.4200432209473646	0.700827636587305
9.908515	3.6172938	0.7010336956382729	0.7068794833204146	0.49304565235392517
9.02687	4.7116833	0.8507538628642092	0.8251772706273928	0.7353086409472267
-3.1468618	-1.9151559	0.2383390833821745	0.17239563706827368	0.2380754553453153
4.2971587	4.53696	0.6728434931073949	0.6016473991811531	0.7729171714324791
13.130684	1.7828538	0.4202958649447214	0.44078247361865647	0.29304402230293763
4.4750195	3.568588	0.6837862583997719	0.6117167131446498	0.7704358200427776
4.774252	3.885993	0.7180898143504316	0.6549833337853698	0.835695260628883
2.6659546	5.6192026	0.5975872974986244	0.474499349762547	0.6268214886500615
-2.5822344	-2.2687092	0.4155824915798742	0.29307771687199463	0.41529547983514753
12.380713	-2.3477893	0.3680435246518946	0.42250349117525304	0.24236020485333998
-3.0431664	-2.9471939	0.5190780061155725	0.3727215411022082	0.6636016708003347
6.7482047	6.717307	0.6588713158750918	0.5693668611222931	0.6654664557057492
9.703995	4.5833726	0.7514057526393517	0.7476568979234449	0.6092024251032389
12.263108	-3.29127	0.3458184134388676	0.3837474367858623	0.2156453774766793
16.825659	-2.9596374	0.39499049760261756	0.44049221690263507	0.29115988251239716
10.333693	3.3952057	0.5042443839021684	0.5287803622814731	0.3486435808316652
9.179854	5.1954193	0.6930505203754772	0.6707342520854429	0.5346766876055373
13.362133	0.19812484	0.5487123249410629	0.5963509055362096	0.47029416545925556
-3.0715082	-3.3239393	0.6035593558173438	0.43565028303605435	0.7808393568365348
11.978142	-2.0328302	0.3315185646611436	0.37300643675653494	0.2297956012104523
13.981708	-0.7196452	0.6703559186196779	0.7635072388334767	0.4616843953548822
10.534157	6.4783063	0.5064040654383976	0.5270446899026793	0.4079466025200144
1.068845	8.166331	0.14356946212760158	0.10783963009932362	0.14740434618775144
12.240277	-6.70357	0.3926686366069613	0.44300805963779727	0.22359161616092774
-3.3462667	-2.050348	0.23947873620462864	0.1778605646877473	0.2699648800343009
-0.32049963	2.9710371	0.09028667593808079	0.06305129606383159	0.08328906893237627
13.625683	-6.481206	0.3380484651516122	0.38467031483804326	0.16658251136531935
-2.3424768	3.5232234	0.12168963703452718	0.08080341673720003	0.08743324588105336
15.655914	-4.762712	0.6333014483875608	0.7432334210182453	0.42192895653924123
3.2898185	3.7890003	0.6314893533248948	0.5059890277288415	0.6322894845013572
4.7963996	6.572641	0.7582752024041242	0.6665912647204341	0.8497300324221678
12.893037	-3.1296015	0.33173986579706344	0.38028854434490744	0.22982883157214473
5.1604266	6.7628202	0.645752818074544	0.5635489850743552	0.7253616889931234
-0.01988485	0.46256304	0.18033367364592498	0.1408160334991648	0.17466613020488758
-1.556292	-2.3617146	0.7934259357486725	0.5467167686001243	0.8524991665065185
3.9412415	12.2110815	0.36645667494615464	0.3007493406442302	0.5473160997439733
2.8309743	5.9448	0.6529532817075419	0.5332088204846924	0.6736044381986827
8.059594	-2.0807517	0.13889088722822104	0.14662922416664892	0.07827370898051719
8.463341	4.78281	0.9262700652709069	0.8838806318141481	0.8827525877194092
13.068712	1.5860202	0.4684094312124938	0.49744244966614926	0.32481672167893405
-1.8888121	-3.809697	0.8859843050421773	0.6200612290778509	0.954921881868897
12.156619	-2.8751585	0.34595679337578755	0.38325817299089887	0.21918309459022484
8.866164	5.589705	0.6902315734421435	0.6691251985214649	0.5349552069720346
14.860449	-3.7586946	0.5442117397496198	0.6403386989920171	0.2624972316844753
6.8682094	4.988683	0.6616704038741424	0.5886518372122939	0.6168464299177715
11.491742	0.0737086	0.3011479987669692	0.3277221842935716	0.2704604359439164
9.289361	6.984461	0.7094352786728696	0.6870057896887091	0.5834053500181378
4.2805343	5.668426	0.6919552028846536	0.61413022578663	0.7287746827105784
-3.6357048	0.24320404	0.2561101146030638	0.18989264031904085	0.24495185217086374
-0.9303037	1.094313	0.12923485992780634	0.08310837297099392	0.14247229339131232
14.577428	-3.598307	0.4626582145034641	0.5318544551359454	0.23808828202728846
9.915874	7.141812	0.5795281779823114	0.5812082292726674	0.45477565353495153
6.2005677	6.617034	0.5621456811715951	0.4619062952054274	0.5344062338451105
16.240202	-4.695925	0.5589881306572345	0.6378358097127914	0.42357514672063756
3.7619245	6.2544327	0.797591670795097	0.6954680414405566	0.7935449530370025
3.809653	6.64525	0.7091624777322759	0.6115622773338968	0.6899621954668247
-3.2629795	3.8493462	0.23590412199478863	0.1776001940521111	0.21483363069301845
4.645072	5.8465853	0.7125702280405177	0.6322749556293972	0.7552315375485315
2.6486702	1.1874082	0.2884063435575987	0.24905727124901447	0.2939008978328874
0.52354765	0.29574063	0.20753656732480763	0.16407796939820898	0.1834364462665595
3.629989	4.538383	0.6511196324242263	0.5409640792155722	0.6303799852266438
6.730366	4.6177206	0.6325821812300152	0.5599004228831747	0.6177727809565094
8.144439	5.6416087	0.7980195873925832	0.7706355309137103	0.7545462383250945
10.623055	4.528028	0.47531129513061837	0.483038335943776	0.31538186163688914
14.277196	-3.3812685	0.40932057801285937	0.4559346790709919	0.22901757589122507
10.013611	4.8035626	0.6136856536996147	0.6207143861909303	0.4602445453356979
2.8097956	-2.922043	0.03443394333078712	0.021164895358405832	0.013336479556001923
-0.6391571	-3.560393	0.3531788488218767	0.24480469133015495	0.3486459592928335
4.141835	3.790514	0.7239537117689164	0.629749656854838	0.8021749515856715
12.141004	2.0923605	0.5617779396339498	0.5854159279712542	0.417575215942453
8.571299	7.8693385	0.48538226204948776	0.46999188025658817	0.3952274023017868
8.356264	8.0829315	0.34706145392569604	0.3335308205818728	0.2671064129143955
5.3059077	5.726213	0.5724402914358437	0.4981111461228927	0.5886389821452211
4.9559774	3.9606264	0.7023672131055413	0.6406797459567208	0.8151918806516902
8.949542	6.575709	0.7983002780171593	0.7679635128192583	0.6468787492654451
-0.013482346	-2.4482632	0.5671920792983356	0.3607448079183822	0.6395283508208068
7.580932	4.180595	0.9130357669393778	0.8395982725171607	0.9577180512796097
14.54085	-2.385785	0.7173520579910366	0.7830214007085027	0.4243004850239485
13.485693	-4.6656246	0.254766833357598	0.28801523865124357	0.1717772223106379
3.60343	7.005972	0.4472745795501731	0.38025167358163986	0.4626391094400865
15.770433	-3.93262	0.7886700037064611	0.908986885317915	0.46410949788149863
7.3128657	3.8195517	0.8574439568951667	0.8032403072197499	0.8874912951660446
8.395748	6.246995	0.7972818247318452	0.7629656849891379	0.6902506947191597
5.045962	6.0097046	0.6931831982631619	0.6099442671576869	0.7534442614082576
6.5572815	4.804627	0.5797497760039309	0.5143173602356604	0.5547784258503347
-0.67152596	-2.5035083	0.8401005384894751	0.5469303532808442	0.921924855353913
8.763575	7.9480004	0.4475708212957714	0.43209414610028046	0.3776349993312264
2.4797084	5.2740865	0.5267941666880573	0.40561081040881874	0.5799249791722305
5.2742662	4.1405134	0.6570820039491547	0.5935767561137362	0.7691727782870342
8.914186	3.2433207	0.8765595648737112	0.8941482624682747	0.7146367882839251
15.893517	-2.655632	0.6864989095604768	0.7855236424140117	0.381920546741834
9.124841	6.175754	0.7108588102208132	0.6834736851234139	0.5090174916268426
-1.4318236	-2.6239767	0.8207398496526205	0.5647240681698079	0.8978138936248738
1.9021283	6.562747	0.24912034414321427	0.18853664089756136	0.2867728103864732
5.539582	3.0928257	0.48065911681819007	0.4327603236187042	0.45074016033513636
-1.8605195	-2.6777368	0.7619104339742064	0.5351013151205843	0.8330531418378977
-1.7243539	-3.218938	0.8689280309519831	0.6229505337223622	0.9481869324396485
14.888297	-1.6876395	0.7476166883604385	0.8247092391142928	0.549096444007886
-0.8589867	-1.7267164	0.8641155052903976	0.5802322203123678	0.9222465202197433
11.206016	6.727284	0.4878215904985195	0.48687985840960657	0.44559632664746285
13.937534	-8.770951	0.26035449636869684	0.2937082525630319	0.09381402280410302
8.586152	4.6098766	0.9417741304604126	0.8995791720656642	0.8839398866387039
-3.5457618	3.2263274	0.1653106354560615	0.12851166754079826	0.14627501513660976
13.18164	-7.184607	0.5428288985433926	0.592572107538357	0.2750798862999898
7.0304027	6.8880324	0.7158209102721804	0.6391303076832038	0.6952412960622956
15.1980915	-4.290058	0.6120249167378328	0.7302557364085209	0.32653405588464135
12.666287	1.6680793	0.5283070938241148	0.5549655223948912	0.34317835689605863
11.567251	0.014370234	0.3114041883623969	0.3391198294818158	0.28187040830441207
14.485425	-4.915965	0.2163371169278357	0.26434934925373704	0.10018976386585791
9.278803	5.3771873	0.637375818844144	0.6143706297038064	0.4597376684629736
5.732394	5.743571	0.5054347500180447	0.4242988625846859	0.49326092033124647
14.182155	-1.6414258	0.7508649248020901	0.8380582301248892	0.4672073098198994
2.943429	6.4679937	0.5750346777488469	0.4768410485988823	0.6042580640243504
-4.0718837	4.944801	0.15023097330063878	0.08871946442353257	0.1687258782914923
11.579242	-0.9802453	0.2552098214839761	0.2907514085350786	0.21346809447758444
8.671481	5.501391	0.7361644916359799	0.7169349234901142	0.6208390128065033
12.925694	-3.7730818	0.3457262373177177	0.3971816667797039	0.2415531858937883
-1.3983955	-2.7112784	0.819850672265735	0.5657609060314152	0.8995492575250179
13.014513	1.501243	0.48714325057287283	0.5195862364915692	0.3368989067368946
6.447312	5.406661	0.5253654245015663	0.4479504890659709	0.5009098273281367
16.125708	-2.8096385	0.6768091058758646	0.7730566961970686	0.3892494872840506
2.9852304	0.44352266	0.11077259409187286	0.09451081324368726	0.09753470578383529
-1.2675058	-3.4537642	0.7137621337494059	0.512282919387784	0.7285789825570708
7.4426327	2.4011018	0.6153822047691725	0.5995523345473985	0.6086884895202659
-1.9042813	-3.9945002	0.8583009096547349	0.5932804103739244	0.9432857709771671
11.52848	2.8127656	0.41726347353540405	0.4507079777773998	0.3336970558500585
5.808969	4.2419324	0.586552832545581	0.5182657589919696	0.6468163675245934
-2.6423905	-2.8742936	0.5821343551742001	0.4145494794675732	0.6566103445439141
2.8069086	5.0228767	0.5510804835391501	0.42923110423711786	0.5988483030386
12.800969	-7.266339	0.5121263332823384	0.5554046682606172	0.2974612576305354
11.400402	0.32406044	0.2932482036398403	0.31087138360851885	0.26445352826556795
-1.693289	-4.6494403	0.5249657991474014	0.3452752475969484	0.6077793221418187
12.353183	2.072551	0.5459647429796999	0.5678211861816796	0.3829303310103101
13.935776	-2.2800856	0.5820049866630078	0.6446656920449575	0.3327459839116226
4.832161	3.7909322	0.7082598033555337	0.6451044747702577	0.8030607501453426
3.4021566	12.352516	0.42559524511764407	0.348828654655853	0.6566633358656108
-1.6910682	-3.303413	0.8716613703377667	0.6255091556473897	0.9423750614315187
8.253011	2.3180692	0.6865661513958216	0.6922452722353628	0.6909424780431477
15.954205	-2.9175549	0.7183195222457155	0.8268157597698796	0.38528268998219684
3.8803222	3.1123307	0.423515577266898	0.3562042795836828	0.4664429992195003
16.725477	-4.6123066	0.3357434494562861	0.37526535069461725	0.2574278197141535
6.979128	6.363331	0.6961984651646713	0.6146718612220725	0.7191625703464178
4.648118	5.182912	0.587417278393606	0.5338554876829297	0.6698793993307341
10.140729	7.3651085	0.541421686085179	0.5424818388287693	0.43506852795065054
3.999397	2.9404361	0.3332140562773384	0.28434280400223255	0.3670056727792859
4.6676345	6.1842914	0.7915287306404031	0.6975265542173289	0.8445700389639038
-1.5236894	1.1228219	0.09692335313372334	0.06266667191928889	0.129734198335257
6.042845	3.709321	0.6028981588142295	0.5271371354938741	0.5664754081309675
11.06086	2.76113	0.35732072352732497	0.38884763071303685	0.275637567692143
9.052197	7.751947	0.5338287527990613	0.5083920920119583	0.46512230847556746
10.850014	4.3779917	0.39487099353160793	0.39927320355838847	0.24759324330505803
2.3649666	6.1731834	0.49543557444653363	0.3778291383933219	0.5069246084590907
0.8585271	1.5619832	0.4462995904988131	0.35309583662447896	0.47090531889167025
4.401446	12.99967	0.19405322113919724	0.16562938355262904	0.3115045587133142
10.493804	5.2599072	0.38249878518323166	0.3935858734734863	0.26168447868224054
1.3311671	7.5518503	0.12746915383803023	0.09600592983167584	0.15553813860219892
7.372354	4.359743	0.8526380716088057	0.7720936215141408	0.8899667128751154
15.510012	-3.9186018	0.7515092485018113	0.8796836111155522	0.40670152516414015
-1.5494173	-4.0680614	0.727297681748103	0.5021207636700529	0.7838519936965656
-1.3942342	-1.2821459	0.594027084865503	0.4142848243973854	0.6655478642305022
15.727572	-5.402265	0.3382018642221082	0.39890426744795904	0.24632548199461526
16.415903	-2.6608555	0.5599865849527911	0.6313350418624587	0.36522373050923007
16.052319	-4.9282722	0.5250836014917106	0.6101468347012102	0.40141374288208215
-0.86353153	-1.6650181	0.8424496586731351	0.5671641075565794	0.9054501570296806
0.79503614	4.973184	0.35145612192961323	0.24685257378947917	0.4596018274256975
16.055489	-5.263831	0.35486131871350823	0.41569148183106014	0.285638844318854
8.080797	3.0152385	0.9136012299208809	0.935870630783018	0.881141259444549
3.8098793	3.6108558	0.6613363417671281	0.5523173639138025	0.6970733174017234
-3.239999	-3.0340295	0.4961036814183502	0.3576344449493709	0.6643817296492309
8.062038	5.1807857	0.8810200609271587	0.8407361128521619	0.8764631655469337
8.375602	2.9996333	0.8990507151962729	0.9293777654956872	0.8433367841540017
16.054152	-3.9853022	0.7722148728959016	0.8751673816185918	0.49507334959306265
-1.8155199	-1.57136	0.568542848577868	0.39808903678608815	0.6191911521782052
16.283825	-2.7717464	0.6287666192336371	0.713468577238199	0.38478006582176033
12.876197	0.98383176	0.4987256782782728	0.5361353835814193	0.38155251963676384
8.442353	8.302727	0.23807041688015848	0.2312246979037263	0.18731815454648823
7.339155	4.415717	0.8418525130555243	0.7605332925154235	0.8735671345705522
13.116615	-7.861689	0.44777989869402174	0.4590450692132065	0.20622515591991739
5.324661	5.6417694	0.5522957961237495	0.4810083716430457	0.5646424206883291
8.830555	4.969239	0.8227717850349857	0.7964160269281607	0.7112378989332997
10.405004	5.9610157	0.4532325915490469	0.46998943301769985	0.3297598150754042
-2.549243	-4.52903	0.5883178815136905	0.40674243351106526	0.6882981749359235
1.2287929	7.3088927	0.1386003882193992	0.10750652423971446	0.17247158393104736
13.655973	-5.8952684	0.2669111133502814	0.3048156220547484	0.14454776751704573
1.714144	4.779744	0.4141953063195522	0.30314058301353275	0.4907834672615096
4.5293	3.8602278	0.7311872663887135	0.6607487299910281	0.8530708679094624
-1.8080664	-1.9364187	0.654873242246091	0.4599351444921115	0.6978898662304461
-1.6976057	-3.2326305	0.8679152292918952	0.6224606223251447	0.9447815391257963
2.5423822	5.9603777	0.5833711605274983	0.4565817639052178	0.5961812857729905
-3.2057424	-2.905949	0.4725313001033042	0.3405265521294813	0.6229896700432015
7.2623987	7.0485053	0.7383566039237979	0.6666115320616812	0.6645213449880728
-0.43486783	-1.9985979	0.8398623687050475	0.5452260904710298	0.8962107493017956
11.353253	1.7161872	0.31218942518752213	0.3285896959043365	0.24445731763953096
-0.4680241	1.2015139	0.16708347754290326	0.1146334488098743	0.19292146058407603
-2.5634203	-2.7381203	0.5551670547225778	0.3941219579191189	0.6019738126856241
12.505488	-6.7366	0.4982391262936739	0.5562141594017687	0.28431575772247036
-1.5481173	-3.8790047	0.7771523919858018	0.5445841338766866	0.8181737001817596
15.269732	-5.417973	0.30584207650415957	0.3598765939942266	0.16948976535885807
5.0098534	7.1843853	0.43608627735628125	0.37707159897296416	0.4958391508940427
12.883512	-5.9855185	0.47757410527573985	0.5377467856764266	0.2715987370732647
6.7236114	5.9306345	0.5985263521825066	0.5032983014103442	0.6003627236731393
1.1227292	6.5020223	0.19405644723799104	0.15787147273192276	0.2484935688484491
11.092818	4.446755	0.27215417409475573	0.2719151457306436	0.16095682686844873
11.237424	7.6106887	0.3013431943936611	0.29674137475475365	0.27263896793161213
9.50637	3.7165675	0.8255351767900977	0.8143031915035305	0.6169472882362944
1.7888807	1.0430633	0.4948627832495137	0.42810446614230474	0.49606283177609395
1.7843407	4.2617006	0.3672533008532197	0.2706315238391443	0.4266911983079075
2.189236	6.4297953	0.35729680660060403	0.26916815527975896	0.3779421463204778
4.3064833	3.6766608	0.7102095914833452	0.6273709547469517	0.8023491966684853
1.4429436	4.4174786	0.34530518120590664	0.2526795561037575	0.41810171000876917
6.796771	5.285469	0.6219528670622507	0.5435813275896174	0.5728439644889096
15.895667	-0.45282868	0.38867639901588785	0.45013067323915307	0.28866733590531635
13.55314	-7.968847	0.43873728271666834	0.45002021400194553	0.16832604713582766
11.158934	3.1262703	0.33792188822459623	0.36873883358656295	0.2446901563089057
4.6934266	3.4570127	0.6428183546341092	0.58171141399875	0.7053999351315877
9.937121	4.983331	0.5809735520716227	0.5830649633718701	0.4282744795644536
5.3678365	5.0611167	0.5138432331825487	0.460692499355351	0.5819415479642714
10.188209	4.916209	0.5319433429094181	0.5413170911113185	0.38052877847394884
9.328145	6.052505	0.6599210157190842	0.6355447649694559	0.4410549981510423
8.250152	3.0813649	0.9288671225681282	0.9562018424696112	0.8813173761176823
1.4366521	9.865833	0.19008526180491087	0.15860918730850201	0.3359033621212282
14.622895	-1.6779281	0.767757224894638	0.8443075355555607	0.533550426706168
0.27119994	2.1355689	0.23041604235280458	0.17502985950866037	0.24699805557065158
8.28345	6.895109	0.8839285164777783	0.833098352031091	0.733697786927774
3.463542	5.603545	0.678649425832188	0.5816996002358327	0.7282185246053595
14.194731	-4.5192823	0.19221844333337892	0.23009052072084257	0.1026425101891146
13.086607	0.6412219	0.5118166455957864	0.5535681759649992	0.4291159771643758
12.212626	-2.2830482	0.36361786669678003	0.4147992497618364	0.2420566681960862
13.651026	-0.30522215	0.6014161073973612	0.6644798052569696	0.4728609158262315
3.7553647	6.9546695	0.5131344736416479	0.4369758678111689	0.517003836289395
-0.08966884	-2.3005455	0.6398187222550837	0.40826608473778975	0.7126524153181675
4.0616994	7.038897	0.4998498352800064	0.42504651638890634	0.5133972738411452
-0.67531514	5.938628	0.10586976174501087	0.08043233416957535	0.1243396415367592
2.9270172	-3.0087602	0.031706911148223736	0.019806094790607992	0.010355460441569085
0.7469085	7.961264	0.12775492707089578	0.0917936310959651	0.14781172817229782
7.308284	7.313738	0.6301069487509948	0.5661763732504694	0.5266462193752566
5.263887	4.8927794	0.5413049918981592	0.49171997072066814	0.6557788515770633
7.819829	4.475556	0.9567109103167319	0.8790184687177004	0.9830494977846677
10.609181	5.738986	0.38618948024037686	0.4024735516129549	0.2788055708914707
10.160868	4.2408595	0.6891993715041721	0.7037915695006636	0.5134119918865471
15.153668	-4.025302	0.6308021705274363	0.7504160571716347	0.31820158146889055
7.907305	6.625521	0.8790467955980655	0.8170818026875736	0.7594478320110657
5.73129	4.223618	0.5963033140001459	0.5283201095067442	0.6638704619552315
16.0298	-4.465149	0.7016640064505623	0.8009425806810493	0.497363203417033
-3.4410305	-2.7731557	0.38580129993302525	0.2806162186823439	0.5135799112304335
8.576534	4.777928	0.9123052317630767	0.8743211097419049	0.8496220001260673
8.626466	4.544661	0.9461923948311198	0.9046058671520152	0.883806874539605
0.58913255	6.496564	0.1524808502482173	0.12033723386304801	0.1873530539010471
8.209684	5.950278	0.7760741741645484	0.7461594834399933	0.7003838880790607
12.814719	-5.1022587	0.3667893264127699	0.4137441020023163	0.23067550386051697
15.417239	-4.8918967	0.5450999110253409	0.6459820336683071	0.3267130597063303
16.313578	-3.5625484	0.711510363692131	0.8043038944212076	0.44468297294008013
3.58323	12.050388	0.4120954244339474	0.33290168106561274	0.6266918413980953
13.021237	2.1439984	0.3544837953405606	0.3662313253537013	0.24021607259320027
2.011044	6.5603576	0.2680208599863822	0.20224396053559984	0.29995851613861124
3.2104404	6.79892	0.48088522575185505	0.4082538538688515	0.5151927599827585
3.1435792	-0.88697445	0.06607563338896065	0.05816942497640851	0.06783963681275779
2.67113	3.967983	0.5237560399734139	0.40302365725653166	0.5870827012822539
15.044974	-4.2860475	0.5448130104360356	0.6545156476886196	0.2785353342052854
0.3554488	2.5825455	0.15586915772263096	0.11788450213702772	0.17573964655840638
4.5111275	6.700767	0.732473527237687	0.6385275972121842	0.7801461902451661
13.332456	-5.7698245	0.34213985122204127	0.38642312509265614	0.19010243476573327
10.076734	4.237382	0.7150107314794218	0.7272500117056049	0.5414492353842073
7.1701655	7.1260114	0.6846655318112072	0.6152322929135191	0.616188571313504
14.334737	-3.529097	0.3903485721517469	0.44021434963937417	0.21267740490971024
13.672399	-1.3519864	0.6066816700021784	0.6947253994904132	0.3699971022302063
11.036801	7.0943103	0.5124018734715774	0.5110215808371718	0.4712325613858789
8.313709	5.3568273	0.8232012282340913	0.7985134192047093	0.7817792717518759
4.638443	5.0658994	0.5894324495281337	0.5373156354874098	0.6868862746517392
13.225071	2.0576055	0.3182086045402042	0.3266809375241218	0.22608407537908212
1.454539	1.4023801	0.5139705776119287	0.43665984806540853	0.520985033719993
3.976839	11.996817	0.29834732105135625	0.24292231449828042	0.4371469492084646
11.678615	-0.28444335	0.30766585688991893	0.33900115889707694	0.27352895134839733
8.356975	5.4285326	0.8034259384480469	0.7812776913970699	0.7506539184032006
7.080908	3.5585775	0.8062055013818608	0.7545703917487675	0.7995237279231338
5.0828447	6.4065704	0.7343470714882054	0.6454324443572862	0.8261549884477618
-0.19083042	-1.854488	0.6651557143789183	0.42839078163677796	0.7187492825797851
13.959419	-7.049357	0.2496708160089091	0.27797435004336196	0.11585795177186602
9.596317	7.182962	0.6213259383638053	0.6060603177100711	0.503425894663653
4.9501734	5.8289857	0.6639021464834473	0.587373342333121	0.7126526361920239
-2.8934214	-2.3619707	0.36153857350165197	0.25806201906575044	0.3846874270364424
15.227268	-0.36477637	0.5281308146429128	0.6058554810383325	0.46959126528841266
13.542641	-0.65709066	0.5812696014670586	0.653338788633443	0.42109733304263486
12.636202	-1.7888188	0.32376043015781064	0.366667597847086	0.21427587346272034
-1.3743522	3.5210907	0.13910583884325106	0.10869407640915553	0.1758137074011033
6.339805	5.0840483	0.5188302645828295	0.455453109501229	0.4969560190884448
-0.30470896	-1.3746982	0.537068894879788	0.3499660021141459	0.596666231433508
9.585698	7.3644037	0.5942422213271653	0.5731472006556649	0.4919530936135461
1.3484138	8.742938	0.1463904115827621	0.12165013785217456	0.16569157391714537
15.392869	-3.658867	0.7284852114145054	0.8560982370370939	0.3596814727019317
9.366495	4.1167607	0.8744325205232726	0.8548173404931362	0.7197104481175353
14.151356	-1.094797	0.7245286753617348	0.8295295935549157	0.4729018355089584
6.535854	5.639427	0.5445918959960739	0.45542013420271416	0.5294122242225419
-3.362688	-3.653727	0.46775308114625413	0.34495731486825376	0.5892753666726256
9.006214	3.2155473	0.8523529190450075	0.8674202031684429	0.6788450541303095
-3.8113673	3.3925724	0.17502467256619633	0.1406459196506773	0.14759933318353063
5.2590375	7.3302402	0.34206536353055494	0.2896169183083597	0.36153776380850833
4.03981	6.2232013	0.8187337247822591	0.7153483243431509	0.7946897038792639
10.251999	-1.0295913	0.042272813468917404	0.048781758334190836	0.05679538797522375
10.294244	7.8979487	0.3772771480775554	0.36112347100968667	0.2943715138478022
14.902939	-0.029277708	0.48111603265538944	0.5468749031470687	0.4336012643604919
9.05325	6.51519	0.776573797749563	0.7471774104456698	0.609060990680719
-2.2190535	-3.8441238	0.881307955220727	0.6166134196558407	0.9756002693937458
-3.9203393	0.52453446	0.3048098424342567	0.223506608825574	0.28703173511177543
4.3509383	12.463799	0.255609526296434	0.21566685178850184	0.39067759200985963
14.260099	0.21301837	0.5004852872194244	0.5492220426377111	0.41020717710702564
-1.7211833	0.8540976	0.0955804313836566	0.06128275988971569	0.11956119419476753
3.0586553	11.716133	0.37332438445383603	0.3014469487329551	0.5842195156815229
5.806258	4.151814	0.5950333440782796	0.5253936120653996	0.6413487925773365
1.3094496	9.609392	0.1831732860588228	0.15322614768507017	0.3068625334763193
7.7275877	-2.6031694	0.14040315172060286	0.14669702958521222	0.08741565781134883
8.678037	2.159084	0.5772823275817844	0.5833764370040712	0.5507092993619758
12.3688755	-5.7665935	0.43460701364279375	0.5050320229652024	0.2812585047786456
-3.806495	0.9589161	0.2952358846332009	0.21025312338804322	0.2866312581493799
-3.4718573	3.020699	0.12313235504027517	0.09232349918620666	0.11391497321658313
-1.9614855	-1.8419437	0.5762555188998438	0.40555597578994973	0.6137939881964402
-1.6396317	-1.8242149	0.6966465071840949	0.4875062531557228	0.7478337428360099
-1.8891985	-2.647689	0.7479745868085059	0.5250916142082322	0.8146730344324471
14.7442465	-1.5409312	0.7523175336032234	0.8335460060251868	0.553367835307613
-3.7739227	-2.3695219	0.2326661724689451	0.177194510779518	0.30658190443152716
15.694182	-4.0548353	0.7760736707787151	0.8978994433258575	0.46151727003711146
-2.8524945	-3.8391213	0.7013628269996708	0.5051441538271398	0.8261138215686504
-1.4849938	-3.344247	0.8226729001033766	0.5910601437350861	0.8708286454747602
9.4600315	2.2533	0.4216161610866365	0.4285677113829582	0.3310775897346097
9.864088	4.723571	0.6760915992903401	0.6787945661470278	0.5268525649968796
4.0469136	12.361687	0.3559554178145731	0.2954602239771693	0.5381909594034974
-2.9003212	3.3426812	0.14270091739421298	0.10041818898882313	0.12476384362050641
0.5079242	7.2300653	0.11592762109310217	0.08881548030303195	0.1509367172839973
16.550743	-2.154341	0.4117309842908398	0.4596027840410351	0.29554483986749575
16.332298	-4.321094	0.6357775208154458	0.7141719600118857	0.45509337100810615
-1.1570152	-1.9389446	0.8701410872013472	0.5907002948406288	0.92025215383994
15.921154	-3.501927	0.7834394794138209	0.9028428184942043	0.43501740053544746
8.981359	2.4036791	0.6247455348692356	0.637071492393186	0.5464650373654724
9.135188	3.9524727	0.908826082263648	0.8874697296698902	0.750782301472972
0.85443234	-2.9524317	0.08790578015307172	0.06643322075277991	0.1042952570780833
6.9076633	5.5739846	0.6434701016540675	0.5554180177668077	0.6085603105994893
-2.310211	-3.00546	0.7240178822174637	0.5149811627866374	0.7941853371861607
11.734389	1.0048295	0.3747729899690493	0.37614346443524604	0.31981678244563455
2.2711546	10.938719	0.22870657752333026	0.1846258373704761	0.362449984772783
7.3989944	2.4197178	0.6126112284527462	0.5960679704460374	0.6057364654678974
12.386601	-2.0732527	0.3568763671874126	0.4085700670463598	0.23681219147600108
16.203117	-4.4656367	0.6512690240263963	0.7376457635350274	0.47307927171284836
10.728922	5.7646008	0.3696755464902398	0.3860489026274968	0.2697344563794496
-3.5333362	-2.197945	0.2460536901689939	0.18581817690040947	0.3061545444053318
9.781873	2.6526055	0.45551415556921276	0.4586122475737513	0.34927414759261205
1.7306714	1.9088185	0.37787399286306067	0.32055357394932127	0.3897189181757762
1.1104252	4.302662	0.2789290688320078	0.20455540318646023	0.3610374050165344
10.5598345	7.4288077	0.5114408786346719	0.5143586538868091	0.42838333272402834
-2.6669865	-4.468447	0.5759612883485918	0.40304090666851144	0.6667520238035273
-2.6904025	-2.70037	0.5078742332856158	0.36130297502469544	0.5603206666358641
11.442162	7.138695	0.3637497642455869	0.35682643245958157	0.3408722865030813
12.706196	-6.2179866	0.5250511042937099	0.5910677168697108	0.29001036012673864
15.321203	-5.0672445	0.4561587040667756	0.541144182854096	0.25864298133685654
2.669074	5.65308	0.6019751021937003	0.47861543180548527	0.6292490960416491
-0.19570906	-2.3854008	0.7008504807460688	0.44780839009160334	0.7800943155622457
7.6225357	3.154258	0.9060434592243761	0.905642759541177	0.8864868108449568
-1.3806236	-2.3313634	0.8326793924320545	0.567506227998119	0.8922165101661318
0.6248269	5.3577895	0.29995616478003256	0.20707005603803952	0.3581029781988105
7.4093914	5.319628	0.7973860360779698	0.7262649629846214	0.765005191708037
14.191216	-0.5480021	0.6424943193875639	0.7269285266519028	0.46919818323085055
3.55814	11.949771	0.39075947098038616	0.3144858231590042	0.5957435196949847
8.587732	7.006131	0.8364948738178201	0.8037483418778859	0.7055766945401521
8.824241	3.3222654	0.9073062795692239	0.9241203480189312	0.7566089876155333
-3.2261953	-3.4372513	0.5527620728640713	0.4020190844903396	0.7209944199721803
2.6846354	-0.123818636	0.15588998048317637	0.13015731856087745	0.15896744345626693
8.50255	3.7475393	0.981733365910981	0.9655433725953739	0.9011075719731453
2.5290492	10.842006	0.2165968572659751	0.17972821374241849	0.33031118949283494
14.688053	-1.8595531	0.765461825398646	0.8356933460807997	0.5192046263991674
-1.6686276	-2.6019208	0.7907009902940451	0.5503153356764232	0.8645366836654251
15.619437	0.3106104	0.23449888510645941	0.275560714149694	0.20148703597818474
14.668975	-1.1549467	0.7152217801540445	0.8069571457261913	0.5448553877187052
7.9418635	2.0555618	0.5364490273548795	0.5310447277537322	0.5420209600309511
8.067052	-2.6512947	0.1884248496064772	0.20444124428612007	0.10121203393648907
-0.5637164	-1.3907312	0.6613097554909013	0.43900878070491434	0.7357467845117965
10.512226	4.5165954	0.5237249556925323	0.5341756361152017	0.3579779571885129
-2.2310016	-2.2443573	0.5376304765681938	0.3782431325997098	0.5522545708032413
14.107272	1.3957189	0.2613695216018724	0.2847125605459487	0.2519547489537259
8.538977	3.1911862	0.927625205619638	0.9553101277448695	0.8350669271117837
10.798158	5.053982	0.30763944597970283	0.31444803109315766	0.2023917308985213
6.513625	6.994033	0.5507990934002012	0.46356160811109065	0.5353706409819936
9.97983	3.7166176	0.6999313196660373	0.7094217740900387	0.49787284024069284
13.968332	0.14118418	0.5473957282697526	0.5981748603870584	0.44149891224009163
-1.435652	-1.6351306	0.7169330901653505	0.4993362086677239	0.7793194019842572
11.904346	-5.047246	0.21859952105614416	0.2633282400407845	0.1264849337802796
6.782057	4.594289	0.6487199407395282	0.5743938244157629	0.6366412862167328
-4.176374	0.3661484	0.23693502197675792	0.17821973412326708	0.21388438747628835
11.970526	0.25894633	0.3505508633083462	0.36776891950816787	0.33495983886757846
15.883923	-2.305322	0.6489680799652496	0.7350432617372862	0.4111095881174729
1.2331212	1.4683156	0.5011669610626075	0.4165242315876265	0.5147475311051796
-1.5784086	4.0566525	0.11714843808938812	0.08194538510805317	0.1424901426382916
13.597754	-0.2849664	0.592787577290686	0.6538985423189251	0.4714122220297894
15.871649	-2.53133	0.6734046364345219	0.7675296426004103	0.3893292191705599
13.951684	-2.852544	0.44309795971977683	0.48571240176747194	0.25501429481964916
13.67002	-8.784966	0.26415293773137	0.2913419580052817	0.08333316277415682
10.206532	3.7965627	0.6418503987902944	0.6616997996531571	0.454278020488866
-0.95027816	3.7989972	0.15777139930721187	0.123251011184436	0.22107337333521915
4.619166	5.1430774	0.5899465687083805	0.5361700024248495	0.6765726062182033
16.024572	-3.3160813	0.7617665426479058	0.8759513307913631	0.4238025256466485
5.8794813	5.394641	0.47094778868873116	0.4006927033758204	0.4643896500049555
2.9666677	11.930649	0.3838976235084302	0.3099458520237606	0.6023736062187626
4.932575	5.3694367	0.5673663197754262	0.5121507320757616	0.6227508007767941
-3.7793036	3.2128541	0.1497379348401065	0.11833165211825411	0.12900331023247052
-0.91806453	-1.5454718	0.7918192968763089	0.5372810702357969	0.8658289195872365
12.637097	2.270712	0.4304968602322602	0.4474430744074216	0.2955061792095359
14.282926	-8.756831	0.18940338958422012	0.22099490850409803	0.08045293472522752
15.887526	-4.723863	0.6445739630642804	0.7483342631778911	0.4616169803243127
1.4951053	-0.3778093	0.08682295570679797	0.06558705103912485	0.06954601674355265
7.929334	5.8038487	0.7955654412254792	0.7566606084003966	0.7492859940697167
9.5632105	6.14265	0.6374588947722388	0.6215245457480051	0.42348599404346104
12.592564	-5.1371818	0.36922876177733194	0.4196586301896289	0.22864963212741984
-0.5130366	0.34463903	0.14363532332420087	0.10411046687528479	0.13323894653144783
0.68250895	5.174357	0.32937108601638027	0.22885297390040668	0.4109198292818605
6.2816153	6.395718	0.5641596964516117	0.463838172752006	0.5489053148106465
8.733523	4.015696	0.9613666718169813	0.9314788519667407	0.8640369277391738
15.69351	-3.282447	0.76011311005898	0.8854479005470867	0.3816485774457555
3.3215978	4.590319	0.6160670927653762	0.4968493506978913	0.6055527080157389
9.247646	8.03785	0.38840531824896396	0.35705771075170273	0.3338425444455195
13.957114	-8.698367	0.2771562662392881	0.31147006414108114	0.10082225747277072
1.4237015	7.0361032	0.1413376938917653	0.11393606375830156	0.17665522951815993
11.804162	-1.4265997	0.29476313001539906	0.3279728344300308	0.2137870230567628
13.371571	1.9381883	0.3092480198602045	0.3174507420592388	0.23023855457850012
3.4186914	3.733579	0.6419487923212261	0.5186975991230053	0.6434871005690075
-1.9388837	-2.7965508	0.7694927780093965	0.5437199456728989	0.8445833964329511
13.521945	-6.0241027	0.3190683132741103	0.3616834609537262	0.16854911055811386
11.08736	6.5189924	0.4868615429353906	0.4926983952915118	0.4281704519578788
14.36546	-1.961443	0.7559457947383356	0.8275917623065047	0.46502843548377326
5.0402217	7.317812	0.3538758531583199	0.30393259157738567	0.39858016849697786
4.697585	6.2852416	0.7983496205560946	0.7029472485485054	0.8613741364987603
3.8923137	5.8957624	0.7572300539654453	0.6653359839240778	0.7767148954507793
5.6537595	2.708058	0.3221379291760237	0.2891287392458469	0.3175173240778438
12.1794815	-1.6204282	0.33885070205576046	0.3777230161348193	0.22606413045362872
15.469873	-5.427115	0.3259898543364119	0.3839368176059214	0.20517760917412511
-1.4607793	-3.5922294	0.7893259694165867	0.5645553408289007	0.8163595825801889
2.8708448	5.9697647	0.6612049319153697	0.5429847064977135	0.6839630305046174
11.952103	-2.369559	0.321773956104468	0.3621933443266563	0.22166313253509493
9.784961	6.787143	0.6192180326794047	0.61998018927086	0.4596652678019284
-0.18707839	-2.0576298	0.7036879020714355	0.4517762122040213	0.7659407558609205
3.9728422	12.970247	0.27089653483476234	0.23012360881151486	0.43600358526005023
8.274458	-2.87932	0.1767111468885206	0.19513819948396807	0.08942104778611802
13.326334	-2.3935804	0.3309606812845882	0.37955175457593515	0.2100829245439755
14.081217	-8.100669	0.28423678169120903	0.3028700227648811	0.11213724741182883
7.064834	6.027292	0.6855062498264964	0.6027341166265787	0.6885469237262195
3.6223369	12.191087	0.4304818286354942	0.3500662833527105	0.6539454684305209
9.258384	2.559204	0.6034527825599114	0.6144995413687145	0.48817671565899273
8.063175	3.2387035	0.9673891615681303	0.9843948890741014	0.930520738728959
13.540113	0.76677006	0.49507253315408295	0.5427078619533036	0.4151928291282268
-0.5057799	-1.5964065	0.7456969883093808	0.49090122993377727	0.8057584306691847
11.1777115	6.5142817	0.472402076681492	0.476349874612112	0.41577249158031937
-0.51804084	-1.7066693	0.7971127241435306	0.5237602308193734	0.8521098585338116
9.241382	6.4997554	0.7426652813282809	0.7164504019583406	0.5560643964006384
16.483654	-2.4127264	0.4855742494899991	0.5444912595101049	0.3352844444058481
9.191007	3.0297997	0.7634698466526282	0.7753834450734579	0.5909834795703107
8.7161	3.2119558	0.9056582405539508	0.9303506092622149	0.7802155072932664
9.326859	4.7694545	0.7787980268618957	0.7607327738894176	0.6469995957617857
4.59537	4.1299553	0.7194135809113147	0.6567198584340644	0.872532432290153
8.133512	6.6961927	0.8901529996950671	0.8334791190455182	0.7530945404485956
4.110385	13.002094	0.24764047697570432	0.21091649156538278	0.39982311940791615
-2.877627	1.1126628	0.1620114731331082	0.10899769441716368	0.175272706575022
8.926089	7.7864285	0.525685183770728	0.5044489927776278	0.45449929976864445
15.017485	-4.1390505	0.5567283137547447	0.6669901555595521	0.27864352461812697
-0.20961556	-3.0742958	0.4312533452898046	0.27444276938036805	0.46995031739047827
8.477703	7.1480956	0.8156221441149996	0.7807416464769592	0.6748788644487943
13.910969	0.94131446	0.40958720855976727	0.4479509773626348	0.3601517656277274
13.387898	-0.40749303	0.5419737527077921	0.6003349682552458	0.42984696170099684
8.881513	4.45057	0.923026266153838	0.8906802130918161	0.8272331790612256
11.479912	1.4909747	0.3389212870458734	0.3478906477315702	0.26932807091942446
16.730661	-4.5682926	0.34586029280873903	0.38645612758490794	0.2634214438731758
10.092943	4.4020944	0.6917152984315197	0.7036785902769668	0.525147509333951
3.8988442	4.3380647	0.6914537416877312	0.59049200158245	0.7034550477122891
6.9874105	4.692634	0.715721631285606	0.638736450826357	0.7010986256462167
4.648904	6.5286684	0.7838160469858714	0.6876889775143018	0.8506337690882035
0.3085899	1.6689295	0.3080581902763852	0.23296424619274048	0.322843039808359
14.714157	-2.5467784	0.7020239490852918	0.771468241401526	0.41320491345609095
9.179689	2.1541374	0.4632241029515027	0.47139471131519306	0.3870136602381898
11.437804	6.561594	0.4068436590655746	0.40626310430191653	0.35876337022228494
3.1285977	-0.6753203	0.08485415991331924	0.07342961272834576	0.08945908059332919
-0.29697144	0.5335387	0.16045297741830852	0.12075779091993212	0.1603282480486969
2.9976661	11.284207	0.26645064742754176	0.21904725874127082	0.3975019152596208
9.216502	3.4108503	0.8446133798137413	0.844179695082336	0.6381785226942654
2.2762384	5.630719	0.5180232923335704	0.3905546117493149	0.5567111066018487
4.9845057	5.5250735	0.5843824449001801	0.5223313507250772	0.6262000593710001
9.536924	6.1233354	0.6391118950752142	0.6218236192303409	0.42357096454504706
12.258898	-1.5840669	0.33704604060655946	0.3754637771534723	0.2233025774712937
8.559406	5.3490205	0.7842206766669383	0.7631657817163114	0.6989352370752665
9.079985	-2.3259	0.18756536916026367	0.22409488193977845	0.11836088712002281
3.3997436	12.551674	0.378442631100661	0.3135656669754892	0.5857526274067747
3.2164462	5.9758215	0.7191303873203073	0.6139777598784987	0.7637125344481002
9.616241	7.604856	0.5350474902429219	0.5059116791122521	0.4457187906135481
7.8026175	3.8879268	0.9671063692237087	0.9191857925288842	0.9863588509490601
7.9893117	2.9696367	0.8971194238499195	0.9152472352707312	0.8700142278523597
11.350031	6.725024	0.44535596470903727	0.442257578878245	0.4055517413873058
15.613811	-0.914006	0.5911349834058213	0.6784936150646197	0.46617841834702545
1.8078591	1.0293473	0.49100291495081977	0.4248908171947745	0.49218865294814695
7.9808326	5.751633	0.797895288489509	0.762112923011207	0.7541834275651433
14.611718	-5.396092	0.18694961320382877	0.22487421818476783	0.09041721889790634
0.9704952	5.352733	0.32740492171653823	0.22514939652235394	0.40376329173802417
16.50209	-4.46206	0.510442274215338	0.5724317493405766	0.37850856190210974
8.335783	3.7680914	0.993618440328212	0.9711170408831734	0.941049634875307
13.25809	-3.7099996	0.27321476111193077	0.31148916068721105	0.18946189838095032
14.848763	-4.045282	0.4942920769842716	0.5912938730347541	0.24115488402886165
-3.1266236	0.9189535	0.2252420299900302	0.15766355461508724	0.23125645607991274
7.503958	6.8876667	0.8314095838224725	0.7583941816253066	0.737478888068363
13.599976	-7.254293	0.4251002322104851	0.4615134766723137	0.18714658605750084
14.78267	-2.7121685	0.680505340921749	0.7548611144626782	0.3912592604498542
2.4191415	5.0045214	0.49908458524147054	0.3802448247813017	0.5610083389354179
2.5230536	11.409655	0.28861422925097724	0.23450585608720484	0.41734428444495425
4.4659333	4.024387	0.7328355288471035	0.6620468519325003	0.8667145435251353
12.401634	0.784199	0.416749656934001	0.4324107239333014	0.3450705919228614
12.06914	2.2838876	0.5443636853892837	0.5714784658417733	0.4284312870928329
8.239795	2.3132129	0.6845791028157892	0.6898465866140376	0.6895693738042774
12.328749	-6.187862	0.46153449492596493	0.5310339616737401	0.26612226129573624
5.498885	5.8403583	0.5582295196997937	0.4774872043662785	0.5605642832897884
12.804867	0.9734886	0.49228385280860404	0.5268571431015896	0.37642729214882464
15.798204	-3.8090627	0.7921616363499046	0.9132462876003292	0.4547907794915569
15.357635	-2.4860113	0.696694071976052	0.7839752361139979	0.40147716983130743
3.1728637	5.887941	0.7048985262550168	0.5985276935968032	0.7472865670450064
10.43554	6.3586373	0.4994924517673864	0.5203952761468028	0.38596830264015514
0.7499783	5.83675	0.23444203045427256	0.1658885996190513	0.27975826881225263
7.6021113	5.0769167	0.8669634863625189	0.8005058112745531	0.8551765455684046
12.760292	-7.9035525	0.3280924792916986	0.3380114531838201	0.17320769558553187
6.9971275	6.916529	0.7010931161702593	0.6240898278323863	0.6799056838559516
13.786627	-7.543751	0.36388003921043255	0.3824134424608022	0.15052613129645978
9.546452	-2.3940518	0.11665769629677546	0.1454936007148722	0.07297778354684707
15.507901	-4.9531665	0.5427541894872027	0.6418347770050493	0.34138407782370794
-3.4346597	3.4725487	0.20811589771605138	0.1626768410745157	0.18300122332751176
2.9514549	4.8166137	0.5630833254407132	0.4401836676124689	0.5985056577941295
0.93951434	6.390676	0.19042029729529047	0.1524553667820091	0.24414553795861424
12.084973	-6.0154276	0.3664071358108273	0.433204743867293	0.22942789838005495
14.371863	-2.8230631	0.5945000007511279	0.6530378346395028	0.34119337427047447
16.588541	-2.876666	0.5177062064664838	0.5810184792340668	0.3518119871383651
-0.6509605	-1.2850357	0.6263084321850533	0.4193632450857301	0.7101399382839267
6.5643373	6.5907054	0.6177970877042143	0.5204818778167004	0.6205954991996006
15.646033	-2.5465617	0.6902203960207483	0.786093691565405	0.3856526382131816
5.5132313	4.8940444	0.521077594894315	0.4660539271765015	0.6040231135293797
8.777163	2.60017	0.7329660001532354	0.7522863607849883	0.6626545999945196
-1.1111387	-1.1966681	0.6033674189219228	0.4172705441779594	0.6905408940367908
7.3138914	3.4512937	0.8758649080510236	0.8461310851929077	0.8741267692789066
1.0493108	1.3883499	0.48361278828070253	0.39470830354198283	0.500205492243835
-0.13627046	-1.9276326	0.6440798556874475	0.4135713309831545	0.6999680615076983
2.134215	4.9671946	0.46116177010540693	0.34532806204588135	0.5263161722837385
1.2112533	5.512885	0.32982514922967326	0.22726176534414919	0.39651706776727275
8.194973	7.166671	0.8270190889474069	0.7742800517733159	0.6606673875748152
13.242317	1.0599824	0.4922960372201434	0.5359639201059805	0.38129838721693593
1.3627878	10.553381	0.13632730348379804	0.1060717485332369	0.24493794864465382
2.2648206	4.88861	0.47601546270517375	0.3591708255328829	0.5408290399604979
16.03494	-1.2627261	0.5168914359781521	0.5881507410084156	0.38210885868874506
6.2217774	4.181012	0.5714304399539347	0.49724536234774075	0.5789511046608269
-1.1363853	-1.9626404	0.8779804650468211	0.5946371100415582	0.9274998897068839
7.716488	4.2766585	0.9421090735692501	0.8655896249659708	0.979525840084614
11.469267	-1.0532128	0.2259941621801693	0.2589717139612441	0.19368451481675514
-0.83109474	4.55588	0.17912558554140692	0.13805973988838935	0.2495526367035923
12.302663	-6.5526896	0.4392369638704447	0.4973678639696904	0.24525505852731827
2.9764163	6.0024943	0.6818993064865889	0.5677995045989519	0.7118945809218687
5.481608	6.6518917	0.6177812132745567	0.5306267391301097	0.6435973299240367
-2.1891587	-3.0345366	0.7680931047372668	0.5467458788878664	0.8424997263373318
-2.6065204	-2.544107	0.4793602985062822	0.3396216604524491	0.5035113790015343
4.2749662	4.5025864	0.6783404898809828	0.6052098529164077	0.7748868616407725
12.243437	-3.5924742	0.32557814643997407	0.36685279805460624	0.19570754003979957
12.708221	2.3464065	0.3798814481821897	0.3939385695854636	0.2605875125552084
2.0847225	4.473843	0.44579145416045773	0.3325621116702239	0.5138271636663081
2.3521183	1.2675416	0.3815155591664707	0.3297267110620118	0.4082232659328961
12.401914	-5.904865	0.4587551101340266	0.5305420297353532	0.2849575529073172
13.3272085	-0.2978102	0.5302311411572126	0.5842211906498423	0.43268434517295906
15.849417	-4.1553307	0.7759657149359196	0.8889324803567016	0.4948708356791616
6.465239	6.93431	0.5568925637020863	0.4657377398242425	0.5409193188912341
-1.8476163	-3.4225335	0.8911790885005827	0.6366846360073538	0.9615509926571322
15.798409	-4.119998	0.7787768681637052	0.8949145673347301	0.48561002946195736
9.14643	4.230271	0.904078015151501	0.8787039941450325	0.7748087857331165
7.9015326	2.6811292	0.7984583726031499	0.8047165532374775	0.7866965847433307
12.495436	-2.6038485	0.36962907831090175	0.4225582543782369	0.2427536391658852
7.2601733	7.322978	0.6119801312832455	0.5494333066738151	0.515818376071811
-1.3378689	-1.6287694	0.7448114775476137	0.5166412725858034	0.8096002225681278
4.0807896	3.5196393	0.6548229671589817	0.5629187208788904	0.7192863812882798
14.626779	0.26169503	0.44626655550723476	0.49695313397051755	0.3897058979909297
-0.53397197	4.3233495	0.20757874447985958	0.16397130694997972	0.29649040139680355
10.091938	3.7845325	0.6776525928167053	0.6927067006628279	0.48328257255077955
-2.0710669	0.4410182	0.1123883292221052	0.07012045026297094	0.12900716352093744
16.725616	-4.162535	0.44762795141546713	0.500915802986669	0.31873804560291186
12.249903	-1.8348877	0.34932272924517205	0.39374464011262467	0.23241605713806568
7.7292604	2.997501	0.8803946925928975	0.8859394125218607	0.857423723946468
-1.005591	1.7487351	0.11257736250856983	0.07199451521011013	0.1160845412568747
6.702581	4.812277	0.6180250873774968	0.5490980329908947	0.5876328973144889
1.6526916	10.155877	0.19414280294170574	0.15716441399530065	0.35051380393718307
5.519763	3.3712544	0.5759750586781712	0.5173517704338795	0.5317415229162608
14.5195465	-2.5380287	0.6882516412707242	0.7536656648990568	0.40051178877618115
9.647288	7.0960703	0.6232229796581471	0.6122532507886097	0.49508832900473143
12.664575	-7.0072436	0.5160003688948895	0.5694472037605751	0.3034691986570104
7.3591127	3.1885006	0.8576343698716912	0.8406330832937035	0.8421490222123933
7.5839376	5.666151	0.7900222233778847	0.7307303085073825	0.7609425389605057
10.212781	7.3040066	0.5450757836437301	0.5509941025872077	0.4395082824304108
6.262914	2.6101944	0.3757880154636083	0.34057360978488205	0.36659275766034755
8.7186165	2.0597253	0.5165212671321622	0.5211576433697671	0.4885994385630791
2.0097358	6.5643167	0.2663922184274347	0.2010830150178692	0.29840320630029443
4.815607	3.6242094	0.684514089984052	0.6221990446418769	0.7547698212253815
-3.1007068	-2.5825288	0.39283932453256554	0.2833860453627657	0.4747382259516561
7.535577	6.76878	0.8456664237788475	0.7750715113416213	0.7622755880498597
0.7054795	4.7658925	0.34079333418482965	0.24362773487516076	0.464352023901034
7.980566	4.086249	0.9820114507020954	0.9201365567768581	0.9960243120476099
-1.4948125	-3.3468683	0.8258466001096643	0.5933584072182589	0.8747991748005151
12.131196	-5.7967834	0.37124176961352245	0.43984041462551127	0.2484024277097161
12.489987	-2.047527	0.34824354854691847	0.39950351690879593	0.23088527906906406
-3.655152	4.084756	0.23317518767123083	0.17420012097017304	0.21830517144451195
9.018678	4.8330374	0.821882500372404	0.7972241978957022	0.7003041243070925
13.094441	1.1282659	0.49938165074059016	0.5411392711443253	0.37436223353708614
16.646399	-2.7908611	0.4729800848841169	0.5296053703955853	0.33101451376925234
3.5908077	6.8182654	0.5687142632680612	0.4873516703777427	0.5777910100017698
14.2020445	-3.7708623	0.2895241731755736	0.3300090405265691	0.158887077476709
5.2083654	5.659722	0.5760945650545255	0.5057776088440009	0.5995474411267102
9.096248	4.5447106	0.8740058892437927	0.8486339665713674	0.7591107791271323
15.708993	-3.0853372	0.7423306855100787	0.8622235265854972	0.3704544810420006
6.4802904	3.5929499	0.6437252948886968	0.5641112157042407	0.6039815967964773
14.502089	-0.99394804	0.7012105767658868	0.7970283250601009	0.5163128744421198
9.014425	2.4303765	0.6265125426680506	0.639198013725081	0.5422826605397306
14.278729	-8.438716	0.220472241103071	0.24943173236374985	0.09184856673958092
9.990621	3.5774622	0.6657700369480635	0.6759119320351109	0.46342504383034333
11.389063	3.7217822	0.19044181379708816	0.2055572727640076	0.11596057461413316
2.9841504	6.083695	0.6809687282722215	0.5677734102907296	0.7117264756984043
14.006218	-8.387276	0.31457697639857046	0.3441285987818004	0.11802240575728723
11.711953	-2.0561187	0.2650012257504771	0.29466165081918977	0.19833558554407546
10.200009	7.2805634	0.5478545904394894	0.5545555021320036	0.4408961005958204
1.288304	9.433432	0.17834932675547033	0.14879772660428842	0.28582982479074887
7.251767	4.682426	0.8086750432974104	0.7286067127513999	0.8071658492488079
4.3031306	3.550517	0.6765786930141959	0.5959813890006648	0.7580415565807259
-2.5301025	-3.0105064	0.6614750339230779	0.4709918053971342	0.7427687647442511
5.9264746	6.521693	0.5639947792692765	0.4680489186439568	0.533783995483668
13.250698	-6.4260283	0.464318172550302	0.5226000509084445	0.23070729004316362
15.6400175	-4.5836687	0.6852348033335329	0.8010827704260172	0.44589033534639005
12.493208	-6.9304223	0.46867716145889127	0.5199426431051422	0.27834316245316393
16.055807	-3.4548566	0.7691667804040071	0.8812800763177038	0.44110166380389104
14.866911	-2.105412	0.7443654976641365	0.8117566373827302	0.48882103476130173
9.447973	2.434013	0.49766655508162505	0.5050840098888726	0.39218024850197447
13.633302	-7.6520963	0.42765727586292973	0.4442030022089548	0.17669329913649265
-0.16059534	4.5881453	0.26348695368666725	0.20410376765579072	0.37221375602102136
13.506172	-0.50462264	0.5733343930636295	0.6389244926550247	0.43750103627783987
9.314232	2.7049632	0.6330878795930526	0.6431578231757956	0.4994387731960757
-1.4730113	-3.9717042	0.7173350475983141	0.5001949695778396	0.7573097591229895
12.010881	-4.922241	0.2416853056751705	0.28793802466946095	0.12974656971646453
7.639109	3.1973827	0.9184415457589239	0.9182179375883215	0.8998010523709039
-1.4764085	-3.1248162	0.8258028438851136	0.5890575742525662	0.8948821306553505
-3.0883808	-0.37365025	0.14600352585078183	0.10114381104695801	0.18717103406598856
13.776321	-1.7056546	0.617270222690646	0.6994805431713333	0.37026643767944756
13.209875	-4.3980846	0.3084175500233502	0.34716761044250355	0.22113841158034023
12.698204	-2.6087723	0.34698682011174636	0.40008856900589623	0.23073130655684107
13.40974	-1.099865	0.5069618192309958	0.5760326687603161	0.326487915476257
-1.6566346	-0.9939487	0.4238602999108046	0.29200310287781417	0.47061893020423423
16.85764	-3.0677373	0.38766734844844275	0.4323274388079297	0.28535114443952614
8.194622	-2.3778615	0.19270259250195773	0.20895661272887556	0.10471885430311602
7.5801153	6.3735957	0.8116212425849156	0.7522813755779416	0.7601024902684228
2.7970898	-0.531946	0.1334486673003861	0.11472372670468416	0.14315713703094476
2.8270347	5.632559	0.6254977101899534	0.5066832577102125	0.6546897795698099
-0.56871355	-0.8533266	0.3661213473088781	0.24475755293933438	0.43356008098919757
-0.12108228	6.6829886	0.09747761143986527	0.07445139262411218	0.1005943672423965
8.940436	7.0294576	0.7729649311762479	0.7482600756739259	0.6609231449616055
-2.3318465	-4.9815397	0.34872508784013845	0.23009013860812752	0.4090545434106263
14.169758	-8.657534	0.2373948609197731	0.2715410587946794	0.09538458404102264
6.414668	6.2065	0.5618639450140995	0.46275931626080685	0.5623067063054976
2.671223	10.867072	0.20634545014653874	0.17280960355191907	0.3060070731219508
6.5472894	6.9442983	0.5730578570005449	0.4839788261167911	0.5598960298147021
7.703136	2.4106996	0.6741806475471677	0.6649235336755165	0.6702179413422524
5.465031	3.5411832	0.6178157695938272	0.5547351369002131	0.5833549122995205
5.965729	6.3588223	0.556865807159846	0.46111859571148633	0.5300513048159559
12.2088375	-6.3617706	0.41381984948352935	0.47590189085731754	0.23229915576740512
4.7041435	3.1713133	0.5142863829178759	0.46595129813997915	0.5514917325874705
-2.0797758	-3.566901	0.8928627940490289	0.631898093066866	0.9683068541692893
4.3330836	5.7316823	0.7059151588799961	0.6263849879081189	0.7381129816214277
7.4816327	6.7311463	0.8358497831263473	0.7660562908993872	0.7676012161314694
7.623425	4.36874	0.9216555675515049	0.8419486907284996	0.9585011273658476
16.49346	-2.9199343	0.5718734025711946	0.6442257912166128	0.3733214325253296
-3.7377725	-2.1979232	0.21446208449630672	0.16517582421876378	0.2828020995156621
-0.9080777	-1.581901	0.8080885212772769	0.5472878503176886	0.8788299097860348
-0.6226105	3.4379232	0.12543051368660435	0.09493761031860297	0.15705119554493346
4.5524716	6.4002676	0.811433568751831	0.7116492962685308	0.852043920218663
5.7695203	2.8235273	0.38394422259236033	0.34303675249435084	0.3693849943055824
6.0288935	4.8977	0.5050085428802475	0.44566877692385365	0.5227844745516776
1.856809	2.0421567	0.31494013665957554	0.2662315491853474	0.3293807483369022
-1.837235	-3.846776	0.8736907683179872	0.6102528922610094	0.940725285176608
0.9791177	0.8687344	0.40094077673740236	0.329772033645671	0.40122215662266086
7.1460876	-2.023799	0.05796304215226418	0.051753168217390545	0.05147935414737267
11.676359	1.0431705	0.36702787161536815	0.36799262998828314	0.31288354444794414
4.0316987	5.3100424	0.639439861725554	0.5596388351597829	0.6941719456974057
-1.7110337	-2.4518402	0.7621790869625835	0.5295405696608614	0.8228166449690719
14.7616415	0.9755966	0.23318504117161104	0.2522219883213259	0.24290769982535784
-3.322025	-4.171792	0.35210124071175974	0.2634220521527511	0.3942513046368778
9.650042	4.307969	0.8122857136300606	0.804697103953189	0.6622465583490244
16.222685	-4.1795454	0.707668117002669	0.7961676701251195	0.4871515609336325
7.752601	5.4524803	0.8316720989621595	0.7813143377210844	0.81493105212406
-2.1098058	-2.8288996	0.7302466742310139	0.5172210168856594	0.7947692086285167
0.94319534	0.41012335	0.26573896522396534	0.21477308709115805	0.24903330383881378
-2.8966553	0.69838667	0.1836797641261244	0.12505409571298576	0.19811652647602246
13.051958	-4.390904	0.3370448605851479	0.3810685064376311	0.24127060451569793
10.66146	4.565085	0.4514116973407074	0.45787593913430036	0.29637654399456304
3.6479688	6.7099867	0.6452995541356373	0.5551972511365273	0.6452042588630967
9.114572	5.1080813	0.728332767077229	0.7058679241408014	0.5806094892580916
9.626282	5.443444	0.5627293351370996	0.5461354148605744	0.38553281800800054
9.86149	2.6664243	0.43224461529466546	0.435570046688022	0.3321782506185899
6.7882104	6.593615	0.6696320665201485	0.5805419029036923	0.6856199931369259
5.769107	5.5958433	0.4855093338331525	0.40885023459399633	0.4742907239121865
7.6784863	4.0667243	0.9377572676242428	0.8723855446384781	0.9764991029679607
8.077519	3.022565	0.915624897582891	0.9377757622674899	0.883011712471268
16.579885	-4.3976507	0.48395066754740623	0.5414601666139267	0.35616202991872153
3.6790125	4.516272	0.657146915190428	0.5486872547147991	0.6386105604278033
11.891555	2.4828863	0.5114180936413839	0.5432804411578438	0.42291406824655214
4.695031	7.2511344	0.3918622937483871	0.3388843595711132	0.4590861591890095
-2.7202327	-4.64704	0.4527505538738938	0.3152713638334672	0.5195963316244783
8.387085	3.9855947	0.9896040237247686	0.9493576297696361	0.9459434803402033
14.017239	-8.40789	0.31001561401561245	0.34030615242619255	0.11666188163343208
2.4157474	5.310333	0.5200116370898262	0.3984296298056867	0.5732180102429539
9.60108	3.50878	0.7676514595894437	0.7621296268191943	0.5478202234148207
13.652842	-0.3303778	0.6028730656714351	0.6669755631757113	0.47140782041753776
8.922267	3.1435692	0.8534284239454049	0.8740312134810856	0.6982565276903131
7.977056	7.6132345	0.5829394363799837	0.534807724188471	0.43079831135487984
14.625472	-2.1156006	0.7543010773857933	0.8204621983684754	0.4747538553129033
14.297571	-1.4068357	0.758723794824812	0.8535145888310033	0.49819272542408527
6.6474977	6.540791	0.6342741951917049	0.5392348802478019	0.6454455671884517
2.2510598	5.0306516	0.47764528478768903	0.3603434631028042	0.5412542772012696
9.872748	7.3335814	0.565517685754151	0.5573845936289358	0.45358453199449916
9.2035475	2.9139762	0.7275525212739069	0.7403191857004129	0.5701236615840654
3.7694006	11.739005	0.2676864961579449	0.21428923280064252	0.3963291644661026
4.8870945	6.097689	0.7434322693999477	0.6559337366965492	0.8128686601847074
16.500513	-3.9701862	0.6119549544127709	0.6852605348881385	0.4170845256860693
0.97584456	7.2170815	0.14504751539949534	0.11379799496709316	0.1840732153879647
15.802094	-5.014414	0.5307626525805271	0.6237560975776294	0.3826356137342605
5.187141	3.7247164	0.6693650569464304	0.6054568591647295	0.6973466182359968
7.9219584	6.707748	0.8878547875853389	0.823462774465985	0.7576637383989212
5.6830263	7.492409	0.2484312143352723	0.20117499673483483	0.2325970979044833
8.650389	-2.6844888	0.19487623738308174	0.22097534970878566	0.10524221454625439
-0.056840323	6.4386487	0.11910105539699989	0.09053286845391877	0.12391823522394244
5.6400547	6.8939524	0.5259675018339293	0.44183709537095894	0.515876916592864
13.049571	-3.9686422	0.32872365487817307	0.37509265581706897	0.23360891136550374
4.0243335	12.614567	0.35822018821991103	0.30025669130118826	0.5560849935771018
-2.5934517	-3.1055667	0.6770130099173902	0.4826492304545317	0.7769470599833549
3.0350566	-3.0278451	0.028994001603632243	0.018431765170740563	0.009052236144148663
15.163396	-3.6242232	0.665550449009089	0.7827352316455823	0.3174592456900015
-3.216118	0.6923148	0.25003483818246075	0.17733032672922844	0.25186246293116954
16.40927	-4.4692936	0.5583333308112435	0.6278073175001203	0.4125896279233727
2.1368911	0.63717633	0.3406940484932382	0.293014263205706	0.3308341580796136
4.630864	6.8500037	0.6525857821990603	0.5691917137969392	0.726675749895907
-2.261715	-4.230763	0.7989789170477567	0.5503256464628	0.9236479043658763
3.2098827	5.609291	0.6643042918768892	0.5586661013038912	0.7068614533726713
-0.30251583	-2.0218859	0.7740592673508137	0.49936181457276935	0.8337853023046412
5.3186517	2.9161174	0.39461683917266727	0.35932361168792226	0.3916523083395765
6.466111	3.8557956	0.6203109143825388	0.5384297856781242	0.592258779713253
-3.70492	1.0366368	0.2813120743252475	0.19983765871107242	0.27411593554687136
3.549634	5.2203474	0.6309469669368173	0.5287511554605745	0.666691899383136
-4.003784	0.28456193	0.25406349659491684	0.1912763468388612	0.2306252176487437
14.410835	-3.9177685	0.33008378691780943	0.3862174202034308	0.1703410749054
14.665725	-0.7223024	0.6398415020871048	0.7250599618176887	0.5155063799978347
9.286089	3.5614452	0.8526952065460881	0.8448239612041141	0.6431367408077313
5.4975514	7.0436854	0.47914050375283657	0.404408163664649	0.4832239754761789
13.231102	-6.0291424	0.40736657698344375	0.4581131556123068	0.21863228339042498
6.990711	2.1923587	0.3948917571676573	0.38121189480088946	0.39587359823479856
3.8152874	4.209235	0.6995697927165482	0.5908613273106257	0.7002855081874387
-1.6724498	-3.3792734	0.8711906573131543	0.6249954055772324	0.9340880326881913
12.749083	-5.815315	0.4639888805360286	0.526352723033499	0.2796901971036493
5.0609503	3.7923098	0.687945056548739	0.6245936984934319	0.7496937996772094
8.44855	4.3024616	0.9827354325184012	0.931358635887756	0.9479918381486475
15.073229	-1.6976821	0.7307049665621099	0.8112811957893649	0.5462065131978512
3.1489282	6.3860497	0.6634300049167885	0.5626953452826395	0.7034313294684652
4.6155257	6.9023495	0.6218789109813294	0.5415615755208499	0.6945236227664163
6.1317406	6.6785693	0.5533192151399169	0.45433253959351966	0.5211552987903945
2.0538123	1.0731672	0.4552008863136294	0.3946169959561138	0.4686462707863221
8.087074	-2.7519145	0.1829864740525691	0.199420301245761	0.09618995540128214
11.324182	1.5439423	0.2845818409277973	0.2949761365447042	0.227277885956707
-2.1647742	-4.5709567	0.640832717458615	0.43012106859933674	0.7609826192291556
8.22108	2.9304698	0.8880828025870927	0.9144645588175928	0.8521553830205766
14.026085	-1.8469013	0.6956782812221621	0.7756062258445025	0.4140106929602839
11.837852	-2.4523904	0.28659398288119425	0.32015981139560457	0.2020932278421369
4.1055455	5.11818	0.6280778957759204	0.550281323544201	0.6854845797322766
13.797455	-6.8319597	0.30328480828661897	0.3428474175554368	0.143354965368962
2.8184237	1.0413046	0.2224331985202102	0.19272184314269206	0.21039200088745044
-0.6468432	-1.157337	0.5506230268628601	0.3692183317821284	0.6362127123482463
6.9333177	3.1591766	0.7332346123214261	0.6880400465622446	0.7088476481295721
3.3485909	11.261883	0.19131275650195376	0.156187165372383	0.2902175327274746
4.8132863	5.686905	0.6461494825768545	0.5759396418000637	0.6925300900542551
16.157972	-4.1200595	0.7363141018134876	0.8301394538940967	0.49601529274951517
9.164856	-2.3612456	0.17745038895662746	0.2144116680999744	0.11144213207020444
10.150497	6.2082973	0.5264692173416521	0.5407863858410278	0.37693098366141414
4.057491	6.9157953	0.5858203634633464	0.5007923401330668	0.5860403884282536
0.15151682	-2.3797276	0.451803309855612	0.28741465640104263	0.5134175329513522
12.091623	2.6343431	0.4303207651235565	0.45525179756834044	0.35121310612924234
9.112806	4.9503956	0.7713354128716422	0.7488610319630377	0.6359908553463992
11.647851	5.8898063	0.22382008499643133	0.23307463835662268	0.17032900542979218
10.540304	5.8913836	0.4213569286798588	0.4386471880841539	0.30869380567908583
14.631953	-3.7612507	0.4504309898183516	0.5257956529520239	0.22441590510881335
11.4163475	6.2917304	0.3779918161390417	0.3836253269441046	0.3145496203799503
3.4259238	5.093915	0.6175388258950785	0.5073483140985717	0.641902511007062
10.317332	5.3739986	0.4214817358733975	0.43101634248864173	0.2895920385139082
-3.7673595	4.913081	0.17861008946548435	0.10725775915134945	0.2014833483349065
11.316207	2.1981835	0.37694943678964926	0.4078773420143848	0.3029469525206526
13.544595	-1.5607706	0.5276460845169433	0.60259467531454	0.32343677797904485
12.366719	-2.0088203	0.354812208273215	0.40486035820106536	0.235579245791042
8.5257015	5.183706	0.8264394286251437	0.8008872880777584	0.7557672469008084
3.6617498	7.0395136	0.43633017325962553	0.3701848495573707	0.4501813712558427
8.638655	3.6983202	0.9668156287273127	0.9573235207064263	0.858584362218892
3.82699	4.490117	0.6700023270089698	0.5681921548785623	0.6681392918039235
12.600756	-6.8482604	0.5166233109496411	0.5739125738073764	0.29855626358037346
8.867268	6.6799088	0.8170495541325321	0.786393479808388	0.6799543895407594
7.64674	5.872068	0.7827921146071333	0.7284223534902587	0.7445967478656262
13.417116	-0.784354	0.5308010473477041	0.5980627097226993	0.3737476790733754
8.35642	5.085796	0.8746414806328261	0.8415028675789439	0.8389279681121647
6.2797327	3.8387816	0.6022768133898857	0.5222417321007671	0.5747180482150922
-2.237694	-4.366211	0.746286305428376	0.5096846359330335	0.874403166966783
3.165673	6.3249702	0.6847169161648516	0.5818879920988498	0.7257774216398096
2.9313357	3.7644355	0.5488033033143155	0.42976382365074123	0.5762577579908215
2.7846637	-2.8832626	0.03480055628969389	0.021331088004995988	0.014301243800444199
7.7981415	4.386944	0.9554786105318429	0.8775658510709073	0.9860402255501488
14.584058	-1.9238853	0.7675039662222009	0.8367898092132969	0.5004655310704195
12.238133	-6.729292	0.38777104090908737	0.4370309946116554	0.2218441483687097
0.16963477	8.498033	0.04712942528122802	0.02905912191053774	0.03474384161570128
8.507915	6.7890506	0.8685123044982072	0.829042651414661	0.7352877439171314
5.962516	6.2927227	0.5518877997989972	0.45685980352360867	0.5272165515345878
7.161792	6.6090417	0.7625008416360646	0.6892603866032323	0.761536040618513
-1.4838036	-1.5690961	0.6800081960359542	0.47477582931161977	0.7433942335645458
6.0247726	4.9681087	0.4975944177565338	0.43793019404895833	0.5095729799876921
-1.3575366	-4.7952175	0.3263923917274505	0.21690503352812407	0.3680046256330076
10.245637	7.0074515	0.555695380868808	0.5730806848796017	0.44260942615452503
0.9997614	4.6633067	0.3472745039126258	0.2492935603818241	0.46541755304105153
6.168004	3.8215318	0.598968387835131	0.520789216478634	0.5721511971392786
7.3012805	3.941046	0.8438795470739889	0.7808671392262325	0.8820292012886366
12.6961775	-7.2748003	0.4794769706263524	0.5203628827612371	0.28650879296868104
12.541209	-1.8588148	0.3345733258422678	0.3801112158188635	0.22148391127897346
4.7314334	7.101102	0.4928277692371005	0.4282377785446805	0.569538336561953
-0.57890934	-2.81608	0.6835782023347337	0.44461288602027715	0.7567558733237377
12.567089	-1.5205606	0.31802581273394265	0.3539340511166578	0.20817002957480918
14.9466	-3.1693518	0.6410046018314084	0.7339202571405811	0.3304050440278965
12.677988	-3.606396	0.3702460246390987	0.4240959457239477	0.251001625770839
5.7985144	4.474071	0.5618276748910654	0.4979785668592452	0.6418231754075341
1.6898944	9.461872	0.16427540351202283	0.13987407252621709	0.29212926609306794
13.4931755	-1.2637172	0.5323742553408827	0.607926999471945	0.33164937664499167
3.58294	4.853021	0.6275846082437555	0.5193385361747455	0.6294272813606728
12.131322	-1.3579454	0.3268073395641849	0.3622986683771728	0.2232248048497714
7.5360336	4.137616	0.9024637405269679	0.8310337745596551	0.9486379533611565
14.47952	1.3000027	0.20610043203647208	0.22573046367888758	0.22611823904394926
-1.3456234	-1.6935204	0.7629259929533365	0.528529334538728	0.8242183169927081
8.955404	4.1120906	0.9345718057642661	0.9066093686003284	0.8139138750679611
8.684177	4.4900904	0.9458077287251387	0.9061143472190106	0.8756951989876939
7.382753	7.3500543	0.6286333890406558	0.5647301317370368	0.5129056785860678
-3.505456	-3.7372959	0.3709544493499065	0.27615861572042794	0.458331295690695
7.328922	3.7940764	0.8644191884232656	0.812747618747373	0.8929940503314232
5.4054523	5.8976665	0.5888847449838613	0.5076442331793506	0.6037408478407156
-3.3443804	3.5604196	0.21678115487356805	0.1676120677033005	0.19252209426392983
2.8973873	-0.6796527	0.11135009742555775	0.09679999869589831	0.11931800203070068
11.696435	-4.2064214	0.15378825769296156	0.1807174034430225	0.05902615540479709
3.3115802	3.2720723	0.4280655936546466	0.3441585843260853	0.44573186222862543
5.6479006	3.562806	0.6095422540716261	0.543136557273229	0.5637088328520738
7.5485897	6.6405964	0.8427947553111407	0.77591525864921	0.7731535696461658
9.813796	4.163904	0.7868311298394114	0.7870496526868258	0.6177935711813582
1.1434131	3.880055	0.1639388636693916	0.12087892693238378	0.19812669781081982
2.1893046	6.5061455	0.3274776330318981	0.2476894307645753	0.3487537656827235
-0.2100046	-1.9303867	0.6977098731054074	0.4491967069169713	0.7538707274061064
3.4999702	3.4696665	0.565376030687041	0.4591574927674013	0.5848144080576154
-1.4942027	-3.7458956	0.7798034389820068	0.5525519052882999	0.8092333119668754
14.452633	-1.9976051	0.7600625245266887	0.829472155169537	0.4730736542485672
7.401496	5.551528	0.7713869061753603	0.7004712691605739	0.739979386684449
1.6535074	7.2942305	0.10155281023208632	0.07904217825416092	0.12541618055016013
4.3269916	6.478727	0.8088809328893606	0.7047747499470504	0.8055883756546245
8.609238	8.08996	0.36440517021396013	0.3533976031113669	0.2980136554045967
2.7065437	3.6308718	0.44338862734447276	0.34222206163620905	0.4878711327926209
12.334356	-2.7916687	0.3723465055467228	0.4180397092948606	0.24100998827301667
4.7072263	3.3433223	0.5973501571239587	0.540782782197426	0.6475523535018347
11.078294	7.5780134	0.36779080132048225	0.36361828978457406	0.3264505135822171
3.345175	3.5418909	0.5686133042502174	0.4569282240268494	0.5785572890235134
13.7926655	0.5159479	0.5048257044884953	0.5519746932968465	0.4273456623202945
3.8043725	12.191994	0.39927204848277636	0.32577431592776984	0.5992926060958615
-0.49136776	-3.192732	0.4588445379213267	0.30131255588327754	0.4862769382612285
1.790632	-2.9133546	0.048822653929964425	0.03808721124115446	0.055359397524428595
14.809855	-0.63751477	0.6159122303198342	0.6969614417603412	0.5200194462419482
-0.67111754	-0.5872333	0.27653613497940105	0.18620126437282616	0.3243078922540067
-2.2322514	-3.5874019	0.8747395047496827	0.6182013739316765	0.9596063251704277
1.4932687	9.784175	0.19132995278754106	0.1603510201859319	0.34132104989755724
16.75893	-4.2863426	0.40160857982779447	0.44906947231914607	0.2922240778897745
4.595204	4.2493067	0.705009378164411	0.6450608997920728	0.8656810091611815
0.85831255	7.2675915	0.14096705401899423	0.10935482800155698	0.1816562408776264
2.9899595	11.651067	0.3604740600956796	0.2914846693045345	0.5590871754464595
-4.148853	0.66493076	0.2688459001152798	0.19591514166829127	0.2549895356155883
14.13605	0.008336684	0.5514238451058036	0.6062752875664019	0.4360559882371889
12.172207	-0.30694124	0.32204298643590995	0.342698923992812	0.2766495405385038
13.618382	-7.823126	0.43225194642438375	0.444554426644516	0.17188388404251154
9.519478	5.8114986	0.592716441674993	0.5723967735404477	0.38571608320076894
16.167818	-0.6461253	0.3365775694287827	0.3844836637100223	0.233374712944147
8.978768	5.1943417	0.7350029751023348	0.7120591420490539	0.5912201389591374
15.808324	-4.055105	0.7842365760413544	0.9007472850957666	0.4821204476433165
7.2272964	5.359631	0.747613776288153	0.6697071602877687	0.7046645646667943
3.4242587	6.960684	0.4361059282909436	0.3714186736211402	0.46119663657223053
11.24575	7.075222	0.4566292216253613	0.45110971449063453	0.4263737170630795
11.782763	1.8409305	0.4887886731990358	0.5090704869435836	0.37214885407824044
10.840905	4.2188115	0.41191686774428304	0.42045808012206226	0.26101462987272683
15.625436	-5.3008833	0.3944714483179286	0.4656997474399205	0.26951345084445943
6.379771	4.519125	0.561232243293326	0.49332148417128596	0.5632968926348056
8.40874	4.918961	0.9047639540381794	0.8659013696234699	0.8658319869959625
14.066178	-3.3515217	0.34687347278225783	0.38282103413330804	0.1994520016925319
12.127423	-5.509845	0.3371689994842635	0.39938017173376716	0.23303963707677472
8.654899	2.9064233	0.8404518885804575	0.8698757154246952	0.7534830196642542
16.313316	-4.1349483	0.680217065573675	0.7631374619080479	0.4688852641351382
12.065685	-0.43404123	0.319338406382868	0.3430905757200131	0.2694988543609475
8.905484	5.7856226	0.6800964542883914	0.6574765367934091	0.5092409548353152
12.6451025	-6.0102086	0.4979330238985036	0.5653085424898042	0.2903476977609696
7.7487082	5.330932	0.8492256115469318	0.796582810058038	0.8382078568974379
12.181933	1.2602642	0.4620853752712613	0.47107034135216785	0.3323225910848795
0.960644	7.7838664	0.1432128622097476	0.10521604527130762	0.17459044585395192
-2.2709725	4.419818	0.10727129401044404	0.06144132038473698	0.08585368068366867
8.247897	-2.57147	0.20520489746121984	0.22477717963992203	0.10871406336190605
14.242639	-2.6367412	0.6067303601663906	0.664456193001652	0.34534310117627387
-1.013508	-0.5981593	0.3219732109893486	0.21936801170851006	0.37341890851959497
11.414476	5.937381	0.29648364927419296	0.30739292139188307	0.2262899361726705
12.43163	-5.8129463	0.4520592807470017	0.5225532255316251	0.28641669383026147
15.203612	-0.7310514	0.6143377666454701	0.7001958660682828	0.5247005892592638
14.034881	-1.629006	0.7193355276526475	0.8088237671882746	0.43740415958987056
4.178701	12.174203	0.2767853021442565	0.22974376787001757	0.4097347861308644
2.24557	2.0293884	0.2401005883622552	0.20059948987502949	0.26139762968144026
12.343725	-2.956278	0.370251490088246	0.4128830249544648	0.23914911614645828
1.1794624	6.114368	0.24774923825991763	0.1852803610212342	0.305483729081233
8.17294	2.1030762	0.580252168968865	0.5799044669058023	0.5883041985547158
10.008461	3.7500389	0.6975689103171929	0.7085195708508951	0.4979757127435832
13.004852	-6.3757687	0.5178290960313521	0.5798912660915891	0.26938223120695703
16.029928	-2.261964	0.6164657840583957	0.6969625615442713	0.40440927741329197
7.803509	4.799975	0.9314955465973648	0.8622970432023956	0.9420316431067984
13.652192	-1.2144628	0.6062316781900566	0.6946518446259857	0.3749493956471392
12.294438	2.4393916	0.46311902944530553	0.48479181664416104	0.3555991305102337
2.5788913	5.771002	0.593529462955676	0.4669687194286505	0.6148413088371112
11.132486	2.4260013	0.344832693206971	0.3757306638388031	0.2743634503454494
12.27378	-5.298622	0.34672253019516547	0.4038034550497878	0.22514927375661375
1.3792528	6.70742	0.18047708134768145	0.14696867508578695	0.22805353849444832
8.0755825	3.857957	0.9938191041556811	0.9546428558334914	0.9819743116095465
13.207725	0.64087397	0.5205893580664633	0.5658118008291494	0.4381555795639257
2.8196409	11.709057	0.35335437336082137	0.28513582477377	0.5404725667152789
6.788313	6.5449557	0.6673904834858913	0.577997835119106	0.6858669845290923
13.706335	0.02163528	0.5797887107543318	0.6333087796897018	0.47445652345971023
-1.8617346	-3.5328171	0.8961308845939056	0.6374434715295723	0.9615391535381231
15.078994	-0.8027185	0.6356261529538434	0.7219582024225576	0.5408931787392496
3.324665	3.8440857	0.6461486764394668	0.5192311529265671	0.6434889122373453
16.626217	-1.3731965	0.268060045549803	0.29875502363681533	0.18449016793246598
14.896277	-1.8018575	0.749350442383152	0.8227692139726849	0.5363615587143469
13.05188	-1.2722821	0.35822971554470645	0.40145537277351456	0.2319850527810118
5.9371347	2.9636722	0.4585010374405299	0.40717901144138297	0.4320917416005165
9.484207	4.4746394	0.8190922463330887	0.8051903718545571	0.6852467263865707
-1.4001861	-2.9440773	0.8128312968856084	0.5709326289737167	0.8890701169161986
10.1928	4.4735317	0.6480612337466881	0.6613678887680543	0.48073720598429565
7.815658	7.995523	0.31457655049490735	0.28318042591555004	0.21986458717741858
14.1586075	-2.7181056	0.5577845832452782	0.6108546139944632	0.31737999853790344
6.502149	7.1935644	0.4713358383425329	0.3974478775880686	0.4544118235738144
-1.046922	-0.27268735	0.22562071684443777	0.1511481813779955	0.2451436426342254
3.2443037	5.900387	0.7147044458232813	0.6108571766745696	0.7602995714745274
10.048065	4.093065	0.7256109880700153	0.7373589574576643	0.5447243487099594
5.410971	4.069283	0.6472790517793612	0.5805421684928751	0.7231307623594191
4.210174	3.6213853	0.6943180758014168	0.6065118690542495	0.7746651039641338
16.219797	-4.367121	0.6710745669999878	0.7573617707469569	0.47949175648109976
15.90327	-1.0392632	0.5301913378182692	0.6064620317126304	0.3970499502979523
10.932595	3.915585	0.36580881546456695	0.38346214237892345	0.2339180305770187
12.9602785	1.5932293	0.4886636683386332	0.5187057791151234	0.3315115753027285
10.706378	6.7957497	0.5404489484736925	0.5545488901952874	0.4713838262289095
4.0530925	4.4984593	0.6783064373373359	0.5901548187690566	0.7217017956102549
-3.2366583	3.6915107	0.22377006563942176	0.16955703167806363	0.20141787767845307
0.32519415	6.84833	0.11522376959783859	0.08885599092538239	0.1347389439878529
12.777463	-6.8390985	0.5545370446893021	0.6159060740821442	0.31049519656204044
-2.4179752	-2.482293	0.5218403137474782	0.3681082463115206	0.5376783589800143
8.052657	6.8129587	0.8947191922891832	0.8322009306200927	0.7468127047638585
-1.7672005	-4.605446	0.57239209357365	0.37762932737511645	0.6662159612711774
5.8348827	5.336322	0.47192033411962636	0.4042364937874401	0.4687701474620894
-1.8911582	-3.970783	0.8612331654485255	0.5962523241491999	0.9428382138988206
12.445457	-5.5911174	0.42034927731330773	0.4855145740276286	0.27495933797565275
7.2774415	4.6765647	0.8174107398065233	0.7371878054972236	0.8177578647857866
8.309096	6.9481573	0.8759400815432684	0.8270359656599692	0.7242362740420898
4.8401637	4.908882	0.5808499435615551	0.5348100180963319	0.71165218473888
10.875573	7.2449665	0.5173712069296582	0.5188038559923361	0.4615900324421021
4.2780375	12.614876	0.2849285701353999	0.2406135088427865	0.44237466256646374
13.121282	-7.9857974	0.41607670426612575	0.4246416112355959	0.1814606089206798
2.800152	5.140322	0.5588130778312198	0.4377169150796514	0.6057124653320537
10.159272	4.385723	0.6741944174524322	0.6876844335116232	0.5044652576603249
13.095932	-7.8865786	0.43736264177425144	0.4479413753990062	0.2012897436957828
-1.8988566	-1.3226949	0.4693850573941563	0.32398841451445054	0.5161325850139344
-1.0748987	-2.7112746	0.8014893468947124	0.5401444355727906	0.8762102824418081
2.1896007	4.926839	0.4672845775921182	0.3511412001013695	0.5322122047075059
14.541113	-2.1095183	0.7537828760912996	0.8204797162121197	0.4671198199726384
-1.05974	3.6905591	0.15151745941494812	0.11845707801394728	0.20931932280012747
-1.5122025	-1.2476467	0.5511828261186789	0.38438178133159495	0.6151873948426065
-1.5860572	-4.233639	0.6870246721537122	0.4677812002945285	0.7611005148306538
10.375828	4.1644516	0.6171127300744791	0.6350122740489864	0.4379772357992777
9.437592	-1.2823921	0.10247580812493196	0.1192149607739657	0.07582506251994409
9.90466	5.000497	0.5842621949219072	0.5849072590184048	0.43136160139631446
3.6518776	4.8832855	0.63075493628179	0.5259435572679266	0.6378649219990972
14.267212	-0.7417682	0.6719451581055301	0.7664629631248149	0.4793474400595364
9.389497	6.472496	0.7114281447349626	0.6898223346290506	0.5137774462224236
8.23375	4.329916	0.9893863483538695	0.9266474854276876	0.9850626376043854
15.190938	-3.029333	0.6862332670722519	0.789752655297845	0.34385493953966223
3.4537559	6.5911703	0.6606718396775935	0.5689032383160226	0.6832503424286687
5.1061654	4.465175	0.627832291948142	0.5754718844999102	0.8037071367643264
14.375282	-5.5820003	0.15452925590073027	0.1866218109498677	0.08733196320271439
13.811358	-1.1534301	0.6662901577079589	0.7648131421141775	0.4140656418647293
0.80967003	6.787744	0.15162164876984355	0.12389265492539156	0.19131173602667872
-0.62434065	-2.267819	0.8945366507463292	0.5822532515732953	0.9636252571654667
4.621507	3.0618632	0.45253809893463304	0.40846833307927916	0.4853895039540404
-1.2318414	-0.65803236	0.3503940947562376	0.24052967770024195	0.3988771688800528
10.372959	3.8544707	0.5926193741285133	0.616236912765309	0.4150840655035797
13.830121	1.0994616	0.39201579620014826	0.427617015568824	0.3374806615162772
5.131913	6.1558747	0.7045076201074166	0.618072937860628	0.7735334447127331
13.127978	-6.160058	0.45682151512307445	0.5126637359780446	0.24156244281168274
12.283466	1.975276	0.5600362667850239	0.5814121637822294	0.3910801450567407
11.811933	2.799325	0.4078177368196182	0.4369949113306549	0.3344785643543442
3.5133145	6.0265136	0.7582031297762077	0.6597088657945674	0.7978622569668484
13.216124	-7.8684244	0.46053219756902125	0.4715344185877044	0.20277194106303675
14.6804085	-4.609522	0.31710713832100434	0.3870869222264511	0.15146011746802118
5.485677	4.815138	0.5344947103851859	0.47974231660589955	0.6353549108970752
-2.246189	-4.959495	0.3734879847792707	0.24501912665627973	0.44005192943511445
5.895568	4.0190682	0.5966700021168498	0.5245668363886318	0.6106405935286763
6.811951	3.0066352	0.6610408453209452	0.6155238578041009	0.638577875233087
-2.766628	-4.556754	0.48346124418487535	0.3395758118690175	0.5530540686007046
-2.5768669	-4.0106254	0.7830441080123586	0.5530911711483673	0.8995395827597665
11.848407	2.5770094	0.48720875112202705	0.5194520594772183	0.40485822267067095
1.454359	6.0493226	0.29631295459363544	0.21472149913104113	0.34752988435309834
15.509908	-3.0160644	0.720961078901941	0.8363058458843851	0.3520976925112323
14.055235	-3.4915307	0.30872878081668115	0.3428658817892654	0.1772644907486988
-2.1093075	-2.3314707	0.6034045632394333	0.42386972394878575	0.6300370656267061
12.305267	-2.5113513	0.37133492152728825	0.4226578612986661	0.24273549846541612
10.638576	4.661412	0.4403601095321306	0.4469254960745699	0.29070710197101757
8.036078	1.7834967	0.37048860772394127	0.367303906768543	0.37133265456872516
-1.7762855	-2.16159	0.7027771271109302	0.49093270990973154	0.7462942823095681
15.7527895	-2.7128623	0.701635863755708	0.805241969055723	0.3732789728821962
3.6468472	3.5368052	0.6159309951786824	0.506123789043906	0.6410116866984655
12.376103	-5.4736147	0.391922242192953	0.4541994527580513	0.2590620987499231
9.268897	6.2208104	0.7000064264504754	0.6743607349598302	0.48770651868928216
13.689202	0.57342046	0.5073131432261501	0.5553291481800006	0.43082525136389577
-0.8044954	3.568297	0.14353894907050002	0.11097935995247868	0.19134950352147193
9.592598	4.4874682	0.7959092562221023	0.7867200486076329	0.6574757206605117
2.6537921	6.183742	0.5817468033320525	0.4630099382629091	0.5918117170917312
-0.39550135	-2.1969097	0.8308334631802726	0.5361058983342392	0.9003086244290974
12.392182	-5.8918214	0.455301157042779	0.5270972117576027	0.2842991450702463
11.219135	6.2521815	0.4154612905289092	0.42405852625347457	0.3430966565647728
4.6533995	4.9209876	0.5981313479857852	0.5475920150394642	0.7173913322769099
9.259957	4.5716696	0.840147588758519	0.8193503862171329	0.7166260451885142
13.5382395	-1.6451068	0.5142253604550475	0.5868044987558597	0.31564390544428605
6.815806	5.838657	0.6177074395530691	0.5244128578858599	0.6101283070344101
5.4866905	6.589777	0.6272217891619222	0.5392347046033023	0.6537192942401778
12.350482	2.506423	0.4207987735141258	0.4402593233629846	0.32185247384178345
-0.42618588	-2.090007	0.8445583189064958	0.5468854208224129	0.9061058138079809
6.523345	3.1691134	0.6211840011010381	0.5571906219823999	0.588564491133832
6.770489	3.0176728	0.6519888386001422	0.6041091048313401	0.6285150258321067
3.2432854	6.4638786	0.6608860504421973	0.5644898579428682	0.7000520597004068
6.52859	3.588052	0.6531588421038728	0.5741966500049732	0.6142594038351412
0.69245744	6.2605515	0.1797828594039926	0.13833278381273464	0.22321298038312798
16.391655	-2.5014193	0.5405705615001911	0.6085512812235496	0.3591052314921942
8.601026	2.5749748	0.7526050141461904	0.7718826718705564	0.7095276712362816
-0.19477035	4.8471913	0.2708080726981969	0.20532317887396667	0.35397272363883525
5.2121096	3.0178318	0.4404107773096583	0.402130296464037	0.4399868876647419
16.475088	-3.9839785	0.6239932816384702	0.6987718336704702	0.42520926659933334
4.2298927	4.072559	0.7313252643147597	0.646600271608578	0.8283763513508378
10.873579	3.7077427	0.377774677912465	0.40363049290932573	0.2505841731352241
12.349857	-2.1194968	0.3604982235571737	0.41281930725642807	0.23934763224929828
8.4554825	6.8635783	0.8715466527085451	0.8301841778601031	0.7331387315464808
9.972903	7.6400747	0.49531650654509196	0.4766523580399715	0.3982032168554271
-3.7373123	0.94326425	0.30093124718513786	0.21453521522821972	0.29264836980492204
9.669445	5.4390225	0.5547098874318499	0.5396761866138627	0.3798719330100311
-2.2231736	-3.649428	0.8808226178777921	0.6211008310137452	0.9662800424706609
12.054078	-2.517469	0.3401144827320769	0.3826068288670857	0.22583278413146898
8.562068	-2.9971046	0.14666259451199948	0.1649771858241116	0.0743168641277109
14.597004	-1.8698332	0.7691399721294297	0.8396350698164325	0.5093952116035122
2.208155	5.0759926	0.473509291471554	0.3561785235548876	0.5369947090780257
-2.3251128	-1.8475759	0.4342699836243302	0.3039342139416377	0.44496806131244393
-2.1562345	0.21533306	0.129562949353631	0.08074786163310267	0.14488037202253012
-0.73640317	-1.7253834	0.8576097461894324	0.5712066383473945	0.9143163078725673
13.799776	-8.501812	0.34293987412950666	0.3728588274871409	0.1176739555063851
2.3460877	5.3308115	0.5102203542330718	0.38840161145324664	0.5642149367950405
1.478221	0.9908163	0.49439850727762863	0.4234772092713352	0.4909691974121025
-0.90743953	-1.1957145	0.6100191455930886	0.41689246214790254	0.7025031276841023
11.535009	2.6605213	0.4547561460851398	0.4905560144369195	0.37131993310273465
8.431819	7.5359726	0.6589699154190172	0.6320359734205645	0.527644987105513
6.928148	5.8492527	0.6467118797111665	0.5561924980775544	0.6376044325338316
-2.0189273	-1.6829853	0.5213294382202495	0.36526799405907795	0.559388561807848
6.952824	5.712616	0.6530321835068614	0.5635355015121086	0.6299004896316023
-0.9527054	-2.0231652	0.9150988450824173	0.6109419018368144	0.9640169330038176
2.1333985	10.830796	0.21324841816378806	0.16906349241554056	0.3565541312203365
1.5145227	6.5817494	0.2064735028059579	0.1631932487393057	0.2563331708220385
14.217384	0.08572427	0.5285081204841646	0.5810342060369905	0.4238482739770877
5.8078513	2.5389943	0.2677639240056777	0.23981431897299355	0.2671779978051216
9.945626	4.889798	0.6058139352995602	0.6096130953975919	0.4536759531797417
6.9165726	2.6642475	0.5768268887122868	0.5486281716645817	0.5685423863941517
4.7255383	5.7156143	0.6654373960184162	0.5929532474810821	0.7115621617537519
-1.5126984	-0.7752668	0.3719864975110764	0.2558169917577138	0.41344022286565135
4.118379	4.5260463	0.6757552163223568	0.592374657180965	0.7339959656945079
-2.6971486	-3.5231621	0.7543359556989173	0.5389280105051137	0.8899317882993166
10.816559	3.5606349	0.38574195199794886	0.4156225167729664	0.2620348812830221
-2.3558779	-4.0258403	0.8388510196229999	0.5854508477415414	0.952948816719889
8.913063	3.1308267	0.8522880037728278	0.8735616315795949	0.6997267252373557
13.821034	-7.7384424	0.36169239840286843	0.3749572982748199	0.14482315449870214
5.816414	3.781834	0.6122542379850373	0.5404111768478391	0.5880167391472974
-1.7892896	-1.6040838	0.5868456127026197	0.4113529437023867	0.6382087945126876
14.067957	-1.9367181	0.6967869140198371	0.7730170403356393	0.4115704438957236
14.090957	-1.9768022	0.697976477463427	0.7726309481276689	0.4109074343331408
12.590749	-2.549141	0.35894537368664153	0.4130761653561661	0.23686193914597414
-0.7089675	-1.5667112	0.7891954673868581	0.5273462413355074	0.8572894050559465
7.637151	4.3721786	0.9247480772070236	0.8450863738504208	0.9611100203086433
-3.345171	-0.5066775	0.13708096290780508	0.10064225815180151	0.1688806366005463
9.637612	6.353017	0.648668824026315	0.6385822259857015	0.4455894804652744
-0.92574126	1.7418796	0.11663272982171603	0.0747376663324286	0.1171015155187459
12.6800165	-6.522573	0.5452796519518502	0.6099787627975188	0.29709312987358144
14.79398	-1.5917697	0.7514620537844464	0.8309895396050423	0.5535690831912112
6.8046384	6.5237274	0.6699860044855115	0.581201488890694	0.6898853620677828
12.105143	2.6750183	0.4088505531314832	0.43268416783237484	0.33354624930926163
7.0161514	4.79743	0.72224755730852	0.6459264404226288	0.697085162216116
1.1377245	5.1049848	0.3666211882928864	0.2560298170247897	0.46643956648982404
12.284125	-5.333185	0.3537245922099479	0.4118548242697766	0.23157103656248182
5.9551134	5.0134687	0.49131286439459876	0.43133086516338237	0.5058836574429869
5.093739	6.069153	0.6965125679955088	0.6117913598191548	0.7599317139212262
9.091648	5.454881	0.6627591991767325	0.6393601934430245	0.4881457916456296
8.214392	2.1782804	0.621525206543619	0.623084468722333	0.6292254900530043
8.31831	4.6353197	0.9635936411952047	0.9089953682547239	0.9471604203419504
13.061696	-6.914458	0.5563744629031038	0.6183350211963478	0.2908027554082994
2.3184698	5.0210843	0.48627222179258095	0.36839157759712887	0.5493212830995431
8.465662	7.81126	0.5125231921215336	0.4940528708722761	0.40800647588738115
7.1240864	3.3478196	0.8161304537625662	0.7772697060220484	0.8009840980725691
11.226942	7.1095586	0.4572777773813993	0.45190785639524755	0.4264954823848453
12.350873	-2.8985531	0.37194224260969755	0.41582995139080525	0.24076070047588255
9.8317585	5.4872584	0.5208558641863008	0.5121646824674331	0.35341878309528235
6.0017138	3.5045648	0.595334276616447	0.522736968315999	0.5460638296190397
7.530884	6.6805944	0.8427479881773643	0.7745694095652084	0.7716349168784655
2.4087946	-0.53074855	0.14238999120849746	0.12205699952491782	0.1442931157654394
8.524127	5.1416206	0.8365105303554653	0.8095961880145103	0.7679884785824963
11.134729	7.153521	0.4785266970812242	0.47454481929234094	0.44299846319023484
12.613806	-0.03046745	0.36565754953514096	0.3899872024558689	0.3141401772227569
14.342429	-1.0807767	0.7240183652694038	0.8250450469133689	0.4994882561303242
14.012133	-2.3673625	0.5929597249678912	0.6537604399475412	0.33651648023344877
-1.2770239	-3.3369997	0.7371734091776436	0.528016290986466	0.763926782739592
14.241815	0.99334383	0.33772119426745423	0.36813711322455983	0.3274474315169794
7.7623954	2.78127	0.8154238411234159	0.8181182714229934	0.7977937976281853
3.030505	5.0636954	0.5801028767826136	0.45963211989759994	0.6158691912930142
-1.1539043	-1.9015745	0.8651337002564525	0.5880782043313023	0.9162744265879884
4.331324	12.86987	0.23807168704876475	0.20252424824633591	0.3785653836475564
3.779164	3.7481074	0.6911056702786315	0.5763466677940582	0.715389619793136
11.763988	1.1119763	0.3860883595306277	0.38746538115781215	0.3181778088833114
6.3767014	5.8163695	0.5211350054506109	0.42822780026605844	0.518041412079968
8.597756	4.0586014	0.974965009907968	0.9385154762315489	0.9035015267031365
6.869	6.381968	0.6724025788711763	0.5856958391250078	0.6966105650169637
9.928772	4.0986924	0.7586947946026803	0.7648455932781042	0.5805460093971507
14.3898	-6.1182675	0.11242628467825674	0.13522869898893214	0.08901449783903441
-2.0562158	-1.8402213	0.5381032975060258	0.3785052399673602	0.5696966932657483
3.8252237	3.7685819	0.698974975979628	0.5859608090178643	0.7279159378366689
-0.8134564	5.260915	0.14598685774215103	0.10957592727590881	0.1813386088737407
15.6953535	-0.8814515	0.5643481172361838	0.648151515132752	0.4385002935728982
8.858772	5.500823	0.7009347314138084	0.6798979417051625	0.5520579745685039
1.228278	10.468973	0.12837949829228426	0.10276298164119524	0.22062321248386885
3.8444638	7.03569	0.4720729056993733	0.4003331092836797	0.4798856007439818
10.110137	4.289871	0.7010537267341485	0.7140474229163678	0.5289199606734774
-2.3560395	-3.3063605	0.7997119670975019	0.5689099015184687	0.889370542756159
12.745307	1.3695344	0.5143910570078009	0.5462981981327532	0.34987213004354556
12.112641	-6.053947	0.3788288501250798	0.4461371171403354	0.2330550717591675
15.838603	-2.038126	0.6383698163779251	0.7210362988032764	0.4420608284856839
14.060025	-1.2806615	0.7285307720419237	0.8314465779457348	0.45676478155780725
1.0861853	1.6694685	0.46717095159974104	0.37856030239499805	0.4909378193989392
-0.00605687	1.9202482	0.20731302720524936	0.1551862731382736	0.1997414074548378
-2.1891363	-1.8572947	0.48824316686326547	0.34286659741391656	0.5096084024226318
9.009093	5.0956116	0.7534759096834679	0.7302648574682153	0.6142304570907796
8.244332	2.2596369	0.661047174714833	0.6649475220329772	0.6671297773747741
-1.8419906	-3.4622355	0.8929838720293705	0.6372516459730981	0.9607536735796728
-0.9580625	-2.687968	0.7983700523453253	0.5323248675470666	0.8742930764636005
7.7739906	7.797247	0.42844401508565677	0.385177652788295	0.3063137265599581
2.7173321	1.8018779	0.1957706386067619	0.16054538624983572	0.2135569746206841
4.167192	5.522384	0.6642192709849689	0.5880068709995644	0.7125648033610767
10.6967535	4.455342	0.45583700939091093	0.46256381194240137	0.29695917531179505
11.3681135	1.465031	0.29661701686153635	0.3046756017318072	0.23964762210419474
6.399974	3.8370142	0.6133544818100619	0.5318393968029842	0.5840870088466535
4.59544	4.752652	0.6242083597862453	0.5713797808909317	0.7605161065883301
10.986617	2.9262989	0.34924155103596216	0.3802229689162333	0.26182358522659427
12.9330015	-6.6708684	0.5571095931541998	0.622035898362506	0.29455128570899436
10.835387	3.675116	0.3894725334584127	0.41674389863667743	0.260654983354774
15.371651	-1.3804702	0.6875277176476428	0.7814406919900436	0.5409453768874958
13.57048	-5.0823374	0.24639910975597976	0.28275583889519673	0.14829471435284883
-2.2235692	-3.5565753	0.8730864287624674	0.6176664360147182	0.9569417584831249
15.447953	-3.765806	0.7410296969300888	0.8699202528406966	0.37899897337014316
11.363956	0.30501822	0.2827967480729313	0.3007922766663046	0.2531768316518743
10.308248	6.3719563	0.5155247992975053	0.5358182272349306	0.387871623771953
13.161462	-4.5198827	0.3201903761856784	0.36062296693091483	0.2276806825713643
5.483478	5.3680487	0.497531344832216	0.43383802252259923	0.508396940175345
3.7549477	3.5347073	0.6290278899996806	0.5221004957125535	0.6630956090389547
4.0356836	5.238258	0.6341109120252552	0.5539318828014095	0.6887288452885878
4.80017	6.0404344	0.7448434894846284	0.6579761301466904	0.8049686709774424
-0.9811843	5.045816	0.1309450248997874	0.09785181953469396	0.16843727574017892
12.724373	1.7571219	0.5168902839968609	0.5428903013746391	0.33638707187373185
3.145155	6.2636967	0.693373621844417	0.5883360077409168	0.7342911975347326
7.7293715	4.692983	0.9311683887976654	0.8559454779383402	0.9458991211141168
7.0490556	4.219315	0.7443598208356133	0.6649072632299461	0.7695628150537512
9.840488	6.028998	0.567343961244094	0.5641291171729511	0.38113811321537616
9.549182	3.531962	0.7861151577271587	0.7792202043707521	0.5663754113793484
15.023308	-2.8549023	0.6785112096684222	0.7672314151618135	0.3665252704079244
4.360238	7.0175977	0.5399546549859445	0.46444026092324336	0.5821752032775773
3.7363315	5.198434	0.6348584479051694	0.5401476841563653	0.6745586139438724
-3.2554731	-3.2904916	0.5324640841732649	0.38560481500997784	0.7097847332816501
6.12223	3.9507916	0.5896638753187292	0.5133483004576717	0.5791462759158478
11.28967	3.893768	0.21360742243495112	0.22545436158552762	0.1272075960385858
-3.1185377	-2.52548	0.3733968036584785	0.26981431115954996	0.446537138107443
-1.1914955	-3.513834	0.660111220492599	0.4733143441476071	0.6643445067039814
-3.5827932	1.1081289	0.2608208034649273	0.18485219373313472	0.2560361544041747
14.291643	0.97683775	0.33225046891580096	0.36185507008197415	0.32530925669497246
7.6011066	2.898246	0.8289026857521894	0.8261120795925473	0.8084150249385473
3.1688516	7.0674167	0.30525764373143743	0.25758362415580016	0.3358179784553612
9.682167	6.2016377	0.6226822160072026	0.6134584018326368	0.4182354453289842
8.809769	8.119883	0.35525050063966185	0.34130560817297706	0.3009595554914635
-1.9791764	3.4731824	0.11587755334537947	0.0830945924979859	0.09680287154793478
6.9845805	3.4805589	0.7787387547437878	0.723987191915737	0.7606930972921054
15.26896	-5.2114587	0.38791612354584615	0.4591735076809301	0.2130777577127693
0.86832714	6.807992	0.15416962665450598	0.12647276930337223	0.1949000478582607
7.0218935	2.8492923	0.6738816803943822	0.6434515082780459	0.658979350471677
14.391749	-3.0645604	0.5350233900572529	0.5913483049678292	0.3052909774953062
6.147278	4.04186	0.5821895421277001	0.50664577582617	0.5813671352741372
7.2301016	6.7564406	0.7813979040835686	0.7086713826753429	0.7541595293315242
15.69	-2.300431	0.6730838805235009	0.7609272640456245	0.41962808952048236
-3.8539457	3.3822112	0.16759620464049918	0.13483178400286722	0.1408910650248893
2.0150084	0.495996	0.31592161621402826	0.26974315321648534	0.29612092928593237
2.432851	0.2678803	0.2050427309856545	0.17199879940965562	0.1935221145593937
2.8662295	4.1199026	0.5791502934223345	0.45188486717269305	0.621431988652623
2.7087145	11.793779	0.3307664950618519	0.2659670375940718	0.5016983760675949
7.209416	4.3474703	0.7983826345354634	0.7177679926831905	0.8300291302005468
11.118314	6.2245736	0.42434172296254885	0.4348534098577274	0.3475061474103548
-0.21698081	4.896393	0.2672637478255969	0.20211245460835187	0.3433244987816543
11.583778	5.483669	0.14797766548082933	0.15656565382924942	0.10074581668254433
14.894552	-0.3063175	0.5442265315331817	0.6168123661087894	0.4829018635571007
9.167485	-1.9674492	0.17269326436088758	0.20402531040915461	0.1224907764526363
9.236051	3.2829392	0.8151351504607309	0.8188728549838074	0.6127267700486015
0.060945608	3.697264	0.11446073064305837	0.0917941973403058	0.16173242660501455
-1.4726908	-2.1855366	0.8054651726236135	0.5535995161905701	0.8572414302295572
8.07223	1.854536	0.42005698864245405	0.4170854212930693	0.42291295745807267
11.868833	-0.08127731	0.332737724265936	0.3563473527399986	0.3068667671314679
9.154261	2.1111712	0.44870805256361773	0.45640631515455615	0.37739282845984995
16.54661	-2.793592	0.5249526874806201	0.5897787683933384	0.35366923894606017
3.3223028	12.641083	0.3302805141227182	0.27506108189845047	0.512538660008732
-0.55218863	2.1958256	0.11859886716384233	0.07962145457072436	0.08899461210349235
12.02248	-2.6200752	0.3288424976016028	0.36742669347562934	0.21629004254967557
7.463338	2.1530633	0.5029193468052243	0.4890575571453075	0.49916375908956995
14.243436	-8.157755	0.22418328447336874	0.24393401091728187	0.09244988196000985
-2.1374354	-4.249404	0.8013209672396725	0.5481913794572687	0.924389952252634
8.519859	5.886984	0.7384206459829713	0.7165479192334571	0.6318065772555922
2.6834018	1.8470387	0.19375235148375333	0.15857850382504235	0.21316168094605237
13.216519	-4.2356243	0.30219324848370843	0.34061176424284245	0.21711394864449585
12.327348	-3.5573027	0.3450662876420525	0.38928763375612374	0.21444530500984116
11.249828	-0.041127432	0.23103874987994652	0.25934676561565917	0.1977113525119987
13.444904	-5.135732	0.27311531990108634	0.3113584607704755	0.1670379647453102
8.121127	2.3230906	0.6862836141406996	0.688987693248416	0.6932532701530284
11.665465	-0.71259004	0.2823788841665287	0.31848338913120006	0.23993105980121293
2.8595407	6.5239654	0.5235741953909308	0.4296645623707664	0.5473749140614634
-1.744839	-2.4485452	0.7524394883078604	0.5234996020035197	0.8113357809774873
7.820227	2.335542	0.6622626626385706	0.6557197930649064	0.6634839639674683
9.370872	4.1027727	0.8739043194274287	0.8544663348680311	0.7173237728282467
13.305736	0.32176954	0.539507680175423	0.5856396560138214	0.46430126515547
2.9328218	11.64373	0.35754252598350417	0.2891784391715446	0.5511605762596418
4.0717173	6.564286	0.7751551700139742	0.6710047771034764	0.7450850767838514
-3.8692195	0.76203823	0.3168409933494841	0.22801993042682367	0.3051256461677035
5.8746576	7.2004757	0.38858037123719535	0.3162366125227338	0.36241804279975803
14.127618	-2.1768475	0.6751141538907334	0.7432076670793283	0.38887955433186017
11.697716	2.0795987	0.5002175403378386	0.5293084111883624	0.39988909557436475
14.901363	0.71483046	0.27680000038782715	0.3050149705068552	0.2665245929023154
3.4856317	4.387064	0.6516319273590054	0.5338812909645865	0.6251658089456523
2.8730342	6.6310453	0.47365715685157833	0.3896822600776987	0.4987768423479407
13.419516	-0.8580438	0.5273100054442608	0.5957148879488331	0.36226009394337927
7.9703135	3.9279277	0.9850287755424754	0.9363016140321669	0.9902645932610834
-2.767325	-3.660663	0.7434229684223485	0.532718363229366	0.8805543219576161
16.704193	-4.3655033	0.4170515964982066	0.4660860310765487	0.3068291272319979
8.705983	6.004322	0.7258844832057139	0.7019162516879859	0.585994920684741
7.3981524	4.2585917	0.8612446229809119	0.7833340731915439	0.9052527643919126
11.405318	2.1840618	0.4109213485888944	0.4427574286820005	0.3321749189113304
11.463716	2.7761104	0.42282433362935323	0.45728913565926504	0.3377304165446707
9.329456	3.5196893	0.8372330036173455	0.8303322577534477	0.6235237747988638
9.370393	5.1917224	0.654287121381041	0.6342729059032641	0.49146736680518327
2.6262357	6.4163103	0.4967474543190344	0.39426995683551	0.5071198100948646
-0.19368055	-2.3532844	0.7047389392114499	0.450480261564252	0.7828013563066687
9.2204485	6.390525	0.7348395713164616	0.7080117817083496	0.5384129288879402
3.7816238	7.0001755	0.4863511586399591	0.4132022684114984	0.4926147183322192
8.039106	7.6417885	0.5734910372375318	0.5295717745196906	0.4248378112789122
9.040167	5.484469	0.6688658840941724	0.6457917826584884	0.4968119847138872
3.3854423	5.4057446	0.6426088041647493	0.5392063826999606	0.6857168439571271
2.7835574	5.561378	0.609174695458974	0.489370602765833	0.6410751466842606
9.476302	6.070345	0.6404519864753625	0.6203436528218006	0.4223574148329336
12.206461	-1.7396073	0.34466486131246754	0.386264548649821	0.22953139206899514
10.018581	5.836858	0.5078493263574316	0.510414263794399	0.3468220472245023
12.189749	-5.796665	0.391195553712066	0.4611717738148899	0.2592104573290144
7.558455	5.3278046	0.8257359762315821	0.7620360456441058	0.8037265436819927
-1.2520329	-1.8771615	0.8354905054154027	0.5721005289789538	0.8880917771855829
-2.506548	-4.4125896	0.665576544986988	0.46141193662976454	0.7784324234742491
4.1265116	4.788232	0.6449665912916208	0.5652438158906585	0.7019457820667223
13.939068	-1.5346202	0.6968392425701055	0.7899792063586382	0.42231735198328
13.773877	1.0716015	0.40833112613621336	0.4456893533825401	0.3463117829858287
1.9265444	0.3565706	0.2782985121965307	0.23527891216546837	0.25146305235824146
8.227171	6.5860367	0.87393257140432	0.8238557379772756	0.7474577556289072
8.438201	6.635804	0.867009522658523	0.8248200118218797	0.7386009248462009
4.870289	5.95311	0.7113867526411418	0.6288697998389812	0.7687756872020575
7.7174077	7.479339	0.624681043168312	0.5629968618340373	0.47182353672496974
7.1349525	4.465977	0.7715987456960192	0.6906015534090978	0.7890145525888561
11.869105	-5.9760585	0.270050325581436	0.32543727876654366	0.17626754718313214
14.638383	-2.0521328	0.7591833442305831	0.8258840469943168	0.48615289332248035
14.704316	-1.7577747	0.7644906745402307	0.8377849775216921	0.533037750485322
16.4116	-4.617688	0.5081709042823617	0.5738338091949873	0.38493277788292024
-0.3515208	5.070109	0.2396785598620549	0.18056939469740682	0.2907427145624191
1.4765881	6.814412	0.16587054998204756	0.1343740964904549	0.20877725125353905
3.4051228	3.4199212	0.5249977291461183	0.4237411295366635	0.542052774473306
9.302929	3.442403	0.8305318453999542	0.8267843905908396	0.617592480745663
-1.6285801	-4.6793275	0.48664914333677145	0.31980945390018667	0.5603810778835651
16.79574	-3.6210139	0.4533372038007517	0.5085135632656569	0.31109243830750266
3.7476742	3.9711006	0.7068552155037178	0.5899774869069967	0.7114415727976974
12.182298	2.3652554	0.5120748097881922	0.5368891908851122	0.39898193718746217
13.069266	0.43212575	0.5072583565895517	0.5465326958654138	0.4353030544110632
15.278314	-4.779331	0.5362663434084604	0.6385555930981887	0.29993668665700446
12.853336	-2.3745248	0.31940615041992354	0.3717252645352613	0.21160681526272154
-0.8790688	-1.9554884	0.9151495169733899	0.6097595510288031	0.9639492355266662
13.404882	-4.6615157	0.27245557586210645	0.3073869856250453	0.18672207301780727
-0.5094129	-1.9365646	0.8599746632561989	0.561253879894482	0.9127253348055507
11.5034485	6.5175138	0.37876062993227805	0.37874041776457396	0.3298836357153442
-1.220663	-3.6078248	0.6576204000679854	0.47116420816357896	0.6603221131656184
4.008774	4.0793743	0.7228326468234489	0.6227502851653044	0.7693326942289389
3.5215833	3.5508103	0.6029185605135172	0.4904032754516994	0.6190094629337353
13.633096	1.0748478	0.4336573097065383	0.47312489037402944	0.35554412246097417
12.592776	1.4726659	0.5238898267603027	0.5501051257346906	0.3457648629693373
7.6660566	5.6617994	0.7990976814270984	0.7449496360991662	0.7700386564944495
0.4197022	3.0864131	0.08594241966966729	0.06351963190275084	0.09688765190228577
13.605513	-7.549768	0.4351775647057694	0.4562984599087791	0.18425378833350048
10.059525	3.7164629	0.6747765641317526	0.6884177660685074	0.4772688459525239
12.6955595	-4.769236	0.35461847414326275	0.402714981132452	0.2246829854130605
4.4345956	4.013792	0.7341211337006058	0.6614174519791375	0.8638606100252462
16.15135	-1.394115	0.4876081151431548	0.5523500948131842	0.3568216485615993
7.1790934	6.4535213	0.7518473812906742	0.6800003637159343	0.75906985033058
9.557361	4.572952	0.7843301429100746	0.7739952544920488	0.6488140699509454
7.739596	7.5712585	0.569864829811943	0.5132118060884351	0.4225844997396064
3.8973825	3.4931047	0.6285396902810355	0.5292825901948842	0.6767204349576085
-3.7771716	3.2227335	0.15172554293384596	0.12001826270612899	0.13057324675010254
8.347911	3.3666766	0.9768404460130988	0.9931924346454196	0.9088856735824998
-1.4125451	3.5456157	0.1377592076736327	0.10731843854869487	0.1719767294555058
9.424806	5.0630503	0.6752019668189546	0.6579055021531638	0.5221774556744159
16.634785	-2.8246574	0.48478312817468133	0.5431032382591425	0.3368168895615621
13.270385	1.782691	0.3810803019677658	0.39768231653260255	0.27556281036702285
15.137687	-3.0001454	0.6807359086912492	0.7804088893310823	0.34700401639946715
16.259293	-4.045362	0.713052733435513	0.8012729064104073	0.4796858482411532
0.5619293	5.0548096	0.3327427717216747	0.23400046518850565	0.42300338594780745
2.355405	2.0490563	0.2125852889428818	0.17587072701392695	0.23415308937223533
9.984167	3.968688	0.7362852886279918	0.7454296414458794	0.5477794950388605
16.296045	-4.316538	0.6527606674568229	0.7339653942651985	0.46540624824258636
6.814936	2.7085118	0.5632053429524024	0.5308454922996637	0.5529169969752021
7.349028	4.3479724	0.8452576647065883	0.7648738633385143	0.8828539254318485
16.181976	-4.5561233	0.6314342242279427	0.7182229238535717	0.4648852654593081
12.657657	0.60577404	0.43833627974252654	0.46263321438608584	0.3711423082904247
3.5697763	5.3351626	0.6417220315386417	0.5433519115463106	0.685222640142818
2.4812012	11.256194	0.2722122526331972	0.22230430717043312	0.39578666795803136
15.297901	-2.2999897	0.7025344615244608	0.7826505205638838	0.4381416048589007
-0.2803076	-2.4664257	0.7304324895248101	0.46738248860302495	0.8137659392341124
7.288816	4.7533445	0.8177987147855708	0.738588685990776	0.8096540043933721
13.780752	-7.946644	0.3855225574196697	0.398605926261236	0.14759039851069863
7.3824253	6.5348883	0.8029321073363661	0.7365181768928356	0.7748890938557419
14.276119	-2.4094439	0.6696182279317018	0.7329105785331328	0.3829915708229679
-0.5040457	-2.1151404	0.8755341175301304	0.5685946700121183	0.936822697414419
10.87148	5.831448	0.360651616947559	0.3764535860712676	0.2675122153990257
3.0729897	11.58154	0.3424255758178213	0.2772403966897633	0.5314928736165084
15.268034	-5.3220744	0.3442336115085812	0.4062396259593661	0.18954139041749213
0.5258729	2.5763996	0.1764060091324651	0.1344160033700359	0.21039907168340377
16.028166	-3.8819077	0.7811699280883645	0.8878192735578551	0.4858501721457238
10.906331	5.814038	0.3516469515988199	0.36711097698293754	0.26022651142599973
7.5405946	3.1479242	0.8892728983589957	0.884277409495079	0.8710795168275826
3.0152562	3.5139856	0.48188313303450786	0.3799196094833484	0.49633676789479764
4.061461	6.612916	0.7560016770806338	0.6533840441954935	0.7280633174724923
6.8587093	6.6665635	0.6885391550003354	0.6031049265701514	0.7006157657383261
11.458464	-0.00075878046	0.28918474798060056	0.31794638741020226	0.2568287736989878
5.290047	3.8836625	0.6676157626737617	0.6014302112735289	0.7133322987559295
-0.060258206	-0.49787205	0.15926551941753356	0.10980219059176198	0.16463590167264716
15.420968	-3.582368	0.7344953468910462	0.8621276332321792	0.36025854238640154
3.9685798	3.7251418	0.703693176284963	0.5990797558496339	0.7553577911396536
13.978874	1.2584828	0.32541840591262927	0.35407837996193425	0.2954759557051883
2.1841347	11.434257	0.20820451114808725	0.16589401250406222	0.30629509899076707
1.8701179	1.4236037	0.47537890153583184	0.410029073350788	0.49276082618436295
-1.6724283	-3.0560825	0.8491253477596892	0.6056023219714762	0.9355323878313713
7.9860187	2.2913773	0.6632764030071814	0.6613087120641369	0.6698053735254431
10.686345	3.0307508	0.35286817590884934	0.3809947595690249	0.2597881338634627
8.299444	2.0581884	0.554798476171237	0.5558501285006702	0.5591767033554007
-2.0087452	-2.6873217	0.7223800312973274	0.5088556727595664	0.7831189380336191
7.5217633	6.6074014	0.8353980466435375	0.7692750473526714	0.7745240282735858
8.334435	3.9127774	0.9923250960566912	0.9559839123749312	0.9507556118351693
2.1851707	0.7792595	0.36966804252556273	0.3196064760671801	0.36860969946865785
6.029152	7.0349717	0.46327565822167366	0.3777818372162838	0.43228922267724623
4.779702	6.129033	0.7671143341587505	0.676925563768103	0.8314085667432818
9.367099	6.2833586	0.6946300404796629	0.6716454604039926	0.4815986670557925
0.3048003	0.46195212	0.2139114484033306	0.16965481718009767	0.20032673451871183
8.697215	7.4769683	0.6741807394484644	0.6539534538470726	0.569821996822322
14.155049	-2.1727102	0.684184366208327	0.752434127092188	0.39501929801536545
11.008905	7.346025	0.4673996770110976	0.4649163690785039	0.42087270365344154
-2.9872901	-0.8543231	0.15879710984024403	0.10939298550278756	0.1867009638379273
5.1920652	3.5586574	0.6419074024422998	0.581407772228884	0.6457864700986798
16.365665	-4.3326883	0.6174308367239179	0.6930818673525189	0.4440466565970564
8.721226	4.4081216	0.949757222802042	0.911126349908524	0.8746527188312521
-0.10682357	-2.5026567	0.6199165483720175	0.3945765761113968	0.6972877671889398
-2.1734269	-3.9402587	0.8764311435259887	0.6099782035514181	0.9752595300181387
8.327145	-2.6530132	0.20540012964952703	0.2265751423084632	0.10754753218111736
11.977505	-4.507416	0.22303730044100012	0.26506763739570727	0.10042230425072374
4.4955006	5.37229	0.616801658169826	0.5542769337452392	0.6787107419863658
15.540632	-3.9477115	0.7568856285441228	0.8844204235305101	0.4167611733747708
9.91078	3.4710464	0.6650027389998728	0.6710986707838773	0.45983703335938747
4.2420015	12.339832	0.28404929360654035	0.23781606024066484	0.4282277282441174
11.040147	6.649158	0.5102829998511448	0.5149235496683908	0.4585440938777635
-1.1846852	-2.3112912	0.8701798330867292	0.58520968421505	0.9299496616733374
6.0781846	4.5261364	0.5437598354964501	0.47939764044551986	0.5806795460253112
6.8943048	6.4421635	0.6845835043619384	0.5995226206071798	0.7082957452912263
-1.6582608	-4.434312	0.6293455821861379	0.42127998411133755	0.7183928168802134
-0.2053965	4.5316777	0.2539745402116138	0.19814662948424266	0.3619138376936741
7.1800647	3.6526546	0.8310678275370483	0.7809214363244805	0.8389304250076295
3.7125926	6.7228827	0.6514987285639415	0.5603058269807424	0.6447159501646192
0.5624373	0.23991482	0.20007598131254722	0.1575591592547505	0.1742347429835737
9.915478	6.22919	0.5761005840907226	0.5802882393778614	0.39736705677979944
2.9903154	12.071391	0.38100316657209615	0.30856796120753033	0.5984555369426127
13.569656	-0.15567228	0.5842488644254115	0.6407786425856482	0.47661423972394096
2.1690257	5.0650697	0.4679028315538214	0.35099230871405124	0.5319478648264114
0.4083571	0.9833392	0.30898596517862237	0.24069445688436508	0.31487118102248957
1.3202713	7.194508	0.13684799015019478	0.10818495713620764	0.16986060094918143
3.5621574	12.615067	0.38411139809105843	0.31944577804709795	0.5957761908125611
9.319661	4.0669827	0.8823538526032708	0.8618263247048253	0.7243750075435321
7.9548035	3.7697382	0.9897419201214505	0.9571726621095425	0.9848829884933229
1.2919959	9.314572	0.17434227425545312	0.1453366709246487	0.2688311098378298
15.533214	-4.869568	0.5787049702061514	0.6833857348395331	0.367639392199058
8.214986	7.5805326	0.6279908565272627	0.5907802756992878	0.4803443950584779
12.896318	-5.837524	0.45064666467444037	0.5085580919859588	0.2646404074570565
3.8074272	12.563962	0.4000741356118512	0.3327609945719747	0.6178567369376821
14.705456	-4.332361	0.3759851537575413	0.45626923142476783	0.18476099577450286
0.03637006	-0.22303358	0.14522985558372137	0.10630099776464201	0.12890268531056376
16.314035	-3.8410041	0.7090109754397047	0.7974734988102161	0.4623290895805325
-2.3033252	-4.199431	0.8037462452730607	0.5556142709253739	0.9270626690284784
2.674302	5.490358	0.5827916416635305	0.46102279095601334	0.6194043436097315
8.537188	1.9810171	0.49309919279276165	0.49546616845416225	0.48287023389354605
-0.48566484	5.695594	0.15698344849596754	0.11815764873683517	0.17443381198659924
-2.2511933	-2.903779	0.7092026257546821	0.5035101532735305	0.7716514737305936
1.5834402	10.798767	0.1392572932394072	0.10364958111812501	0.25849588369283144
2.0901632	-0.44439626	0.12789363034482504	0.10671679724032557	0.11468836337900375
12.235373	0.6449129	0.38366785596373865	0.39565901027802464	0.3399421830032459
4.401175	3.9178813	0.7362074701641053	0.6599029094732566	0.8555899825469567
4.477792	5.920172	0.7499239064384767	0.6632794858389411	0.7773548541120885
4.1938105	3.633095	0.6967033800538481	0.6076438331580398	0.7761590170088971
11.802128	5.7852387	0.1594887191830183	0.16749129684651196	0.11974179282820342
13.818018	-7.638749	0.3566624366151774	0.37189060973403776	0.14524616483865446
1.9503052	1.1642555	0.4810432422791491	0.41661172759456633	0.49481068680446416
0.5175846	0.25002486	0.19938926950213828	0.1570966554782044	0.173793624516092
5.278306	6.5900126	0.6719754310981315	0.5855136978528404	0.7398989460456495
9.100798	4.6410575	0.8535421145550436	0.829120765368887	0.7362844097675912
-3.257606	-3.3739083	0.5372341933189497	0.3901315013749918	0.7094745683080752
4.2488713	5.661445	0.6917998851414872	0.6135944240155554	0.7288948050678234
16.232847	-3.1085746	0.6983156997424819	0.7961116259165035	0.4104388724327047
10.46025	7.744828	0.4228784263632075	0.41460197619874306	0.3398279462306233
7.746235	3.9022245	0.9573727219173591	0.9071255704021801	0.9825301819527339
8.958159	5.7058167	0.6702800986379711	0.6474820949711522	0.4945855141819524
12.238454	-6.019156	0.4251663532266992	0.4962829330929713	0.26070408824889985
1.0872487	1.5883483	0.47758586274472564	0.3883173526928009	0.49878323565988963
8.090426	7.181759	0.8210532797788811	0.7619075624863056	0.6499720692977111
3.6093462	4.400765	0.6626003234834741	0.5492224162995427	0.6373493106305479
15.2762165	-5.2850223	0.3607391858320952	0.4261536135400505	0.19934947522315796
4.5925674	7.1835394	0.4340191513785051	0.375040953041662	0.5013989250829048
8.290051	4.312691	0.9892186547914932	0.9294982575385755	0.977378245612968
1.5688293	5.8643856	0.34334559764675787	0.24240549980529266	0.3909164993081993
7.5348845	3.9143806	0.9119459738896873	0.856913801591501	0.9503340112945016
10.204718	5.6567826	0.4538912585076643	0.4619403141377182	0.3137937304153809
12.524649	-1.1790929	0.3091808587284669	0.3409782134079702	0.20542283859756078
12.409089	-0.4255019	0.3177396375738913	0.3413008188978475	0.2539380067373266
2.2485378	4.006016	0.42038507174149253	0.314696475316468	0.5048459698697914
-1.88216	-3.9030318	0.8722584697568587	0.6066923457258215	0.9471112567659717
15.517658	-0.9901904	0.6240238943857077	0.7150865712325117	0.49861276690182876
-1.5454756	-3.7963784	0.7933559946216829	0.559431705002922	0.829788136312671
16.354794	-4.1008224	0.6674437335688953	0.7481305295078525	0.4589922375907762
7.9374423	4.9563804	0.9207177636658903	0.8640433869180406	0.9271588828130622
-1.2889402	1.603904	0.10222231501040607	0.06594119630445847	0.12700770205264414
8.772318	-2.2839162	0.20126125188573007	0.2304259183201649	0.12142708265291875
8.46585	3.3005729	0.9563235651110445	0.978498504725156	0.8714169265213766
-0.35666448	1.8898019	0.1552222594012678	0.11020739971420332	0.13603084359827594
8.208376	-2.9053564	0.169834476236148	0.18702225266092543	0.08573023576703369
12.061944	-3.426099	0.2869589058338967	0.3174865970439255	0.16561769191320666
2.120594	2.3134964	0.19035888246285143	0.15673072723681172	0.20937343852345694
7.9497952	2.3235824	0.673676424805442	0.671196268167483	0.6787634969950652
3.9733534	4.67616	0.6562826814704112	0.5656980920181801	0.6840100777343228
6.116148	4.405208	0.5538535360057745	0.4863409631113105	0.5855465889058411
-1.3509306	-3.352249	0.7691542975354142	0.5520340779442419	0.8018443329206617
12.857251	-3.567884	0.35153885880412217	0.4038406759001027	0.2432789610732374
14.969747	0.1556746	0.4254833851562309	0.48541469000312826	0.38809994336436127
7.095545	3.315806	0.8047828521553662	0.7650398892262043	0.7872653123404061
0.13902333	4.883183	0.3072997473269214	0.22605671503873834	0.40319205003620984
4.115831	6.327164	0.82319995878759	0.7176128478402526	0.7940512748534155
13.457122	-7.0642886	0.46766419611580967	0.5174889823164128	0.21584356030850904
15.422751	-1.600312	0.691977687039551	0.7822987223198677	0.5269075237300213
0.6713033	5.2046742	0.3250072975102733	0.22551106209267896	0.4024121685648822
0.06377274	-0.10998952	0.1484502198284191	0.1109771779001598	0.1270206381163569
-2.5405693	-4.3880043	0.6663256919003077	0.4635854712000333	0.7772177284645391
8.95939	5.27734	0.7200629835050482	0.6974530492342803	0.5722753792550169
-2.8753183	-3.5340717	0.6975464520082102	0.5019723029580191	0.8516907140943949
4.164423	6.549571	0.7863260570574981	0.6817959264706549	0.7624281134096491
14.86019	-0.7669128	0.6383951493472934	0.7229430121308592	0.5351116483600016
5.46541	5.6139975	0.5246014108637783	0.4519932223887968	0.5250872822824412
5.597131	5.0488734	0.4974648178569118	0.43993747629250574	0.5422127169857966
-2.9474275	1.0129669	0.182790906139615	0.12479975584785549	0.19419448075943582
-1.0726751	-1.9964526	0.8947662253522317	0.6026399942592576	0.9436392061968348
14.033899	-0.9049186	0.6955218243370798	0.7974794871444156	0.45985272311016145
9.754801	4.4619284	0.7671189656268973	0.7655011702620518	0.6197613629392136
15.530514	-1.9117771	0.6832083440830323	0.7681309692996455	0.4868388739831722
15.335767	-3.0090954	0.7028190799022808	0.8122575538683732	0.34569479122128244
12.067253	-4.079492	0.2564611928004771	0.29807005627952626	0.13061939298969333
1.8289189	10.13085	0.19438590890023535	0.15784512393155478	0.34959975647231567
-0.50927496	5.523547	0.17282429646785216	0.12980457198551956	0.19600840521841228
10.575195	4.2708244	0.5318635022295823	0.5450419960089448	0.35974240116482736
11.791097	-3.6237576	0.1929655229830618	0.21570795653307462	0.09681378866723933
-1.4386029	-2.1867304	0.8152278548041907	0.5590764933445002	0.8673534524192857
2.7005644	4.026362	0.5383557477840298	0.4151628634696071	0.599632501063738
-0.72583115	-1.497696	0.7585154196762586	0.5084492057348267	0.8326773925917982
5.204863	2.9558861	0.4100360810241581	0.37474817937220095	0.4127400646594063
11.3332	1.0893327	0.278692526449711	0.278944242380288	0.24593233290793218
10.795908	4.86756	0.3345113605268996	0.33886561221647965	0.2154394619105056
2.812383	1.4170583	0.22997706862919193	0.19462225759763227	0.23162294607644382
15.940691	-1.2608393	0.5515604607697884	0.6290019366866109	0.4124083944554126
8.524765	3.7951264	0.9801052238197744	0.960084949126698	0.8991644560107275
14.130091	-0.36941928	0.6161771154454484	0.6894848254406968	0.4622896850658574
-1.5752507	-4.256782	0.6731344886784372	0.45765452984675753	0.7474606128422094
0.013956621	6.4606767	0.12129393793558649	0.09206017988604395	0.1275793225917872
3.4582193	4.593365	0.6306711845149585	0.5151407368441762	0.611940974025775
12.321804	-5.6140075	0.40316425045407983	0.4701934279890632	0.26912562399655887
12.855271	-4.4044003	0.35677853507897106	0.40616982394556206	0.24873999690328583
4.549902	4.467643	0.6733532738888965	0.615756691799718	0.8274239433450088
4.434486	5.6532693	0.6779207246076004	0.6038560820238899	0.7191584606362873
-0.08200006	-1.6334102	0.5118479621446603	0.3287972582314936	0.5601474613892957
12.482246	-2.4405837	0.36563607762124706	0.4205377988411825	0.24024737086178816
15.557101	-3.9545918	0.7599228011888148	0.8871116847406127	0.42137701691776225
10.87762	4.733806	0.32542767843283055	0.3273211407633519	0.203952878003212
11.759571	2.2391658	0.5279817081832371	0.5603255654513211	0.4303977796011649
-2.4760122	-4.0172386	0.8124116270637559	0.5704926800869207	0.9285984494991615
15.097373	-4.15227	0.5903865709782318	0.7058162655119002	0.30069053000914964
13.696436	-0.07386313	0.5889922507828176	0.6448282433887609	0.4774971032345921
15.351681	-5.22285	0.4018976899548593	0.4753063097633996	0.23230245546316208
8.423797	4.1403584	0.9871928182082944	0.9393409844623856	0.9489376129465851
4.39477	3.718051	0.718640530119067	0.6406842450603721	0.8200793485884625
7.1186466	2.690896	0.645225776592548	0.6213844931429643	0.6349866981324449
13.454358	-4.499327	0.25666238987538703	0.28866303090999695	0.17773444179643053
3.7612326	4.827903	0.6382775910055912	0.53792870642777	0.6471045200356595
8.676431	2.4958365	0.7169163928419373	0.7330147438883692	0.6708573000599114
5.837642	3.4245477	0.5826680208629557	0.5156634011526124	0.5291787297667534
16.75427	-4.088187	0.4419007941680659	0.4950009936053501	0.3116096979096353
-2.3759718	-3.9878378	0.8413309415881687	0.5884756227932479	0.9538696098735462
10.00021	5.8825345	0.5169866958553071	0.5193997111801302	0.3528835369707501
13.499557	2.0172234	0.24774393041876136	0.2509460985364142	0.19230413623525755
15.447304	-4.2609324	0.705531825248909	0.8298602214937908	0.40725502941799385
2.9666307	6.4481544	0.5903054476246951	0.49088344633107867	0.6210381155483825
0.83264256	-3.3795676	0.06083765294930917	0.047275787597203835	0.061014243160060974
-1.3658212	0.13955113	0.16271676083274603	0.10528131208725156	0.15481187528656593
15.387936	-1.6050442	0.6962996314248022	0.7861772992719402	0.5305751586227845
7.592788	7.297808	0.7070919474320242	0.6376427431653087	0.5625817374875435
4.037629	3.1547763	0.46722359383585604	0.39914579456061045	0.5137165847414308
0.47911218	1.5365232	0.3609272846764484	0.2756434814998675	0.3788568819358094
5.2915597	3.241116	0.5387219995821386	0.48910308807050923	0.5205942365580659
10.673861	7.8604774	0.34382139503287334	0.3362395976698365	0.27787471572404066
-2.7848012	-3.5655415	0.7315394562324705	0.5245012118758926	0.8756818045091079
7.657115	4.855098	0.9038684291779129	0.8322648354118547	0.9060997954285636
5.87471	4.6471987	0.5355962069913474	0.4745087464765877	0.5975294465475549
3.3048677	4.854773	0.6037402195753575	0.48600512837684035	0.6119427485649872
8.455254	4.51145	0.9682477904774548	0.9175901936476408	0.9336597444901276
4.324791	12.220333	0.2315877406084813	0.19425062224545622	0.3446198178123184
12.418595	-5.295399	0.37193526496868123	0.42814642541794223	0.23790423660852372
0.5814663	1.1717684	0.37231050180985625	0.2909544843216494	0.38071056745395615
6.7256794	6.9230914	0.6241362764152121	0.5390761223170359	0.6146313909319083
1.9599802	2.534694	0.16643618320557824	0.1347503157482062	0.19765547354871416
1.8295324	0.5745727	0.36150298595351266	0.3099251018982848	0.3408570661025936
2.4495287	4.9228	0.5003038934010131	0.38126206005145036	0.5628603920304378
7.023798	-1.9849198	0.049021430217189736	0.042907881471079413	0.04356868129278636
-3.5226204	-1.7798724	0.18371123045324877	0.140411175657659	0.215165774423382
4.9271855	5.1217823	0.5565737964045128	0.5086935651582353	0.647432224302422
-0.289726	3.782689	0.1431456052910264	0.1138485431867243	0.19475735887208784
12.824454	-4.0374675	0.36106759568741537	0.4145155128666492	0.25276555103118875
-4.0369453	0.76926833	0.291166710405887	0.2098359419446205	0.2796676030072895
3.0215166	6.2079096	0.6750335377114481	0.5653421081274468	0.7090209309340727
11.479722	0.11685695	0.30127308417573	0.32655270789552815	0.2709000533484965
-3.6281762	-2.7869992	0.3355294772213607	0.24536294127075378	0.44809288863367286
[truncated: 788,201 more rows]
