# Supplementary material for: PerturbNet predicts single-cell responses to unseen chemical and genetic perturbations
Source: Mol Syst Biol. 2025 Jul 10;21(8):960–82. doi: 10.1038/s44320-025-00131-3 (PMC12322087; doi:10.1038/s44320-025-00131-3)
Supplement: Supplementary file 6 — Source Data Table 1 [file 44320_2025_131_MOESM6_ESM.zip]

Archive with 3 entries (2 files):
- table1/
- table1/benchmark_df_iso.csv
- table1/iso_summary.csv
