# Supplementary material for: PerturbNet predicts single-cell responses to unseen chemical and genetic perturbations
Source: Mol Syst Biol. 2025 Jul 10;21(8):960–82. doi: 10.1038/s44320-025-00131-3 (PMC12322087; doi:10.1038/s44320-025-00131-3)
Supplement: Supplementary file 6 — Source Data Table 1 [file 44320_2025_131_MOESM6_ESM.zip › table1/iso_summary.csv]

model	median_r2	mean_r2	median_r2_deg	mean_r2_deg
Chemcpa-iso	0.891	0.319	0.563	0.319
Chemcpa-iso-free	0.857	0.192	0.418	0.192
PerturbNet-iso	0.933	0.623	0.794	0.623
PerturbNet-iso-free	0.874	0.154	0.394	0.154
