# Supplementary material for: PerturbNet predicts single-cell responses to unseen chemical and genetic perturbations
Source: Mol Syst Biol. 2025 Jul 10;21(8):960–82. doi: 10.1038/s44320-025-00131-3 (PMC12322087; doi:10.1038/s44320-025-00131-3)
Supplement: Supplementary file 7 — Source Data Table 2 [file 44320_2025_131_MOESM7_ESM.zip › table2/lincs_summary.csv]

model	median_r2	mean_r2	median_pear_deg	mean_pear_deg
Chemcpa	0.899	0.862	0.956	0.931
KNN	0.912	0.873	0.965	0.94
Linear-rdkit	0.673	0.631	0.869	0.841
Mean	0.901	0.881	0.971	0.954
Median	0.888	0.866	0.968	0.944
PerturbNet	0.919	0.894	0.971	0.958
Training Sample	0.887	0.853	0.958	0.936
