# Supplementary material for: PerturbNet predicts single-cell responses to unseen chemical and genetic perturbations
Source: Mol Syst Biol. 2025 Jul 10;21(8):960–82. doi: 10.1038/s44320-025-00131-3 (PMC12322087; doi:10.1038/s44320-025-00131-3)
Supplement: Supplementary file 8 — Source Data Table 3 [file 44320_2025_131_MOESM8_ESM.zip › table3/sciplex_summary.csv]

model	median_r2	mean_r2	median_r2_deg	mean_r2_deg
Biolord	0.587	0.554	0.716	0.658
KNN	0.918	0.893	0.664	0.328
Linear-rdkit	0.962	0.943	0.831	0.582
Linear-rdkit-adjusted	0.983	0.969	0.915	0.831
Mean	-6.271	-6.156	-10.161	-11.838
Median	-0.636	-0.647	-2.296	-2.364
PerturbNet	0.984	0.968	0.951	0.865
Training Sample	0.915	0.894	0.596	0.356
