# Supplementary material for: PerturbNet predicts single-cell responses to unseen chemical and genetic perturbations
Source: Mol Syst Biol. 2025 Jul 10;21(8):960–82. doi: 10.1038/s44320-025-00131-3 (PMC12322087; doi:10.1038/s44320-025-00131-3)
Supplement: Supplementary file 9 — Source Data Table 4 [file 44320_2025_131_MOESM9_ESM.zip › table4/benchmark_df_norman.csv]

perturbation	number_real_cells_used	model	holdout	r2	r2_deg
AHR/KLF1	476	PerturbNet	holdout6	0.938558751	0.490831682
AHR/ctrl	556	PerturbNet	holdout6	0.971854759	0.745957633
BAK1/KLF1	387	PerturbNet	holdout6	0.941514962	0.494718318
BAK1/TMSB4X	323	PerturbNet	holdout6	0.957300087	0.952102112
BAK1/ctrl	1000	PerturbNet	holdout6	0.982381059	0.866448332
C3ORF72/FOXL2	58	PerturbNet	holdout6	0.88531899	0.647896212
CBL/CNN1	345	PerturbNet	holdout6	0.878115273	0.398535299
CBL/ctrl	656	PerturbNet	holdout6	0.982777908	0.947126265
CDKN1A/CDKN1B	128	PerturbNet	holdout6	0.943413318	0.643038821
CDKN1A/ctrl	343	PerturbNet	holdout6	0.974039006	0.764716341
CDKN1B/ctrl	533	PerturbNet	holdout6	0.982419031	0.865607308
CEBPA/CEBPB	64	PerturbNet	holdout6	0.723409865	-0.374677125
CEBPA/KLF1	303	PerturbNet	holdout6	0.807847399	-0.543060529
CEBPA/ctrl	449	PerturbNet	holdout6	0.725616737	-0.384164197
CEBPB/FOSB	70	PerturbNet	holdout6	0.763468429	-0.299166419
CEBPB/LYL1	186	PerturbNet	holdout6	0.929615942	0.402184044
CEBPB/MAPK1	411	PerturbNet	holdout6	0.880592777	0.203738613
CEBPB/OSR2	198	PerturbNet	holdout6	0.852565905	0.193630667
CEBPB/ctrl	478	PerturbNet	holdout6	0.896959121	0.177357496
CLDN6/KLF1	233	PerturbNet	holdout6	0.892988628	0.012157509
CLDN6/ctrl	656	PerturbNet	holdout6	0.939387255	0.460465829
CNN1/MAPK1	395	PerturbNet	holdout6	0.94757313	0.752184872
CNN1/ctrl	753	PerturbNet	holdout6	0.957169644	0.67547552
FOSB/IKZF3	244	PerturbNet	holdout6	0.940658916	0.522845932
FOSB/OSR2	373	PerturbNet	holdout6	0.855699099	-0.03138211
FOSB/ctrl	625	PerturbNet	holdout6	0.953065416	0.673513937
FOXF1/FOXL2	192	PerturbNet	holdout6	0.908168982	0.709635519
FOXF1/HOXB9	198	PerturbNet	holdout6	0.937560147	0.748028959
FOXF1/ctrl	862	PerturbNet	holdout6	0.988547404	0.947453469
FOXL2/HOXB9	92	PerturbNet	holdout6	0.885721979	0.491055452
FOXL2/ctrl	648	PerturbNet	holdout6	0.968070122	0.777857878
HOXB9/ctrl	691	PerturbNet	holdout6	0.974649576	0.86646834
IER5L/LYL1	619	PerturbNet	holdout6	0.94704349	0.818545721
IKZF3/MAPK1	293	PerturbNet	holdout6	0.918636159	0.64819381
IKZF3/ctrl	675	PerturbNet	holdout6	0.919265874	0.446777091
KLF1/ctrl	1000	PerturbNet	holdout6	0.946761169	0.573906834
LYL1/ctrl	427	PerturbNet	holdout6	0.978324326	0.942875864
MAPK1/ctrl	755	PerturbNet	holdout6	0.913204992	0.475418812
OSR2/ctrl	980	PerturbNet	holdout6	0.939424753	0.578654426
SGK1/TBX2	344	PerturbNet	holdout6	0.921272645	0.611460483
SGK1/TBX3	297	PerturbNet	holdout6	0.907496921	0.165262735
SGK1/ctrl	474	PerturbNet	holdout6	0.964886902	0.671543179
TBX2/TBX3	1000	PerturbNet	holdout6	0.920396591	0.485634362
TBX2/ctrl	682	PerturbNet	holdout6	0.951505719	0.684324168
TBX3/ctrl	677	PerturbNet	holdout6	0.936728741	0.319685224
TMSB4X/ctrl	535	PerturbNet	holdout6	0.962692642	0.993138409
AHR/KLF1	476	GEARS	holdout6	0.787197807	0.301603099
AHR/ctrl	556	GEARS	holdout6	0.913826711	0.725134041
BAK1/KLF1	387	GEARS	holdout6	0.894300639	0.343154183
BAK1/TMSB4X	323	GEARS	holdout6	0.890638732	0.879434046
BAK1/ctrl	1000	GEARS	holdout6	0.97870856	0.878463328
CBL/CNN1	345	GEARS	holdout6	0.833434409	0.336752266
CBL/ctrl	656	GEARS	holdout6	0.965031502	0.912982426
CDKN1A/CDKN1B	128	GEARS	holdout6	0.882471478	0.656482946
CDKN1A/ctrl	343	GEARS	holdout6	0.954391837	0.718533142
CDKN1B/ctrl	533	GEARS	holdout6	0.961413268	0.84052791
CEBPA/CEBPB	64	GEARS	holdout6	0.649597435	-0.509926099
CEBPA/KLF1	303	GEARS	holdout6	0.735021623	-1.268735496
CEBPA/ctrl	449	GEARS	holdout6	0.710658624	-0.60388437
CEBPB/FOSB	70	GEARS	holdout6	0.755867976	-0.539345701
CEBPB/LYL1	186	GEARS	holdout6	0.837685174	0.418491273
CEBPB/MAPK1	411	GEARS	holdout6	0.805078427	0.043455959
CEBPB/OSR2	198	GEARS	holdout6	0.794132273	0.089100798
CEBPB/ctrl	478	GEARS	holdout6	0.87602411	-0.049974808
CLDN6/KLF1	233	GEARS	holdout6	0.839793318	-0.293047871
CLDN6/ctrl	656	GEARS	holdout6	0.92205776	0.288870431
CNN1/MAPK1	395	GEARS	holdout6	0.862964711	0.62774538
CNN1/ctrl	753	GEARS	holdout6	0.938431407	0.577595003
FOSB/IKZF3	244	GEARS	holdout6	0.878397136	0.460729808
FOSB/OSR2	373	GEARS	holdout6	0.822938034	-0.149332045
FOSB/ctrl	625	GEARS	holdout6	0.955100115	0.655030733
FOXF1/FOXL2	192	GEARS	holdout6	0.865123722	0.582871669
FOXF1/HOXB9	198	GEARS	holdout6	0.900608746	0.724566392
FOXF1/ctrl	862	GEARS	holdout6	0.976550499	0.938551888
FOXL2/HOXB9	92	GEARS	holdout6	0.836373566	0.479755501
FOXL2/ctrl	648	GEARS	holdout6	0.950869064	0.734196712
HOXB9/ctrl	691	GEARS	holdout6	0.95492186	0.791816599
IER5L/LYL1	619	GEARS	holdout6	0.896892465	0.812744245
IKZF3/MAPK1	293	GEARS	holdout6	0.848734616	0.607065191
IKZF3/ctrl	675	GEARS	holdout6	0.898486829	0.360228541
KLF1/ctrl	1000	GEARS	holdout6	0.937851354	0.487790423
LYL1/ctrl	427	GEARS	holdout6	0.941871535	0.919596456
MAPK1/ctrl	755	GEARS	holdout6	0.885678587	0.271975693
OSR2/ctrl	980	GEARS	holdout6	0.923524048	0.506885114
SGK1/TBX2	344	GEARS	holdout6	0.877664138	0.476773931
SGK1/TBX3	297	GEARS	holdout6	0.854355173	0.110861075
SGK1/ctrl	474	GEARS	holdout6	0.944873882	0.522185832
TBX2/TBX3	1000	GEARS	holdout6	0.836123172	0.262911831
TBX2/ctrl	682	GEARS	holdout6	0.929031623	0.47418534
TBX3/ctrl	677	GEARS	holdout6	0.916052668	0.197875742
TMSB4X/ctrl	535	GEARS	holdout6	0.938312873	0.9381429
AHR/KLF1	476	Biolord	holdout6	0.829556806	-0.167575719
AHR/ctrl	556	Biolord	holdout6	0.941724427	0.597218754
BAK1/KLF1	387	Biolord	holdout6	0.915107625	0.157207236
BAK1/TMSB4X	323	Biolord	holdout6	0.942323381	0.890606101
BAK1/ctrl	1000	Biolord	holdout6	0.963457316	0.849148686
CBL/CNN1	345	Biolord	holdout6	0.913101247	0.424780832
CBL/ctrl	656	Biolord	holdout6	0.982533012	0.939511582
CDKN1A/CDKN1B	128	Biolord	holdout6	0.952954862	0.673509728
CDKN1A/ctrl	343	Biolord	holdout6	0.976759011	0.804013257
CDKN1B/ctrl	533	Biolord	holdout6	0.971327866	0.87905657
CEBPA/CEBPB	64	Biolord	holdout6	0.764726755	-0.583161068
CEBPA/KLF1	303	Biolord	holdout6	0.787112525	-1.658524387
CEBPA/ctrl	449	Biolord	holdout6	0.750727577	-0.599871641
CEBPB/FOSB	70	Biolord	holdout6	0.812124778	-0.471841088
CEBPB/LYL1	186	Biolord	holdout6	0.87938927	0.061926259
CEBPB/MAPK1	411	Biolord	holdout6	0.850735445	0.001958241
CEBPB/OSR2	198	Biolord	holdout6	0.829868677	-0.083293182
CEBPB/ctrl	478	Biolord	holdout6	0.882838017	-0.153546659
CLDN6/KLF1	233	Biolord	holdout6	0.903692474	-0.418137973
CLDN6/ctrl	656	Biolord	holdout6	0.954699414	0.486601535
CNN1/MAPK1	395	Biolord	holdout6	0.927716504	0.641127479
CNN1/ctrl	753	Biolord	holdout6	0.964873026	0.69313329
FOSB/IKZF3	244	Biolord	holdout6	0.878695479	0.360862042
FOSB/OSR2	373	Biolord	holdout6	0.795131132	-0.41399201
FOSB/ctrl	625	Biolord	holdout6	0.89284935	0.364488636
FOXF1/FOXL2	192	Biolord	holdout6	0.934748105	0.447278162
FOXF1/HOXB9	198	Biolord	holdout6	0.892569047	0.364483586
FOXF1/ctrl	862	Biolord	holdout6	0.962387199	0.84726522
FOXL2/HOXB9	92	Biolord	holdout6	0.865970225	0.290165659
FOXL2/ctrl	648	Biolord	holdout6	0.957388497	0.686456812
HOXB9/ctrl	691	Biolord	holdout6	0.911933331	0.583640424
IER5L/LYL1	619	Biolord	holdout6	0.94903574	0.579022426
IKZF3/MAPK1	293	Biolord	holdout6	0.910376992	0.505142502
IKZF3/ctrl	675	Biolord	holdout6	0.950015523	0.43173364
KLF1/ctrl	1000	Biolord	holdout6	0.918226124	0.262872452
LYL1/ctrl	427	Biolord	holdout6	0.933972127	0.847071655
MAPK1/ctrl	755	Biolord	holdout6	0.875006867	0.219041904
OSR2/ctrl	980	Biolord	holdout6	0.890725168	0.303789665
SGK1/TBX2	344	Biolord	holdout6	0.94461332	0.395881203
SGK1/TBX3	297	Biolord	holdout6	0.924108748	-0.034084979
SGK1/ctrl	474	Biolord	holdout6	0.966756881	0.584900282
TBX2/TBX3	1000	Biolord	holdout6	0.924969506	0.278567422
TBX2/ctrl	682	Biolord	holdout6	0.951062062	0.52745263
TBX3/ctrl	677	Biolord	holdout6	0.931054013	0.198101837
TMSB4X/ctrl	535	Biolord	holdout6	0.942280091	0.927405529
AHR/KLF1	476	Training Sample	holdout6	0.923996008	0.28560032
AHR/ctrl	556	Training Sample	holdout6	0.971699291	0.601682591
BAK1/KLF1	387	Training Sample	holdout6	0.925616143	0.298000848
BAK1/TMSB4X	323	Training Sample	holdout6	0.934833796	0.83527275
BAK1/ctrl	1000	Training Sample	holdout6	0.980289431	0.961246149
C3ORF72/FOXL2	58	Training Sample	holdout6	0.901596715	0.02664452
CBL/CNN1	345	Training Sample	holdout6	0.850426801	-0.077728535
CBL/ctrl	656	Training Sample	holdout6	0.977653336	0.909116358
CDKN1A/CDKN1B	128	Training Sample	holdout6	0.929453848	0.526548797
CDKN1A/ctrl	343	Training Sample	holdout6	0.966910403	0.727317568
CDKN1B/ctrl	533	Training Sample	holdout6	0.979052469	0.788723764
CEBPA/CEBPB	64	Training Sample	holdout6	0.633182293	-0.415596695
CEBPA/KLF1	303	Training Sample	holdout6	0.715827613	-1.541997548
CEBPA/ctrl	449	Training Sample	holdout6	0.623888838	-0.422327134
CEBPB/FOSB	70	Training Sample	holdout6	0.739787924	-0.703315159
CEBPB/LYL1	186	Training Sample	holdout6	0.909859271	0.297629998
CEBPB/MAPK1	411	Training Sample	holdout6	0.857745326	0.528842083
CEBPB/OSR2	198	Training Sample	holdout6	0.802193044	0.314882328
CEBPB/ctrl	478	Training Sample	holdout6	0.868845124	-0.141343513
CLDN6/KLF1	233	Training Sample	holdout6	0.858620542	-0.42542792
CLDN6/ctrl	656	Training Sample	holdout6	0.927452423	0.264014233
CNN1/MAPK1	395	Training Sample	holdout6	0.944128307	0.830972631
CNN1/ctrl	753	Training Sample	holdout6	0.947602883	0.517418944
FOSB/IKZF3	244	Training Sample	holdout6	0.934933564	0.213792889
FOSB/OSR2	373	Training Sample	holdout6	0.80250755	0.191681151
FOSB/ctrl	625	Training Sample	holdout6	0.948449484	0.524395352
FOXF1/FOXL2	192	Training Sample	holdout6	0.874700801	-0.10526071
FOXF1/HOXB9	198	Training Sample	holdout6	0.917085366	0.300400156
FOXF1/ctrl	862	Training Sample	holdout6	0.987604926	0.945351934
FOXL2/HOXB9	92	Training Sample	holdout6	0.857095689	-0.240055814
FOXL2/ctrl	648	Training Sample	holdout6	0.964972805	0.544067562
HOXB9/ctrl	691	Training Sample	holdout6	0.9684372	0.640275965
IER5L/LYL1	619	Training Sample	holdout6	0.932056077	0.479583231
IKZF3/MAPK1	293	Training Sample	holdout6	0.906049698	0.729811516
IKZF3/ctrl	675	Training Sample	holdout6	0.896028236	-0.096616383
KLF1/ctrl	1000	Training Sample	holdout6	0.933355039	0.404483742
LYL1/ctrl	427	Training Sample	holdout6	0.96488417	0.895893444
MAPK1/ctrl	755	Training Sample	holdout6	0.897147826	0.652166617
OSR2/ctrl	980	Training Sample	holdout6	0.904615402	0.63379219
SGK1/TBX2	344	Training Sample	holdout6	0.882103139	0.2270956
SGK1/TBX3	297	Training Sample	holdout6	0.805688528	-0.0694412
SGK1/ctrl	474	Training Sample	holdout6	0.963654468	0.559611033
TBX2/TBX3	1000	Training Sample	holdout6	0.818112231	0.056386771
TBX2/ctrl	682	Training Sample	holdout6	0.907368932	0.323638665
TBX3/ctrl	677	Training Sample	holdout6	0.823712638	0.010090152
TMSB4X/ctrl	535	Training Sample	holdout6	0.932890356	0.831775942
AHR/KLF1	476	KNN	holdout6	0.866646749	0.20582164
AHR/ctrl	556	KNN	holdout6	0.952890592	0.677981514
BAK1/KLF1	387	KNN	holdout6	0.901048075	0.362127451
BAK1/TMSB4X	323	KNN	holdout6	0.931919974	0.822445552
BAK1/ctrl	1000	KNN	holdout6	0.973253404	0.957597954
C3ORF72/FOXL2	58	KNN	holdout6	0.90447547	0.226476899
CBL/CNN1	345	KNN	holdout6	0.817800056	-0.240150088
CBL/ctrl	656	KNN	holdout6	0.969550073	0.794572587
CDKN1A/CDKN1B	128	KNN	holdout6	0.947326258	0.638160778
CDKN1A/ctrl	343	KNN	holdout6	0.959103082	0.726897584
CDKN1B/ctrl	533	KNN	holdout6	0.968872116	0.827352406
CEBPA/CEBPB	64	KNN	holdout6	0.742886042	0.085922332
CEBPA/KLF1	303	KNN	holdout6	0.712184495	-1.512185462
CEBPA/ctrl	449	KNN	holdout6	0.647111968	-0.346894637
CEBPB/FOSB	70	KNN	holdout6	0.834969225	0.138787478
CEBPB/LYL1	186	KNN	holdout6	0.887147385	0.369820215
CEBPB/MAPK1	411	KNN	holdout6	0.841127364	0.488629874
CEBPB/OSR2	198	KNN	holdout6	0.808944849	0.330616001
CEBPB/ctrl	478	KNN	holdout6	0.910916681	0.406689696
CLDN6/KLF1	233	KNN	holdout6	0.823537884	-0.483782785
CLDN6/ctrl	656	KNN	holdout6	0.936290698	0.326379013
CNN1/MAPK1	395	KNN	holdout6	0.924174646	0.789623482
CNN1/ctrl	753	KNN	holdout6	0.946865029	0.5592093
FOSB/IKZF3	244	KNN	holdout6	0.939726069	0.43450965
FOSB/OSR2	373	KNN	holdout6	0.827071207	0.295400985
FOSB/ctrl	625	KNN	holdout6	0.975728469	0.799214923
FOXF1/FOXL2	192	KNN	holdout6	0.930912345	0.420277066
FOXF1/HOXB9	198	KNN	holdout6	0.945276193	0.570941727
FOXF1/ctrl	862	KNN	holdout6	0.94526454	0.88716706
FOXL2/HOXB9	92	KNN	holdout6	0.889131044	-0.045094566
FOXL2/ctrl	648	KNN	holdout6	0.963168364	0.670018089
HOXB9/ctrl	691	KNN	holdout6	0.954832178	0.650378436
IER5L/LYL1	619	KNN	holdout6	0.91580192	0.575265905
IKZF3/MAPK1	293	KNN	holdout6	0.874029861	0.682191228
IKZF3/ctrl	675	KNN	holdout6	0.88630688	-0.114867677
KLF1/ctrl	1000	KNN	holdout6	0.871861554	0.28970756
LYL1/ctrl	427	KNN	holdout6	0.872185232	0.892263734
MAPK1/ctrl	755	KNN	holdout6	0.882749533	0.616494328
OSR2/ctrl	980	KNN	holdout6	0.91509618	0.709712759
SGK1/TBX2	344	KNN	holdout6	0.882691184	0.237163952
SGK1/TBX3	297	KNN	holdout6	0.804883751	-0.06202535
SGK1/ctrl	474	KNN	holdout6	0.952435486	0.440161775
TBX2/TBX3	1000	KNN	holdout6	0.797554524	0.037436239
TBX2/ctrl	682	KNN	holdout6	0.872772822	0.317494844
TBX3/ctrl	677	KNN	holdout6	0.748471243	-0.070815525
TMSB4X/ctrl	535	KNN	holdout6	0.929968256	0.821057
AHR/KLF1	476	linear_additive	holdout6	0.860191665	0.031528833
AHR/ctrl	556	linear_additive	holdout6	0.984282094	0.759481533
BAK1/KLF1	387	linear_additive	holdout6	0.879172913	0.121410336
BAK1/TMSB4X	323	linear_additive	holdout6	-0.223347231	-0.152320384
BAK1/ctrl	1000	linear_additive	holdout6	0.97880223	0.978744133
CBL/CNN1	345	linear_additive	holdout6	0.81672146	0.172212114
CBL/ctrl	656	linear_additive	holdout6	0.99180337	0.909141594
CDKN1A/CDKN1B	128	linear_additive	holdout6	0.953185562	0.330122229
CDKN1A/ctrl	343	linear_additive	holdout6	0.979586256	0.45823239
CDKN1B/ctrl	533	linear_additive	holdout6	0.987856133	0.528699943
CEBPA/CEBPB	64	linear_additive	holdout6	0.664553135	0.615170351
CEBPA/KLF1	303	linear_additive	holdout6	0.625869132	-0.32754091
CEBPA/ctrl	449	linear_additive	holdout6	0.668130159	0.634819438
CEBPB/FOSB	70	linear_additive	holdout6	0.828979724	-0.061281465
CEBPB/LYL1	186	linear_additive	holdout6	0.839031897	0.228647388
CEBPB/MAPK1	411	linear_additive	holdout6	0.627045876	0.563149715
CEBPB/OSR2	198	linear_additive	holdout6	0.783996398	0.734136494
CEBPB/ctrl	478	linear_additive	holdout6	0.925849604	0.054020456
CLDN6/KLF1	233	linear_additive	holdout6	0.84740569	-0.264580737
CLDN6/ctrl	656	linear_additive	holdout6	0.962271211	0.102519829
CNN1/MAPK1	395	linear_additive	holdout6	0.766122063	0.708939557
CNN1/ctrl	753	linear_additive	holdout6	0.951902188	0.397129837
FOSB/IKZF3	244	linear_additive	holdout6	0.954426836	0.179185659
FOSB/OSR2	373	linear_additive	holdout6	0.79175527	0.736809946
FOSB/ctrl	625	linear_additive	holdout6	0.965830817	0.424514853
FOXF1/FOXL2	192	linear_additive	holdout6	0.968469049	0.518234207
FOXF1/HOXB9	198	linear_additive	holdout6	0.966666826	0.553532206
FOXF1/ctrl	862	linear_additive	holdout6	0.99490169	0.92348612
FOXL2/HOXB9	92	linear_additive	holdout6	0.951663037	0.414448578
FOXL2/ctrl	648	linear_additive	holdout6	0.986731382	0.705601534
HOXB9/ctrl	691	linear_additive	holdout6	0.979283836	0.623746221
IER5L/LYL1	619	linear_additive	holdout6	0.921048919	0.357095891
IKZF3/MAPK1	293	linear_additive	holdout6	0.744852203	0.692611738
IKZF3/ctrl	675	linear_additive	holdout6	0.877197863	-0.097087543
KLF1/ctrl	1000	linear_additive	holdout6	0.916149637	0.196909799
LYL1/ctrl	427	linear_additive	holdout6	0.920742041	0.888083062
MAPK1/ctrl	755	linear_additive	holdout6	0.675708286	0.61816461
OSR2/ctrl	980	linear_additive	holdout6	0.877614027	0.837909394
SGK1/TBX2	344	linear_additive	holdout6	0.800300012	0.072356076
SGK1/TBX3	297	linear_additive	holdout6	0.184662344	0.001655508
SGK1/ctrl	474	linear_additive	holdout6	0.946257848	0.687651577
TBX2/TBX3	1000	linear_additive	holdout6	0.466314022	0.021570603
TBX2/ctrl	682	linear_additive	holdout6	0.776053993	0.063186404
TBX3/ctrl	677	linear_additive	holdout6	0.228289582	-0.004796305
TMSB4X/ctrl	535	linear_additive	holdout6	-0.179691433	-0.121711097
AHR/KLF1	476	Mean	holdout6	0.061643692	-0.997789685
AHR/ctrl	556	Mean	holdout6	-0.095760973	-1.800269828
BAK1/KLF1	387	Mean	holdout6	0.054517362	-1.252948519
BAK1/TMSB4X	323	Mean	holdout6	-0.444618287	-1.048788242
BAK1/ctrl	1000	Mean	holdout6	0.072329279	-0.352824637
C3ORF72/FOXL2	58	Mean	holdout6	-0.294507827	-3.140800582
CBL/CNN1	345	Mean	holdout6	-0.414661131	-1.429291516
CBL/ctrl	656	Mean	holdout6	-0.069886122	-1.685342995
CDKN1A/CDKN1B	128	Mean	holdout6	0.072544871	-2.080492162
CDKN1A/ctrl	343	Mean	holdout6	0.133595119	-1.596709819
CDKN1B/ctrl	533	Mean	holdout6	0.07475758	-2.176440289
CEBPA/CEBPB	64	Mean	holdout6	-0.46628128	0.34583469
CEBPA/KLF1	303	Mean	holdout6	-0.274433479	-0.951566193
CEBPA/ctrl	449	Mean	holdout6	-0.538101451	0.2184934
CEBPB/FOSB	70	Mean	holdout6	-0.300957038	-0.4716019
CEBPB/LYL1	186	Mean	holdout6	-0.02550583	-1.09127735
CEBPB/MAPK1	411	Mean	holdout6	-0.069714142	0.33789539
CEBPB/OSR2	198	Mean	holdout6	-0.081672831	0.454960451
CEBPB/ctrl	478	Mean	holdout6	-0.082243023	-0.824020504
CLDN6/KLF1	233	Mean	holdout6	-0.140838575	-1.397186449
CLDN6/ctrl	656	Mean	holdout6	-0.126781153	-2.051121585
CNN1/MAPK1	395	Mean	holdout6	-0.134698861	-0.106000968
CNN1/ctrl	753	Mean	holdout6	-0.102207491	-1.588975061
FOSB/IKZF3	244	Mean	holdout6	-0.078262871	-2.766530027
FOSB/OSR2	373	Mean	holdout6	0.031376381	0.454964524
FOSB/ctrl	625	Mean	holdout6	0.069971324	-0.911643857
FOXF1/FOXL2	192	Mean	holdout6	-0.221216549	-1.248398328
FOXF1/HOXB9	198	Mean	holdout6	-0.115388429	-1.574627664
FOXF1/ctrl	862	Mean	holdout6	0.007054864	-1.488360135
FOXL2/HOXB9	92	Mean	holdout6	-0.338041376	-1.998822233
FOXL2/ctrl	648	Mean	holdout6	-0.151245324	-2.71029068
HOXB9/ctrl	691	Mean	holdout6	-0.089183145	-1.956596483
IER5L/LYL1	619	Mean	holdout6	-0.267035211	-2.659259828
IKZF3/MAPK1	293	Mean	holdout6	-0.118608796	-0.166320438
IKZF3/ctrl	675	Mean	holdout6	-0.19540627	-2.659156435
KLF1/ctrl	1000	Mean	holdout6	0.090189538	-1.080819028
LYL1/ctrl	427	Mean	holdout6	-0.048864591	-0.575343868
MAPK1/ctrl	755	Mean	holdout6	-0.049444538	0.259394846
OSR2/ctrl	980	Mean	holdout6	0.05090646	0.157242953
SGK1/TBX2	344	Mean	holdout6	-0.187495838	-1.828164488
SGK1/TBX3	297	Mean	holdout6	-0.326802638	-5.311568388
SGK1/ctrl	474	Mean	holdout6	-0.157211729	-3.224018924
TBX2/TBX3	1000	Mean	holdout6	-0.223677842	-2.468180996
TBX2/ctrl	682	Mean	holdout6	-0.082845987	-2.460291111
TBX3/ctrl	677	Mean	holdout6	-0.274174735	-6.085194573
TMSB4X/ctrl	535	Mean	holdout6	-0.481705308	-1.22804646
AHR/KLF1	476	Median	holdout6	0.242265684	-1.87044347
AHR/ctrl	556	Median	holdout6	0.20857403	-1.259956315
BAK1/KLF1	387	Median	holdout6	0.268551342	-1.868427183
BAK1/TMSB4X	323	Median	holdout6	0.098840402	0.583462165
BAK1/ctrl	1000	Median	holdout6	0.327937268	-0.247541212
C3ORF72/FOXL2	58	Median	holdout6	0.034738261	-2.850165149
CBL/CNN1	345	Median	holdout6	-0.014226997	-2.142504032
CBL/ctrl	656	Median	holdout6	0.240263593	-0.635857608
CDKN1A/CDKN1B	128	Median	holdout6	0.20906071	-2.065653874
CDKN1A/ctrl	343	Median	holdout6	0.263847329	-0.989557435
CDKN1B/ctrl	533	Median	holdout6	0.253417217	-1.168977319
CEBPA/CEBPB	64	Median	holdout6	-0.156073649	-1.769613247
CEBPA/KLF1	303	Median	holdout6	-0.048495726	-3.174247943
CEBPA/ctrl	449	Median	holdout6	-0.216042965	-1.975380757
CEBPB/FOSB	70	Median	holdout6	-0.071252171	-1.886380874
CEBPB/LYL1	186	Median	holdout6	0.188050441	-0.864751285
CEBPB/MAPK1	411	Median	holdout6	0.130044063	-0.779809338
CEBPB/OSR2	198	Median	holdout6	0.055466919	-0.838242461
CEBPB/ctrl	478	Median	holdout6	0.114454196	-1.372321327
CLDN6/KLF1	233	Median	holdout6	0.067278898	-3.45585386
CLDN6/ctrl	656	Median	holdout6	0.135459525	-1.497710196
CNN1/MAPK1	395	Median	holdout6	0.174391427	-0.239389357
CNN1/ctrl	753	Median	holdout6	0.218862854	-1.27321492
FOSB/IKZF3	244	Median	holdout6	0.166317961	-2.164597844
FOSB/OSR2	373	Median	holdout6	0.140596213	-1.137581322
FOSB/ctrl	625	Median	holdout6	0.268496289	-0.523630251
FOXF1/FOXL2	192	Median	holdout6	0.047985382	-1.987793274
FOXF1/HOXB9	198	Median	holdout6	0.136596376	-1.382254715
FOXF1/ctrl	862	Median	holdout6	0.284294943	-0.495153789
FOXL2/HOXB9	92	Median	holdout6	-0.006796125	-2.39393347
FOXL2/ctrl	648	Median	holdout6	0.165501265	-1.644838489
HOXB9/ctrl	691	Median	holdout6	0.218553247	-0.979068126
IER5L/LYL1	619	Median	holdout6	0.08015052	-1.624045197
IKZF3/MAPK1	293	Median	holdout6	0.110402341	-0.851608188
IKZF3/ctrl	675	Median	holdout6	0.077202058	-2.632805111
KLF1/ctrl	1000	Median	holdout6	0.284230927	-1.642592988
LYL1/ctrl	427	Median	holdout6	0.272426454	0.363850619
MAPK1/ctrl	755	Median	holdout6	0.199722512	-0.6261011
OSR2/ctrl	980	Median	holdout6	0.238068612	-0.264233941
SGK1/TBX2	344	Median	holdout6	0.077992872	-1.315263595
SGK1/TBX3	297	Median	holdout6	0.007280479	-1.777407298
SGK1/ctrl	474	Median	holdout6	0.170535826	-1.411231687
TBX2/TBX3	1000	Median	holdout6	0.100283967	-1.347733001
TBX2/ctrl	682	Median	holdout6	0.183025615	-1.338747529
TBX3/ctrl	677	Median	holdout6	0.103387917	-1.160180361
TMSB4X/ctrl	535	Median	holdout6	0.09685213	0.715765914
BPGM/SAMD1	299	PerturbNet	holdout7	0.938277116	0.549126887
BPGM/ctrl	463	PerturbNet	holdout7	0.960158346	0.578981357
C3ORF72/FOXL2	58	PerturbNet	holdout7	0.902259517	0.622892097
CBL/CNN1	345	PerturbNet	holdout7	0.875158677	0.328031941
CBL/PTPN12	331	PerturbNet	holdout7	0.926384656	0.661774027
CBL/PTPN9	300	PerturbNet	holdout7	0.93868609	0.714941516
CBL/UBASH3A	64	PerturbNet	holdout7	0.917140773	0.709117548
CBL/UBASH3B	403	PerturbNet	holdout7	0.910289509	0.607246169
CBL/ctrl	656	PerturbNet	holdout7	0.980726131	0.89964059
CEBPB/CEBPE	110	PerturbNet	holdout7	0.81912903	0.05737013
CEBPB/MAPK1	411	PerturbNet	holdout7	0.879114783	0.163096511
CEBPB/PTPN12	324	PerturbNet	holdout7	0.951821407	0.43414082
CEBPB/ctrl	478	PerturbNet	holdout7	0.903409156	0.13778822
CEBPE/CNN1	232	PerturbNet	holdout7	0.93389319	0.255869075
CEBPE/ETS2	347	PerturbNet	holdout7	0.86423941	-0.047104363
CEBPE/KLF1	465	PerturbNet	holdout7	0.943919068	0.396316912
CEBPE/PTPN12	404	PerturbNet	holdout7	0.95538339	0.56477341
CEBPE/ctrl	1000	PerturbNet	holdout7	0.882737742	-0.02434315
CLDN6/KLF1	233	PerturbNet	holdout7	0.888791233	-0.095408764
CLDN6/ctrl	656	PerturbNet	holdout7	0.937540528	0.412767598
CNN1/ETS2	888	PerturbNet	holdout7	0.967059523	0.752485081
CNN1/MAPK1	395	PerturbNet	holdout7	0.945958183	0.70218826
CNN1/UBASH3A	175	PerturbNet	holdout7	0.874652467	0.378335439
CNN1/UBASH3B	398	PerturbNet	holdout7	0.866553718	0.31235336
CNN1/ctrl	753	PerturbNet	holdout7	0.955538259	0.628108159
DLX2/SNAI1	128	PerturbNet	holdout7	0.881485413	0.292886802
DLX2/ctrl	727	PerturbNet	holdout7	0.964972768	0.699496786
DUSP9/ETS2	780	PerturbNet	holdout7	0.949380286	0.565548743
DUSP9/KLF1	360	PerturbNet	holdout7	0.881293304	0.00977503
DUSP9/MAPK1	290	PerturbNet	holdout7	0.959510548	0.592346189
DUSP9/PRTG	295	PerturbNet	holdout7	0.876983608	-0.069102397
DUSP9/SNAI1	182	PerturbNet	holdout7	0.828418434	0.149156303
DUSP9/ctrl	715	PerturbNet	holdout7	0.920008488	0.422889938
ETS2/MAPK1	457	PerturbNet	holdout7	0.827601023	0.020223476
ETS2/PRTG	440	PerturbNet	holdout7	0.951197912	0.400159706
ETS2/ctrl	1000	PerturbNet	holdout7	0.95236275	0.689110241
FOXL2/ZNF318	238	PerturbNet	holdout7	0.958208667	0.461539135
FOXL2/ctrl	648	PerturbNet	holdout7	0.971670582	0.798020073
KLF1/ctrl	1000	PerturbNet	holdout7	0.942834942	0.505872765
MAPK1/PRTG	488	PerturbNet	holdout7	0.947260881	0.648573689
MAPK1/ctrl	755	PerturbNet	holdout7	0.914117306	0.413994401
PRTG/ctrl	677	PerturbNet	holdout7	0.95027439	0.384241381
PTPN12/PTPN9	361	PerturbNet	holdout7	0.927978827	0.69566932
PTPN12/SAMD1	347	PerturbNet	holdout7	0.921206421	0.537541796
PTPN12/SNAI1	280	PerturbNet	holdout7	0.955471233	0.707626105
PTPN12/UBASH3A	306	PerturbNet	holdout7	0.917034347	0.603465431
PTPN12/UBASH3B	294	PerturbNet	holdout7	0.913812746	0.622516232
PTPN12/ZBTB25	302	PerturbNet	holdout7	0.925628911	0.648290711
PTPN12/ctrl	443	PerturbNet	holdout7	0.970822953	0.831443528
PTPN9/UBASH3B	318	PerturbNet	holdout7	0.93115378	0.577417244
PTPN9/ctrl	441	PerturbNet	holdout7	0.977492993	0.841960254
SAMD1/UBASH3B	240	PerturbNet	holdout7	0.931316086	0.558043791
SAMD1/ctrl	489	PerturbNet	holdout7	0.97373686	0.809268326
SNAI1/UBASH3B	297	PerturbNet	holdout7	0.961616099	0.68772602
SNAI1/ctrl	458	PerturbNet	holdout7	0.965401994	0.806159602
UBASH3A/UBASH3B	540	PerturbNet	holdout7	0.979103157	0.820621742
UBASH3A/ctrl	806	PerturbNet	holdout7	0.991370708	0.95922355
UBASH3B/ZBTB25	253	PerturbNet	holdout7	0.935457311	0.70987278
UBASH3B/ctrl	1000	PerturbNet	holdout7	0.985779646	0.893455084
ZBTB25/ctrl	732	PerturbNet	holdout7	0.978163469	0.879305981
ZNF318/ctrl	643	PerturbNet	holdout7	0.976162324	0.677710167
BPGM/SAMD1	299	GEARS	holdout7	0.841778389	0.374169441
BPGM/ctrl	463	GEARS	holdout7	0.918028817	0.421494664
CBL/CNN1	345	GEARS	holdout7	0.781086221	0.06502262
CBL/PTPN12	331	GEARS	holdout7	0.792686489	0.428733171
CBL/PTPN9	300	GEARS	holdout7	0.826620034	0.545426822
CBL/UBASH3A	64	GEARS	holdout7	0.812040144	0.694709261
CBL/UBASH3B	403	GEARS	holdout7	0.803986503	0.380419047
CBL/ctrl	656	GEARS	holdout7	0.950721925	0.869732939
CEBPB/CEBPE	110	GEARS	holdout7	0.743573371	0.778292234
CEBPB/MAPK1	411	GEARS	holdout7	0.765109873	0.587657218
CEBPB/PTPN12	324	GEARS	holdout7	0.764205156	0.354574914
CEBPB/ctrl	478	GEARS	holdout7	0.843302981	0.617008628
CEBPE/CNN1	232	GEARS	holdout7	0.806103013	0.070635086
CEBPE/ETS2	347	GEARS	holdout7	0.747605228	0.159576238
CEBPE/KLF1	465	GEARS	holdout7	0.81516719	0.105332827
CEBPE/PTPN12	404	GEARS	holdout7	0.807483016	0.471089888
CEBPE/ctrl	1000	GEARS	holdout7	0.834112589	-0.217723733
CLDN6/KLF1	233	GEARS	holdout7	0.821955393	-0.418387723
CLDN6/ctrl	656	GEARS	holdout7	0.904260079	0.226650877
CNN1/ETS2	888	GEARS	holdout7	0.804787206	0.694161929
CNN1/MAPK1	395	GEARS	holdout7	0.838757019	0.633835816
CNN1/UBASH3A	175	GEARS	holdout7	0.756366437	0.019673155
CNN1/UBASH3B	398	GEARS	holdout7	0.75870863	0.058108746
CNN1/ctrl	753	GEARS	holdout7	0.918943606	0.512287064
DLX2/SNAI1	128	GEARS	holdout7	0.760596847	0.276008113
DLX2/ctrl	727	GEARS	holdout7	0.925818254	0.595589153
DUSP9/ETS2	780	GEARS	holdout7	0.776605337	0.279024884
DUSP9/KLF1	360	GEARS	holdout7	0.789102962	-0.416382913
DUSP9/MAPK1	290	GEARS	holdout7	0.835361446	0.467246208
DUSP9/PRTG	295	GEARS	holdout7	0.787065943	-0.293162715
DUSP9/SNAI1	182	GEARS	holdout7	0.760408932	0.139448941
DUSP9/ctrl	715	GEARS	holdout7	0.873824809	0.145705743
ETS2/MAPK1	457	GEARS	holdout7	0.716351901	-0.02043206
ETS2/PRTG	440	GEARS	holdout7	0.812957194	0.269810328
ETS2/ctrl	1000	GEARS	holdout7	0.891400065	0.695067337
FOXL2/ZNF318	238	GEARS	holdout7	0.861020721	0.471134449
FOXL2/ctrl	648	GEARS	holdout7	0.93530215	0.765112943
KLF1/ctrl	1000	GEARS	holdout7	0.930959289	0.387519675
MAPK1/PRTG	488	GEARS	holdout7	0.855625173	0.619834282
MAPK1/ctrl	755	GEARS	holdout7	0.871505533	0.241597222
PRTG/ctrl	677	GEARS	holdout7	0.919339934	0.203042524
PTPN12/PTPN9	361	GEARS	holdout7	0.770986567	0.430297688
PTPN12/SAMD1	347	GEARS	holdout7	0.813751669	0.409666341
PTPN12/SNAI1	280	GEARS	holdout7	0.785213289	0.494017777
PTPN12/UBASH3A	306	GEARS	holdout7	0.75940462	0.343578528
PTPN12/UBASH3B	294	GEARS	holdout7	0.776180641	0.490374765
PTPN12/ZBTB25	302	GEARS	holdout7	0.608246496	0.161610022
PTPN12/ctrl	443	GEARS	holdout7	0.923119266	0.732994559
PTPN9/UBASH3B	318	GEARS	holdout7	0.815916333	0.412769526
PTPN9/ctrl	441	GEARS	holdout7	0.941411509	0.812948519
SAMD1/UBASH3B	240	GEARS	holdout7	0.843042621	0.320731193
SAMD1/ctrl	489	GEARS	holdout7	0.945806215	0.740451279
SNAI1/UBASH3B	297	GEARS	holdout7	0.808287624	0.550159539
SNAI1/ctrl	458	GEARS	holdout7	0.892991441	0.631415651
UBASH3A/UBASH3B	540	GEARS	holdout7	0.845092888	0.710858505
UBASH3A/ctrl	806	GEARS	holdout7	0.944822828	0.939371245
UBASH3B/ZBTB25	253	GEARS	holdout7	0.662611403	0.317484947
UBASH3B/ctrl	1000	GEARS	holdout7	0.947396509	0.862680993
ZBTB25/ctrl	732	GEARS	holdout7	0.815619885	0.710034472
ZNF318/ctrl	643	GEARS	holdout7	0.951421482	0.646002491
BPGM/SAMD1	299	Biolord	holdout7	0.938767683	0.487793754
BPGM/ctrl	463	Biolord	holdout7	0.963808595	0.583690791
CBL/CNN1	345	Biolord	holdout7	0.889423234	0.221447923
CBL/PTPN9	300	Biolord	holdout7	0.960809413	0.753820319
CBL/PTPN12	331	Biolord	holdout7	0.912845285	0.394002273
CBL/UBASH3A	64	Biolord	holdout7	0.934917027	0.707372289
CBL/UBASH3B	403	Biolord	holdout7	0.953333599	0.696716573
CBL/ctrl	656	Biolord	holdout7	0.9808702	0.911571009
CEBPB/CEBPE	110	Biolord	holdout7	0.925994736	0.582350203
CEBPB/MAPK1	411	Biolord	holdout7	0.899085909	0.404559745
CEBPB/PTPN12	324	Biolord	holdout7	0.916357749	0.254193085
CEBPB/ctrl	478	Biolord	holdout7	0.933074644	0.370623989
CEBPE/CNN1	232	Biolord	holdout7	0.932281511	0.191384848
CEBPE/ETS2	347	Biolord	holdout7	0.856605709	-0.028108083
CEBPE/KLF1	465	Biolord	holdout7	0.86260674	0.120106676
CEBPE/PTPN12	404	Biolord	holdout7	0.954004211	0.615988529
CEBPE/ctrl	1000	Biolord	holdout7	0.864308107	-0.344484542
CLDN6/KLF1	233	Biolord	holdout7	0.905504365	-0.157205064
CLDN6/ctrl	656	Biolord	holdout7	0.942305302	0.363885759
CNN1/ETS2	888	Biolord	holdout7	0.955577129	0.739776615
CNN1/MAPK1	395	Biolord	holdout7	0.936538812	0.647876175
CNN1/UBASH3A	175	Biolord	holdout7	0.888157482	0.220521738
CNN1/UBASH3B	398	Biolord	holdout7	0.914910935	0.390707695
CNN1/ctrl	753	Biolord	holdout7	0.960083898	0.620561793
DLX2/SNAI1	128	Biolord	holdout7	0.883810641	0.062781998
DLX2/ctrl	727	Biolord	holdout7	0.943823049	0.561172227
DUSP9/ETS2	780	Biolord	holdout7	0.923513392	0.436663156
DUSP9/KLF1	360	Biolord	holdout7	0.862358834	-0.016375009
DUSP9/MAPK1	290	Biolord	holdout7	0.929160373	0.51833604
DUSP9/PRTG	295	Biolord	holdout7	0.920666807	0.063093974
DUSP9/SNAI1	182	Biolord	holdout7	0.874507035	-0.019649843
DUSP9/ctrl	715	Biolord	holdout7	0.930605967	0.394040424
ETS2/MAPK1	457	Biolord	holdout7	0.819284667	-0.126079379
ETS2/PRTG	440	Biolord	holdout7	0.945976324	0.327189402
ETS2/ctrl	1000	Biolord	holdout7	0.933140348	0.581705453
FOXL2/ZNF318	238	Biolord	holdout7	0.964502649	0.472508231
FOXL2/ctrl	648	Biolord	holdout7	0.963682616	0.760368926
KLF1/ctrl	1000	Biolord	holdout7	0.890836647	0.302380537
MAPK1/PRTG	488	Biolord	holdout7	0.942739826	0.663652619
MAPK1/ctrl	755	Biolord	holdout7	0.890114595	0.253557511
PRTG/ctrl	677	Biolord	holdout7	0.950893638	0.296408423
PTPN9/UBASH3B	318	Biolord	holdout7	0.94371554	0.65974578
PTPN9/ctrl	441	Biolord	holdout7	0.960309776	0.803482407
PTPN12/PTPN9	361	Biolord	holdout7	0.912652156	0.480159671
PTPN12/SAMD1	347	Biolord	holdout7	0.920842156	0.343034948
PTPN12/SNAI1	280	Biolord	holdout7	0.954252546	0.61168845
PTPN12/UBASH3A	306	Biolord	holdout7	0.907474183	0.334781936
PTPN12/UBASH3B	294	Biolord	holdout7	0.921993517	0.543750229
PTPN12/ZBTB25	302	Biolord	holdout7	0.901520543	0.283373396
PTPN12/ctrl	443	Biolord	holdout7	0.962579443	0.742485132
SAMD1/UBASH3B	240	Biolord	holdout7	0.962014638	0.680203787
SAMD1/ctrl	489	Biolord	holdout7	0.970822233	0.811391838
SNAI1/UBASH3B	297	Biolord	holdout7	0.951550139	0.688652196
SNAI1/ctrl	458	Biolord	holdout7	0.947214291	0.650461175
UBASH3A/UBASH3B	540	Biolord	holdout7	0.97950897	0.849059518
UBASH3A/ctrl	806	Biolord	holdout7	0.984244986	0.939913375
UBASH3B/ZBTB25	253	Biolord	holdout7	0.952137205	0.720373477
UBASH3B/ctrl	1000	Biolord	holdout7	0.967956448	0.864804741
ZBTB25/ctrl	732	Biolord	holdout7	0.976835206	0.880336633
ZNF318/ctrl	643	Biolord	holdout7	0.97157977	0.640984623
BPGM/SAMD1	299	Training Sample	holdout7	0.923278113	0.192886124
BPGM/ctrl	463	Training Sample	holdout7	0.953300072	0.517324913
C3ORF72/FOXL2	58	Training Sample	holdout7	0.903778512	0.136740354
CBL/CNN1	345	Training Sample	holdout7	0.847546226	-0.093397954
CBL/PTPN12	331	Training Sample	holdout7	0.911910462	0.413712532
CBL/PTPN9	300	Training Sample	holdout7	0.9320137	0.583235547
CBL/UBASH3A	64	Training Sample	holdout7	0.928684122	0.516210835
CBL/UBASH3B	403	Training Sample	holdout7	0.887608618	0.259398342
CBL/ctrl	656	Training Sample	holdout7	0.974579609	0.878604329
CEBPB/CEBPE	110	Training Sample	holdout7	0.733209346	0.088166707
CEBPB/MAPK1	411	Training Sample	holdout7	0.855206489	0.510466969
CEBPB/PTPN12	324	Training Sample	holdout7	0.948753442	0.303785775
CEBPB/ctrl	478	Training Sample	holdout7	0.873828166	-0.132550251
CEBPE/CNN1	232	Training Sample	holdout7	0.920531925	0.04568561
CEBPE/ETS2	347	Training Sample	holdout7	0.849030658	0.444672837
CEBPE/KLF1	465	Training Sample	holdout7	0.939012571	0.303236231
CEBPE/PTPN12	404	Training Sample	holdout7	0.951739788	0.416505683
CEBPE/ctrl	1000	Training Sample	holdout7	0.83616429	-0.358829191
CLDN6/KLF1	233	Training Sample	holdout7	0.860416359	-0.43534583
CLDN6/ctrl	656	Training Sample	holdout7	0.91902786	0.198525679
CNN1/ETS2	888	Training Sample	holdout7	0.964463891	0.89035961
CNN1/MAPK1	395	Training Sample	holdout7	0.945432921	0.824358835
CNN1/UBASH3A	175	Training Sample	holdout7	0.860354306	-0.051432811
CNN1/UBASH3B	398	Training Sample	holdout7	0.83836255	-0.043885672
CNN1/ctrl	753	Training Sample	holdout7	0.941948103	0.459747675
DLX2/SNAI1	128	Training Sample	holdout7	0.859574277	-0.326563749
DLX2/ctrl	727	Training Sample	holdout7	0.958033263	0.51970152
DUSP9/ETS2	780	Training Sample	holdout7	0.939803127	0.31714727
DUSP9/KLF1	360	Training Sample	holdout7	0.842180786	-0.416603076
DUSP9/MAPK1	290	Training Sample	holdout7	0.955156761	0.542058624
DUSP9/PRTG	295	Training Sample	holdout7	0.860438079	-0.26508888
DUSP9/SNAI1	182	Training Sample	holdout7	0.800651911	-0.698121502
DUSP9/ctrl	715	Training Sample	holdout7	0.903561233	0.126002592
ETS2/MAPK1	457	Training Sample	holdout7	0.801861497	0.291442965
ETS2/PRTG	440	Training Sample	holdout7	0.954004937	0.404711573
ETS2/ctrl	1000	Training Sample	holdout7	0.948715789	0.832254199
FOXL2/ZNF318	238	Training Sample	holdout7	0.960765662	0.354066694
FOXL2/ctrl	648	Training Sample	holdout7	0.969794467	0.599421974
KLF1/ctrl	1000	Training Sample	holdout7	0.932058595	0.430824986
MAPK1/PRTG	488	Training Sample	holdout7	0.948014604	0.865448394
MAPK1/ctrl	755	Training Sample	holdout7	0.89961484	0.651785281
PRTG/ctrl	677	Training Sample	holdout7	0.945200266	0.367149986
PTPN12/PTPN9	361	Training Sample	holdout7	0.919878835	0.413207473
PTPN12/SAMD1	347	Training Sample	holdout7	0.921122362	0.257973388
PTPN12/SNAI1	280	Training Sample	holdout7	0.960649502	0.557473022
PTPN12/UBASH3A	306	Training Sample	holdout7	0.906871013	0.391510558
PTPN12/UBASH3B	294	Training Sample	holdout7	0.915778838	0.415274587
PTPN12/ZBTB25	302	Training Sample	holdout7	0.910127021	0.392564557
PTPN12/ctrl	443	Training Sample	holdout7	0.968294149	0.807272713
PTPN9/UBASH3B	318	Training Sample	holdout7	0.917640558	0.401197312
PTPN9/ctrl	441	Training Sample	holdout7	0.974845223	0.85270892
SAMD1/UBASH3B	240	Training Sample	holdout7	0.922188978	0.141022852
SAMD1/ctrl	489	Training Sample	holdout7	0.963859667	0.555562335
SNAI1/UBASH3B	297	Training Sample	holdout7	0.958214244	0.618589841
SNAI1/ctrl	458	Training Sample	holdout7	0.964922978	0.714752366
UBASH3A/UBASH3B	540	Training Sample	holdout7	0.977284137	0.835851286
UBASH3A/ctrl	806	Training Sample	holdout7	0.987583496	0.959160281
UBASH3B/ZBTB25	253	Training Sample	holdout7	0.912752605	0.413234626
UBASH3B/ctrl	1000	Training Sample	holdout7	0.975862781	0.899091353
ZBTB25/ctrl	732	Training Sample	holdout7	0.968402207	0.806176957
ZNF318/ctrl	643	Training Sample	holdout7	0.973817435	0.646856226
BPGM/SAMD1	299	KNN	holdout7	0.908869682	0.421572515
BPGM/ctrl	463	KNN	holdout7	0.949949486	0.47603713
C3ORF72/FOXL2	58	KNN	holdout7	0.902270652	0.115123631
CBL/CNN1	345	KNN	holdout7	0.818762641	-0.238334961
CBL/PTPN12	331	KNN	holdout7	0.925300806	0.481779177
CBL/PTPN9	300	KNN	holdout7	0.909250711	0.255126283
CBL/UBASH3A	64	KNN	holdout7	0.900584178	0.187389023
CBL/UBASH3B	403	KNN	holdout7	0.865853152	0.122061622
CBL/ctrl	656	KNN	holdout7	0.965702864	0.788213942
CEBPB/CEBPE	110	KNN	holdout7	0.751676278	0.19598566
CEBPB/MAPK1	411	KNN	holdout7	0.874958696	0.648962599
CEBPB/PTPN12	324	KNN	holdout7	0.921391769	0.156646249
CEBPB/ctrl	478	KNN	holdout7	0.869522896	-0.043347339
CEBPE/CNN1	232	KNN	holdout7	0.90445334	0.095499014
CEBPE/ETS2	347	KNN	holdout7	0.812236008	0.370864306
CEBPE/KLF1	465	KNN	holdout7	0.902441456	0.181345657
CEBPE/PTPN12	404	KNN	holdout7	0.920798406	0.281304805
CEBPE/ctrl	1000	KNN	holdout7	0.839482303	-0.333275364
CLDN6/KLF1	233	KNN	holdout7	0.867279589	-0.221342403
CLDN6/ctrl	656	KNN	holdout7	0.920318229	0.19637167
CNN1/ETS2	888	KNN	holdout7	0.943094669	0.884463532
CNN1/MAPK1	395	KNN	holdout7	0.923452246	0.797265454
CNN1/UBASH3A	175	KNN	holdout7	0.876221676	0.042142517
CNN1/UBASH3B	398	KNN	holdout7	0.810867443	-0.113552898
CNN1/ctrl	753	KNN	holdout7	0.940655599	0.452084967
DLX2/SNAI1	128	KNN	holdout7	0.871490737	0.015455302
DLX2/ctrl	727	KNN	holdout7	0.933863048	0.518941018
DUSP9/ETS2	780	KNN	holdout7	0.921940781	0.083217709
DUSP9/KLF1	360	KNN	holdout7	0.868347879	-0.095829796
DUSP9/MAPK1	290	KNN	holdout7	0.927879912	0.471355588
DUSP9/PRTG	295	KNN	holdout7	0.855866079	-0.272499887
DUSP9/SNAI1	182	KNN	holdout7	0.776238894	-0.669931626
DUSP9/ctrl	715	KNN	holdout7	0.888987092	0.041689455
ETS2/MAPK1	457	KNN	holdout7	0.809890067	0.436615361
ETS2/PRTG	440	KNN	holdout7	0.932414497	0.478998902
ETS2/ctrl	1000	KNN	holdout7	0.93725903	0.830553575
FOXL2/ZNF318	238	KNN	holdout7	0.942103145	0.386544037
FOXL2/ctrl	648	KNN	holdout7	0.970552792	0.724638964
KLF1/ctrl	1000	KNN	holdout7	0.920145273	0.354392033
MAPK1/PRTG	488	KNN	holdout7	0.943701136	0.857999662
MAPK1/ctrl	755	KNN	holdout7	0.895794643	0.660408827
PRTG/ctrl	677	KNN	holdout7	0.947109764	0.33716485
PTPN12/PTPN9	361	KNN	holdout7	0.927763459	0.491086348
PTPN12/SAMD1	347	KNN	holdout7	0.942890257	0.517307796
PTPN12/SNAI1	280	KNN	holdout7	0.900865992	0.380361027
PTPN12/UBASH3A	306	KNN	holdout7	0.912232543	0.400552684
PTPN12/UBASH3B	294	KNN	holdout7	0.929361612	0.576066621
PTPN12/ZBTB25	302	KNN	holdout7	0.931198455	0.685341676
PTPN12/ctrl	443	KNN	holdout7	0.971990241	0.797355831
PTPN9/UBASH3B	318	KNN	holdout7	0.911884792	0.36996482
PTPN9/ctrl	441	KNN	holdout7	0.977205723	0.821848372
SAMD1/UBASH3B	240	KNN	holdout7	0.91701669	0.208224734
SAMD1/ctrl	489	KNN	holdout7	0.945077824	0.437064722
SNAI1/UBASH3B	297	KNN	holdout7	0.909322709	0.562966909
SNAI1/ctrl	458	KNN	holdout7	0.915366396	0.688234242
UBASH3A/UBASH3B	540	KNN	holdout7	0.974093514	0.802514074
UBASH3A/ctrl	806	KNN	holdout7	0.99188572	0.972764581
UBASH3B/ZBTB25	253	KNN	holdout7	0.917742384	0.445444483
UBASH3B/ctrl	1000	KNN	holdout7	0.972373616	0.866842317
ZBTB25/ctrl	732	KNN	holdout7	0.933851562	0.755965932
ZNF318/ctrl	643	KNN	holdout7	0.968539033	0.600321773
BPGM/SAMD1	299	linear_additive	holdout7	0.845615431	0.46131534
BPGM/ctrl	463	linear_additive	holdout7	0.925665522	0.489958728
CBL/CNN1	345	linear_additive	holdout7	0.681760758	0.199696516
CBL/PTPN12	331	linear_additive	holdout7	0.739874455	0.577614413
CBL/PTPN9	300	linear_additive	holdout7	0.872663518	0.716786998
CBL/UBASH3A	64	linear_additive	holdout7	0.959795084	0.638473682
CBL/UBASH3B	403	linear_additive	holdout7	0.725775983	0.459737654
CBL/ctrl	656	linear_additive	holdout7	0.956510246	0.888046191
CEBPB/CEBPE	110	linear_additive	holdout7	0.956106525	0.973702809
CEBPB/MAPK1	411	linear_additive	holdout7	0.807648441	0.788219042
CEBPB/PTPN12	324	linear_additive	holdout7	0.945528181	0.48436765
CEBPB/ctrl	478	linear_additive	holdout7	0.951644369	0.094766813
CEBPE/CNN1	232	linear_additive	holdout7	0.544966288	0.047761939
CEBPE/ETS2	347	linear_additive	holdout7	0.950226749	0.9646299
CEBPE/KLF1	465	linear_additive	holdout7	0.827929241	-0.151984486
CEBPE/PTPN12	404	linear_additive	holdout7	0.517925044	0.232096636
CEBPE/ctrl	1000	linear_additive	holdout7	0.923076398	0.592706323
CLDN6/KLF1	233	linear_additive	holdout7	0.846534911	-0.404547107
CLDN6/ctrl	656	linear_additive	holdout7	0.959142636	0.046004958
CNN1/ETS2	888	linear_additive	holdout7	0.933576787	0.929629124
CNN1/MAPK1	395	linear_additive	holdout7	0.866231827	0.855415331
CNN1/UBASH3A	175	linear_additive	holdout7	0.802180799	0.248626929
CNN1/UBASH3B	398	linear_additive	holdout7	0.659610268	0.218765926
CNN1/ctrl	753	linear_additive	holdout7	0.951313392	0.400611671
DLX2/SNAI1	128	linear_additive	holdout7	0.875440278	0.092074782
DLX2/ctrl	727	linear_additive	holdout7	0.977394829	0.449070888
DUSP9/ETS2	780	linear_additive	holdout7	0.938129844	0.417102433
DUSP9/KLF1	360	linear_additive	holdout7	0.833650447	-0.401907203
DUSP9/MAPK1	290	linear_additive	holdout7	0.932105074	0.3580849
DUSP9/PRTG	295	linear_additive	holdout7	0.75081686	0.104889822
DUSP9/SNAI1	182	linear_additive	holdout7	0.77195983	0.200821927
DUSP9/ctrl	715	linear_additive	holdout7	0.661993375	0.264579475
ETS2/MAPK1	457	linear_additive	holdout7	0.682765301	0.646226371
ETS2/PRTG	440	linear_additive	holdout7	0.936149898	0.440103702
ETS2/ctrl	1000	linear_additive	holdout7	0.861076935	0.828212188
FOXL2/ZNF318	238	linear_additive	holdout7	0.96669566	0.456716873
FOXL2/ctrl	648	linear_additive	holdout7	0.98071482	0.727779528
KLF1/ctrl	1000	linear_additive	holdout7	0.921656387	0.095780596
MAPK1/PRTG	488	linear_additive	holdout7	0.862248366	0.857870813
MAPK1/ctrl	755	linear_additive	holdout7	0.786169716	0.755669062
PRTG/ctrl	677	linear_additive	holdout7	0.942452187	0.141941183
PTPN12/PTPN9	361	linear_additive	holdout7	0.777480584	0.638076693
PTPN12/SAMD1	347	linear_additive	holdout7	0.71645605	0.499977093
PTPN12/SNAI1	280	linear_additive	holdout7	0.908708399	0.631682536
PTPN12/UBASH3A	306	linear_additive	holdout7	0.73366242	0.535936257
PTPN12/UBASH3B	294	linear_additive	holdout7	0.773157498	0.584683398
PTPN12/ZBTB25	302	linear_additive	holdout7	0.685752367	0.445374064
PTPN12/ctrl	443	linear_additive	holdout7	0.954961141	0.782838972
PTPN9/UBASH3B	318	linear_additive	holdout7	0.9183168	0.625358361
PTPN9/ctrl	441	linear_additive	holdout7	0.992142715	0.833430629
SAMD1/UBASH3B	240	linear_additive	holdout7	0.852899625	0.462092611
SAMD1/ctrl	489	linear_additive	holdout7	0.945720976	0.677724897
SNAI1/UBASH3B	297	linear_additive	holdout7	0.965890768	0.784451957
SNAI1/ctrl	458	linear_additive	holdout7	0.986960639	0.722275099
UBASH3A/UBASH3B	540	linear_additive	holdout7	0.97141503	0.865900066
UBASH3A/ctrl	806	linear_additive	holdout7	0.994669138	0.953090902
UBASH3B/ZBTB25	253	linear_additive	holdout7	0.780280226	0.556887616
UBASH3B/ctrl	1000	linear_additive	holdout7	0.98180392	0.914138266
ZBTB25/ctrl	732	linear_additive	holdout7	0.971275363	0.723292362
ZNF318/ctrl	643	linear_additive	holdout7	0.988980025	0.590282716
BPGM/SAMD1	299	Mean	holdout7	-0.16970321	-1.98343215
BPGM/ctrl	463	Mean	holdout7	-0.091533097	-2.256600416
C3ORF72/FOXL2	58	Mean	holdout7	-0.274333722	-3.17474266
CBL/CNN1	345	Mean	holdout7	-0.398299441	-1.427808203
CBL/PTPN12	331	Mean	holdout7	-0.229340872	-1.034477915
CBL/PTPN9	300	Mean	holdout7	-0.2518719	-2.37037142
CBL/UBASH3A	64	Mean	holdout7	-0.274210098	-3.074998819
CBL/UBASH3B	403	Mean	holdout7	-0.354619344	-1.729712338
CBL/ctrl	656	Mean	holdout7	-0.053853911	-1.681482791
CEBPB/CEBPE	110	Mean	holdout7	-0.277517298	0.249172683
CEBPB/MAPK1	411	Mean	holdout7	-0.052900719	0.38986452
CEBPB/PTPN12	324	Mean	holdout7	-0.051347616	-2.178047743
CEBPB/ctrl	478	Mean	holdout7	-0.065311238	-0.747935474
CEBPE/CNN1	232	Mean	holdout7	-0.091420866	-2.248980401
CEBPE/ETS2	347	Mean	holdout7	-0.027695406	0.310400051
CEBPE/KLF1	465	Mean	holdout7	0.115429699	-1.436323236
CEBPE/PTPN12	404	Mean	holdout7	0.012432463	-2.000851082
CEBPE/ctrl	1000	Mean	holdout7	-0.10729803	-0.845680643
CLDN6/KLF1	233	Mean	holdout7	-0.120269556	-1.42485489
CLDN6/ctrl	656	Mean	holdout7	-0.11014154	-2.006783989
CNN1/ETS2	888	Mean	holdout7	-0.080705084	-0.528103411
CNN1/MAPK1	395	Mean	holdout7	-0.118874237	-0.038264445
CNN1/UBASH3A	175	Mean	holdout7	-0.437606481	-2.254874348
CNN1/UBASH3B	398	Mean	holdout7	-0.42298436	-1.32440985
CNN1/ctrl	753	Mean	holdout7	-0.087843819	-1.583289289
DLX2/SNAI1	128	Mean	holdout7	-0.363781445	-2.417044856
DLX2/ctrl	727	Mean	holdout7	-0.175145032	-2.066354395
DUSP9/ETS2	780	Mean	holdout7	-0.10647376	-1.406745236
DUSP9/KLF1	360	Mean	holdout7	-0.089725293	-0.574572878
DUSP9/MAPK1	290	Mean	holdout7	0.00044803	-1.453119641
DUSP9/PRTG	295	Mean	holdout7	-0.169374793	-1.098110101
DUSP9/SNAI1	182	Mean	holdout7	-0.333026756	-0.6959792
DUSP9/ctrl	715	Mean	holdout7	-0.143693151	-1.294985608
ETS2/MAPK1	457	Mean	holdout7	-0.242267185	0.461975338
ETS2/PRTG	440	Mean	holdout7	-0.008497476	-1.64475192
ETS2/ctrl	1000	Mean	holdout7	-0.0172278	-0.008950148
FOXL2/ZNF318	238	Mean	holdout7	-0.085430546	-3.485172476
FOXL2/ctrl	648	Mean	holdout7	-0.131968416	-2.723763225
KLF1/ctrl	1000	Mean	holdout7	0.091453613	-1.031059303
MAPK1/PRTG	488	Mean	holdout7	0.015493154	0.00310484
MAPK1/ctrl	755	Mean	holdout7	-0.033165506	0.311665713
PRTG/ctrl	677	Mean	holdout7	-0.018509734	-1.938562281
PTPN12/PTPN9	361	Mean	holdout7	-0.291641981	-1.488815394
PTPN12/SAMD1	347	Mean	holdout7	-0.355500263	-3.469668531
PTPN12/SNAI1	280	Mean	holdout7	-0.111713681	-3.029949754
PTPN12/UBASH3A	306	Mean	holdout7	-0.290836935	-1.642530221
PTPN12/UBASH3B	294	Mean	holdout7	-0.30806872	-1.441510692
PTPN12/ZBTB25	302	Mean	holdout7	-0.25425085	-1.273347157
PTPN12/ctrl	443	Mean	holdout7	-0.028690096	-2.346248978
PTPN9/UBASH3B	318	Mean	holdout7	-0.200244222	-1.731075422
PTPN9/ctrl	441	Mean	holdout7	-0.029911382	-2.367551744
SAMD1/UBASH3B	240	Mean	holdout7	-0.243842486	-3.452681917
SAMD1/ctrl	489	Mean	holdout7	-0.090150463	-3.324781761
SNAI1/UBASH3B	297	Mean	holdout7	-0.167186636	-4.786416128
SNAI1/ctrl	458	Mean	holdout7	-0.00069267	-1.290353209
UBASH3A/UBASH3B	540	Mean	holdout7	-0.030886208	-2.139613797
UBASH3A/ctrl	806	Mean	holdout7	0.010914399	-2.627109565
UBASH3B/ZBTB25	253	Mean	holdout7	-0.247223657	-1.640837093
UBASH3B/ctrl	1000	Mean	holdout7	-0.027986953	-2.910462982
ZBTB25/ctrl	732	Mean	holdout7	0.001525838	-2.149358035
ZNF318/ctrl	643	Mean	holdout7	0.02219423	-2.538342512
BPGM/SAMD1	299	Median	holdout7	0.105297865	-1.651320757
BPGM/ctrl	463	Median	holdout7	0.199151147	-1.790858999
C3ORF72/FOXL2	58	Median	holdout7	0.035538928	-2.850165149
CBL/CNN1	345	Median	holdout7	-0.016128924	-2.142504032
CBL/PTPN12	331	Median	holdout7	0.089757342	-1.29029245
CBL/PTPN9	300	Median	holdout7	0.09252445	-1.702968385
CBL/UBASH3A	64	Median	holdout7	0.083197626	-1.84759978
CBL/UBASH3B	403	Median	holdout7	0.008425934	-1.690924126
CBL/ctrl	656	Median	holdout7	0.242793082	-0.635857608
CEBPB/CEBPE	110	Median	holdout7	-0.055292433	-1.178124317
CEBPB/MAPK1	411	Median	holdout7	0.139581314	-0.777594298
CEBPB/PTPN12	324	Median	holdout7	0.17723421	-1.801857262
CEBPB/ctrl	478	Median	holdout7	0.126806444	-1.372321327
CEBPE/CNN1	232	Median	holdout7	0.14806299	-1.82048163
CEBPE/ETS2	347	Median	holdout7	0.142380323	-1.093137774
CEBPE/KLF1	465	Median	holdout7	0.282506968	-1.641649185
CEBPE/PTPN12	404	Median	holdout7	0.225753831	-1.226124486
CEBPE/ctrl	1000	Median	holdout7	0.081354451	-1.805067884
CLDN6/KLF1	233	Median	holdout7	0.079529807	-3.379276077
CLDN6/ctrl	656	Median	holdout7	0.139756784	-1.497710196
CNN1/ETS2	888	Median	holdout7	0.217551689	-0.199314093
CNN1/MAPK1	395	Median	holdout7	0.178740619	-0.203086038
CNN1/UBASH3A	175	Median	holdout7	-0.043518108	-2.45749779
CNN1/UBASH3B	398	Median	holdout7	-0.038168284	-1.766811639
CNN1/ctrl	753	Median	holdout7	0.225576428	-1.204008219
DLX2/SNAI1	128	Median	holdout7	-0.027132875	-2.5944196
DLX2/ctrl	727	Median	holdout7	0.178949173	-1.115637321
DUSP9/ETS2	780	Median	holdout7	0.176855999	-1.652962378
DUSP9/KLF1	360	Median	holdout7	0.110704911	-2.874089391
DUSP9/MAPK1	290	Median	holdout7	0.251190167	-1.213835103
DUSP9/PRTG	295	Median	holdout7	0.024290947	-2.965392872
DUSP9/SNAI1	182	Median	holdout7	-0.07005134	-2.381934195
DUSP9/ctrl	715	Median	holdout7	0.144568184	-1.656451409
ETS2/MAPK1	457	Median	holdout7	0.057711505	-1.086118355
ETS2/PRTG	440	Median	holdout7	0.198874416	-1.418608497
ETS2/ctrl	1000	Median	holdout7	0.2536957	-0.232693984
FOXL2/ZNF318	238	Median	holdout7	0.162737847	-2.947354256
FOXL2/ctrl	648	Median	holdout7	0.178993162	-1.524656809
KLF1/ctrl	1000	Median	holdout7	0.288229355	-1.584536308
MAPK1/PRTG	488	Median	holdout7	0.224763751	-0.31060836
MAPK1/ctrl	755	Median	holdout7	0.206212004	-0.623564411
PRTG/ctrl	677	Median	holdout7	0.202290145	-1.991096153
PTPN12/PTPN9	361	Median	holdout7	0.06971144	-1.474773339
PTPN12/SAMD1	347	Median	holdout7	0.021984036	-2.409352123
PTPN12/SNAI1	280	Median	holdout7	0.182262314	-2.608464089
PTPN12/UBASH3A	306	Median	holdout7	0.053989394	-1.611578599
PTPN12/UBASH3B	294	Median	holdout7	0.035415584	-1.365936748
PTPN12/ZBTB25	302	Median	holdout7	0.08232985	-1.822279519
PTPN12/ctrl	443	Median	holdout7	0.236681438	-1.407645744
PTPN9/UBASH3B	318	Median	holdout7	0.108874436	-1.729126754
PTPN9/ctrl	441	Median	holdout7	0.260098177	-0.913881819
SAMD1/UBASH3B	240	Median	holdout7	0.058564832	-2.817579313
SAMD1/ctrl	489	Median	holdout7	0.178730844	-1.350652959
SNAI1/UBASH3B	297	Median	holdout7	0.155142826	-2.413659645
SNAI1/ctrl	458	Median	holdout7	0.229305619	-0.705196526
UBASH3A/UBASH3B	540	Median	holdout7	0.227821543	-1.096228349
UBASH3A/ctrl	806	Median	holdout7	0.287190037	-0.682839896
UBASH3B/ZBTB25	253	Median	holdout7	0.088594721	-1.622323864
UBASH3B/ctrl	1000	Median	holdout7	0.255779918	-0.722597286
ZBTB25/ctrl	732	Median	holdout7	0.282608139	-0.665101431
ZNF318/ctrl	643	Median	holdout7	0.283868555	-1.073835289
C19ORF26/TGFBR2	319	PerturbNet	holdout8	0.9570103	0.656957106
CBFA2T3/FEV	159	PerturbNet	holdout8	0.806127296	0.214219491
CBFA2T3/PRDM1	105	PerturbNet	holdout8	0.835129457	0.650625811
CBFA2T3/ctrl	647	PerturbNet	holdout8	0.976984444	0.907132485
CEBPB/CEBPE	110	PerturbNet	holdout8	0.81430084	0.023173743
CEBPB/FOSB	70	PerturbNet	holdout8	0.766056388	-0.269479335
CEBPB/MAPK1	411	PerturbNet	holdout8	0.879262117	0.18939011
CEBPB/OSR2	198	PerturbNet	holdout8	0.846477917	0.135081145
CEBPB/PTPN12	324	PerturbNet	holdout8	0.946228495	0.409803012
CEBPB/ctrl	478	PerturbNet	holdout8	0.899079582	0.180766524
CEBPE/ETS2	347	PerturbNet	holdout8	0.858629949	-0.064348934
CEBPE/FOSB	150	PerturbNet	holdout8	0.80230404	-0.148333745
CEBPE/PTPN12	404	PerturbNet	holdout8	0.954724458	0.572317213
CEBPE/ZC3HAV1	406	PerturbNet	holdout8	0.953845067	0.721551098
CEBPE/ctrl	1000	PerturbNet	holdout8	0.868737837	-0.069127728
DLX2/SNAI1	128	PerturbNet	holdout8	0.88184704	0.362548882
DLX2/ctrl	727	PerturbNet	holdout8	0.963327718	0.705157078
DUSP9/ETS2	780	PerturbNet	holdout8	0.9486609	0.591415618
DUSP9/IGDCC3	377	PerturbNet	holdout8	0.890571959	0.208930022
DUSP9/MAPK1	290	PerturbNet	holdout8	0.959458561	0.633303776
DUSP9/SNAI1	182	PerturbNet	holdout8	0.824777609	0.152281562
DUSP9/ctrl	715	PerturbNet	holdout8	0.921263314	0.501737348
ETS2/IGDCC3	437	PerturbNet	holdout8	0.959571096	0.676735775
ETS2/IKZF3	442	PerturbNet	holdout8	0.916998915	0.491594297
ETS2/MAP7D1	323	PerturbNet	holdout8	0.922892777	0.598201106
ETS2/MAPK1	457	PerturbNet	holdout8	0.816466875	0.054050831
ETS2/TGFBR2	317	PerturbNet	holdout8	0.958394892	0.762436128
ETS2/ctrl	1000	PerturbNet	holdout8	0.948182724	0.703793441
FEV/MAP7D1	274	PerturbNet	holdout8	0.903331275	0.355025182
FEV/ctrl	698	PerturbNet	holdout8	0.921966955	0.378562778
FOSB/IKZF3	244	PerturbNet	holdout8	0.941647881	0.53745997
FOSB/OSR2	373	PerturbNet	holdout8	0.861385873	-0.042634584
FOSB/PTPN12	340	PerturbNet	holdout8	0.968439024	0.737328632
FOSB/UBASH3B	422	PerturbNet	holdout8	0.970411857	0.780125421
FOSB/ctrl	625	PerturbNet	holdout8	0.955510562	0.677421297
IGDCC3/MAPK1	362	PerturbNet	holdout8	0.946937014	0.668855548
IGDCC3/TGFBR2	295	PerturbNet	holdout8	0.947076033	0.497692343
IGDCC3/ZBTB25	141	PerturbNet	holdout8	0.900037398	0.362055758
IKZF3/MAPK1	293	PerturbNet	holdout8	0.909204243	0.611195476
IKZF3/ctrl	675	PerturbNet	holdout8	0.917209957	0.453719542
MAP7D1/ctrl	744	PerturbNet	holdout8	0.981739169	0.90739585
MAPK1/TGFBR2	491	PerturbNet	holdout8	0.930219564	0.572285391
MAPK1/ctrl	755	PerturbNet	holdout8	0.906680708	0.409774727
OSR2/PTPN12	334	PerturbNet	holdout8	0.963890374	0.647093513
OSR2/UBASH3B	775	PerturbNet	holdout8	0.963021574	0.720018018
OSR2/ctrl	980	PerturbNet	holdout8	0.937482221	0.569658657
PRDM1/ctrl	294	PerturbNet	holdout8	0.912766499	0.584004224
PTPN12/SAMD1	347	PerturbNet	holdout8	0.925101117	0.689537117
PTPN12/SNAI1	280	PerturbNet	holdout8	0.955086742	0.712033269
PTPN12/UBASH3B	294	PerturbNet	holdout8	0.91612055	0.710823252
PTPN12/ZBTB25	302	PerturbNet	holdout8	0.925368455	0.701274042
PTPN12/ctrl	443	PerturbNet	holdout8	0.971234081	0.854959022
RHOXF2/ZBTB25	258	PerturbNet	holdout8	0.927287579	0.771486479
RHOXF2/ctrl	323	PerturbNet	holdout8	0.945588187	0.660916462
SAMD1/TGFBR2	71	PerturbNet	holdout8	0.926498816	0.556905273
SAMD1/UBASH3B	240	PerturbNet	holdout8	0.930399025	0.591930778
SAMD1/ctrl	489	PerturbNet	holdout8	0.975311701	0.864259411
SNAI1/UBASH3B	297	PerturbNet	holdout8	0.956462321	0.730698318
SNAI1/ctrl	458	PerturbNet	holdout8	0.96351939	0.82043125
TGFBR2/ctrl	640	PerturbNet	holdout8	0.988594684	0.933144485
UBASH3B/ZBTB25	253	PerturbNet	holdout8	0.932416763	0.718927231
UBASH3B/ctrl	1000	PerturbNet	holdout8	0.986397506	0.90816673
ZBTB25/ctrl	732	PerturbNet	holdout8	0.983955187	0.923490809
ZC3HAV1/ctrl	498	PerturbNet	holdout8	0.975611364	0.931155784
CBFA2T3/FEV	159	GEARS	holdout8	0.78183423	-0.116894379
CBFA2T3/PRDM1	105	GEARS	holdout8	0.812088452	0.546088926
CBFA2T3/ctrl	647	GEARS	holdout8	0.973115489	0.891421381
CEBPB/CEBPE	110	GEARS	holdout8	0.797513699	0.826689519
CEBPB/FOSB	70	GEARS	holdout8	0.754238247	0.466097611
CEBPB/MAPK1	411	GEARS	holdout8	0.800668835	0.592540271
CEBPB/OSR2	198	GEARS	holdout8	0.810455133	0.607501804
CEBPB/PTPN12	324	GEARS	holdout8	0.784945146	0.338830319
CEBPB/ctrl	478	GEARS	holdout8	0.855164099	0.610724208
CEBPE/ETS2	347	GEARS	holdout8	0.763794991	0.125536154
CEBPE/FOSB	150	GEARS	holdout8	0.735885996	-0.016830348
CEBPE/PTPN12	404	GEARS	holdout8	0.876825747	0.551693421
CEBPE/ZC3HAV1	406	GEARS	holdout8	0.867942927	0.65962483
CEBPE/ctrl	1000	GEARS	holdout8	0.883319143	-0.055618948
DLX2/SNAI1	128	GEARS	holdout8	0.793545011	0.302752511
DLX2/ctrl	727	GEARS	holdout8	0.94313209	0.60056959
DUSP9/ETS2	780	GEARS	holdout8	0.791484	0.337385373
DUSP9/IGDCC3	377	GEARS	holdout8	0.818536397	-0.002485971
DUSP9/MAPK1	290	GEARS	holdout8	0.84400156	0.498566987
DUSP9/SNAI1	182	GEARS	holdout8	0.759914541	0.092419745
DUSP9/ctrl	715	GEARS	holdout8	0.894286285	0.233831384
ETS2/IGDCC3	437	GEARS	holdout8	0.817403295	0.637919208
ETS2/IKZF3	442	GEARS	holdout8	0.776657436	0.275615564
ETS2/MAP7D1	323	GEARS	holdout8	0.797186359	0.532685325
ETS2/MAPK1	457	GEARS	holdout8	0.695552053	-0.057912236
ETS2/TGFBR2	317	GEARS	holdout8	0.8145513	0.718249292
ETS2/ctrl	1000	GEARS	holdout8	0.881849404	0.656745695
FEV/MAP7D1	274	GEARS	holdout8	0.837136968	0.122226809
FEV/ctrl	698	GEARS	holdout8	0.903627215	0.140860174
FOSB/IKZF3	244	GEARS	holdout8	0.803435496	0.354416866
FOSB/OSR2	373	GEARS	holdout8	0.77663799	0.006857304
FOSB/PTPN12	340	GEARS	holdout8	0.810804718	0.567854919
FOSB/UBASH3B	422	GEARS	holdout8	0.827087124	0.626305206
FOSB/ctrl	625	GEARS	holdout8	0.89787821	0.579542778
IGDCC3/MAPK1	362	GEARS	holdout8	0.839840049	0.611611067
IGDCC3/TGFBR2	295	GEARS	holdout8	0.860377078	0.455443718
IGDCC3/ZBTB25	141	GEARS	holdout8	0.768342556	0.336715497
IKZF3/MAPK1	293	GEARS	holdout8	0.802457581	0.570597725
IKZF3/ctrl	675	GEARS	holdout8	0.89282759	0.365386587
MAP7D1/ctrl	744	GEARS	holdout8	0.960896256	0.891345996
MAPK1/TGFBR2	491	GEARS	holdout8	0.822728764	0.408123081
MAPK1/ctrl	755	GEARS	holdout8	0.864169859	0.173783597
OSR2/PTPN12	334	GEARS	holdout8	0.870910084	0.537168584
OSR2/UBASH3B	775	GEARS	holdout8	0.876692399	0.672820315
OSR2/ctrl	980	GEARS	holdout8	0.927053545	0.566163093
PRDM1/ctrl	294	GEARS	holdout8	0.872395955	0.417702316
PTPN12/SAMD1	347	GEARS	holdout8	0.85664724	0.563498994
PTPN12/SNAI1	280	GEARS	holdout8	0.821467369	0.583454293
PTPN12/UBASH3B	294	GEARS	holdout8	0.821561199	0.635375829
PTPN12/ZBTB25	302	GEARS	holdout8	0.73072903	0.483932266
PTPN12/ctrl	443	GEARS	holdout8	0.943699121	0.795401157
RHOXF2/ZBTB25	258	GEARS	holdout8	0.754404492	0.442871111
RHOXF2/ctrl	323	GEARS	holdout8	0.893079406	0.379059162
SAMD1/TGFBR2	71	GEARS	holdout8	0.848212169	0.479880601
SAMD1/UBASH3B	240	GEARS	holdout8	0.866505958	0.461933082
SAMD1/ctrl	489	GEARS	holdout8	0.957064377	0.766191867
SNAI1/UBASH3B	297	GEARS	holdout8	0.825603541	0.577034182
SNAI1/ctrl	458	GEARS	holdout8	0.922840221	0.769136045
TGFBR2/ctrl	640	GEARS	holdout8	0.966368284	0.934170765
UBASH3B/ZBTB25	253	GEARS	holdout8	0.748206094	0.514029432
UBASH3B/ctrl	1000	GEARS	holdout8	0.962066278	0.895728206
ZBTB25/ctrl	732	GEARS	holdout8	0.892630789	0.796066562
ZC3HAV1/ctrl	498	GEARS	holdout8	0.954288059	0.911624479
CBFA2T3/FEV	159	Biolord	holdout8	0.78066982	-0.327399929
CBFA2T3/PRDM1	105	Biolord	holdout8	0.874076763	0.707968847
CBFA2T3/ctrl	647	Biolord	holdout8	0.940272265	0.757639684
CEBPB/CEBPE	110	Biolord	holdout8	0.927288509	0.730978035
CEBPB/FOSB	70	Biolord	holdout8	0.918458814	0.541705732
CEBPB/MAPK1	411	Biolord	holdout8	0.894651789	0.50609279
CEBPB/OSR2	198	Biolord	holdout8	0.897568468	0.482226883
CEBPB/PTPN12	324	Biolord	holdout8	0.896968405	0.073612289
CEBPB/ctrl	478	Biolord	holdout8	0.926281274	0.47001014
CEBPE/ETS2	347	Biolord	holdout8	0.847545452	-0.118237946
CEBPE/FOSB	150	Biolord	holdout8	0.840629212	-0.162097061
CEBPE/PTPN12	404	Biolord	holdout8	0.946626114	0.49824862
CEBPE/ZC3HAV1	406	Biolord	holdout8	0.917001953	0.610483721
CEBPE/ctrl	1000	Biolord	holdout8	0.873080847	-0.339798583
DLX2/SNAI1	128	Biolord	holdout8	0.890547749	0.063281816
DLX2/ctrl	727	Biolord	holdout8	0.932635503	0.488932233
DUSP9/ETS2	780	Biolord	holdout8	0.946276466	0.419527126
DUSP9/IGDCC3	377	Biolord	holdout8	0.899551413	-0.086487729
DUSP9/MAPK1	290	Biolord	holdout8	0.952961924	0.520769475
DUSP9/SNAI1	182	Biolord	holdout8	0.846741325	-0.383960352
DUSP9/ctrl	715	Biolord	holdout8	0.924847016	0.246361389
ETS2/IGDCC3	437	Biolord	holdout8	0.949255495	0.691768586
ETS2/IKZF3	442	Biolord	holdout8	0.904734052	0.401560834
ETS2/MAP7D1	323	Biolord	holdout8	0.886696224	0.300792356
ETS2/MAPK1	457	Biolord	holdout8	0.794190935	-0.248564099
ETS2/TGFBR2	317	Biolord	holdout8	0.927702728	0.605299529
ETS2/ctrl	1000	Biolord	holdout8	0.908931973	0.441575185
FEV/MAP7D1	274	Biolord	holdout8	0.879929073	-0.078912467
FEV/ctrl	698	Biolord	holdout8	0.899808615	0.002223089
FOSB/IKZF3	244	Biolord	holdout8	0.912725082	0.368124082
FOSB/OSR2	373	Biolord	holdout8	0.838284079	-0.259552365
FOSB/PTPN12	340	Biolord	holdout8	0.957368577	0.618339741
FOSB/UBASH3B	422	Biolord	holdout8	0.940667336	0.606580147
FOSB/ctrl	625	Biolord	holdout8	0.926307639	0.408609563
IGDCC3/MAPK1	362	Biolord	holdout8	0.933079386	0.626797382
IGDCC3/TGFBR2	295	Biolord	holdout8	0.951478501	0.468681805
IGDCC3/ZBTB25	141	Biolord	holdout8	0.936228062	0.4907329
IKZF3/MAPK1	293	Biolord	holdout8	0.88694716	0.547967216
IKZF3/ctrl	675	Biolord	holdout8	0.937015768	0.529242496
MAP7D1/ctrl	744	Biolord	holdout8	0.950025115	0.815967749
MAPK1/TGFBR2	491	Biolord	holdout8	0.898180316	0.370184287
MAPK1/ctrl	755	Biolord	holdout8	0.866257473	0.142184485
OSR2/PTPN12	334	Biolord	holdout8	0.953057191	0.5021006
OSR2/UBASH3B	775	Biolord	holdout8	0.915685189	0.52417808
OSR2/ctrl	980	Biolord	holdout8	0.889112653	0.323979525
PRDM1/ctrl	294	Biolord	holdout8	0.935029183	0.711645008
PTPN12/SAMD1	347	Biolord	holdout8	0.944763586	0.584753565
PTPN12/SNAI1	280	Biolord	holdout8	0.957763578	0.603344768
PTPN12/UBASH3B	294	Biolord	holdout8	0.939436733	0.500209346
PTPN12/ZBTB25	302	Biolord	holdout8	0.929654757	0.58574199
PTPN12/ctrl	443	Biolord	holdout8	0.979288427	0.871503414
RHOXF2/ZBTB25	258	Biolord	holdout8	0.945943201	0.771461722
RHOXF2/ctrl	323	Biolord	holdout8	0.951678628	0.586944225
SAMD1/TGFBR2	71	Biolord	holdout8	0.948658111	0.677058126
SAMD1/UBASH3B	240	Biolord	holdout8	0.959724515	0.639504184
SAMD1/ctrl	489	Biolord	holdout8	0.969813684	0.856454633
SNAI1/UBASH3B	297	Biolord	holdout8	0.952719851	0.608091203
SNAI1/ctrl	458	Biolord	holdout8	0.934007562	0.544809857
TGFBR2/ctrl	640	Biolord	holdout8	0.967550506	0.884771618
UBASH3B/ZBTB25	253	Biolord	holdout8	0.958879494	0.762420436
UBASH3B/ctrl	1000	Biolord	holdout8	0.976636717	0.890431176
ZBTB25/ctrl	732	Biolord	holdout8	0.971695375	0.896631809
ZC3HAV1/ctrl	498	Biolord	holdout8	0.941191459	0.829259728
C19ORF26/TGFBR2	319	Training Sample	holdout8	0.954604803	0.440905792
CBFA2T3/FEV	159	Training Sample	holdout8	0.767600474	-0.685908734
CBFA2T3/PRDM1	105	Training Sample	holdout8	0.858896299	0.04641403
CBFA2T3/ctrl	647	Training Sample	holdout8	0.97808649	0.857512133
CEBPB/CEBPE	110	Training Sample	holdout8	0.739233749	0.08599511
CEBPB/FOSB	70	Training Sample	holdout8	0.695110567	-0.997803355
CEBPB/MAPK1	411	Training Sample	holdout8	0.848349017	0.493698314
CEBPB/OSR2	198	Training Sample	holdout8	0.773798378	0.237428925
CEBPB/PTPN12	324	Training Sample	holdout8	0.939609459	0.202734579
CEBPB/ctrl	478	Training Sample	holdout8	0.86084495	-0.244758268
CEBPE/ETS2	347	Training Sample	holdout8	0.828836552	0.388716405
CEBPE/FOSB	150	Training Sample	holdout8	0.715059063	-0.086772222
CEBPE/PTPN12	404	Training Sample	holdout8	0.949942093	0.422558201
CEBPE/ZC3HAV1	406	Training Sample	holdout8	0.942319159	0.813549208
CEBPE/ctrl	1000	Training Sample	holdout8	0.815195297	-0.507409892
DLX2/SNAI1	128	Training Sample	holdout8	0.869351487	-0.225292295
DLX2/ctrl	727	Training Sample	holdout8	0.960374731	0.472420715
DUSP9/ETS2	780	Training Sample	holdout8	0.939617698	0.29606067
DUSP9/IGDCC3	377	Training Sample	holdout8	0.868909567	-0.156128669
DUSP9/MAPK1	290	Training Sample	holdout8	0.948076825	0.509924559
DUSP9/SNAI1	182	Training Sample	holdout8	0.79575447	-0.666362982
DUSP9/ctrl	715	Training Sample	holdout8	0.906533955	0.147331134
ETS2/IGDCC3	437	Training Sample	holdout8	0.957235117	0.861977942
ETS2/IKZF3	442	Training Sample	holdout8	0.897818329	-0.028138187
ETS2/MAP7D1	323	Training Sample	holdout8	0.908636301	0.707365954
ETS2/MAPK1	457	Training Sample	holdout8	0.804718486	0.312193187
ETS2/TGFBR2	317	Training Sample	holdout8	0.960110884	0.895647404
ETS2/ctrl	1000	Training Sample	holdout8	0.941154557	0.808915802
FEV/MAP7D1	274	Training Sample	holdout8	0.884471475	-0.091546016
FEV/ctrl	698	Training Sample	holdout8	0.89664566	-0.03108931
FOSB/IKZF3	244	Training Sample	holdout8	0.940308486	0.225632658
FOSB/OSR2	373	Training Sample	holdout8	0.80219122	0.185685265
FOSB/PTPN12	340	Training Sample	holdout8	0.967387387	0.697688448
FOSB/UBASH3B	422	Training Sample	holdout8	0.96950448	0.724339905
FOSB/ctrl	625	Training Sample	holdout8	0.945619979	0.4760911
IGDCC3/MAPK1	362	Training Sample	holdout8	0.94782657	0.848169476
IGDCC3/TGFBR2	295	Training Sample	holdout8	0.948884582	0.389059949
IGDCC3/ZBTB25	141	Training Sample	holdout8	0.883158141	0.080097169
IKZF3/MAPK1	293	Training Sample	holdout8	0.902145833	0.720625696
IKZF3/ctrl	675	Training Sample	holdout8	0.898651794	-0.072861324
MAP7D1/ctrl	744	Training Sample	holdout8	0.97525365	0.923189623
MAPK1/TGFBR2	491	Training Sample	holdout8	0.926580035	0.770640537
MAPK1/ctrl	755	Training Sample	holdout8	0.891970546	0.633751147
OSR2/PTPN12	334	Training Sample	holdout8	0.956634089	0.483051266
OSR2/UBASH3B	775	Training Sample	holdout8	0.94942871	0.801957915
OSR2/ctrl	980	Training Sample	holdout8	0.906079608	0.632347645
PRDM1/ctrl	294	Training Sample	holdout8	0.916726804	0.148502032
PTPN12/SAMD1	347	Training Sample	holdout8	0.921336266	0.198038115
PTPN12/SNAI1	280	Training Sample	holdout8	0.958069417	0.515907451
PTPN12/UBASH3B	294	Training Sample	holdout8	0.914636998	0.40248678
PTPN12/ZBTB25	302	Training Sample	holdout8	0.91201311	0.359463254
PTPN12/ctrl	443	Training Sample	holdout8	0.974004493	0.822033754
RHOXF2/ZBTB25	258	Training Sample	holdout8	0.92186492	0.44083653
RHOXF2/ctrl	323	Training Sample	holdout8	0.942338532	0.27923846
SAMD1/TGFBR2	71	Training Sample	holdout8	0.930067514	0.432068165
SAMD1/UBASH3B	240	Training Sample	holdout8	0.926341676	0.18635615
SAMD1/ctrl	489	Training Sample	holdout8	0.969543611	0.604381538
SNAI1/UBASH3B	297	Training Sample	holdout8	0.963952767	0.659206435
SNAI1/ctrl	458	Training Sample	holdout8	0.963806232	0.726239079
TGFBR2/ctrl	640	Training Sample	holdout8	0.985780209	0.945411363
UBASH3B/ZBTB25	253	Training Sample	holdout8	0.917838621	0.442896098
UBASH3B/ctrl	1000	Training Sample	holdout8	0.982614992	0.913709385
ZBTB25/ctrl	732	Training Sample	holdout8	0.975734397	0.845436302
ZC3HAV1/ctrl	498	Training Sample	holdout8	0.962216254	0.952666213
C19ORF26/TGFBR2	319	KNN	holdout8	0.93425194	0.37098924
CBFA2T3/FEV	159	KNN	holdout8	0.76507968	-0.727417067
CBFA2T3/PRDM1	105	KNN	holdout8	0.889650189	0.333944415
CBFA2T3/ctrl	647	KNN	holdout8	0.972564453	0.882616404
CEBPB/CEBPE	110	KNN	holdout8	0.767290557	0.224424274
CEBPB/FOSB	70	KNN	holdout8	0.751104121	-0.625953327
CEBPB/MAPK1	411	KNN	holdout8	0.905581122	0.735838961
CEBPB/OSR2	198	KNN	holdout8	0.84338389	0.464288433
CEBPB/PTPN12	324	KNN	holdout8	0.933743162	0.348814087
CEBPB/ctrl	478	KNN	holdout8	0.876344823	-0.039905494
CEBPE/ETS2	347	KNN	holdout8	0.799311542	0.381465532
CEBPE/FOSB	150	KNN	holdout8	0.709282608	-0.079157165
CEBPE/PTPN12	404	KNN	holdout8	0.936273734	0.253404476
CEBPE/ZC3HAV1	406	KNN	holdout8	0.886223386	0.837758196
CEBPE/ctrl	1000	KNN	holdout8	0.805219803	-0.600074762
DLX2/SNAI1	128	KNN	holdout8	0.874589397	0.139831344
DLX2/ctrl	727	KNN	holdout8	0.940927896	0.510351801
DUSP9/ETS2	780	KNN	holdout8	0.934140781	0.285137305
DUSP9/IGDCC3	377	KNN	holdout8	0.831383112	-0.361094688
DUSP9/MAPK1	290	KNN	holdout8	0.945732215	0.450782399
DUSP9/SNAI1	182	KNN	holdout8	0.776396294	-0.770096015
DUSP9/ctrl	715	KNN	holdout8	0.879467047	-0.037676458
ETS2/IGDCC3	437	KNN	holdout8	0.937000341	0.882595734
ETS2/IKZF3	442	KNN	holdout8	0.893792277	0.139247472
ETS2/MAP7D1	323	KNN	holdout8	0.896578845	0.683456405
ETS2/MAPK1	457	KNN	holdout8	0.78623384	0.276111533
ETS2/TGFBR2	317	KNN	holdout8	0.901253706	0.856377707
ETS2/ctrl	1000	KNN	holdout8	0.886359042	0.755778826
FEV/MAP7D1	274	KNN	holdout8	0.873337962	-0.043990199
FEV/ctrl	698	KNN	holdout8	0.882521157	0.025260255
FOSB/IKZF3	244	KNN	holdout8	0.908974723	0.148689815
FOSB/OSR2	373	KNN	holdout8	0.836840883	0.352591719
FOSB/PTPN12	340	KNN	holdout8	0.970034216	0.66637417
FOSB/UBASH3B	422	KNN	holdout8	0.960366668	0.59740546
FOSB/ctrl	625	KNN	holdout8	0.936663408	0.512669207
IGDCC3/MAPK1	362	KNN	holdout8	0.934994269	0.841466081
IGDCC3/TGFBR2	295	KNN	holdout8	0.916517664	0.225133454
IGDCC3/ZBTB25	141	KNN	holdout8	0.878011903	0.221755858
IKZF3/MAPK1	293	KNN	holdout8	0.875676867	0.684825248
IKZF3/ctrl	675	KNN	holdout8	0.886524466	-0.032657859
MAP7D1/ctrl	744	KNN	holdout8	0.953619635	0.894312985
MAPK1/TGFBR2	491	KNN	holdout8	0.917043626	0.846373993
MAPK1/ctrl	755	KNN	holdout8	0.891871505	0.662819554
OSR2/PTPN12	334	KNN	holdout8	0.932833545	0.45856417
OSR2/UBASH3B	775	KNN	holdout8	0.920799007	0.822030166
OSR2/ctrl	980	KNN	holdout8	0.918188962	0.732855925
PRDM1/ctrl	294	KNN	holdout8	0.911962732	0.246230467
PTPN12/SAMD1	347	KNN	holdout8	0.929503524	0.302128575
PTPN12/SNAI1	280	KNN	holdout8	0.939696658	0.595019583
PTPN12/UBASH3B	294	KNN	holdout8	0.921666331	0.391016965
PTPN12/ZBTB25	302	KNN	holdout8	0.922364816	0.3991536
PTPN12/ctrl	443	KNN	holdout8	0.979969732	0.823903039
RHOXF2/ZBTB25	258	KNN	holdout8	0.923448629	0.425770476
RHOXF2/ctrl	323	KNN	holdout8	0.949032558	0.399175762
SAMD1/TGFBR2	71	KNN	holdout8	0.901848202	0.251543814
SAMD1/UBASH3B	240	KNN	holdout8	0.910725542	-0.049553269
SAMD1/ctrl	489	KNN	holdout8	0.945606802	0.483746839
SNAI1/UBASH3B	297	KNN	holdout8	0.8638467	0.491152559
SNAI1/ctrl	458	KNN	holdout8	0.835022948	0.695213664
TGFBR2/ctrl	640	KNN	holdout8	0.938431708	0.902141906
UBASH3B/ZBTB25	253	KNN	holdout8	0.914688649	0.373539037
UBASH3B/ctrl	1000	KNN	holdout8	0.975437993	0.879565309
ZBTB25/ctrl	732	KNN	holdout8	0.923233038	0.726004259
ZC3HAV1/ctrl	498	KNN	holdout8	0.947476942	0.953505918
CBFA2T3/FEV	159	linear_additive	holdout8	0.876881212	-0.112954353
CBFA2T3/PRDM1	105	linear_additive	holdout8	0.804362402	0.697984756
CBFA2T3/ctrl	647	linear_additive	holdout8	0.99137327	0.856645403
CEBPB/CEBPE	110	linear_additive	holdout8	0.898455254	0.929237528
CEBPB/FOSB	70	linear_additive	holdout8	0.854437727	-0.031648084
CEBPB/MAPK1	411	linear_additive	holdout8	0.963482587	0.97280056
CEBPB/OSR2	198	linear_additive	holdout8	0.822832921	0.788609573
CEBPB/PTPN12	324	linear_additive	holdout8	0.915342052	0.46608849
CEBPB/ctrl	478	linear_additive	holdout8	0.946762132	0.079996294
CEBPE/ETS2	347	linear_additive	holdout8	0.795394057	0.780775546
CEBPE/FOSB	150	linear_additive	holdout8	0.849094726	0.868392269
CEBPE/PTPN12	404	linear_additive	holdout8	0.82257477	0.403606398
CEBPE/ZC3HAV1	406	linear_additive	holdout8	0.911338685	0.961148733
CEBPE/ctrl	1000	linear_additive	holdout8	0.901648397	-0.082753471
DLX2/SNAI1	128	linear_additive	holdout8	0.912753131	0.070739701
DLX2/ctrl	727	linear_additive	holdout8	0.981044281	0.437328419
DUSP9/ETS2	780	linear_additive	holdout8	0.957623552	0.410859234
DUSP9/IGDCC3	377	linear_additive	holdout8	0.79648084	0.101986234
DUSP9/MAPK1	290	linear_additive	holdout8	0.789065558	0.400636095
DUSP9/SNAI1	182	linear_additive	holdout8	0.820122144	0.165884371
DUSP9/ctrl	715	linear_additive	holdout8	0.708913438	0.26041246
ETS2/IGDCC3	437	linear_additive	holdout8	0.890691553	0.867992684
ETS2/IKZF3	442	linear_additive	holdout8	0.873181457	-0.020569923
ETS2/MAP7D1	323	linear_additive	holdout8	0.787520747	0.748813144
ETS2/MAPK1	457	linear_additive	holdout8	0.907501082	0.903499029
ETS2/TGFBR2	317	linear_additive	holdout8	0.805924881	0.767279751
ETS2/ctrl	1000	linear_additive	holdout8	0.839575058	0.800583881
FEV/MAP7D1	274	linear_additive	holdout8	0.941207109	-0.102516835
FEV/ctrl	698	linear_additive	holdout8	0.946586967	-0.007770243
FOSB/IKZF3	244	linear_additive	holdout8	0.943445986	-0.2183582
FOSB/OSR2	373	linear_additive	holdout8	0.767783818	0.707790347
FOSB/PTPN12	340	linear_additive	holdout8	0.957140159	0.708021348
FOSB/UBASH3B	422	linear_additive	holdout8	0.960206711	0.769743972
FOSB/ctrl	625	linear_additive	holdout8	0.958539649	0.414917486
IGDCC3/MAPK1	362	linear_additive	holdout8	0.967470459	0.989305499
IGDCC3/TGFBR2	295	linear_additive	holdout8	0.964184654	-0.166550961
IGDCC3/ZBTB25	141	linear_additive	holdout8	0.854898783	-0.159411408
IKZF3/MAPK1	293	linear_additive	holdout8	0.95642214	0.962168222
IKZF3/ctrl	675	linear_additive	holdout8	0.869557889	-0.126456498
MAP7D1/ctrl	744	linear_additive	holdout8	0.97750588	0.98377777
MAPK1/TGFBR2	491	linear_additive	holdout8	0.953046457	0.966366776
MAPK1/ctrl	755	linear_additive	holdout8	0.966547852	0.972397962
OSR2/PTPN12	334	linear_additive	holdout8	0.958365014	0.236719709
OSR2/UBASH3B	775	linear_additive	holdout8	0.874397761	0.852471053
OSR2/ctrl	980	linear_additive	holdout8	0.8720264	0.830653874
PRDM1/ctrl	294	linear_additive	holdout8	0.863465888	0.41098979
PTPN12/SAMD1	347	linear_additive	holdout8	0.501297916	0.474403312
PTPN12/SNAI1	280	linear_additive	holdout8	0.883652692	0.62086427
PTPN12/UBASH3B	294	linear_additive	holdout8	0.714931092	0.586510232
PTPN12/ZBTB25	302	linear_additive	holdout8	0.633112149	0.465106638
PTPN12/ctrl	443	linear_additive	holdout8	0.913384042	0.802838947
RHOXF2/ZBTB25	258	linear_additive	holdout8	0.867441186	0.536652324
RHOXF2/ctrl	323	linear_additive	holdout8	0.908127367	0.571692241
SAMD1/TGFBR2	71	linear_additive	holdout8	0.904258518	0.633836515
SAMD1/UBASH3B	240	linear_additive	holdout8	0.86146246	0.458524105
SAMD1/ctrl	489	linear_additive	holdout8	0.927787719	0.6914822
SNAI1/UBASH3B	297	linear_additive	holdout8	0.974782868	0.796655637
SNAI1/ctrl	458	linear_additive	holdout8	0.983138188	0.701414608
TGFBR2/ctrl	640	linear_additive	holdout8	0.989771427	0.934456752
UBASH3B/ZBTB25	253	linear_additive	holdout8	0.873827279	0.569336405
UBASH3B/ctrl	1000	linear_additive	holdout8	0.991407843	0.921917208
ZBTB25/ctrl	732	linear_additive	holdout8	0.983686506	0.731936956
ZC3HAV1/ctrl	498	linear_additive	holdout8	0.949547311	0.942874642
C19ORF26/TGFBR2	319	Mean	holdout8	-0.099972002	-1.870607274
CBFA2T3/FEV	159	Mean	holdout8	-0.447125884	-0.851483799
CBFA2T3/PRDM1	105	Mean	holdout8	-0.582307874	-2.261134464
CBFA2T3/ctrl	647	Mean	holdout8	-0.0002723	-1.721100525
CEBPB/CEBPE	110	Mean	holdout8	-0.284919952	0.261159108
CEBPB/FOSB	70	Mean	holdout8	-0.292009375	-0.436018791
CEBPB/MAPK1	411	Mean	holdout8	-0.060572689	0.412522888
CEBPB/OSR2	198	Mean	holdout8	-0.070145217	0.509426858
CEBPB/PTPN12	324	Mean	holdout8	-0.049899598	-2.142978611
CEBPB/ctrl	478	Mean	holdout8	-0.070161163	-0.733046848
CEBPE/ETS2	347	Mean	holdout8	-0.036093861	0.331232668
CEBPE/FOSB	150	Mean	holdout8	-0.226085626	0.407292993
CEBPE/PTPN12	404	Mean	holdout8	0.013407131	-1.961342872
CEBPE/ZC3HAV1	406	Mean	holdout8	0.084863393	0.082382128
CEBPE/ctrl	1000	Mean	holdout8	-0.113950732	-0.832288264
DLX2/SNAI1	128	Mean	holdout8	-0.362975555	-2.3995459
DLX2/ctrl	727	Mean	holdout8	-0.172193261	-2.06254316
DUSP9/ETS2	780	Mean	holdout8	-0.100847314	-1.36502583
DUSP9/IGDCC3	377	Mean	holdout8	-0.176377215	-1.346987804
DUSP9/MAPK1	290	Mean	holdout8	0.003884339	-1.43415504
DUSP9/SNAI1	182	Mean	holdout8	-0.329971248	-0.686097252
DUSP9/ctrl	715	Mean	holdout8	-0.135819724	-1.263948
ETS2/IGDCC3	437	Mean	holdout8	0.029834061	-0.183617406
ETS2/IKZF3	442	Mean	holdout8	-0.119774877	-1.70229361
ETS2/MAP7D1	323	Mean	holdout8	-0.008597204	0.198581647
ETS2/MAPK1	457	Mean	holdout8	-0.251080033	0.479863774
ETS2/TGFBR2	317	Mean	holdout8	0.064979058	-0.251934743
ETS2/ctrl	1000	Mean	holdout8	-0.020139298	0.041415398
FEV/MAP7D1	274	Mean	holdout8	-0.143664497	-1.568266618
FEV/ctrl	698	Mean	holdout8	-0.064151351	-0.778606504
FOSB/IKZF3	244	Mean	holdout8	-0.055649234	-2.568755566
FOSB/OSR2	373	Mean	holdout8	0.039874188	0.546292806
FOSB/PTPN12	340	Mean	holdout8	0.015547009	-1.956789567
FOSB/UBASH3B	422	Mean	holdout8	0.010509273	-1.696110881
FOSB/ctrl	625	Mean	holdout8	0.083872732	-0.839407985
IGDCC3/MAPK1	362	Mean	holdout8	-0.032946448	-0.22367054
IGDCC3/TGFBR2	295	Mean	holdout8	-0.080428952	-1.476649217
IGDCC3/ZBTB25	141	Mean	holdout8	-0.110513747	-1.533573229
IKZF3/MAPK1	293	Mean	holdout8	-0.098110819	-0.073719409
IKZF3/ctrl	675	Mean	holdout8	-0.168292037	-2.479709256
MAP7D1/ctrl	744	Mean	holdout8	0.078468479	-0.292153985
MAPK1/TGFBR2	491	Mean	holdout8	0.013053015	0.216561435
MAPK1/ctrl	755	Mean	holdout8	-0.038697737	0.353201981
OSR2/PTPN12	334	Mean	holdout8	0.09866989	-0.994422466
OSR2/UBASH3B	775	Mean	holdout8	0.092708128	-0.119411911
OSR2/ctrl	980	Mean	holdout8	0.067137467	0.233555215
PRDM1/ctrl	294	Mean	holdout8	-0.316563658	-2.382240968
PTPN12/SAMD1	347	Mean	holdout8	-0.348115989	-3.463586396
PTPN12/SNAI1	280	Mean	holdout8	-0.107892639	-3.000669649
PTPN12/UBASH3B	294	Mean	holdout8	-0.298913653	-1.417053706
PTPN12/ZBTB25	302	Mean	holdout8	-0.244745392	-1.245985983
PTPN12/ctrl	443	Mean	holdout8	-0.022037429	-2.304093336
RHOXF2/ZBTB25	258	Mean	holdout8	-0.238174532	-1.810358875
RHOXF2/ctrl	323	Mean	holdout8	-0.125765422	-3.544175602
SAMD1/TGFBR2	71	Mean	holdout8	-0.144324624	-3.582654911
SAMD1/UBASH3B	240	Mean	holdout8	-0.237168885	-3.401677664
SAMD1/ctrl	489	Mean	holdout8	-0.084937987	-3.290121428
SNAI1/UBASH3B	297	Mean	holdout8	-0.162540982	-4.75345506
SNAI1/ctrl	458	Mean	holdout8	0.001254833	-1.263338786
TGFBR2/ctrl	640	Mean	holdout8	0.0431981	-1.737658151
UBASH3B/ZBTB25	253	Mean	holdout8	-0.238283263	-1.592514505
UBASH3B/ctrl	1000	Mean	holdout8	-0.015647348	-2.893602191
ZBTB25/ctrl	732	Mean	holdout8	0.008550647	-2.117442997
ZC3HAV1/ctrl	498	Mean	holdout8	0.033196146	0.227420774
C19ORF26/TGFBR2	319	Median	holdout8	0.187896531	-1.519412514
CBFA2T3/FEV	159	Median	holdout8	-0.122697222	-2.204267364
CBFA2T3/PRDM1	105	Median	holdout8	-0.118387304	-1.804521079
CBFA2T3/ctrl	647	Median	holdout8	0.251011845	-0.650552046
CEBPB/CEBPE	110	Median	holdout8	-0.051200811	-1.178124317
CEBPB/FOSB	70	Median	holdout8	-0.051409158	-1.875323584
CEBPB/MAPK1	411	Median	holdout8	0.141215624	-0.777594298
CEBPB/OSR2	198	Median	holdout8	0.072692322	-0.842093569
CEBPB/PTPN12	324	Median	holdout8	0.181554561	-1.801857262
CEBPB/ctrl	478	Median	holdout8	0.129813741	-1.372321327
CEBPE/ETS2	347	Median	holdout8	0.146716627	-1.093137774
CEBPE/FOSB	150	Median	holdout8	-0.01129011	-1.452899414
CEBPE/PTPN12	404	Median	holdout8	0.231879002	-1.226124486
CEBPE/ZC3HAV1	406	Median	holdout8	0.312153804	0.018209962
CEBPE/ctrl	1000	Median	holdout8	0.086326456	-1.805067884
DLX2/SNAI1	128	Median	holdout8	-0.018108596	-2.5944196
DLX2/ctrl	727	Median	holdout8	0.189260375	-1.115637321
DUSP9/ETS2	780	Median	holdout8	0.172407265	-1.664766533
DUSP9/IGDCC3	377	Median	holdout8	0.042006344	-2.361909723
DUSP9/MAPK1	290	Median	holdout8	0.248503997	-1.227048664
DUSP9/SNAI1	182	Median	holdout8	-0.08640172	-2.48441881
DUSP9/ctrl	715	Median	holdout8	0.139986024	-1.64602738
ETS2/IGDCC3	437	Median	holdout8	0.22384331	-0.164088866
ETS2/IKZF3	442	Median	holdout8	0.098790778	-2.277209128
ETS2/MAP7D1	323	Median	holdout8	0.226013545	-0.342663407
ETS2/MAPK1	457	Median	holdout8	0.054068527	-1.147439358
ETS2/TGFBR2	317	Median	holdout8	0.280255825	-0.101962356
ETS2/ctrl	1000	Median	holdout8	0.256233983	-0.232693984
FEV/MAP7D1	274	Median	holdout8	0.10673273	-1.813145429
FEV/ctrl	698	Median	holdout8	0.201132013	-1.480069447
FOSB/IKZF3	244	Median	holdout8	0.174431423	-2.164597844
FOSB/OSR2	373	Median	holdout8	0.158934835	-1.034144356
FOSB/PTPN12	340	Median	holdout8	0.257570141	-1.27200395
FOSB/UBASH3B	422	Median	holdout8	0.258954057	-0.658312523
FOSB/ctrl	625	Median	holdout8	0.280217335	-0.51542055
IGDCC3/MAPK1	362	Median	holdout8	0.210427101	-0.295610068
IGDCC3/TGFBR2	295	Median	holdout8	0.178942102	-1.721969585
IGDCC3/ZBTB25	141	Median	holdout8	0.115872971	-1.835845898
IKZF3/MAPK1	293	Median	holdout8	0.114169928	-0.847374878
IKZF3/ctrl	675	Median	holdout8	0.078137674	-2.632805111
MAP7D1/ctrl	744	Median	holdout8	0.335290391	0.004043497
MAPK1/TGFBR2	491	Median	holdout8	0.240571845	-0.46656842
MAPK1/ctrl	755	Median	holdout8	0.207756352	-0.623564411
OSR2/PTPN12	334	Median	holdout8	0.294851987	-0.76413698
OSR2/UBASH3B	775	Median	holdout8	0.299595598	0.130282067
OSR2/ctrl	980	Median	holdout8	0.252026979	-0.213149254
PRDM1/ctrl	294	Median	holdout8	0.051232675	-2.402019328
PTPN12/SAMD1	347	Median	holdout8	0.031686197	-2.39170095
PTPN12/SNAI1	280	Median	holdout8	0.188195531	-2.578655354
PTPN12/UBASH3B	294	Median	holdout8	0.047802847	-1.355578769
PTPN12/ZBTB25	302	Median	holdout8	0.095498456	-1.801519987
PTPN12/ctrl	443	Median	holdout8	0.246001214	-1.388937114
RHOXF2/ZBTB25	258	Median	holdout8	0.037822167	-1.333885586
RHOXF2/ctrl	323	Median	holdout8	0.105194134	-2.296698363
SAMD1/TGFBR2	71	Median	holdout8	0.141169136	-2.792926992
SAMD1/UBASH3B	240	Median	holdout8	0.066109294	-2.817579313
SAMD1/ctrl	489	Median	holdout8	0.182016723	-1.336673026
SNAI1/UBASH3B	297	Median	holdout8	0.162236591	-2.378585901
SNAI1/ctrl	458	Median	holdout8	0.228656658	-0.7154631
TGFBR2/ctrl	640	Median	holdout8	0.32005425	-0.383823018
UBASH3B/ZBTB25	253	Median	holdout8	0.100875016	-1.606528942
UBASH3B/ctrl	1000	Median	holdout8	0.262820434	-0.758493894
ZBTB25/ctrl	732	Median	holdout8	0.288791193	-0.654521269
ZC3HAV1/ctrl	498	Median	holdout8	0.345169667	0.216054773
C3ORF72/FOXL2	58	PerturbNet	holdout9	0.898466571	0.602922488
CBL/PTPN12	331	PerturbNet	holdout9	0.925520138	0.629782612
CBL/UBASH3B	403	PerturbNet	holdout9	0.914860809	0.576369693
CBL/ctrl	656	PerturbNet	holdout9	0.980280062	0.904333953
CEBPA/CEBPB	64	PerturbNet	holdout9	0.715252633	-0.48065477
CEBPA/ZC3HAV1	85	PerturbNet	holdout9	0.780701843	-0.163110637
CEBPA/ctrl	449	PerturbNet	holdout9	0.735566632	-0.479510665
CEBPB/LYL1	186	PerturbNet	holdout9	0.933396465	0.406592801
CEBPB/MAPK1	411	PerturbNet	holdout9	0.882327871	0.156532789
CEBPB/PTPN12	324	PerturbNet	holdout9	0.949493068	0.383597847
CEBPB/ctrl	478	PerturbNet	holdout9	0.899422553	0.143347332
DUSP9/ETS2	780	PerturbNet	holdout9	0.949328184	0.570736257
DUSP9/MAPK1	290	PerturbNet	holdout9	0.959550836	0.614370759
DUSP9/SNAI1	182	PerturbNet	holdout9	0.835333529	0.129092686
DUSP9/ctrl	715	PerturbNet	holdout9	0.923470944	0.420881719
ELMSAN1/MAP2K3	577	PerturbNet	holdout9	0.933799858	0.370629482
ELMSAN1/MAP2K6	443	PerturbNet	holdout9	0.955521684	0.744650348
ETS2/MAP7D1	323	PerturbNet	holdout9	0.933759745	0.601058212
ETS2/MAPK1	457	PerturbNet	holdout9	0.834961701	0.076468792
ETS2/ctrl	1000	PerturbNet	holdout9	0.949459248	0.657862049
FOXA3/FOXF1	172	PerturbNet	holdout9	0.945340023	0.767984314
FOXA3/FOXL2	129	PerturbNet	holdout9	0.893807302	0.378393793
FOXA3/ctrl	485	PerturbNet	holdout9	0.978017379	0.833365975
FOXF1/FOXL2	192	PerturbNet	holdout9	0.912238649	0.586487687
FOXF1/ctrl	862	PerturbNet	holdout9	0.988564938	0.939747168
FOXL2/ZNF318	238	PerturbNet	holdout9	0.961337405	0.509600665
FOXL2/ctrl	648	PerturbNet	holdout9	0.971384259	0.770207353
IER5L/LYL1	619	PerturbNet	holdout9	0.950100327	0.771861228
IRF1/SET	418	PerturbNet	holdout9	0.813133073	-1.891927483
IRF1/ctrl	419	PerturbNet	holdout9	0.885449289	-0.438877243
KIF18B/KIF2C	93	PerturbNet	holdout9	0.960118532	0.831080114
KIF18B/ctrl	252	PerturbNet	holdout9	0.978027438	0.822273096
KIF2C/ctrl	624	PerturbNet	holdout9	0.983937322	0.882186421
LYL1/ctrl	427	PerturbNet	holdout9	0.981653297	0.938523793
MAP2K3/MAP2K6	567	PerturbNet	holdout9	0.961118712	0.715335806
MAP2K3/ctrl	574	PerturbNet	holdout9	0.959200236	0.749151867
MAP2K6/ctrl	875	PerturbNet	holdout9	0.974569377	0.872902434
MAP7D1/ctrl	744	PerturbNet	holdout9	0.980987232	0.89757566
MAPK1/ctrl	755	PerturbNet	holdout9	0.910350283	0.387141192
PTPN12/SNAI1	280	PerturbNet	holdout9	0.958756323	0.64861619
PTPN12/UBASH3B	294	PerturbNet	holdout9	0.926502137	0.623462032
PTPN12/ZBTB25	302	PerturbNet	holdout9	0.92280653	0.640531965
PTPN12/ctrl	443	PerturbNet	holdout9	0.97203951	0.812685883
RHOXF2/SET	316	PerturbNet	holdout9	0.886445864	-0.409217034
RHOXF2/ZBTB25	258	PerturbNet	holdout9	0.929840315	0.640041258
RHOXF2/ctrl	323	PerturbNet	holdout9	0.947958588	0.607115833
S1PR2/SGK1	349	PerturbNet	holdout9	0.897185978	0.168578859
S1PR2/ctrl	534	PerturbNet	holdout9	0.95510516	0.642092672
SET/ctrl	951	PerturbNet	holdout9	0.922811301	0.340784189
SGK1/ctrl	474	PerturbNet	holdout9	0.965002381	0.659117788
SNAI1/UBASH3B	297	PerturbNet	holdout9	0.961602324	0.636631364
SNAI1/ctrl	458	PerturbNet	holdout9	0.963994201	0.769693556
UBASH3B/ZBTB25	253	PerturbNet	holdout9	0.932229968	0.696886366
UBASH3B/ctrl	1000	PerturbNet	holdout9	0.985053142	0.898135552
ZBTB25/ctrl	732	PerturbNet	holdout9	0.976388697	0.851200317
ZC3HAV1/ctrl	498	PerturbNet	holdout9	0.974147385	0.913696354
ZNF318/ctrl	643	PerturbNet	holdout9	0.977022264	0.665093776
CBL/PTPN12	331	GEARS	holdout9	0.783231084	0.633546255
CBL/UBASH3B	403	GEARS	holdout9	0.781313088	0.620822795
CBL/ctrl	656	GEARS	holdout9	0.952059446	0.912001806
CEBPA/CEBPB	64	GEARS	holdout9	0.654028703	-0.313286388
CEBPA/ZC3HAV1	85	GEARS	holdout9	0.663977998	-0.152030008
CEBPA/ctrl	449	GEARS	holdout9	0.751986786	-0.240264089
CEBPB/LYL1	186	GEARS	holdout9	0.860272965	0.413144724
CEBPB/MAPK1	411	GEARS	holdout9	0.746262348	0.139444183
CEBPB/PTPN12	324	GEARS	holdout9	0.814328221	0.436905383
CEBPB/ctrl	478	GEARS	holdout9	0.883379014	0.06102389
DUSP9/ETS2	780	GEARS	holdout9	0.80611212	0.317954486
DUSP9/MAPK1	290	GEARS	holdout9	0.792174614	0.441900747
DUSP9/SNAI1	182	GEARS	holdout9	0.721240843	0.20217426
DUSP9/ctrl	715	GEARS	holdout9	0.89427064	0.26602974
ELMSAN1/MAP2K3	577	GEARS	holdout9	0.868965861	0.174326746
ELMSAN1/MAP2K6	443	GEARS	holdout9	0.877893299	0.652892521
ETS2/MAP7D1	323	GEARS	holdout9	0.817783883	0.549025095
ETS2/MAPK1	457	GEARS	holdout9	0.733775663	0.040133671
ETS2/ctrl	1000	GEARS	holdout9	0.909783506	0.739049079
FOXA3/FOXF1	172	GEARS	holdout9	0.805515941	0.84211382
FOXA3/FOXL2	129	GEARS	holdout9	0.767155634	0.532830363
FOXA3/ctrl	485	GEARS	holdout9	0.916161549	0.857576381
FOXF1/FOXL2	192	GEARS	holdout9	0.809323992	0.58245164
FOXF1/ctrl	862	GEARS	holdout9	0.963846426	0.940845789
FOXL2/ZNF318	238	GEARS	holdout9	0.830640719	0.440221552
FOXL2/ctrl	648	GEARS	holdout9	0.938109966	0.782825585
IER5L/LYL1	619	GEARS	holdout9	0.901482723	0.800487465
IRF1/SET	418	GEARS	holdout9	0.63891034	-2.207871557
IRF1/ctrl	419	GEARS	holdout9	0.817796172	-0.604725991
KIF18B/KIF2C	93	GEARS	holdout9	0.786965086	0.625738623
KIF18B/ctrl	252	GEARS	holdout9	0.953718633	0.863660982
KIF2C/ctrl	624	GEARS	holdout9	0.958525344	0.870068694
LYL1/ctrl	427	GEARS	holdout9	0.958986858	0.919169121
MAP2K3/MAP2K6	567	GEARS	holdout9	0.810943663	0.589836082
MAP2K3/ctrl	574	GEARS	holdout9	0.950208034	0.800549506
MAP2K6/ctrl	875	GEARS	holdout9	0.952820004	0.879009639
MAP7D1/ctrl	744	GEARS	holdout9	0.951462326	0.884253638
MAPK1/ctrl	755	GEARS	holdout9	0.878712035	0.279572594
PTPN12/SNAI1	280	GEARS	holdout9	0.757056362	0.533043976
PTPN12/UBASH3B	294	GEARS	holdout9	0.782997577	0.672792404
PTPN12/ZBTB25	302	GEARS	holdout9	0.627045563	0.411988779
PTPN12/ctrl	443	GEARS	holdout9	0.944239464	0.803276337
RHOXF2/SET	316	GEARS	holdout9	0.741545942	-0.82587856
RHOXF2/ZBTB25	258	GEARS	holdout9	0.648071338	0.436225023
RHOXF2/ctrl	323	GEARS	holdout9	0.906425093	0.488840602
S1PR2/SGK1	349	GEARS	holdout9	0.819837118	0.306990747
S1PR2/ctrl	534	GEARS	holdout9	0.933864916	0.606575998
SET/ctrl	951	GEARS	holdout9	0.887382788	0.28576874
SGK1/ctrl	474	GEARS	holdout9	0.942167631	0.586896717
SNAI1/UBASH3B	297	GEARS	holdout9	0.763030493	0.595113855
SNAI1/ctrl	458	GEARS	holdout9	0.882254849	0.657977466
UBASH3B/ZBTB25	253	GEARS	holdout9	0.641949309	0.450059722
UBASH3B/ctrl	1000	GEARS	holdout9	0.959608191	0.896060231
ZBTB25/ctrl	732	GEARS	holdout9	0.845471792	0.756590631
ZC3HAV1/ctrl	498	GEARS	holdout9	0.930176179	0.880735231
ZNF318/ctrl	643	GEARS	holdout9	0.954546335	0.660068568
CBL/PTPN12	331	Biolord	holdout9	0.952041134	0.660584106
CBL/UBASH3B	403	Biolord	holdout9	0.936716997	0.808636391
CBL/ctrl	656	Biolord	holdout9	0.966680289	0.883672127
CEBPA/CEBPB	64	Biolord	holdout9	0.68360961	-0.722237052
CEBPA/ZC3HAV1	85	Biolord	holdout9	0.691276928	-0.518034681
CEBPA/ctrl	449	Biolord	holdout9	0.66257694	-0.788292545
CEBPB/LYL1	186	Biolord	holdout9	0.90073212	0.154382883
CEBPB/MAPK1	411	Biolord	holdout9	0.783437716	-0.161189099
CEBPB/PTPN12	324	Biolord	holdout9	0.943765519	0.201683326
CEBPB/ctrl	478	Biolord	holdout9	0.822674128	-0.314536395
DUSP9/ETS2	780	Biolord	holdout9	0.92077356	0.120180419
DUSP9/MAPK1	290	Biolord	holdout9	0.954477356	0.53884379
DUSP9/SNAI1	182	Biolord	holdout9	0.845985054	-0.403923662
DUSP9/ctrl	715	Biolord	holdout9	0.940340202	0.399439834
ELMSAN1/MAP2K3	577	Biolord	holdout9	0.911493957	0.040269446
ELMSAN1/MAP2K6	443	Biolord	holdout9	0.925786699	0.600918778
ETS2/MAP7D1	323	Biolord	holdout9	0.901856684	0.356601837
ETS2/MAPK1	457	Biolord	holdout9	0.804444168	-0.26823682
ETS2/ctrl	1000	Biolord	holdout9	0.92490751	0.479678751
FOXA3/FOXF1	172	Biolord	holdout9	0.947333995	0.621355241
FOXA3/FOXL2	129	Biolord	holdout9	0.901406679	0.04447119
FOXA3/ctrl	485	Biolord	holdout9	0.970966089	0.778924192
FOXF1/FOXL2	192	Biolord	holdout9	0.939406067	0.481505989
FOXF1/ctrl	862	Biolord	holdout9	0.953488164	0.837260419
FOXL2/ZNF318	238	Biolord	holdout9	0.94500712	0.388914727
FOXL2/ctrl	648	Biolord	holdout9	0.957004723	0.701869368
IER5L/LYL1	619	Biolord	holdout9	0.95671462	0.737933862
IRF1/SET	418	Biolord	holdout9	0.778158607	-2.297199584
IRF1/ctrl	419	Biolord	holdout9	0.855260671	-0.597010846
KIF2C/ctrl	624	Biolord	holdout9	0.967502431	0.79900491
KIF18B/KIF2C	93	Biolord	holdout9	0.960539467	0.718121828
KIF18B/ctrl	252	Biolord	holdout9	0.975820731	0.821723887
LYL1/ctrl	427	Biolord	holdout9	0.962019174	0.918573526
MAP2K3/MAP2K6	567	Biolord	holdout9	0.950338076	0.725181072
MAP2K3/ctrl	574	Biolord	holdout9	0.944639264	0.766324634
MAP2K6/ctrl	875	Biolord	holdout9	0.941695996	0.826909525
MAP7D1/ctrl	744	Biolord	holdout9	0.933748405	0.863063119
MAPK1/ctrl	755	Biolord	holdout9	0.824078199	0.124733191
PTPN12/SNAI1	280	Biolord	holdout9	0.960554274	0.523025012
PTPN12/UBASH3B	294	Biolord	holdout9	0.947420028	0.563386563
PTPN12/ZBTB25	302	Biolord	holdout9	0.934370497	0.362936872
PTPN12/ctrl	443	Biolord	holdout9	0.980256702	0.862932506
RHOXF2/SET	316	Biolord	holdout9	0.905198897	-0.623154029
RHOXF2/ZBTB25	258	Biolord	holdout9	0.95880752	0.78601532
RHOXF2/ctrl	323	Biolord	holdout9	0.932452377	0.74525273
S1PR2/SGK1	349	Biolord	holdout9	0.90548271	0.065398918
S1PR2/ctrl	534	Biolord	holdout9	0.93341606	0.596117183
SET/ctrl	951	Biolord	holdout9	0.911610782	0.216986397
SGK1/ctrl	474	Biolord	holdout9	0.961514918	0.659208349
SNAI1/UBASH3B	297	Biolord	holdout9	0.961317519	0.725218328
SNAI1/ctrl	458	Biolord	holdout9	0.9359853	0.646442313
UBASH3B/ZBTB25	253	Biolord	holdout9	0.962591195	0.734960368
UBASH3B/ctrl	1000	Biolord	holdout9	0.974734509	0.840491865
ZBTB25/ctrl	732	Biolord	holdout9	0.974446917	0.886489958
ZC3HAV1/ctrl	498	Biolord	holdout9	0.917313505	0.878731187
ZNF318/ctrl	643	Biolord	holdout9	0.954479623	0.613480863
C3ORF72/FOXL2	58	Training Sample	holdout9	0.890286431	-0.011784069
CBL/PTPN12	331	Training Sample	holdout9	0.901191577	0.422539022
CBL/UBASH3B	403	Training Sample	holdout9	0.898480181	0.277205395
CBL/ctrl	656	Training Sample	holdout9	0.979175262	0.900291659
CEBPA/CEBPB	64	Training Sample	holdout9	0.622666274	-0.451229347
CEBPA/ZC3HAV1	85	Training Sample	holdout9	0.639898869	-0.299883534
CEBPA/ctrl	449	Training Sample	holdout9	0.632891822	-0.393200365
CEBPB/LYL1	186	Training Sample	holdout9	0.924893905	0.408515753
CEBPB/MAPK1	411	Training Sample	holdout9	0.862566872	0.540719382
CEBPB/PTPN12	324	Training Sample	holdout9	0.94505319	0.276227444
CEBPB/ctrl	478	Training Sample	holdout9	0.876691049	-0.108520276
DUSP9/ETS2	780	Training Sample	holdout9	0.937450283	0.272823764
DUSP9/MAPK1	290	Training Sample	holdout9	0.95394731	0.527785721
DUSP9/SNAI1	182	Training Sample	holdout9	0.798283697	-0.642946601
DUSP9/ctrl	715	Training Sample	holdout9	0.903989541	0.130327831
ELMSAN1/MAP2K3	577	Training Sample	holdout9	0.926719644	0.563473364
ELMSAN1/MAP2K6	443	Training Sample	holdout9	0.952449332	0.924671075
ETS2/MAP7D1	323	Training Sample	holdout9	0.920049325	0.737679121
ETS2/MAPK1	457	Training Sample	holdout9	0.810933087	0.333795957
ETS2/ctrl	1000	Training Sample	holdout9	0.947389708	0.831314972
FOXA3/FOXF1	172	Training Sample	holdout9	0.93380514	0.509196597
FOXA3/FOXL2	129	Training Sample	holdout9	0.845017186	-0.585672586
FOXA3/ctrl	485	Training Sample	holdout9	0.97699367	0.776190803
FOXF1/FOXL2	192	Training Sample	holdout9	0.9047664	0.137012625
FOXF1/ctrl	862	Training Sample	holdout9	0.986361307	0.956139414
FOXL2/ZNF318	238	Training Sample	holdout9	0.960943446	0.368335783
FOXL2/ctrl	648	Training Sample	holdout9	0.96852093	0.613759371
IER5L/LYL1	619	Training Sample	holdout9	0.930688642	0.429565169
IRF1/SET	418	Training Sample	holdout9	0.781315769	-1.530586309
IRF1/ctrl	419	Training Sample	holdout9	0.860245941	-0.377562668
KIF18B/KIF2C	93	Training Sample	holdout9	0.954493451	0.690596421
KIF18B/ctrl	252	Training Sample	holdout9	0.979979019	0.819098202
KIF2C/ctrl	624	Training Sample	holdout9	0.978828141	0.753088291
LYL1/ctrl	427	Training Sample	holdout9	0.964942912	0.900645172
MAP2K3/MAP2K6	567	Training Sample	holdout9	0.962827514	0.959038826
MAP2K3/ctrl	574	Training Sample	holdout9	0.957738788	0.952964542
MAP2K6/ctrl	875	Training Sample	holdout9	0.972735857	0.975836936
MAP7D1/ctrl	744	Training Sample	holdout9	0.97270423	0.915919596
MAPK1/ctrl	755	Training Sample	holdout9	0.900839208	0.66217431
PTPN12/SNAI1	280	Training Sample	holdout9	0.954727827	0.487230086
PTPN12/UBASH3B	294	Training Sample	holdout9	0.925428678	0.498337089
PTPN12/ZBTB25	302	Training Sample	holdout9	0.908225987	0.3883472
PTPN12/ctrl	443	Training Sample	holdout9	0.963105458	0.812863762
RHOXF2/SET	316	Training Sample	holdout9	0.871307727	-1.00808908
RHOXF2/ZBTB25	258	Training Sample	holdout9	0.919679402	0.378418254
RHOXF2/ctrl	323	Training Sample	holdout9	0.946689942	0.396890745
S1PR2/SGK1	349	Training Sample	holdout9	0.867762162	-0.131950389
S1PR2/ctrl	534	Training Sample	holdout9	0.940282353	0.4616052
SET/ctrl	951	Training Sample	holdout9	0.909310834	0.619199122
SGK1/ctrl	474	Training Sample	holdout9	0.96193475	0.568807479
SNAI1/UBASH3B	297	Training Sample	holdout9	0.959923663	0.627779693
SNAI1/ctrl	458	Training Sample	holdout9	0.960945851	0.721602669
UBASH3B/ZBTB25	253	Training Sample	holdout9	0.918746909	0.492594496
UBASH3B/ctrl	1000	Training Sample	holdout9	0.976615671	0.917827652
ZBTB25/ctrl	732	Training Sample	holdout9	0.966606938	0.833895851
ZC3HAV1/ctrl	498	Training Sample	holdout9	0.961702902	0.956190541
ZNF318/ctrl	643	Training Sample	holdout9	0.975275249	0.627335747
C3ORF72/FOXL2	58	KNN	holdout9	0.87693159	0.000529305
CBL/PTPN12	331	KNN	holdout9	0.943779952	0.759734744
CBL/UBASH3B	403	KNN	holdout9	0.921569271	0.571455963
CBL/ctrl	656	KNN	holdout9	0.984847631	0.925511148
CEBPA/CEBPB	64	KNN	holdout9	0.788861446	0.247397187
CEBPA/ZC3HAV1	85	KNN	holdout9	0.705583106	-0.060405215
CEBPA/ctrl	449	KNN	holdout9	0.651373737	-0.299564981
CEBPB/LYL1	186	KNN	holdout9	0.904193536	0.395384569
CEBPB/MAPK1	411	KNN	holdout9	0.811032051	0.402302303
CEBPB/PTPN12	324	KNN	holdout9	0.943965341	0.457325634
CEBPB/ctrl	478	KNN	holdout9	0.917225678	0.376927305
DUSP9/ETS2	780	KNN	holdout9	0.937889724	0.301676828
DUSP9/MAPK1	290	KNN	holdout9	0.941712029	0.489392655
DUSP9/SNAI1	182	KNN	holdout9	0.804469533	-0.574939083
DUSP9/ctrl	715	KNN	holdout9	0.899863627	0.10629949
ELMSAN1/MAP2K3	577	KNN	holdout9	0.893922874	0.522270233
ELMSAN1/MAP2K6	443	KNN	holdout9	0.941145306	0.90361573
ETS2/MAP7D1	323	KNN	holdout9	0.907046114	0.713462891
ETS2/MAPK1	457	KNN	holdout9	0.77426241	0.236901327
ETS2/ctrl	1000	KNN	holdout9	0.894974227	0.910893998
FOXA3/FOXF1	172	KNN	holdout9	0.952828241	0.805182679
FOXA3/FOXL2	129	KNN	holdout9	0.857674429	-0.320932105
FOXA3/ctrl	485	KNN	holdout9	0.942183608	0.662271935
FOXF1/FOXL2	192	KNN	holdout9	0.924522902	0.390544454
FOXF1/ctrl	862	KNN	holdout9	0.954381495	0.914389792
FOXL2/ZNF318	238	KNN	holdout9	0.936571731	0.319191789
FOXL2/ctrl	648	KNN	holdout9	0.959135137	0.653497581
IER5L/LYL1	619	KNN	holdout9	0.883120658	0.436067513
IRF1/SET	418	KNN	holdout9	0.72114612	-1.317941952
IRF1/ctrl	419	KNN	holdout9	0.785511787	-0.228363677
KIF18B/KIF2C	93	KNN	holdout9	0.960623943	0.69126306
KIF18B/ctrl	252	KNN	holdout9	0.981637078	0.753738524
KIF2C/ctrl	624	KNN	holdout9	0.984276299	0.767041577
LYL1/ctrl	427	KNN	holdout9	0.862497337	0.886949125
MAP2K3/MAP2K6	567	KNN	holdout9	0.926925365	0.921349942
MAP2K3/ctrl	574	KNN	holdout9	0.922647239	0.912438261
MAP2K6/ctrl	875	KNN	holdout9	0.957128887	0.963924166
MAP7D1/ctrl	744	KNN	holdout9	0.95978088	0.892328977
MAPK1/ctrl	755	KNN	holdout9	0.871317241	0.594378222
PTPN12/SNAI1	280	KNN	holdout9	0.926539155	0.485677941
PTPN12/UBASH3B	294	KNN	holdout9	0.943452588	0.677637216
PTPN12/ZBTB25	302	KNN	holdout9	0.940062836	0.625393837
PTPN12/ctrl	443	KNN	holdout9	0.967952524	0.722862836
RHOXF2/SET	316	KNN	holdout9	0.864786345	-0.803194081
RHOXF2/ZBTB25	258	KNN	holdout9	0.87224785	0.26781672
RHOXF2/ctrl	323	KNN	holdout9	0.94616772	0.375937726
S1PR2/SGK1	349	KNN	holdout9	0.869732331	-0.142654661
S1PR2/ctrl	534	KNN	holdout9	0.943791815	0.453517556
SET/ctrl	951	KNN	holdout9	0.905663713	0.609889041
SGK1/ctrl	474	KNN	holdout9	0.937892968	0.634799973
SNAI1/UBASH3B	297	KNN	holdout9	0.932676136	0.657217274
SNAI1/ctrl	458	KNN	holdout9	0.907306259	0.684795095
UBASH3B/ZBTB25	253	KNN	holdout9	0.923210342	0.574777047
UBASH3B/ctrl	1000	KNN	holdout9	0.981637261	0.91029553
ZBTB25/ctrl	732	KNN	holdout9	0.915322679	0.694349507
ZC3HAV1/ctrl	498	KNN	holdout9	0.963676257	0.960060072
ZNF318/ctrl	643	KNN	holdout9	0.952570692	0.619743604
CBL/PTPN12	331	linear_additive	holdout9	0.845947901	0.626187589
CBL/UBASH3B	403	linear_additive	holdout9	0.657491672	0.485867172
CBL/ctrl	656	linear_additive	holdout9	0.968627567	0.908733115
CEBPA/CEBPB	64	linear_additive	holdout9	0.779756507	0.752550224
CEBPA/ZC3HAV1	85	linear_additive	holdout9	0.639976295	0.58621192
CEBPA/ctrl	449	linear_additive	holdout9	0.732688732	0.709973969
CEBPB/LYL1	186	linear_additive	holdout9	0.803641896	0.280049223
CEBPB/MAPK1	411	linear_additive	holdout9	0.607557937	0.54396477
CEBPB/PTPN12	324	linear_additive	holdout9	0.964490764	0.435403846
CEBPB/ctrl	478	linear_additive	holdout9	0.948108834	0.089976779
DUSP9/ETS2	780	linear_additive	holdout9	0.8216207	0.369575334
DUSP9/MAPK1	290	linear_additive	holdout9	0.878474456	0.437032819
DUSP9/SNAI1	182	linear_additive	holdout9	0.57545474	0.166960833
DUSP9/ctrl	715	linear_additive	holdout9	0.536592837	0.250739401
ELMSAN1/MAP2K3	577	linear_additive	holdout9	0.846323667	-0.212876362
ELMSAN1/MAP2K6	443	linear_additive	holdout9	0.880496539	0.636709727
ETS2/MAP7D1	323	linear_additive	holdout9	0.821622948	0.796186193
ETS2/MAPK1	457	linear_additive	holdout9	0.555306104	0.502143572
ETS2/ctrl	1000	linear_additive	holdout9	0.905608405	0.884657591
FOXA3/FOXF1	172	linear_additive	holdout9	0.920415232	0.762340983
FOXA3/FOXL2	129	linear_additive	holdout9	0.877269682	0.21075931
FOXA3/ctrl	485	linear_additive	holdout9	0.894634098	0.726772595
FOXF1/FOXL2	192	linear_additive	holdout9	0.937111053	0.526430457
FOXF1/ctrl	862	linear_additive	holdout9	0.984655091	0.922627911
FOXL2/ZNF318	238	linear_additive	holdout9	0.959020376	0.432442633
FOXL2/ctrl	648	linear_additive	holdout9	0.97075986	0.709052278
IER5L/LYL1	619	linear_additive	holdout9	0.874042928	0.387253365
IRF1/SET	418	linear_additive	holdout9	0.231699812	-0.803193212
IRF1/ctrl	419	linear_additive	holdout9	0.85302876	-0.350350607
KIF18B/KIF2C	93	linear_additive	holdout9	0.942289075	0.55890399
KIF18B/ctrl	252	linear_additive	holdout9	0.986071885	0.782799548
KIF2C/ctrl	624	linear_additive	holdout9	0.98420414	0.57374638
LYL1/ctrl	427	linear_additive	holdout9	0.851516917	0.799266304
MAP2K3/MAP2K6	567	linear_additive	holdout9	0.88695057	0.876976623
MAP2K3/ctrl	574	linear_additive	holdout9	0.933833604	0.919610831
MAP2K6/ctrl	875	linear_additive	holdout9	0.957866118	0.963453185
MAP7D1/ctrl	744	linear_additive	holdout9	0.968389146	0.969517639
MAPK1/ctrl	755	linear_additive	holdout9	0.60359285	0.533309428
PTPN12/SNAI1	280	linear_additive	holdout9	0.8839887	0.637002318
PTPN12/UBASH3B	294	linear_additive	holdout9	0.761613772	0.637868643
PTPN12/ZBTB25	302	linear_additive	holdout9	0.651816309	0.522113802
PTPN12/ctrl	443	linear_additive	holdout9	0.977202079	0.816571995
RHOXF2/SET	316	linear_additive	holdout9	0.098584707	-0.263910217
RHOXF2/ZBTB25	258	linear_additive	holdout9	0.78547155	0.562780084
RHOXF2/ctrl	323	linear_additive	holdout9	0.93575035	0.562581396
S1PR2/SGK1	349	linear_additive	holdout9	0.665083991	0.013980708
S1PR2/ctrl	534	linear_additive	holdout9	0.863057874	0.372615106
SET/ctrl	951	linear_additive	holdout9	0.233027222	0.600720069
SGK1/ctrl	474	linear_additive	holdout9	0.887335489	0.694060201
SNAI1/UBASH3B	297	linear_additive	holdout9	0.893774564	0.777007769
SNAI1/ctrl	458	linear_additive	holdout9	0.981592119	0.702345616
UBASH3B/ZBTB25	253	linear_additive	holdout9	0.545729725	0.60350113
UBASH3B/ctrl	1000	linear_additive	holdout9	0.957201544	0.923134031
ZBTB25/ctrl	732	linear_additive	holdout9	0.937015639	0.716000984
ZC3HAV1/ctrl	498	linear_additive	holdout9	0.899848348	0.881573792
ZNF318/ctrl	643	linear_additive	holdout9	0.9850832	0.583804513
C3ORF72/FOXL2	58	Mean	holdout9	-0.275502176	-3.189305306
CBL/PTPN12	331	Mean	holdout9	-0.228928574	-1.004524837
CBL/UBASH3B	403	Mean	holdout9	-0.352738097	-1.700621735
CBL/ctrl	656	Mean	holdout9	-0.053948229	-1.643780115
CEBPA/CEBPB	64	Mean	holdout9	-0.438121239	0.391718328
CEBPA/ZC3HAV1	85	Mean	holdout9	-0.380394423	0.169341178
CEBPA/ctrl	449	Mean	holdout9	-0.508491048	0.28444315
CEBPB/LYL1	186	Mean	holdout9	-0.005538042	-1.113854568
CEBPB/MAPK1	411	Mean	holdout9	-0.051984937	0.378354858
CEBPB/PTPN12	324	Mean	holdout9	-0.05029153	-2.165242792
CEBPB/ctrl	478	Mean	holdout9	-0.05992367	-0.847068161
DUSP9/ETS2	780	Mean	holdout9	-0.106061762	-1.386565581
DUSP9/MAPK1	290	Mean	holdout9	-0.000635925	-1.438134358
DUSP9/SNAI1	182	Mean	holdout9	-0.336499486	-0.680843411
DUSP9/ctrl	715	Mean	holdout9	-0.143049007	-1.271617158
ELMSAN1/MAP2K3	577	Mean	holdout9	0.175001856	-0.591707127
ELMSAN1/MAP2K6	443	Mean	holdout9	0.145411833	-0.098357256
ETS2/MAP7D1	323	Mean	holdout9	-0.00689006	0.164027143
ETS2/MAPK1	457	Mean	holdout9	-0.24498691	0.449661011
ETS2/ctrl	1000	Mean	holdout9	-0.003253115	0.012098703
FOXA3/FOXF1	172	Mean	holdout9	-0.121187911	-1.204834461
FOXA3/FOXL2	129	Mean	holdout9	-0.193447041	-2.064500188
FOXA3/ctrl	485	Mean	holdout9	-0.050707166	-2.190565086
FOXF1/FOXL2	192	Mean	holdout9	-0.201579332	-1.260530724
FOXF1/ctrl	862	Mean	holdout9	0.022506544	-1.499190529
FOXL2/ZNF318	238	Mean	holdout9	-0.086903579	-3.477694723
FOXL2/ctrl	648	Mean	holdout9	-0.133388207	-2.708246079
IER5L/LYL1	619	Mean	holdout9	-0.249164851	-2.64207688
IRF1/SET	418	Mean	holdout9	-0.061537533	-0.533590067
IRF1/ctrl	419	Mean	holdout9	0.114259756	-0.109221368
KIF18B/KIF2C	93	Mean	holdout9	-0.177095683	-6.101063246
KIF18B/ctrl	252	Mean	holdout9	0.043221264	-3.317265938
KIF2C/ctrl	624	Mean	holdout9	0.020398412	-2.739674329
LYL1/ctrl	427	Mean	holdout9	-0.033343187	-0.449867158
MAP2K3/MAP2K6	567	Mean	holdout9	0.15384512	0.167897145
MAP2K3/ctrl	574	Mean	holdout9	0.136735781	0.218016376
MAP2K6/ctrl	875	Mean	holdout9	0.106207931	-0.083336067
MAP7D1/ctrl	744	Mean	holdout9	0.074334718	-0.278950386
MAPK1/ctrl	755	Mean	holdout9	-0.035664733	0.319333701
PTPN12/SNAI1	280	Mean	holdout9	-0.116067022	-2.948538126
PTPN12/UBASH3B	294	Mean	holdout9	-0.307616816	-1.414899576
PTPN12/ZBTB25	302	Mean	holdout9	-0.254231174	-1.238171533
PTPN12/ctrl	443	Mean	holdout9	-0.029338512	-2.303760522
RHOXF2/SET	316	Mean	holdout9	-0.199455072	-3.990831841
RHOXF2/ZBTB25	258	Mean	holdout9	-0.244683569	-1.814774659
RHOXF2/ctrl	323	Mean	holdout9	-0.131668702	-3.555028451
S1PR2/SGK1	349	Mean	holdout9	-0.187439583	-1.09408827
S1PR2/ctrl	534	Mean	holdout9	-0.071118995	-1.3220218
SET/ctrl	951	Mean	holdout9	-0.063389415	-0.225455327
SGK1/ctrl	474	Mean	holdout9	-0.140442487	-3.177966902
SNAI1/UBASH3B	297	Mean	holdout9	-0.169704772	-4.71804877
SNAI1/ctrl	458	Mean	holdout9	-0.003412692	-1.250354367
UBASH3B/ZBTB25	253	Mean	holdout9	-0.246650922	-1.611165219
UBASH3B/ctrl	1000	Mean	holdout9	-0.03850973	-2.974684315
ZBTB25/ctrl	732	Mean	holdout9	0.001224123	-2.10950273
ZC3HAV1/ctrl	498	Mean	holdout9	0.02871036	0.216757849
ZNF318/ctrl	643	Mean	holdout9	0.021818754	-2.538397086
C3ORF72/FOXL2	58	Median	holdout9	0.049394804	-2.850165149
CBL/PTPN12	331	Median	holdout9	0.096749442	-1.29029245
CBL/UBASH3B	403	Median	holdout9	0.021856614	-1.690924126
CBL/ctrl	656	Median	holdout9	0.24476265	-0.635857608
CEBPA/CEBPB	64	Median	holdout9	-0.13063981	-1.770897094
CEBPA/ZC3HAV1	85	Median	holdout9	-0.082127012	-1.51203917
CEBPA/ctrl	449	Median	holdout9	-0.189807926	-1.976420757
CEBPB/LYL1	186	Median	holdout9	0.200327692	-0.860498428
CEBPB/MAPK1	411	Median	holdout9	0.146283039	-0.77551903
CEBPB/PTPN12	324	Median	holdout9	0.184085876	-1.801857262
CEBPB/ctrl	478	Median	holdout9	0.133845782	-1.364219558
DUSP9/ETS2	780	Median	holdout9	0.16862192	-1.676096414
DUSP9/MAPK1	290	Median	holdout9	0.245713017	-1.227048664
DUSP9/SNAI1	182	Median	holdout9	-0.081507894	-2.502454921
DUSP9/ctrl	715	Median	holdout9	0.134518815	-1.656451409
ELMSAN1/MAP2K3	577	Median	holdout9	0.345382205	-1.470019238
ELMSAN1/MAP2K6	443	Median	holdout9	0.342919677	-0.439665699
ETS2/MAP7D1	323	Median	holdout9	0.229467136	-0.337723444
ETS2/MAPK1	457	Median	holdout9	0.061422535	-1.144995851
ETS2/ctrl	1000	Median	holdout9	0.262058929	-0.269996739
FOXA3/FOXF1	172	Median	holdout9	0.140935844	-0.984555409
FOXA3/FOXL2	129	Median	holdout9	0.035230902	-3.315443867
FOXA3/ctrl	485	Median	holdout9	0.202965609	-0.894910888
FOXF1/FOXL2	192	Median	holdout9	0.065187401	-1.987793274
FOXF1/ctrl	862	Median	holdout9	0.291609229	-0.495153789
FOXL2/ZNF318	238	Median	holdout9	0.164917241	-2.947354256
FOXL2/ctrl	648	Median	holdout9	0.180374726	-1.524656809
IER5L/LYL1	619	Median	holdout9	0.083828558	-1.624045197
IRF1/SET	418	Median	holdout9	0.031533867	-5.144643139
IRF1/ctrl	419	Median	holdout9	0.198180603	-2.313238325
KIF18B/KIF2C	93	Median	holdout9	0.183863761	-1.327346502
KIF18B/ctrl	252	Median	holdout9	0.276646885	-1.249237767
KIF2C/ctrl	624	Median	holdout9	0.291182707	-0.602475155
LYL1/ctrl	427	Median	holdout9	0.276044419	0.370358441
MAP2K3/MAP2K6	567	Median	holdout9	0.357181455	-0.393567357
MAP2K3/ctrl	574	Median	holdout9	0.358451126	-0.094993343
MAP2K6/ctrl	875	Median	holdout9	0.348105218	-0.360980669
MAP7D1/ctrl	744	Median	holdout9	0.331857827	0.010810408
MAPK1/ctrl	755	Median	holdout9	0.209407653	-0.62116469
PTPN12/SNAI1	280	Median	holdout9	0.183638004	-2.608464089
PTPN12/UBASH3B	294	Median	holdout9	0.045256922	-1.365936748
PTPN12/ZBTB25	302	Median	holdout9	0.092644764	-1.822279519
PTPN12/ctrl	443	Median	holdout9	0.240391242	-1.407645744
RHOXF2/SET	316	Median	holdout9	-0.020739399	-5.336329722
RHOXF2/ZBTB25	258	Median	holdout9	0.034706065	-1.333885586
RHOXF2/ctrl	323	Median	holdout9	0.10064172	-2.296698363
S1PR2/SGK1	349	Median	holdout9	0.056947952	-1.580245281
S1PR2/ctrl	534	Median	holdout9	0.209977952	-0.563056092
SET/ctrl	951	Median	holdout9	0.142246391	-1.474590359
SGK1/ctrl	474	Median	holdout9	0.179293667	-1.385040815
SNAI1/UBASH3B	297	Median	holdout9	0.159376152	-2.413659645
SNAI1/ctrl	458	Median	holdout9	0.227249471	-0.7154631
UBASH3B/ZBTB25	253	Median	holdout9	0.100933601	-1.622323864
UBASH3B/ctrl	1000	Median	holdout9	0.253448071	-0.77815998
ZBTB25/ctrl	732	Median	holdout9	0.283888748	-0.665101431
ZC3HAV1/ctrl	498	Median	holdout9	0.339612863	0.170925474
ZNF318/ctrl	643	Median	holdout9	0.283094049	-1.073835289
C19ORF26/TGFBR2	319	PerturbNet	holdout10	0.959287796	0.693777003
C3ORF72/FOXL2	58	PerturbNet	holdout10	0.904731798	0.712154513
CDKN1B/CDKN1C	105	PerturbNet	holdout10	0.945944832	0.665921195
CDKN1B/ctrl	533	PerturbNet	holdout10	0.983979899	0.878602727
CDKN1C/ctrl	224	PerturbNet	holdout10	0.967919974	0.801360329
CEBPB/JUN	59	PerturbNet	holdout10	0.818041355	0.176496438
CEBPB/PTPN12	324	PerturbNet	holdout10	0.950518158	0.462018979
CEBPB/ctrl	478	PerturbNet	holdout10	0.902079776	0.200708917
CNN1/ETS2	888	PerturbNet	holdout10	0.966258652	0.755786228
CNN1/UBASH3B	398	PerturbNet	holdout10	0.872370683	0.358249607
CNN1/ctrl	753	PerturbNet	holdout10	0.959760926	0.678534127
DUSP9/ETS2	780	PerturbNet	holdout10	0.949934599	0.580194355
DUSP9/IGDCC3	377	PerturbNet	holdout10	0.894617309	0.2047917
DUSP9/KLF1	360	PerturbNet	holdout10	0.880599979	0.061440287
DUSP9/PRTG	295	PerturbNet	holdout10	0.878930176	0.068938167
DUSP9/SNAI1	182	PerturbNet	holdout10	0.828428357	0.153327094
DUSP9/ctrl	715	PerturbNet	holdout10	0.92015104	0.47252278
ELMSAN1/MAP2K6	443	PerturbNet	holdout10	0.959903644	0.790603328
ETS2/IGDCC3	437	PerturbNet	holdout10	0.960483338	0.701698656
ETS2/PRTG	440	PerturbNet	holdout10	0.952530539	0.452701136
ETS2/TGFBR2	317	PerturbNet	holdout10	0.959779291	0.77756254
ETS2/ctrl	1000	PerturbNet	holdout10	0.948409496	0.694020417
FOXA1/FOXF1	267	PerturbNet	holdout10	0.949365227	0.829685907
FOXA1/FOXL2	187	PerturbNet	holdout10	0.927900989	0.678702143
FOXA1/KLF1	359	PerturbNet	holdout10	0.935526409	0.523893989
FOXA1/ctrl	831	PerturbNet	holdout10	0.981475409	0.892258211
FOXF1/FOXL2	192	PerturbNet	holdout10	0.907206341	0.687916876
FOXF1/ctrl	862	PerturbNet	holdout10	0.989180852	0.954813451
FOXL2/ctrl	648	PerturbNet	holdout10	0.969892843	0.786767468
IGDCC3/PRTG	139	PerturbNet	holdout10	0.921261903	0.194789012
IGDCC3/TGFBR2	295	PerturbNet	holdout10	0.949961624	0.522134298
IGDCC3/ZBTB25	141	PerturbNet	holdout10	0.902380262	0.3596057
JUN/ctrl	264	PerturbNet	holdout10	0.947674317	0.676535005
KLF1/MAP2K6	260	PerturbNet	holdout10	0.945031528	0.646661201
KLF1/TGFBR2	335	PerturbNet	holdout10	0.941951741	0.545209436
KLF1/ctrl	1000	PerturbNet	holdout10	0.946589409	0.56973272
MAP2K6/ctrl	875	PerturbNet	holdout10	0.974915377	0.886888382
PLK4/STIL	81	PerturbNet	holdout10	0.939776934	0.73769645
PLK4/ctrl	110	PerturbNet	holdout10	0.968013759	0.877192619
PRTG/TGFBR2	262	PerturbNet	holdout10	0.93747141	0.379612783
PRTG/ctrl	677	PerturbNet	holdout10	0.951919907	0.427910428
PTPN12/SAMD1	347	PerturbNet	holdout10	0.928880421	0.635242365
PTPN12/SNAI1	280	PerturbNet	holdout10	0.954496817	0.748430239
PTPN12/UBASH3B	294	PerturbNet	holdout10	0.920196202	0.688075796
PTPN12/ZBTB25	302	PerturbNet	holdout10	0.922033464	0.653086198
PTPN12/ctrl	443	PerturbNet	holdout10	0.972779668	0.856402319
SAMD1/TGFBR2	71	PerturbNet	holdout10	0.922497242	0.57185598
SAMD1/UBASH3B	240	PerturbNet	holdout10	0.926810003	0.575476658
SAMD1/ctrl	489	PerturbNet	holdout10	0.974952036	0.867094471
SNAI1/UBASH3B	297	PerturbNet	holdout10	0.962105204	0.735068409
SNAI1/ctrl	458	PerturbNet	holdout10	0.965147864	0.812914807
STIL/ctrl	298	PerturbNet	holdout10	0.982617864	0.917191748
TGFBR2/ctrl	640	PerturbNet	holdout10	0.985719216	0.93992482
UBASH3B/ZBTB25	253	PerturbNet	holdout10	0.933741465	0.759889103
UBASH3B/ctrl	1000	PerturbNet	holdout10	0.986806144	0.912972498
ZBTB25/ctrl	732	PerturbNet	holdout10	0.982254486	0.904563997
CDKN1B/CDKN1C	105	GEARS	holdout10	0.90525276	0.486249753
CDKN1B/ctrl	533	GEARS	holdout10	0.966889205	0.804437648
CDKN1C/ctrl	224	GEARS	holdout10	0.947868204	0.675030984
CEBPB/JUN	59	GEARS	holdout10	0.798273348	0.269792117
CEBPB/PTPN12	324	GEARS	holdout10	0.881020946	0.463000304
CEBPB/ctrl	478	GEARS	holdout10	0.903127631	0.535668009
CNN1/ETS2	888	GEARS	holdout10	0.856682401	0.716218555
CNN1/UBASH3B	398	GEARS	holdout10	0.791396435	0.169799074
CNN1/ctrl	753	GEARS	holdout10	0.936276157	0.559338042
DUSP9/ETS2	780	GEARS	holdout10	0.861341901	0.383985558
DUSP9/IGDCC3	377	GEARS	holdout10	0.839823575	-0.035917419
DUSP9/KLF1	360	GEARS	holdout10	0.821401531	-0.283866251
DUSP9/PRTG	295	GEARS	holdout10	0.835429618	-0.066579234
DUSP9/SNAI1	182	GEARS	holdout10	0.772416652	0.146137217
DUSP9/ctrl	715	GEARS	holdout10	0.898528655	0.236501558
ELMSAN1/MAP2K6	443	GEARS	holdout10	0.957298559	0.786529334
ETS2/IGDCC3	437	GEARS	holdout10	0.861301873	0.63937748
ETS2/PRTG	440	GEARS	holdout10	0.852385752	0.392832221
ETS2/TGFBR2	317	GEARS	holdout10	0.861430164	0.729242356
ETS2/ctrl	1000	GEARS	holdout10	0.915582762	0.731193596
FOXA1/FOXF1	267	GEARS	holdout10	0.892105353	0.760487808
FOXA1/FOXL2	187	GEARS	holdout10	0.861075615	0.658661371
FOXA1/KLF1	359	GEARS	holdout10	0.841889605	0.353605707
FOXA1/ctrl	831	GEARS	holdout10	0.948214596	0.840419132
FOXF1/FOXL2	192	GEARS	holdout10	0.867943223	0.502509691
FOXF1/ctrl	862	GEARS	holdout10	0.973544085	0.924964282
FOXL2/ctrl	648	GEARS	holdout10	0.945697109	0.735341424
IGDCC3/PRTG	139	GEARS	holdout10	0.848341777	0.111600011
IGDCC3/TGFBR2	295	GEARS	holdout10	0.872269693	0.403679338
IGDCC3/ZBTB25	141	GEARS	holdout10	0.771042228	0.265415095
JUN/ctrl	264	GEARS	holdout10	0.876129492	0.531988331
KLF1/MAP2K6	260	GEARS	holdout10	0.918246151	0.514091264
KLF1/TGFBR2	335	GEARS	holdout10	0.84487224	0.354828573
KLF1/ctrl	1000	GEARS	holdout10	0.926753255	0.410065445
MAP2K6/ctrl	875	GEARS	holdout10	0.979986287	0.932072824
PLK4/STIL	81	GEARS	holdout10	0.890973799	0.673114089
PLK4/ctrl	110	GEARS	holdout10	0.957724768	0.888136156
PRTG/TGFBR2	262	GEARS	holdout10	0.865211848	0.384168382
PRTG/ctrl	677	GEARS	holdout10	0.932758836	0.272037519
PTPN12/SAMD1	347	GEARS	holdout10	0.869292385	0.436283552
PTPN12/SNAI1	280	GEARS	holdout10	0.845189631	0.635387276
PTPN12/UBASH3B	294	GEARS	holdout10	0.852731039	0.579046946
PTPN12/ZBTB25	302	GEARS	holdout10	0.768573209	0.525976414
PTPN12/ctrl	443	GEARS	holdout10	0.956351075	0.792850271
SAMD1/TGFBR2	71	GEARS	holdout10	0.862555628	0.491804949
SAMD1/UBASH3B	240	GEARS	holdout10	0.879006268	0.378616121
SAMD1/ctrl	489	GEARS	holdout10	0.952340164	0.748853079
SNAI1/UBASH3B	297	GEARS	holdout10	0.84325089	0.646555022
SNAI1/ctrl	458	GEARS	holdout10	0.915318743	0.695668175
STIL/ctrl	298	GEARS	holdout10	0.964276383	0.920407846
TGFBR2/ctrl	640	GEARS	holdout10	0.970659996	0.937680356
UBASH3B/ZBTB25	253	GEARS	holdout10	0.764185068	0.536131375
UBASH3B/ctrl	1000	GEARS	holdout10	0.968702468	0.892613957
ZBTB25/ctrl	732	GEARS	holdout10	0.89997093	0.81916543
CDKN1B/CDKN1C	105	Biolord	holdout10	0.962349139	0.694170051
CDKN1B/ctrl	533	Biolord	holdout10	0.981844556	0.888414205
CDKN1C/ctrl	224	Biolord	holdout10	0.972956718	0.814403925
CEBPB/JUN	59	Biolord	holdout10	0.898438856	0.387586966
CEBPB/PTPN12	324	Biolord	holdout10	0.936000683	0.220035275
CEBPB/ctrl	478	Biolord	holdout10	0.88225671	-0.091810284
CNN1/ETS2	888	Biolord	holdout10	0.950067377	0.7415582
CNN1/UBASH3B	398	Biolord	holdout10	0.911467015	0.460626529
CNN1/ctrl	753	Biolord	holdout10	0.96368591	0.702994723
DUSP9/ETS2	780	Biolord	holdout10	0.951848422	0.548629802
DUSP9/IGDCC3	377	Biolord	holdout10	0.900599604	0.114796979
DUSP9/KLF1	360	Biolord	holdout10	0.911629464	0.053435249
DUSP9/PRTG	295	Biolord	holdout10	0.895162367	-0.027637292
DUSP9/SNAI1	182	Biolord	holdout10	0.815504772	-0.317358424
DUSP9/ctrl	715	Biolord	holdout10	0.930227139	0.428027762
ELMSAN1/MAP2K6	443	Biolord	holdout10	0.947799459	0.689591548
ETS2/IGDCC3	437	Biolord	holdout10	0.952902892	0.729755436
ETS2/PRTG	440	Biolord	holdout10	0.951828837	0.5168953
ETS2/TGFBR2	317	Biolord	holdout10	0.93430017	0.708849796
ETS2/ctrl	1000	Biolord	holdout10	0.912761791	0.566850227
FOXA1/FOXF1	267	Biolord	holdout10	0.947183376	0.754088937
FOXA1/FOXL2	187	Biolord	holdout10	0.942634971	0.601301244
FOXA1/KLF1	359	Biolord	holdout10	0.911906936	0.315972119
FOXA1/ctrl	831	Biolord	holdout10	0.966750844	0.849248527
FOXF1/FOXL2	192	Biolord	holdout10	0.934899822	0.59062309
FOXF1/ctrl	862	Biolord	holdout10	0.980646884	0.93796007
FOXL2/ctrl	648	Biolord	holdout10	0.962459891	0.740329774
IGDCC3/PRTG	139	Biolord	holdout10	0.922808793	0.153042914
IGDCC3/TGFBR2	295	Biolord	holdout10	0.945946672	0.482069284
IGDCC3/ZBTB25	141	Biolord	holdout10	0.925169078	0.351890694
JUN/ctrl	264	Biolord	holdout10	0.874119229	0.49665087
KLF1/MAP2K6	260	Biolord	holdout10	0.930783354	0.580860002
KLF1/TGFBR2	335	Biolord	holdout10	0.934426169	0.527532174
KLF1/ctrl	1000	Biolord	holdout10	0.928200041	0.496988971
MAP2K6/ctrl	875	Biolord	holdout10	0.969095087	0.877645861
PLK4/STIL	81	Biolord	holdout10	0.944673602	0.669483958
PLK4/ctrl	110	Biolord	holdout10	0.962142667	0.891556647
PRTG/TGFBR2	262	Biolord	holdout10	0.940073907	0.404899946
PRTG/ctrl	677	Biolord	holdout10	0.953638623	0.44174555
PTPN12/SAMD1	347	Biolord	holdout10	0.934020289	0.756605774
PTPN12/SNAI1	280	Biolord	holdout10	0.945677313	0.566850052
PTPN12/UBASH3B	294	Biolord	holdout10	0.962832005	0.831699117
PTPN12/ZBTB25	302	Biolord	holdout10	0.952213553	0.737146688
PTPN12/ctrl	443	Biolord	holdout10	0.979980899	0.887396286
SAMD1/TGFBR2	71	Biolord	holdout10	0.935307686	0.646799226
SAMD1/UBASH3B	240	Biolord	holdout10	0.950964362	0.689110528
SAMD1/ctrl	489	Biolord	holdout10	0.965241348	0.86611975
SNAI1/UBASH3B	297	Biolord	holdout10	0.957805731	0.67265224
SNAI1/ctrl	458	Biolord	holdout10	0.946839799	0.672451978
STIL/ctrl	298	Biolord	holdout10	0.969968064	0.897280297
TGFBR2/ctrl	640	Biolord	holdout10	0.980288512	0.936098646
UBASH3B/ZBTB25	253	Biolord	holdout10	0.961879809	0.747787744
UBASH3B/ctrl	1000	Biolord	holdout10	0.984991714	0.890859513
ZBTB25/ctrl	732	Biolord	holdout10	0.982992653	0.908479824
C19ORF26/TGFBR2	319	Training Sample	holdout10	0.945176683	0.399967804
C3ORF72/FOXL2	58	Training Sample	holdout10	0.898766579	0.046651523
CDKN1B/CDKN1C	105	Training Sample	holdout10	0.925806679	0.498891643
CDKN1B/ctrl	533	Training Sample	holdout10	0.972742685	0.766771989
CDKN1C/ctrl	224	Training Sample	holdout10	0.950616052	0.666081311
CEBPB/JUN	59	Training Sample	holdout10	0.814319939	-0.315451356
CEBPB/PTPN12	324	Training Sample	holdout10	0.951735442	0.331599527
CEBPB/ctrl	478	Training Sample	holdout10	0.877374681	-0.119602827
CNN1/ETS2	888	Training Sample	holdout10	0.964308577	0.89297008
CNN1/UBASH3B	398	Training Sample	holdout10	0.832654387	-0.019200236
CNN1/ctrl	753	Training Sample	holdout10	0.935208331	0.45835668
DUSP9/ETS2	780	Training Sample	holdout10	0.937415868	0.302811374
DUSP9/IGDCC3	377	Training Sample	holdout10	0.861576902	-0.161151149
DUSP9/KLF1	360	Training Sample	holdout10	0.834326222	-0.435506764
DUSP9/PRTG	295	Training Sample	holdout10	0.853290463	-0.293079602
DUSP9/SNAI1	182	Training Sample	holdout10	0.791255222	-0.720077482
DUSP9/ctrl	715	Training Sample	holdout10	0.900458309	0.138111157
ELMSAN1/MAP2K6	443	Training Sample	holdout10	0.949127298	0.938643875
ETS2/IGDCC3	437	Training Sample	holdout10	0.955876049	0.864656003
ETS2/PRTG	440	Training Sample	holdout10	0.947783839	0.367635499
ETS2/TGFBR2	317	Training Sample	holdout10	0.964233913	0.926830268
ETS2/ctrl	1000	Training Sample	holdout10	0.95008349	0.843695267
FOXA1/FOXF1	267	Training Sample	holdout10	0.926044378	0.43657967
[truncated: 255 more rows]
