# Supplementary material for: PerturbNet predicts single-cell responses to unseen chemical and genetic perturbations
Source: Mol Syst Biol. 2025 Jul 10;21(8):960–82. doi: 10.1038/s44320-025-00131-3 (PMC12322087; doi:10.1038/s44320-025-00131-3)
Supplement: Supplementary file 9 — Source Data Table 4 [file 44320_2025_131_MOESM9_ESM.zip › table4/norman_summary.csv]

model	median_r2	mean_r2	median_r2_deg	mean_r2_deg
Biolord	0.936	0.923	0.54	0.436
GEARS	0.858	0.853	0.513	0.451
KNN	0.918	0.901	0.452	0.409
Mean	-0.097	-0.115	-1.447	-1.549
Median	0.17	0.152	-1.408	-1.439
PerturbNet	0.942	0.928	0.629	0.535
Training sample	0.93	0.912	0.43	0.375
linear	0.891	0.83	0.561	0.489
