# Supplementary material for: PerturbNet predicts single-cell responses to unseen chemical and genetic perturbations
Source: Mol Syst Biol. 2025 Jul 10;21(8):960–82. doi: 10.1038/s44320-025-00131-3 (PMC12322087; doi:10.1038/s44320-025-00131-3)
Supplement: Supplementary file 10 — Source Data Table 5 [file 44320_2025_131_MOESM10_ESM.zip › table5/ursu_summary.csv]

model	median_r2_large	mean_r2_large	median_r2_deg	mean_r2_deg
KNN	0.982	0.942	0.986	0.948
Linear	-22.932	-27.767	-24.4	-27.518
Mean	-0.473	-0.743	-0.806	-0.65
Median	0.022	-0.006	-0.621	-0.691
PerturbNet	0.87	0.814	0.882	0.823
Training sample	0.697	0.647	0.852	0.787
