# Supplementary material for: PerturbNet predicts single-cell responses to unseen chemical and genetic perturbations
Source: Mol Syst Biol. 2025 Jul 10;21(8):960–82. doi: 10.1038/s44320-025-00131-3 (PMC12322087; doi:10.1038/s44320-025-00131-3)
Supplement: Supplementary file 11 — Source Data Table 6 [file 44320_2025_131_MOESM11_ESM.zip]

Archive with 3 entries (2 files):
- table6/
- table6/benchmark_df_jorge.csv
- table6/jorge_summary.csv
