# Supplementary material for: PerturbNet predicts single-cell responses to unseen chemical and genetic perturbations
Source: Mol Syst Biol. 2025 Jul 10;21(8):960–82. doi: 10.1038/s44320-025-00131-3 (PMC12322087; doi:10.1038/s44320-025-00131-3)
Supplement: Supplementary file 11 — Source Data Table 6 [file 44320_2025_131_MOESM11_ESM.zip › table6/jorge_summary.csv]

model	median_r2_large	mean_r2_large	median_r2_deg	mean_r2_deg
KNN	-4.031	-41.873	0.971	0.955
Linear	-10.186	-139.809	0.837	0.685
Mean	-68.699	-653.178	0.027	-0.208
PerturbNet	0.2	-99.65	0.987	0.983
Training sample	-4.519	-44.121	0.972	0.958
